# Supplementary material for: Sex Differences in Drosophila Somatic Gene Expression: Variation and Regulation by doublesex
Source: G3 (Bethesda). 2016 Apr 19;6(7):1799–808. doi: 10.1534/g3.116.027961 (PMC4938635; doi:10.1534/g3.116.027961)
Supplement: Supplemental Material [file supp_g3.116.027961_Supplemental_Table_1.xlsx]

## Sheet: README
Supplemental Table 1 (A-B): Results for all analyzed exons (A). A gene level summary is provided in sheet B.
Column	Description
Fusion_ID	Unique identifier for an exonic region. F indicates that the unique genome region spans overlapping alternative exons. S indicates only a single exon corresponds to the region.
Exons_per_fusion	The number of exons corresponding to given fusion ID and corresponding region of the genome
FBpps_per_fusion	The number of FBpp (polypeptide identifiers) corresponding to the exon/s
FBtrs_per_fusion	The number of FBtr (transcript identifiers) corresponding to the exon/s
CHROM	The chromosome identified
START	The start position of the exonic region corresponding to the fusion ID
END	The end position position of the exonic region corresponding to the fusion ID
Gene	The gene symbol (FB5.30)
Location	The location of the corresponding gene model/s (FB5.30)
FBgn	The FBgn identifiers corresponding to the exon
FBpp	The FBpp identifiers corresponding to the exon
FBtr	The FBtr identifiers corresponding to the exon
AH_BerF_mean_logrpkm	8-24 hour adult head wild type Berlin female mean ln(RPKM)
AH_BerF_SD_logrpkm	8-24 hour adult head wild type Berlin female standard deviation of the ln(RPKM)
AH_BerM_mean_logrpkm	8-24 hour adult head wild type Berlin male mean ln(RPKM)
AH_BerM_SD_logrpkm	8-24 hour adult head wild type Berlin male standard deviation of the ln(RPKM)
AH_CSM_mean_logrpkm	8-24 hour adult head wild type Canton S male mean ln(RPKM)
AH_CSM_SD_logrpkm	8-24 hour adult head wild type Canton S male standard deviation of the ln(RPKM)
AH_CSFemale_mean_logrpkm	8-24 hour adult head wild type Canton S female mean ln(RPKM)
AH_CSFemale_SD_logrpkm	8-24 hour adult head wild type Canton S female standard deviation of the ln(RPKM)
AH_dsxNullF_mean_logrpkm	8-24 hour adult head of females null for dsx mean ln(RPKM)
AH_dsxNullF_sd_logrpkm	8-24 hour adult head of females null for dsx standard deviation ln(RPKM)
AH_dsxNullM_mean_logrpkm	8-24 hour adult head of males null for dsx mean ln(RPKM)
AH_dsxNullM_sd_logrpkm	8-24 hour adult head of males null for dsx standard deviation ln(RPKM)
AH_dsxD_mean_logrpkm	8-24 hour adult head of dsxD pseudomales mean ln(RPKM)
AH_dsxD_sd_logrpkm	8-24 hour adult head of dsxD pseudomales standard deviation ln(RPKM)
AH_BerF_mean_rpkm	8-24 hour adult head wild type Berlin female mean RPKM
AH_BerF_SD_rpkm	8-24 hour adult head wild type Berlin female standard deviation of the RPKM
AH_BerM_mean_rpkm	8-24 hour adult head wild type Berlin male mean RPKM
AH_BerM_SD_rpkm	8-24 hour adult head wild type Berlin male standard deviation of the RPKM
AH_CSM_mean_rpkm	8-24 hour adult head wild type Canton S male mean RPKM
AH_CSM_SD_rpkm	8-24 hour adult head wild type Canton S male standard deviation of the RPKM
AH_CSFemale_mean_rpkm	8-24 hour adult head wild type Canton S female mean RPKM
AH_CSFemale_SD_rpkm	8-24 hour adult head wild type Canton S female standard deviation of the RPKM
AH_dsxNullF_mean_rpkm	8-24 hour adult head of females null for dsx mean RPKM
AH_dsxNullF_sd_rpkm	8-24 hour adult head of females null for dsx standard deviation RPKM
AH_dsxNullM_mean_rpkm	8-24 hour adult head of males null for dsx mean RPKM
AH_dsxNullM_sd_rpkm	8-24 hour adult head of males null for dsx standard deviation RPKM
AH_dsxD_mean_rpkm	8-24 hour adult head of dsxD pseudomales mean RPKM
AH_dsxD_sd_rpkm	8-24 hour adult head of dsxD pseudomales standard deviation RPKM
fdr_p_AH_BerF_AH_BerM	FDR adjusted P-value of contrast adult head Berlin female to adult head Berlin male
flag_fdr_p_AH_BerF_AH_BerM_20	0, 1 flag for FDR < .20 for contrast adult head Berlin female to adult head Berlin male
flag_fdr_p_AH_BerF_AH_BerM_10	0, 1 flag for FDR < .10 for contrast adult head Berlin female to adult head Berlin male
flag_fdr_p_AH_BerF_AH_BerM_05	0, 1 flag for FDR < .05 for contrast adult head Berlin female to adult head Berlin male
fdr_p_AH_BerF_AH_NullF	FDR adjusted P-value of contrast adult head Berlin female to adult head dsx null female
flag_fdr_p_AH_BerF_AH_NullF_20	0, 1 flag for FDR < .20 for contrast adult head Berlin female to adult head dsx null female
flag_fdr_p_AH_BerF_AH_NullF_10	0, 1 flag for FDR < .10 for contrast adult head Berlin female to adult head dsx null female
flag_fdr_p_AH_BerF_AH_NullF_05	0, 1 flag for FDR < .05 for contrast adult head Berlin female to adult head dsx null female
fdr_p_AH_BerM_AH_NullM	FDR adjusted P-value of contrast adult head Berlin male to adult head dsx null male
flag_fdr_p_AH_BerM_AH_NullM_20	0, 1 flag for FDR < .20 for contrast adult head Berlin to adult head dsx null male
flag_fdr_p_AH_BerM_AH_NullM_10	0, 1 flag for FDR < .10 for contrast adult head Berlin to adult head dsx null male
flag_fdr_p_AH_BerM_AH_NullM_05	0, 1 flag for FDR < .05 for contrast adult head Berlin to adult head dsx null male
fdr_p_AH_CSM_AH_NullM	FDR adjusted P-value of contrast adult head Canton S male to adult head dsx null male
flag_fdr_p_AH_CSM_AH_NullM_20	0, 1 flag for FDR < .20 for contrast adult head Canton S male to adult head dsx null male
flag_fdr_p_AH_CSM_AH_NullM_10	0, 1 flag for FDR < .10 for contrast adult head Canton S male to adult head dsx null male
flag_fdr_p_AH_CSM_AH_NullM_05	0, 1 flag for FDR < .05 for contrast adult head Canton S male to adult head dsx null male
fdr_p_AH_CSF_AH_CSM	FDR adjusted P-value of contrast adult head Canton S female to adult head Canton S male
flag_fdr_p_AH_CSF_AH_CSM_20	0, 1 flag for FDR < .20 for contrast adult head Canton S female to adult head Canton S male
flag_fdr_p_AH_CSF_AH_CSM_10	0, 1 flag for FDR < .10 for contrast adult head Canton S female to adult head Canton S male
flag_fdr_p_AH_CSF_AH_CSM_05	0, 1 flag for FDR < .05 for contrast adult head Canton S female to adult head Canton S male
fdr_p_AH_CSF_AH_dsxD	FDR adjusted P-value of contrast adult head Canton S female to adult head dsxD pseudomale
flag_fdr_p_AH_CSF_AH_dsxD_20	0, 1 flag for FDR < .20 for contrast adult head Canton S female to adult head dsxD pseudomale
flag_fdr_p_AH_CSF_AH_dsxD_10	0, 1 flag for FDR < .10 for contrast adult head Canton S female to adult head dsxD pseudomale
flag_fdr_p_AH_CSF_AH_dsxD_05	0, 1 flag for FDR < .05 for contrast adult head Canton S female to adult head dsxD pseudomale
fdr_p_AH_CSF_AH_NullF	FDR adjusted P-value of contrast adult head Canton S female to adult head dsx null female
flag_fdr_p_AH_CSF_AH_NullF_20	0, 1 flag for FDR < .20 for contrast adult head Canton S female to adult head dsx null female
flag_fdr_p_AH_CSF_AH_NullF_10	0, 1 flag for FDR < .10 for contrast adult head Canton S female to adult head dsx null female
flag_fdr_p_AH_CSF_AH_NullF_05	0, 1 flag for FDR < .05 for contrast adult head Canton S female to adult head dsx null female
fdr_p_AH_BerF_AH_dsxD	FDR adjusted P-value of contrast adult head Berlin female to adult head dsxD pseudomale
flag_fdr_p_AH_BerF_AH_dsxD_20	0, 1 flag for FDR < .20 for contrast adult head Berlin female to adult head dsxD pseudomale
flag_fdr_p_AH_BerF_AH_dsxD_10	0, 1 flag for FDR < .10 for contrast adult head Berlin female to adult head dsxD pseudomale
flag_fdr_p_AH_BerF_AH_dsxD_05	0, 1 flag for FDR < .05 for contrast adult head Berlin female to adult head dsxD pseudomale
con_est_AH_BerF_AH_BerM	Estimated expression difference for contrast adult head Berlin female to adult head Berlin male
con_est_AH_CSF_AH_CSM	Estimated expression difference for contrast adult head Canton S female to adult head Canton S male
con_est_AH_BerF_AH_dsxNullF	Estimated expression difference for contrast adult head Berlin female to adult head dsx null female
con_est_AH_CSFemale_AH_dsxNullF	Estimated expression difference for contrast adult head Canton S female to adult head dsx null female
con_est_AH_BerM_AH_dsxNullM	Estimated expression difference for contrast adult head Berlin male to adult head dsx null male
con_est_AH_CSM_AH_dsxNullM	Estimated expression difference for contrast adult head Canton S male to adult head dsx null male
con_est_AH_BerF_AH_dsxD	Estimated expression difference expression difference for contrast adult head Berlin female to adult head dsxD pseudomale
con_est_AH_CSFemale_AH_dsxD	Estimated expression difference expression difference for contrast adult head Canton S female to adult head dsxD pseudomale
con_stderr_AH_BerF_AH_BerM	Standard Error for contrast adult head Berlin female to adult head Berlin male
con_stderr_AH_CSF_AH_CSM	Standard Error for contrast adult head Canton S female to adult head Canton S male
con_stderr_AH_BerF_AH_dsxNullF	Standard Error for contrast adult head Berlin female to adult head dsx null female
con_stderr_AH_CSFemale_AH_dsxNul	Standard Error for contrast adult head Canton S female to adult head dsx null female
con_stderr_AH_BerM_AH_dsxNullM	Standard Error for contrast adult head Berlin male to adult head dsx null male
con_stderr_AH_CS_AH_dsxNullM	Standard Error for contrast adult head Canton S male to adult head dsx null male
con_stderr_AH_BerF_AH_dsxD	Standard Error for contrast adult head Berlin female to adult head dsxD pseudomale
con_stderr_AH_CSFemale_AH_dsxD	Standard Error for contrast adult head Canton S female to adult head dsxD pseudomale
CSBer_wtsexbias_fem_05	Sex bias test is significant at FDR < .05 for Canton S and for Berlin: = 1 (female biased in both strains), else =0
CSBer_wtsexbias_mal_05	Sex bias test is significant at FDR < .05 for Canton S and for Berlin: = 1 (male biased in both strains), else =0
CSBer_wtsexbias_malfem_05	Sex bias test is significant at FDR < .05 for Canton S and for Berlin: =1 (opposing bias in each strain with Berlin female and Canton S male biased), else =0
CSBer_wtsexbias_femmal_05	Sex bias test is significant at FDR < .05 for Canton S and for Berlin: =1 (opposing bias in each strain with Berlin male and Canton S female biased), else =0
Ber_only_wtsexbias_fem_05	Sex bias test is significant at FDR < .05 for only Berlin and not for Canton S: = 1 (female biased), else =0
CS_only_wtsexbias_fem_05	Sex bias test is significant at FDR < .05 for only Canton S and not for Berlin S: = 1 (female biased), else =0
Ber_only_wtsexbias_mal_05	Sex bias test is significant at FDR < .05 for only Berlin and not for Canton S: = 1 (male biased), else =0
CS_only_wtsexbias_mal_05	Sex bias test is significant at FDR < .05 for only Canton S and not for Berlin S: = 1 (male biased), else =0
CSBer_wtsexbias_fem_10	Sex bias test is significant at FDR < .10 for Canton S and for Berlin: = 1 (female biased in both strains), else =0
CSBer_wtsexbias_mal_10	Sex bias test is significant at FDR < .10 for Canton S and for Berlin: = 1 (male biased in both strains), else =0
CSBer_wtsexbias_malfem_10	Sex bias test is significant at FDR < .10 for Canton S and for Berlin: =1 (opposing bias in each strain with Berlin female and Canton S male biased), else =0
CSBer_wtsexbias_femmal_10	Sex bias test is significant at FDR < .10 for Canton S and for Berlin: =1 (opposing bias in each strain with Berlin male and Canton S female biased), else =0
Ber_only_wtsexbias_fem_10	Sex bias test is significant at FDR < .10 for only Berlin and not for Canton S: = 1 (female biased), else =0
CS_only_wtsexbias_fem_10	Sex bias test is significant at FDR < .10 for only Canton S and not for Berlin S: = 1 (female biased), else =0
Ber_only_wtsexbias_mal_10	Sex bias test is significant at FDR < .10 for only Berlin and not for Canton S: = 1 (male biased), else =0
CS_only_wtsexbias_mal_10	Sex bias test is significant at FDR < .10 for only Canton S and not for Berlin S: = 1 (male biased), else =0
CSBer_wtsexbias_fem_20	Sex bias test is significant at FDR < .20 for Canton S and for Berlin: = 1 (female biased in both strains), else =0
CSBer_wtsexbias_mal_20	Sex bias test is significant at FDR < .20 for Canton S and for Berlin: = 1 (male biased in both strains), else =0
CSBer_wtsexbias_malfem_20	Sex bias test is significant at FDR < .20 for Canton S and for Berlin: =1 (opposing bias in each strain with Berlin female and Canton S male biased), else =0
CSBer_wtsexbias_femmal_20	Sex bias test is significant at FDR < .20 for Canton S and for Berlin: =1 (opposing bias in each strain with Berlin male and Canton S female biased), else =0
Ber_only_wtsexbias_fem_20	Sex bias test is significant at FDR < .20 for only Berlin and not for Canton S: = 1 (female biased), else =0
CS_only_wtsexbias_fem_20	Sex bias test is significant at FDR < .20 for only Canton S and not for Berlin S: = 1 (female biased), else =0
Ber_only_wtsexbias_mal_20	Sex bias test is significant at FDR < .20 for only Berlin and not for Canton S: = 1 (male biased), else =0
CS_only_wtsexbias_mal_20	Sex bias test is significant at FDR < .20 for only Canton S and not for Berlin S: = 1 (male biased), else =0
CSBer_DSXtarget_fem_05	Sex bias test and female to pseudomale test are significant at FDR < .05 for Canton S and for Berlin: = 1 female biased in both strains, else =0
CSBer_DSXtarget_mal_05	Sex bias test and female to pseudomale test are significant at FDR < .05 for Canton S and for Berlin: = 1 male biased in both strains, else =0
CSBer_DSXtarget_malfem_05	Sex bias test and female to pseudomale test are significant at FDR < .05 for Canton S and for Berlin: =1 opposing bias in each strain with Berlin female and Canton S male biased , else =0
CSBer_DSXtarget_femmal_05	Sex bias test and female to pseudomale test are significant at FDR < .05 for Canton S and for Berlin: =1 opposing bias in each strain with Berlin male and Canton S female biased , else =0
Ber_only_DSXtarget_fem_05	Sex bias test and female to pseudomale test are significant at FDR < .05 for only Berlin and not for Canton S: = 1 female biased, else =0
Ber_only_DSXtarget_mal_05	Sex bias test and female to pseudomale test are significant at FDR < .05 for only Berlin and not for Canton S: = 1 male biased, else =0
CS_only_DSXtarget_fem_05	Sex bias test and female to pseudomale test are significant at FDR < .05 for only Canton S and not for Berlin S: = 1 female biased, else =0
CS_only_DSXtarget_mal_05	Sex bias test and female to pseudomale test are significant at FDR < .05 for only Canton S and not for Berlin S: = 1 male biased, else =0
CSBer_DSXtarget_fem_10	Sex bias test and female to pseudomale test are significant at FDR < .10 for Canton S and for Berlin: = 1 female biased in both strains, else =0
CSBer_DSXtarget_mal_10	Sex bias test and female to pseudomale test are significant at FDR < .10 for Canton S and for Berlin: = 1 male biased in both strains, else =0
CSBer_DSXtarget_malfem_10	Sex bias test and female to pseudomale test are significant at FDR < .10 for Canton S and for Berlin: =1 opposing bias in each strain with Berlin female and Canton S male biased , else =0
CSBer_DSXtarget_femmal_10	Sex bias test and female to pseudomale test are significant at FDR < .10 for Canton S and for Berlin: =1 opposing bias in each strain with Berlin male and Canton S female biased , else =0
Ber_only_DSXtarget_fem_10	Sex bias test and female to pseudomale test are significant at FDR < .10 for only Berlin and not for Canton S: = 1 female biased, else =0
Ber_only_DSXtarget_mal_10	Sex bias test and female to pseudomale test are significant at FDR < .10 for only Berlin and not for Canton S: = 1 male biased, else =0
CS_only_DSXtarget_fem_10	Sex bias test and female to pseudomale test are significant at FDR < .10 for only Canton S and not for Berlin S: = 1 female biased, else =0
CS_only_DSXtarget_mal_10	Sex bias test and female to pseudomale test are significant at FDR < .10 for only Canton S and not for Berlin S: = 1 male biased, else =0
CSBer_DSXtarget_fem_20	Sex bias test and female to pseudomale test are significant at FDR < .20 for Canton S and for Berlin: = 1 female biased in both strains, else =0
CSBer_DSXtarget_mal_20	Sex bias test and female to pseudomale test are significant at FDR < .20 for Canton S and for Berlin: = 1 male biased in both strains, else =0
CSBer_DSXtarget_malfem_20	Sex bias test and female to pseudomale test are significant at FDR < .20 for Canton S and for Berlin: =1 opposing bias in each strain with Berlin female and Canton S male biased , else =0
CSBer_DSXtarget_femmal_20	Sex bias test and female to pseudomale test are significant at FDR < .20 for Canton S and for Berlin: =1 opposing bias in each strain with Berlin male and Canton S female biased , else =0
Ber_only_DSXtarget_fem_20	Sex bias test and female to pseudomale test are significant at FDR < .20 for only Berlin and not for Canton S: = 1 female biased, else =0
Ber_only_DSXtarget_mal_20	Sex bias test and female to pseudomale test are significant at FDR < .20 for only Berlin and not for Canton S: = 1 male biased, else =0
CS_only_DSXtarget_fem_20	Sex bias test and female to pseudomale test are significant at FDR < .20 for only Canton S and not for Berlin S: = 1 female biased, else =0
CS_only_DSXtarget_mal_20	Sex bias test and female to pseudomale test are significant at FDR < .20 for only Canton S and not for Berlin S: = 1 male biased, else =0
CS_mode_M_Repress_05	Considering only the fusions with consistent sex bias in the Canton S strain at FDR < 0.05, is = 1 if expression in the wild type male is less than that of the null and the difference is significant at FDR < .05 for males only (male specific repressor), else = 0.
CS_mode_F_Repress_05	Considering only the fusions with consistent sex bias in the Canton S strain at FDR < 0.05, is = 1 if expression in the wild type female is less than that of the null and the difference is significant at FDR < .05 for females only (female specific repressor), else = 0.
CS_mode_M_Actv8_05	Considering only the fusions with consistent sex bias in the Canton S strain at FDR < 0.05, is = 1 if expression in the wild type male is more than that of the null and the difference is significant at FDR < .05 for males only (male specific activator), else = 0.
CS_mode_F_Actv8_05	Considering only the fusions with consistent sex bias in the Canton S strain at FDR < 0.05, is = 1 if expression in the wild type female is more than that of the null and the difference is significant at FDR < .05 for females only (female specific activator), else = 0.
CS_mode_MF_Repress_05	Considering only the fusions with consistent sex bias in the Canton S strain at FDR < 0.05, is = 1 if expression in the wild type female and male are each less than that of the corresponding dsx null and the differences are significant at FDR < .05 in both sexes (repressor), else = 0.
CS_mode_MF_Actv8_05	Considering only the fusions with consistent sex bias in the Canton S strain at FDR < 0.05, is =1 if expression in the wild type female and male are each more than that of the corresponding dsx null and the differences are significant at FDR < .05 in both sexes (activator), else = 0.
CS_mode_MF_oppose_05	Considering only the fusions with consistent sex bias in the Canton S strain at FDR < 0.05, is = 1 if expression in the wild type female is more than the null and expression in the wild type male is less than the null (or vice vera) and the differences are significant at FDR < .05 in both sexes (opposing/classical mode), else = 0
CS_mode_M_Repress_10	Considering only the fusions with consistent sex bias in the Canton S strain at FDR < 0.05, is = 1 if expression in the wild type male is less than that of the null and the difference is significant at FDR < .10 for males only (male specific repressor), else = 0.
CS_mode_F_Repress_10	Considering only the fusions with consistent sex bias in the Canton S strain at FDR < 0.05, is = 1 if expression in the wild type female is less than that of the null and the difference is significant at FDR < .10 for females only (female specific repressor), else = 0.
CS_mode_M_Actv8_10	Considering only the fusions with consistent sex bias in the Canton S strain at FDR < 0.10, is = 1 if expression in the wild type male is more than that of the null and the difference is significant at FDR < .10 for males only (male specific activator), else = 0.
CS_mode_F_Actv8_10	Considering only the fusions with consistent sex bias in the Canton S strain at FDR < 0.10, is = 1 if expression in the wild type female is more than that of the null and the difference is significant at FDR < .10 for females only (female specific activator), else = 0.
CS_mode_MF_Repress_10	Considering only the fusions with consistent sex bias in the Canton S strain at FDR < 0.10, is = 1 if expression in the wild type female and male are each less than that of the corresponding dsx null and the differences are significant at FDR < .10 in both sexes (repressor), else = 0.
CS_mode_MF_Actv8_10	Considering only the fusions with consistent sex bias in the Canton S strain at FDR < 0.10, is =1 if expression in the wild type female and male are each more than that of the corresponding dsx null and the differences are significant at FDR < .10 in both sexes (activator), else = 0.
CS_mode_MF_oppose_10	Considering only the fusions with consistent sex bias in the Canton S strain at FDR < 0.10, is = 1 if expression in the wild type female is more than the null and expression in the wild type male is less than the null (or vice vera) and the differences are significant at FDR < .10 in both sexes (opposing/classical mode), else = 0
CS_mode_M_Repress_20	Considering only the fusions with consistent sex bias in the Canton S strain at FDR < 0.20, is = 1 if expression in the wild type male is less than that of the null and the difference is significant at FDR < .20 for males only (male specific repressor), else = 0.
CS_mode_F_Repress_20	Considering only the fusions with consistent sex bias in the Canton S strain at FDR < 0.20, is = 1 if expression in the wild type female is less than that of the null and the difference is significant at FDR < .20 for females only (female specific repressor), else = 0.
CS_mode_M_Actv8_20	Considering only the fusions with consistent sex bias in the Canton S strain at FDR < 0.20, is = 1 if expression in the wild type male is more than that of the null and the difference is significant at FDR < .20 for males only (male specific activator), else = 0.
CS_mode_F_Actv8_20	Considering only the fusions with consistent sex bias in the Canton S strain at FDR < 0.20, is = 1 if expression in the wild type female is more than that of the null and the difference is significant at FDR < .20 for females only (female specific activator), else = 0.
CS_mode_MF_Repress_20	Considering only the fusions with consistent sex bias in the Canton S strain at FDR < 0.20, is = 1 if expression in the wild type female and male are each less than that of the corresponding dsx null and the differences are significant at FDR < .20 in both sexes (repressor), else = 0.
CS_mode_MF_Actv8_20	Considering only the fusions with consistent sex bias in the Canton S strain at FDR < 0.20, is =1 if expression in the wild type female and male are each more than that of the corresponding dsx null and the differences are significant at FDR < .20 in both sexes (activator), else = 0.
CS_mode_MF_oppose_20	Considering only the fusions with consistent sex bias in the Canton S strain at FDR < 0.20, is = 1 if expression in the wild type female is more than the null and expression in the wild type male is less than the null (or vice vera) and the differences are significant at FDR < .20 in both sexes (opposing/classical mode), else = 0
Ber_mode_M_Repress_05	Considering only the fusions with consistent sex bias in the Berlin strain at FDR < 0.05, is = 1 if expression in the wild type male is less than that of the null and the difference is significant at FDR < .05 for males only (male specific repressor), else = 0.
Ber_mode_F_Repress_05	Considering only the fusions with consistent sex bias in the Berlin strain at FDR < 0.05, is = 1 if expression in the wild type female is less than that of the null and the difference is significant at FDR < .05 for females only (female specific repressor), else = 0.
Ber_mode_M_Actv8_05	Considering only the fusions with consistent sex bias in the Berlin strain at FDR < 0.05, is = 1 if expression in the wild type male is more than that of the null and the difference is significant at FDR < .05 for males only (male specific activator), else = 0.
Ber_mode_F_Actv8_05	Considering only the fusions with consistent sex bias in the Berlin strain at FDR < 0.05, is = 1 if expression in the wild type female is more than that of the null and the difference is significant at FDR < .05 for females only (female specific activator), else = 0.
Ber_mode_MF_Repress_05	Considering only the fusions with consistent sex bias in the Berlin strain at FDR < 0.05, is = 1 if expression in the wild type female and male are each less than that of the corresponding dsx null and the differences are significant at FDR < .05 in both sexes (repressor), else = 0.
Ber_mode_MF_Actv8_05	Considering only the fusions with consistent sex bias in the Berlin strain at FDR < 0.05, is =1 if expression in the wild type female and male are each more than that of the corresponding dsx null and the differences are significant at FDR < .05 in both sexes (activator), else = 0.
Ber_mode_MF_oppose_05	Considering only the fusions with consistent sex bias in the Berlin strain at FDR < 0.05, is = 1 if expression in the wild type female is more than the null and expression in the wild type male is less than the null (or vice vera) and the differences are significant at FDR < .05 in both sexes (opposing/classical mode), else = 0
Ber_mode_M_Repress_10	Considering only the fusions with consistent sex bias in the Berlin strain at FDR < 0.10, is = 1 if expression in the wild type male is less than that of the null and the difference is significant at FDR < .10 for males only (male specific repressor), else = 0.
Ber_mode_F_Repress_10	Considering only the fusions with consistent sex bias in the Berlin strain at FDR < 0.10, is = 1 if expression in the wild type female is less than that of the null and the difference is significant at FDR < .10 for females only (female specific repressor), else = 0.
Ber_mode_M_Actv8_10	Considering only the fusions with consistent sex bias in the Berlin strain at FDR < 0.10, is = 1 if expression in the wild type male is more than that of the null and the difference is significant at FDR < .10 for males only (male specific activator), else = 0.
Ber_mode_F_Actv8_10	Considering only the fusions with consistent sex bias in the Berlin strain at FDR < 0.10, is = 1 if expression in the wild type female is more than that of the null and the difference is significant at FDR < .10 for females only (female specific activator), else = 0.
Ber_mode_MF_Repress_10	Considering only the fusions with consistent sex bias in the Berlin strain at FDR < 0.10, is = 1 if expression in the wild type female and male are each less than that of the corresponding dsx null and the differences are significant at FDR < .10 in both sexes (repressor), else = 0.
Ber_mode_MF_Actv8_10	Considering only the fusions with consistent sex bias in the Berlin strain at FDR < 0.10, is =1 if expression in the wild type female and male are each more than that of the corresponding dsx null and the differences are significant at FDR < .10 in both sexes (activator), else = 0.
Ber_mode_MF_oppose_10	Considering only the fusions with consistent sex bias in the Berlin strain at FDR < 0.10, is = 1 if expression in the wild type female is more than the null and expression in the wild type male is less than the null (or vice vera) and the differences are significant at FDR < .10 in both sexes (opposing/classical mode), else = 0
Ber_mode_M_Repress_20	Considering only the fusions with consistent sex bias in the Berlin strain at FDR < 0.20, is = 1 if expression in the wild type male is less than that of the null and the difference is significant at FDR < .20 for males only (male specific repressor), else = 0.
Ber_mode_F_Repress_20	Considering only the fusions with consistent sex bias in the Berlin strain at FDR < 0.20, is = 1 if expression in the wild type female is less than that of the null and the difference is significant at FDR < .20 for females only (female specific repressor), else = 0.
Ber_mode_M_Actv8_20	Considering only the fusions with consistent sex bias in the Berlin strain at FDR < 0.20, is = 1 if expression in the wild type male is more than that of the null and the difference is significant at FDR < .20 for males only (male specific activator), else = 0.
Ber_mode_F_Actv8_20	Considering only the fusions with consistent sex bias in the Berlin strain at FDR < 0.20, is = 1 if expression in the wild type female is more than that of the null and the difference is significant at FDR < .20 for females only (female specific activator), else = 0.
Ber_mode_MF_Repress_20	Considering only the fusions with consistent sex bias in the Berlin strain at FDR < 0.20, is = 1 if expression in the wild type female and male are each less than that of the corresponding dsx null and the differences are significant at FDR < .20 in both sexes (repressor), else = 0.
Ber_mode_MF_Actv8_20	Considering only the fusions with consistent sex bias in the Berlin strain at FDR < 0.20, is =1 if expression in the wild type female and male are each more than that of the corresponding dsx null and the differences are significant at FDR < .20 in both sexes (activator), else = 0.
Ber_mode_MF_oppose_20	Considering only the fusions with consistent sex bias in the Berlin strain at FDR < 0.20, is = 1 if expression in the wild type female is more than the null and expression in the wild type male is less than the null (or vice vera) and the differences are significant at FDR < .20 in both sexes (opposing/classical mode), else = 0
mode_M_Repress_05	Variable is = 1 if there is consistent sex bias and expression in the wild type male is less than that of the null and the difference is significant at FDR < .05 for males only (male specific repressor) in both the Canton S and Berlin strains, else = 0.
mode_F_Repress_05	Variable is = 1 if there is consistent sex bias and expression in the wild type female is less than that of the null and the difference is significant at FDR < .05 for females only (female specific repressor) in both the Canton S and Berlin strains, else = 0.
mode_M_Actv8_05	Variable is = 1 if there is consistent sex bias and expression in the wild type male is more than that of the null and the difference is significant at FDR < .05 for males only (male specific activator) in both the Canton S and Berlin strains, else = 0.
mode_F_Actv8_05	Variable is = 1 if there is consistent sex bias and expression in the wild type female is more than that of the null and the difference is significant at FDR < .05 for females only (female specific activator) in both the Canton S and Berlin strains, else = 0.
mode_MF_Repress_05	Variable is = 1 if there is consistent sex bias and expression in the wild type female and male are each less than that of the corresponding dsx null and the differences are significant at FDR < .05 in both sexes (repressor) in both the Canton S and Berlin strains, else = 0.
mode_MF_Actv8_05	Variable is =1 if there is consistent sex bias and expression in the wild type female and male are each more than that of the corresponding dsx null and the differences are significant at FDR < .05 in both sexes (activator) in both the Canton S and Berlin strains, else = 0.
mode_MF_oppose_05	Variable is = 1 if there is consistent sex bias and expression in the wild type female is more than the null and expression in the wild type male is less than the null (or vice vera) and the differences are significant at FDR < .05 in both sexes (opposing/classical mode) in both the Canton S and Berlin strains, else = 0
mode_M_Repress_10	Variable is = 1 if there is consistent sex bias and expression in the wild type male is less than that of the null and the difference is significant at FDR < .10 for males only (male specific repressor) in both the Canton S and Berlin strains, else = 0.
mode_F_Repress_10	Variable is = 1 if there is consistent sex bias and expression in the wild type female is less than that of the null and the difference is significant at FDR < .10 for females only (female specific repressor) in both the Canton S and Berlin strains, else = 0.
mode_M_Actv8_10	Variable is = 1 if there is consistent sex bias and expression in the wild type male is more than that of the null and the difference is significant at FDR < .10 for males only (male specific activator) in both the Canton S and Berlin strains, else = 0.
mode_F_Actv8_10	Variable is = 1 if there is consistent sex bias and expression in the wild type female is more than that of the null and the difference is significant at FDR < .10 for females only (female specific activator) in both the Canton S and Berlin strains, else = 0.
mode_MF_Repress_10	Variable is = 1 if there is consistent sex bias and expression in the wild type female and male are each less than that of the corresponding dsx null and the differences are significant at FDR < .10 in both sexes (repressor) in both the Canton S and Berlin strains, else = 0.
mode_MF_Actv8_10	Variable is =1 if there is consistent sex bias and expression in the wild type female and male are each more than that of the corresponding dsx null and the differences are significant at FDR < .10 in both sexes (activator) in both the Canton S and Berlin strains, else = 0.
mode_MF_oppose_10	Variable is = 1 if there is consistent sex bias and there is consistent sex bias and expression in the wild type female is more than the null and expression in the wild type male is less than the null (or vice vera) and the differences are significant at FDR < .10 in both sexes (opposing/classical mode) in both the Canton S and Berlin strains, else = 0
mode_M_Repress_20	Variable is = 1 if there is consistent sex bias and expression in the wild type male is less than that of the null and the difference is significant at FDR < .20 for males only (male specific repressor) in both the Canton S and Berlin strains, else = 0.
mode_F_Repress_20	Variable is = 1 if there is consistent sex bias and expression in the wild type female is less than that of the null and the difference is significant at FDR < .20 for females only (female specific repressor) in both the Canton S and Berlin strains, else = 0.
mode_M_Actv8_20	Variable is = 1 if there is consistent sex bias and expression in the wild type male is more than that of the null and the difference is significant at FDR < .20 for males only (male specific activator) in both the Canton S and Berlin strains, else = 0.
mode_F_Actv8_20	Variable is = 1 if there is consistent sex bias and expression in the wild type female is more than that of the null and the difference is significant at FDR < .20 for females only (female specific activator) in both the Canton S and Berlin strains, else = 0.
mode_MF_Repress_20	Variable is = 1 if there is consistent sex bias and if expression in the wild type female and male are each less than that of the corresponding dsx null and the differences are significant at FDR < .20 in both sexes (repressor) in both the Canton S and Berlin strains, else = 0.
mode_MF_Actv8_20	Variable is = 1 if there is consistent sex bias and expression in the wild type female and male are each more than that of the corresponding dsx null and the differences are significant at FDR < .20 in both sexes (activator) in both the Canton S and Berlin strains, else = 0.
mode_MF_oppose_20	Variable is = 1 if there is consistent sex bias and if expression in the wild type female is more than the null and expression in the wild type male is less than the null (or vice vera) and the differences are significant at FDR < .20 in both sexes (opposing/classical mode) in both the Canton S and Berlin strains, else = 0
CS_wtdsxDnull_fem_05	Sex bias test in the wild type strains, female to pseudomale test, and at least one dsx Null test are significant at FDR < .05 for Canton S (female biased), else =0
CS_wtdsxDnull_mal_05	Sex bias test in the wild type strains, female to pseudomale test, and at least one dsx Null test are significant at FDR < .05 for Canton S (male biased), else =0
Ber_wtdsxDnull_fem_05	Sex bias test in the wild type strains, female to pseudomale test, and at least one dsx Null test are significant at FDR < .05 for Berlin (female biased), else =0
Ber_wtdsxDnull_mal_05	Sex bias test in the wild type strains, female to pseudomale test, and at least one dsx Null test are significant at FDR < .05 for Berlin (male biased), else =0
CSBer_wtdsxDnull_fem_05	Sex bias test in the wild type strains, female to pseudomale test, and at least one dsx Null test are significant at FDR < .05 for Canton S and for Berlin: = 1 (female biased in both strains), else =0
CSBer_wtdsxDnull_mal_05	Sex bias test in the wild type strains, female to pseudomale test, and at least one dsx Null test are significant at FDR < .05 for Canton S and for Berlin: = 1 (male biased in both strains), else =0
CSBer_wtdsxDnull_malfem_05	Sex bias test in the wild type strains, female to pseudomale test, and at least one dsx Null test are significant at FDR < .05 for Canton S and for Berlin: =1 (opposing bias in each strain with Berlin female and Canton S male biased), else =0
CSBer_wtdsxDnull_femmal_05	Sex bias test in the wild type strains, female to pseudomale test, and at least one dsx Null test are significant at FDR < .05 for Canton S and for Berlin: =1 (opposing bias in each strain with Berlin male and Canton S female biased), else =0
Ber_only_wtdsxDnull_fem_05	Sex bias test in the wild type strains, female to pseudomale test, and at least one dsx Null test are significant at FDR < .05 for only Berlin and not for Canton S: = 1 (female biased), else =0
Ber_only_wtdsxDnull_mal_05	Sex bias test in the wild type strains, female to pseudomale test, and at least one dsx Null test are significant at FDR < .05 for only Berlin and not for Canton S: = 1 (male biased), else =0
CS_only_wtdsxDnull_fem_05	Sex bias test in the wild type strains, female to pseudomale test, and at least one dsx Null test are significant at FDR < .05 for only Canton S and not for Berlin S: = 1 (female biased), else =0
CS_only_wtdsxDnull_mal_05	Sex bias test and female to pseudomale test are significant at FDR < .05 for only Canton S and not for Berlin S: = 1 (male biased), else =0
CS_M_Repress_agr_05	Mode is male specific repressor and expression is female biased (FDR < .05) in the Canton S strain = 1, else =0
CS_F_Repress_agr_05	Mode is female specific repressor and expression is male biased (FDR < .05) in the Canton S strain = 1, else =0
CS_M_Actv8_agr_05	Mode is male specific activator and expression is male biased (FDR < .05) in the Canton S strain = 1, else =0
CS_F_Actv8_agr_05	Mode is female specific activator and expression is female biased (FDR < .05) in the Canton S strain = 1, else =0
CS_MF_Repress_agr_05	Mode is repressor in both sexes and expression is male biased (FDR < .05) in the Canton S strain = 1, else =0
CS_MF_Actv8_agr_05	Mode is activator in both sexes and expression is female biased (FDR < .05) in the Canton S strain = 1, else =0
CS_M_oppose_agr_05	Mode is opposing with male activation and female represion and expression is male biased (FDR < .05) in the Canton S strain = 1, else =0
CS_F_oppose_agr_05	Mode is opposing with female activation and male represion and expression is female biased (FDR < .05) in the Canton S strain = 1, else =0
Ber_M_Repress_agr_05	Mode is male specific repressor and expression is female biased (FDR < .05) in the Berlin strain = 1, else =0
Ber_F_Repress_agr_05	Mode is female specific repressor and expression is male biased (FDR < .05) in the Berlin strain = 1, else =0
Ber_M_Actv8_agr_05	Mode is male specific activator and expression is male biased (FDR < .05) in the Berlin strain = 1, else =0
Ber_F_Actv8_agr_05	Mode is female specific activator and expression is female biased (FDR < .05) in the Berlin strain = 1, else =0
Ber_MF_Repress_agr_05	Mode is repressor in both sexes and expression is male biased (FDR < .05) in the Berlin strain = 1, else =0
Ber_MF_Actv8_agr_05	Mode is activator in both sexes and expression is female biased (FDR < .05) in the Berlin strain = 1, else =0
Ber_M_oppose_agr_05	Mode is opposing with male activation and female represion and expression is male biased (FDR < .05) in the Berlin strain = 1, else =0
Ber_F_oppose_agr_05	Mode is opposing with female activation and male represion and expression is female biased (FDR < .05) in the Berlin strain = 1, else =0
Clough_et_al_2014_Occupied	DsxM and DsxF ChIP-seq in S2 cells and DsxM and DsxF Dam-ID in female ovaries, and male and female fat body (Clough et al., 2014, Table S1)
Luo_et_al_2011_Occupied	DsxF Dam-ID in adult females (Luo et al., 2011. Table S1)
GO_biological_process	The Biological Process GO term names (descriptions) corresponding to the gene.
GO_cellular_component	The Cellular Compartment GO term names (descriptions) corresponding to the gene.
GO_molecular_function	The Molecular Function GO term names (descriptions) corresponding to the gene.

## Sheet: Supplemental Table 1- A
Fusion_ID	Exons_per_fusion	FBpps_per_fusion	FBtrs_per_fusion	CHROM	START	END	symbol	sequence_loc	FBgn_cat	FBpp_cat	FBtr_cat	AH_BerF_mean_logrpkm	AH_BerF_SD_logrpkm	AH_BerM_mean_logrpkm	AH_BerM_SD_logrpkm	AH_CSM_mean_logrpkm	AH_CSM_SD_logrpkm	AH_CSFemale_mean_logrpkm	AH_CSFemale_SD_logrpkm	AH_dsxNullF_mean_logrpkm	AH_dsxNullF_sd_logrpkm	AH_dsxNullM_mean_logrpkm	AH_dsxNullM_sd_logrpkm	AH_dsxD_mean_logrpkm	AH_dsxD_sd_logrpkm	AH_BerF_mean_rpkm	AH_BerF_SD_rpkm	AH_BerM_mean_rpkm	AH_BerM_SD_rpkm	AH_CSM_mean_rpkm	AH_CSM_SD_rpkm	AH_CSFemale_mean_rpkm	AH_CSFemale_SD_rpkm	AH_dsxNullF_mean_rpkm	AH_dsxNullF_sd_rpkm	AH_dsxNullM_mean_rpkm	AH_dsxNullM_sd_rpkm	AH_dsxD_mean_rpkm	AH_dsxD_sd_rpkm	fdr_p_AH_BerF_AH_BerM	flag_fdr_p_AH_BerF_AH_BerM_20	flag_fdr_p_AH_BerF_AH_BerM_10	flag_fdr_p_AH_BerF_AH_BerM_05	fdr_p_AH_BerF_AH_NullF	flag_fdr_p_AH_BerF_AH_NullF_20	flag_fdr_p_AH_BerF_AH_NullF_10	flag_fdr_p_AH_BerF_AH_NullF_05	fdr_p_AH_BerM_AH_NullM	flag_fdr_p_AH_BerM_AH_NullM_20
S36904_SI	1	1	1	2R	7924811	7924969	128up	2R:7924811..7926357(1)	FBgn0010339	FBpp0087084	FBtr0087976	2.53043	0.290125	1.99699	0.417451	2.29961	0.239743	2.15969	0.142151	2.32996	0.500001	1.97635	0.493848	2.01367	0.367534	12.932	3.98106	7.8327	3.51393	10.1707	2.15826	8.72637	1.21912	11.1513	5.40287	7.76134	3.21949	7.85582	3.11115	0.295338	0	0	0	0.74425	0	0	0	0.979022	0
S36905_SI	1	1	1	2R	7925102	7925222	128up	2R:7924811..7926357(1)	FBgn0010339	FBpp0087084	FBtr0087976	1.8956	0.282421	0.553497	0.651477	2.03334	0.259706	2.22922	0.119123	2.06616	0.26718	1.74036	0.749711	1.73231	0.200255	6.83334	1.88902	2.02526	1.43559	7.82554	1.88466	9.33572	1.07737	8.0895	2.24045	6.77563	4.51914	5.73159	1.18667	0.0181186	1	1	1	0.818027	0	0	0	0.0341328	1
S36906_SI	1	1	1	2R	7925276	7926116	128up	2R:7924811..7926357(1)	FBgn0010339	FBpp0087084	FBtr0087976	2.7852	0.0698186	2.43875	0.149571	2.71481	0.106278	2.67832	0.0732323	2.82899	0.178827	2.61975	0.0886169	2.71401	0.149505	16.2296	1.15022	11.5431	1.68226	15.1639	1.53666	14.587	1.08949	17.1031	2.88849	13.7677	1.18735	15.2026	2.27425	0.0353139	1	1	1	0.844007	0	0	0	0.288678	0
S36907_SI	1	1	1	2R	7926182	7926357	128up	2R:7924811..7926357(1)	FBgn0010339	FBpp0087084	FBtr0087976	3.07128	0.288564	2.27025	0.273581	2.74127	0.18935	2.8089	0.319164	2.93089	0.122396	2.73725	0.160598	2.2201	0.865487	22.1404	5.81133	9.91637	2.54535	15.7167	2.98621	17.1801	5.68684	18.8391	2.3399	15.5746	2.41041	11.256	6.86143	0.120872	1	0	0	0.840399	0	0	0	0.398548	0
F52678_SI	4	4	4	3R	14073937	14074388	14-3-3epsilon	3R:14068253..14074388(1)	FBgn0020238	FBpp0082987;FBpp0082988;FBpp0082989;FBpp0082990	FBtr0083565;FBtr0083566;FBtr0083567;FBtr0083568	6.41506	0.0131469	6.52587	0.048091	6.41058	0.0668145	6.25259	0.0739766	6.31104	0.0297046	6.44024	0.132451	6.49949	0.207692	611.015	8.04616	683.101	32.8585	609.256	40.3138	520.289	37.6358	550.779	16.2182	630.318	86.403	674.773	147.264	0.454632	0	0	0	0.488043	0	0	0	0.583298	0
S52675_SI	1	4	4	3R	14068253	14068631	14-3-3epsilon	3R:14068253..14074388(1)	FBgn0020238	FBpp0082987;FBpp0082988;FBpp0082989;FBpp0082990	FBtr0083565;FBtr0083566;FBtr0083567;FBtr0083568	4.92203	0.110481	5.00921	0.0612587	4.72996	0.0795067	4.96088	0.0455938	4.91126	0.0618705	4.89038	0.0965527	5.08924	0.0546927	137.849	15.5691	149.972	9.08617	113.559	8.99081	142.818	6.5459	135.984	8.38637	133.415	12.7244	162.428	8.84346	0.433779	0	0	0	0.945237	0	0	0	0.261495	0
S52676_SI	1	4	4	3R	14073155	14073624	14-3-3epsilon	3R:14068253..14074388(1)	FBgn0020238	FBpp0082987;FBpp0082988;FBpp0082989;FBpp0082990	FBtr0083565;FBtr0083566;FBtr0083567;FBtr0083568	5.5419	0.156946	5.55085	0.151081	5.2995	0.0646019	5.63493	0.0619829	5.38087	0.111784	5.50444	0.107095	5.5935	0.159379	257.234	39.4345	259.421	39.1508	200.55	12.9895	280.394	17.099	218.104	23.8607	246.737	27.0568	271.023	44.9751	0.972055	0	0	0	0.341586	0	0	0	0.828966	0
S52677_SI	1	4	4	3R	14073693	14073873	14-3-3epsilon	3R:14068253..14074388(1)	FBgn0020238	FBpp0082987;FBpp0082988;FBpp0082989;FBpp0082990	FBtr0083565;FBtr0083566;FBtr0083567;FBtr0083568	5.37176	0.154447	5.15891	0.171198	5.26866	0.0888806	5.59686	0.0340487	5.31885	0.102922	5.43113	0.0446983	5.41214	0.0438845	216.997	34.5593	175.711	30.8014	194.727	17.1032	269.681	9.15259	204.865	20.8206	228.559	10.1902	224.254	9.71675	0.127763	1	0	0	0.76598	0	0	0	0.0506281	1
F35816_SI	2	4	4	2R	5987184	5987355	14-3-3zeta	2R:5987184..5997192(1)	FBgn0004907	FBpp0087500;FBpp0087503;FBpp0087504;FBpp0089337	FBtr0088412;FBtr0088415;FBtr0088416;FBtr0088418	5.23708	0.0492599	5.41416	0.137805	5.38586	0.146636	5.42826	0.080768	5.33813	0.0427102	5.21876	0.0439091	5.27325	0.411711	188.272	9.32281	226.018	32.0768	220.073	32.5455	228.24	17.9939	208.25	8.88324	184.824	8.19354	205.342	72.85	0.502329	0	0	0	0.732485	0	0	0	0.450625	0
F35817_SI	2	6	6	2R	5988537	5988682	14-3-3zeta	2R:5987184..5997192(1)	FBgn0004907	FBpp0087501;FBpp0087502;FBpp0087505;FBpp0089338;FBpp0099539;FBpp0099540	FBtr0088413;FBtr0088414;FBtr0088417;FBtr0088419;FBtr0100182;FBtr0100183	4.58615	1.57213	5.12927	0.395712	5.61131	0.0578412	5.57724	0.106586	5.64467	0.200968	5.05172	0.863927	4.86107	2.06123	167.678	132.334	178.505	76.3921	273.847	15.9129	265.326	27.485	286.606	57.4202	190.792	115.317	287.372	239.719	0.751785	0	0	0	0.481052	0	0	0	0.971494	0
F35825_SI	3	10	10	2R	5994972	5997192	14-3-3zeta	2R:5987184..5997192(1)	FBgn0004907	FBpp0087500;FBpp0087501;FBpp0087502;FBpp0087503;FBpp0087504;FBpp0087505;FBpp0089337;FBpp0089338;FBpp0099539;FBpp0099540	FBtr0088412;FBtr0088413;FBtr0088414;FBtr0088415;FBtr0088416;FBtr0088417;FBtr0088418;FBtr0088419;FBtr0100182;FBtr0100183	6.57936	0.109129	6.85083	0.0172954	6.46599	0.058789	6.3526	0.0348542	6.37675	0.0544462	6.52565	0.0388071	6.43563	0.0501477	722.96	79.7457	944.761	16.3811	643.73	37.699	574.214	19.8087	588.59	31.6583	682.771	26.7102	624.197	31.3649	0.00177054	1	1	1	0.0120896	1	1	1	0.000459127	1
S35818_SI	1	10	10	2R	5991761	5991914	14-3-3zeta	2R:5987184..5997192(1)	FBgn0004907	FBpp0087500;FBpp0087501;FBpp0087502;FBpp0087503;FBpp0087504;FBpp0087505;FBpp0089337;FBpp0089338;FBpp0099539;FBpp0099540	FBtr0088412;FBtr0088413;FBtr0088414;FBtr0088415;FBtr0088416;FBtr0088417;FBtr0088418;FBtr0088419;FBtr0100182;FBtr0100183	6.89269	0.0610634	6.97517	0.0132323	6.73154	0.105525	7.01496	0.0470895	6.95543	0.0229246	6.9025	0.0645867	6.84969	0.174324	986.259	59.5622	1069.81	14.2097	841.949	88.9139	1113.99	52.5265	1049.01	24.0105	996.13	63.0992	952.924	158.985	0.535792	0	0	0	0.656396	0	0	0	0.595319	0
S35819_SI	1	10	10	2R	5992222	5992335	14-3-3zeta	2R:5987184..5997192(1)	FBgn0004907	FBpp0087500;FBpp0087501;FBpp0087502;FBpp0087503;FBpp0087504;FBpp0087505;FBpp0089337;FBpp0089338;FBpp0099539;FBpp0099540	FBtr0088412;FBtr0088413;FBtr0088414;FBtr0088415;FBtr0088416;FBtr0088417;FBtr0088418;FBtr0088419;FBtr0100182;FBtr0100183	6.26358	0.165671	6.3629	0.0584899	5.86885	0.0653729	6.41495	0.0600343	6.21835	0.147975	6.31133	0.126872	5.94983	0.260497	529.82	84.9806	580.597	34.5097	354.41	23.2789	611.643	36.7322	505.634	77.3579	553.666	67.5568	392.134	96.3742	0.658535	0	0	0	0.861737	0	0	0	0.839147	0
S35820_SI	1	10	10	2R	5992446	5992572	14-3-3zeta	2R:5987184..5997192(1)	FBgn0004907	FBpp0087500;FBpp0087501;FBpp0087502;FBpp0087503;FBpp0087504;FBpp0087505;FBpp0089337;FBpp0089338;FBpp0099539;FBpp0099540	FBtr0088412;FBtr0088413;FBtr0088414;FBtr0088415;FBtr0088416;FBtr0088417;FBtr0088418;FBtr0088419;FBtr0100182;FBtr0100183	6.68469	0.00676161	6.61102	0.0262506	6.19319	0.0918698	6.70225	0.0292513	6.53523	0.0843525	6.59251	0.0879099	6.45664	0.0769435	800.074	5.41692	743.411	19.6484	490.97	45.6993	814.466	23.7179	690.647	59.3004	731.516	65.5586	638.192	50.1244	0.464854	0	0	0	0.103488	1	0	0	0.887033	0
S35821_SI	1	10	10	2R	5993207	5993330	14-3-3zeta	2R:5987184..5997192(1)	FBgn0004907	FBpp0087500;FBpp0087501;FBpp0087502;FBpp0087503;FBpp0087504;FBpp0087505;FBpp0089337;FBpp0089338;FBpp0099539;FBpp0099540	FBtr0088412;FBtr0088413;FBtr0088414;FBtr0088415;FBtr0088416;FBtr0088417;FBtr0088418;FBtr0088419;FBtr0100182;FBtr0100183	6.81992	0.0671588	6.83703	0.0512377	6.5263	0.0885424	6.74723	0.0314139	6.71941	0.0654286	6.75092	0.0256839	6.7632	0.0672573	917.284	61.4437	932.534	47.6378	684.878	60.5255	851.974	26.5172	829.514	54.294	855.03	21.8103	866.711	58.2243	0.885827	0	0	0	0.244711	0	0	0	0.32996	0
S35822_SI	1	3	3	2R	5993446	5993609	14-3-3zeta	2R:5987184..5997192(1)	FBgn0004907	FBpp0087502;FBpp0087503;FBpp0099540	FBtr0088414;FBtr0088415;FBtr0100183	5.85546	0.229962	5.97309	0.108762	5.69776	0.0932766	5.81117	0.0327963	5.74063	0.0394875	5.7492	0.0504266	5.76078	0.0271609	355.132	77.4752	394.258	42.394	299.167	27.6307	334.132	11.054	311.42	12.1797	314.204	15.6642	317.673	8.56048	0.44752	0	0	0	0.460382	0	0	0	0.115123	1
S35823_SI	1	5	5	2R	5993794	5993957	14-3-3zeta	2R:5987184..5997192(1)	FBgn0004907	FBpp0087500;FBpp0087501;FBpp0087505;FBpp0089337;FBpp0099539	FBtr0088412;FBtr0088413;FBtr0088417;FBtr0088418;FBtr0100182	4.31818	0.134212	4.12353	0.216358	4.06229	0.0741938	4.26474	0.122023	4.08336	0.066092	4.3201	0.0361555	4.06602	0.344425	75.5148	10.4815	62.7059	12.6622	58.2279	4.36359	71.4957	8.56251	59.4311	3.93692	75.2288	2.70013	60.6257	20.2171	0.426753	0	0	0	0.322318	0	0	0	0.421316	0
S35824_SI	1	2	2	2R	5994139	5994302	14-3-3zeta	2R:5987184..5997192(1)	FBgn0004907	FBpp0087504;FBpp0089338	FBtr0088416;FBtr0088419	3.7373	0.0971423	3.43857	0.125773	3.51059	0.204837	3.80757	0.0119859	3.56757	0.222338	3.57872	0.0789543	3.80763	0.203531	42.1154	4.03343	31.3101	4.0458	34.0014	7.01202	45.0429	0.53957	35.9927	7.45798	35.901	2.76717	45.68	9.51659	0.161182	1	0	0	0.464275	0	0	0	0.560999	0
S50600_SI	1	1	1	3R	9950647	9950735	140up	3R:9949940..9951252(-1)	FBgn0010340	FBpp0082370	FBtr0082909	1.54674	0.714807	1.59756	0.931746	1.66045	0.826157	1.85046	0.223715	2.5312	0.210422	1.76996	0.503376	1.5466	0.243087	5.42219	2.95853	6.62063	6.13242	6.75355	5.29026	6.47367	1.52301	12.7551	2.67688	6.35907	2.94713	4.78411	1.07281	0.968969	0	0	0	0.244166	0	0	0	0.882194	0
S50601_SI	1	1	1	3R	9950797	9950962	140up	3R:9949940..9951252(-1)	FBgn0010340	FBpp0082370	FBtr0082909	2.15081	0.489315	1.37168	0.190703	2.52189	0.213053	2.35356	0.193193	2.33162	0.0693469	2.31189	0.0618233	2.17032	0.19285	9.27788	4.28971	3.99151	0.794869	12.6665	2.70811	10.6514	1.98124	10.3112	0.716253	10.1063	0.619529	8.87386	1.78965	0.0171162	1	1	1	0.632699	0	0	0	0.00551272	1
S50602_SI	1	1	1	3R	9951026	9951252	140up	3R:9949940..9951252(-1)	FBgn0010340	FBpp0082370	FBtr0082909	2.47659	0.212285	2.07897	0.0845895	2.68138	0.0877001	2.40655	0.236132	2.50874	0.260644	2.11556	0.204526	2.42109	0.0508903	12.0869	2.69125	8.01521	0.671968	14.6473	1.28215	11.3119	2.81889	12.5563	3.01613	8.4145	1.80115	11.268	0.581386	0.0919224	1	1	0	0.926836	0	0	0	0.915636	0
S41956_SI	1	1	1	2R	15999016	16004437	18w	2R:15999016..16004437(1)	FBgn0004364	FBpp0085620	FBtr0086309	2.73334	0.0692815	2.67991	0.0396405	2.74979	0.0615239	2.93878	0.0536789	2.83364	0.062274	2.80644	0.049746	2.85731	0.0278417	15.4091	1.08477	14.5915	0.577175	15.6613	0.949515	18.9111	1.03035	17.0295	1.07757	16.5646	0.830703	17.4191	0.488676	0.511779	0	0	0	0.173591	1	0	0	0.0818871	1
S27360_SI	1	1	1	3L	13987335	13987500	26-29-p	3L:13987335..13989678(1)	FBgn0250848	FBpp0075508	FBtr0075766	3.84449	0.225773	3.84386	0.225512	3.79121	0.0683211	4.05297	0.0979836	4.16265	0.159677	4.07726	0.0705979	4.17869	0.217171	47.5093	10.1943	47.5139	10.9114	44.3885	3.07631	57.7559	5.7917	64.7838	10.1791	59.0829	4.24743	66.2694	13.4289	0.998503	0	0	0	0.145456	1	0	0	0.303639	0
S27361_SI	1	1	1	3L	13987891	13988880	26-29-p	3L:13987335..13989678(1)	FBgn0250848	FBpp0075508	FBtr0075766	3.92487	0.122255	3.64052	0.118227	4.15251	0.087307	4.23956	0.0286729	4.39087	0.0755006	4.27371	0.0528534	4.31662	0.0647814	50.9	6.23638	38.2868	4.41495	63.7756	5.56049	69.3963	2.00018	80.8635	6.05932	71.8549	3.85301	75.0405	4.88704	0.0146807	1	1	1	0.000503118	1	1	1	4.10707e-05	1
S27362_SI	1	1	1	3L	13988960	13989678	26-29-p	3L:13987335..13989678(1)	FBgn0250848	FBpp0075508	FBtr0075766	3.78924	0.121772	3.50284	0.185471	4.02691	0.0867132	4.11678	0.0889704	4.18294	0.0122107	4.16064	0.134458	4.18564	0.179105	44.4417	5.3964	33.5782	5.86841	56.2483	4.98994	61.525	5.56215	65.5614	0.800607	64.5025	8.76491	66.4174	11.2544	0.0897257	1	1	0	0.021539	1	1	1	0.00073834	1
S50104_SI	1	1	1	3R	8951833	8954289	2mit	3R:8951833..8981386(-1)	FBgn0260793	FBpp0290651	FBtr0301436	3.09342	0.165205	3.08725	0.17398	2.60411	0.187981	3.28724	0.0542513	2.66688	0.27005	2.8548	0.0962502	2.89522	0.115301	22.2497	3.55708	22.1321	3.66984	13.6995	2.5747	26.7954	1.47045	14.7298	3.64623	17.4249	1.68614	18.1695	2.15967	0.986365	0	0	0	0.0568118	1	1	0	0.323593	0
S50105_SI	1	1	1	3R	8957089	8958815	2mit	3R:8951833..8981386(-1)	FBgn0260793	FBpp0290651	FBtr0301436	3.23302	0.0983935	3.21581	0.0845733	2.72632	0.0848389	3.23538	0.0250524	2.75176	0.0549086	2.95841	0.0818227	3.05218	0.229553	25.4371	2.45675	24.9839	2.16143	15.3184	1.32777	25.4214	0.640461	15.6858	0.847385	19.3096	1.54126	21.5484	5.17009	0.938728	0	0	0	0.00270602	1	1	1	0.0807776	1
S50106_SI	1	1	1	3R	8980090	8980471	2mit	3R:8951833..8981386(-1)	FBgn0260793	FBpp0290651	FBtr0301436	3.60389	0.106046	4.0387	0.0119524	3.38518	0.224677	3.58323	0.101661	3.42894	0.258862	3.48955	0.126118	3.37651	0.221162	36.8787	3.90506	56.7553	0.677228	30.088	6.78066	36.1157	3.75551	31.5305	7.98743	32.9422	4.03702	29.7628	6.84242	0.063519	1	1	0	0.503886	0	0	0	0.0211233	1
S50107_SI	1	1	1	3R	8981231	8981386	2mit	3R:8951833..8981386(-1)	FBgn0260793	FBpp0290651	FBtr0301436	3.71102	0.105492	3.83856	0.138229	3.46699	0.229664	3.75578	0.0996036	3.14655	0.216011	3.56214	0.146785	3.35836	0.279087	41.0505	4.45309	46.7491	6.26369	32.6977	7.81706	42.912	4.38885	23.6091	4.86783	35.4849	4.9767	29.4527	7.47375	0.675879	0	0	0	0.0267586	1	1	1	0.293771	0
S20987_SI	1	1	1	3L	1351139	1351471	312	3L:1351139..1352853(1)	FBgn0029514	FBpp0072573	FBtr0072680	1.89395	0.217709	1.58345	0.273383	2.26592	0.343712	2.1388	0.0885995	2.11639	0.209624	2.07923	0.0791296	1.89606	0.172025	6.74669	1.36927	4.99493	1.37029	10.0797	3.48917	8.51178	0.770341	8.42067	1.70199	8.01514	0.63906	6.72412	1.11647	0.333954	0	0	0	0.514831	0	0	0	0.104251	1
S20988_SI	1	1	1	3L	1351529	1351789	312	3L:1351139..1352853(1)	FBgn0029514	FBpp0072573	FBtr0072680	1.6596	0.276911	1.42426	0.937554	1.94873	0.410048	1.93341	0.237266	1.58937	0.614561	1.90933	0.425816	1.40619	0.386975	5.38706	1.3887	5.25998	3.51338	7.49502	3.24757	7.03834	1.56117	5.53884	3.2633	7.12879	2.59998	4.30041	1.78241	0.792915	0	0	0	0.947018	0	0	0	0.532385	0
S20989_SI	1	1	1	3L	1351853	1352853	312	3L:1351139..1352853(1)	FBgn0029514	FBpp0072573	FBtr0072680	1.25429	0.133975	1.26226	0.354114	1.71089	0.151859	0.978721	0.434313	1.17128	0.135444	1.40781	0.171616	1.29431	0.0993172	3.52689	0.489108	3.6736	1.16356	5.58139	0.832064	2.81702	1.0463	3.24546	0.424734	4.12701	0.699887	3.66027	0.354088	0.987663	0	0	0	0.848778	0	0	0	0.711337	0
F55846_SI	2	4	4	3R	19934192	19934671	4EHP	3R:19889308..19934671(-1)	FBgn0053100	FBpp0083972;FBpp0289702;FBpp0292258;FBpp0292259	FBtr0084587;FBtr0300475;FBtr0303159;FBtr0303160	2.53928	0.29144	2.51729	0.180685	2.04807	0.139564	2.19187	0.0897182	2.25991	0.0910305	2.31404	0.215125	2.48807	0.287182	13.0132	3.459	12.5278	2.1936	7.80946	1.08021	8.97558	0.784366	9.60913	0.895143	10.2713	2.18562	12.3529	3.21676	0.9574	0	0	0	0.314367	0	0	0	0.488922	0
S55838_SI	1	1	1	3R	19889308	19889553	4EHP	3R:19889308..19934671(-1)	FBgn0053100	FBpp0083972	FBtr0084587	2.73564	0.213032	2.96513	0.313828	2.62412	0.396081	2.65062	0.175083	2.50031	0.0286818	2.88629	0.0545464	2.77124	0.168938	15.6444	3.11197	20.0097	5.77467	14.6272	5.83197	14.3062	2.45195	12.1897	0.352462	17.9447	0.99198	16.1356	2.84049	0.532597	0	0	0	0.519998	0	0	0	0.861085	0
S55840_SI	1	2	2	3R	19889904	19890052	4EHP	3R:19889308..19934671(-1)	FBgn0053100	FBpp0083972;FBpp0292259	FBtr0084587;FBtr0303160	1.88466	0.534728	2.10007	0.819555	1.76881	0.384199	2.23141	0.44048	1.42179	0.563803	2.0215	0.672705	2.04954	0.922715	7.22546	3.72184	9.89007	6.39041	6.1692	2.09218	9.88792	3.87049	4.64375	2.85589	8.88141	6.49965	9.72759	6.20993	0.852923	0	0	0	0.646329	0	0	0	0.952241	0
S55841_SI	1	2	2	3R	19893085	19893786	4EHP	3R:19889308..19934671(-1)	FBgn0053100	FBpp0289702;FBpp0292258	FBtr0300475;FBtr0303159	4.43903	0.0395748	4.59313	0.0585726	4.17133	0.151269	4.418	0.0171845	4.15726	0.2063	4.31555	0.0695766	4.36227	0.0709868	84.7369	3.34084	98.9149	5.71321	65.3606	9.90873	82.9383	1.42783	64.8417	14.0549	74.9764	5.26236	78.5684	5.6674	0.324194	0	0	0	0.0579608	1	1	0	0.0616207	1
S55844_SI	1	4	4	3R	19932547	19933006	4EHP	3R:19889308..19934671(-1)	FBgn0053100	FBpp0083972;FBpp0289702;FBpp0292258;FBpp0292259	FBtr0084587;FBtr0300475;FBtr0303159;FBtr0303160	1.27498	0.515559	0.976054	0.519722	1.07413	0.19102	1.22294	0.0297454	1.04483	0.608094	1.21549	0.300465	0.570402	0.507631	3.89136	1.84554	2.91665	1.60934	2.97019	0.617225	3.39815	0.101001	3.18973	1.75245	3.4799	1.11449	1.93584	1.04516	0.655593	0	0	0	0.744197	0	0	0	0.73235	0
F41357_SI	2	2	2	2R	14977359	14978053	5-HT1A	2R:14954664..15009463(1)	FBgn0004168	FBpp0085761;FBpp0085762	FBtr0086577;FBtr0086578	2.92229	0.102583	2.97255	0.157586	2.78076	0.14581	2.86546	0.133204	2.62174	0.154945	2.91428	0.220099	2.91919	0.122383	18.65	1.94952	19.7011	3.0167	16.2607	2.37644	17.6635	2.42653	13.8671	2.05833	18.7402	4.21653	18.6185	2.26164	0.857634	0	0	0	0.142193	1	0	0	0.831199	0
S41356_SI	1	1	1	2R	14954664	14955045	5-HT1A	2R:14954664..15009463(1)	FBgn0004168	FBpp0085761	FBtr0086577	2.46392	0.465581	2.48423	0.133687	2.44198	0.188796	2.31122	0.143396	2.35652	0.102751	2.35232	0.268339	2.3618	0.297849	12.6689	6.21878	12.0653	1.66992	11.6519	2.2277	10.1574	1.49749	10.5919	1.10999	10.7549	2.71	10.9191	3.11142	0.970075	0	0	0	0.811092	0	0	0	0.760037	0
S41358_SI	1	2	2	2R	14978262	14978963	5-HT1A	2R:14954664..15009463(1)	FBgn0004168	FBpp0085761;FBpp0085762	FBtr0086577;FBtr0086578	2.25777	0.06238	1.96738	0.385918	2.3111	0.136691	2.17752	0.162064	2.15767	0.235451	2.12178	0.189661	2.10666	0.336267	9.57402	0.587248	7.52501	3.00118	10.1531	1.29191	8.90012	1.3908	8.8044	1.91799	8.44966	1.67223	8.53176	2.8062	0.388679	0	0	0	0.809661	0	0	0	0.685847	0
S41359_SI	1	2	2	2R	14981545	14981678	5-HT1A	2R:14954664..15009463(1)	FBgn0004168	FBpp0085761;FBpp0085762	FBtr0086577;FBtr0086578	1.88706	0.619562	1.79192	0.435232	1.85689	0.209077	1.63099	0.490008	1.83294	0.388498	2.12619	0.255415	1.16023	0.761601	4.829	5.13794	6.403	2.88749	6.50294	1.23195	5.48706	2.2422	6.54753	2.21973	8.55832	2.02833	3.78047	2.36381	0.926083	0	0	0	0.9601	0	0	0	0.650683	0
S41362_SI	1	2	2	2R	14983905	14984014	5-HT1A	2R:14954664..15009463(1)	FBgn0004168	FBpp0085761;FBpp0085762	FBtr0086577;FBtr0086578	1.08398	0.23506	1.81884	0.869521	1.50239	0.869602	1.41065	1.60451	1.1853	1.03695	0.993025	0.564143	1.28017	0.93579	3.00872	0.655498	7.70169	5.58373	5.89445	4.81682	7.32364	6.56984	4.30462	2.90558	2.96751	1.40245	4.72447	3.9924	0.624718	0	0	0	0.959479	0	0	0	0.573302	0
S41363_SI	1	2	2	2R	14996257	14996446	5-HT1A	2R:14954664..15009463(1)	FBgn0004168	FBpp0085761;FBpp0085762	FBtr0086577;FBtr0086578	1.36324	0.0970206	1.29507	0.328134	1.41075	0.370748	1.52173	0.402761	1.68609	0.300484	1.80623	0.41566	1.52817	0.745455	3.92124	0.385709	3.78992	1.31079	4.30718	1.51654	4.85051	2.11334	5.55655	1.56806	6.44187	2.6087	5.37646	2.97293	0.935558	0	0	0	0.623727	0	0	0	0.394863	0
S41364_SI	1	2	2	2R	14996516	14996653	5-HT1A	2R:14954664..15009463(1)	FBgn0004168	FBpp0085761;FBpp0085762	FBtr0086577;FBtr0086578	2.47902	0.178064	1.85503	0.499993	1.86087	0.26509	1.78311	0.225301	1.52842	0.565532	2.1316	0.513986	1.81691	0.264744	12.0599	2.23324	6.90063	3.03109	6.59326	1.63697	6.05378	1.43883	5.07308	2.41978	9.11231	3.86192	6.29497	1.6104	0.235599	0	0	0	0.0630704	1	1	0	0.650542	0
S41365_SI	1	2	2	2R	15001425	15001655	5-HT1A	2R:14954664..15009463(1)	FBgn0004168	FBpp0085761;FBpp0085762	FBtr0086577;FBtr0086578	1.34546	0.215152	1.44979	0.300251	1.85383	0.215672	2.34042	0.196629	1.20125	0.49807	2.05575	0.51739	1.90491	0.311549	3.89766	0.796283	2.90577	2.67654	6.4977	1.42025	10.515	1.94505	3.62256	1.89592	8.59543	4.84362	6.94318	2.21037	0.885856	0	0	0	0.812119	0	0	0	0.253	0
S41366_SI	1	2	2	2R	15005624	15006499	5-HT1A	2R:14954664..15009463(1)	FBgn0004168	FBpp0085761;FBpp0085762	FBtr0086577;FBtr0086578	1.79635	0.177929	1.31598	0.326272	2.18666	0.209357	2.05652	0.131315	1.97983	0.297697	2.00029	0.0979127	1.74268	0.154521	6.08933	1.02599	3.85981	1.21466	9.05095	1.85876	7.86308	1.00725	7.44491	2.00465	7.41524	0.743076	5.75866	0.901031	0.0943234	1	1	0	0.578972	0	0	0	0.0191675	1
S41367_SI	1	2	2	2R	15006867	15006988	5-HT1A	2R:14954664..15009463(1)	FBgn0004168	FBpp0085761;FBpp0085762	FBtr0086577;FBtr0086578	2.02661	0.216785	1.85668	0.825601	2.20247	0.364452	1.93655	0.249301	1.31014	1.55794	1.68581	0.714448	1.4504	0.30003	7.71006	1.71086	7.69885	4.53884	9.48873	3.2467	7.07347	1.6449	6.42343	5.58941	6.24801	3.53456	4.38633	1.1869	0.905035	0	0	0	0.514988	0	0	0	0.904435	0
S41368_SI	1	2	2	2R	15008029	15009463	5-HT1A	2R:14954664..15009463(1)	FBgn0004168	FBpp0085761;FBpp0085762	FBtr0086577;FBtr0086578	2.91298	0.0748098	3.18423	0.21754	3.17924	0.0298256	2.7693	0.170496	2.92082	0.000583101	3.02559	0.112994	2.84271	0.0849795	18.4463	1.4055	24.5439	5.56239	24.0364	0.711451	16.0976	2.60448	18.5564	0.0108208	20.6953	2.38558	17.2041	1.49599	0.0848058	1	1	0	0.974904	0	0	0	0.340338	0
S41339_SI	1	2	2	2R	14909830	14911188	5-HT1B	2R:14909830..14920128(-1)	FBgn0004572	FBpp0085783;FBpp0289709	FBtr0086599;FBtr0300482	2.66433	0.110537	2.95043	0.048783	2.79871	0.115895	2.4124	0.139722	2.47576	0.198383	2.55955	0.107942	2.43283	0.0789772	14.4173	1.6107	19.1295	0.941231	16.5045	1.84994	11.2352	1.62014	12.0532	2.50987	12.9794	1.3628	11.4149	0.908212	0.0801045	1	1	0	0.26535	0	0	0	0.018958	1
S41340_SI	1	2	2	2R	14911367	14911885	5-HT1B	2R:14909830..14920128(-1)	FBgn0004572	FBpp0085783;FBpp0289709	FBtr0086599;FBtr0300482	1.62833	0.220671	1.46499	0.413847	1.56772	0.331131	1.61445	0.331906	1.00378	0.504893	1.42212	0.184405	1.63106	0.328961	5.17731	1.11292	4.59175	1.99875	4.98806	1.54686	5.20158	1.5679	2.98348	1.60549	4.19449	0.805229	5.28378	1.55377	0.784929	0	0	0	0.183633	1	0	0	0.952249	0
S41341_SI	1	1	1	2R	14912150	14912494	5-HT1B	2R:14909830..14920128(-1)	FBgn0004572	FBpp0085783	FBtr0086599	1.66836	0.340778	1.03763	0.408118	1.398	0.624895	1.96186	0.182225	1.34897	0.031585	1.33584	0.486238	1.08396	0.267359	5.49997	1.70285	2.97127	1.0745	4.61549	2.44215	7.19424	1.37152	3.85472	0.122129	4.08206	1.67445	3.03043	0.854598	0.257178	0	0	0	0.612353	0	0	0	0.640999	0
S41342_SI	1	2	2	2R	14913383	14913520	5-HT1B	2R:14909830..14920128(-1)	FBgn0004572	FBpp0085783;FBpp0289709	FBtr0086599;FBtr0300482	1.81354	0.343388	1.94805	0.282948	1.76659	0.413733	1.73686	0.286938	1.6143	0.343582	1.75505	0.14488	1.67046	0.622579	6.3846	2.27382	7.19387	1.8597	6.23172	2.5064	5.83945	1.70497	5.22025	1.71852	5.82367	0.822134	6.08559	4.00573	0.844807	0	0	0	0.755945	0	0	0	0.764738	0
S41343_SI	1	2	2	2R	14913838	14914027	5-HT1B	2R:14909830..14920128(-1)	FBgn0004572	FBpp0085783;FBpp0289709	FBtr0086599;FBtr0300482	0.998081	1.18578	1.27454	0.304639	1.30463	0.531779	1.90392	0.116455	1.26349	0.27419	1.28945	0.297499	1.49354	0.736699	4.263	4.66983	3.69498	1.20212	4.0749	2.02299	6.7425	0.783048	3.62774	0.997981	3.73442	1.03314	5.20652	3.06475	0.789309	0	0	0	0.799207	0	0	0	0.990807	0
S41344_SI	1	2	2	2R	14914113	14914222	5-HT1B	2R:14909830..14920128(-1)	FBgn0004572	FBpp0085783;FBpp0289709	FBtr0086599;FBtr0300482	1.56291	0.679853	2.10796	0.265316	1.61582	0.819318	0.931589	0.706122	1.48217	1.18767	0.264859	1.22992	1.36953	0.30511	5.43691	2.82342	5.5845	5.07965	6.50163	5.43212	2.95599	1.8337	6.4782	5.8086	1.88914	1.44069	2.6836	2.47643	0.741873	0	0	0	0.965354	0	0	0	0.171714	1
S41345_SI	1	2	2	2R	14914679	14914812	5-HT1B	2R:14909830..14920128(-1)	FBgn0004572	FBpp0085783;FBpp0289709	FBtr0086599;FBtr0300482	1.89575	0.523171	0.749033	0.552951	1.3265	1.17922	2.0787	0.451077	1.53176	0.297592	1.90953	0.492312	1.57305	0.383862	7.29579	3.82656	2.34252	1.29662	5.56588	4.44544	8.55027	3.80751	4.76517	1.42138	7.28865	3.32599	5.06423	1.94473	0.21041	0	0	0	0.747342	0	0	0	0.204386	0
S41348_SI	1	2	2	2R	14919545	14920128	5-HT1B	2R:14909830..14920128(-1)	FBgn0004572	FBpp0085783;FBpp0289709	FBtr0086599;FBtr0300482	2.11447	0.226198	2.37976	0.264447	2.05672	0.0681301	2.13645	0.109905	2.08724	0.0783689	1.89728	0.261422	1.99453	0.117824	8.42463	1.84404	11.0453	2.71891	7.83387	0.532159	8.50274	0.903866	8.07936	0.645329	6.81523	1.67514	7.3825	0.85842	0.274857	0	0	0	0.938952	0	0	0	0.0400692	1
F45668_SI	2	5	5	3R	448224	449346	5-HT2	3R:438597..459026(1)	FBgn0087012	FBpp0078494;FBpp0078495;FBpp0111784;FBpp0289701;FBpp0291099	FBtr0078854;FBtr0078855;FBtr0112871;FBtr0300474;FBtr0301885	3.32216	0.0902407	3.45747	0.107854	3.29715	0.0757802	3.45698	0.0892044	3.36051	0.199235	3.32652	0.0790211	3.40531	0.0390247	27.7943	2.44578	31.8603	3.45496	27.0924	1.98566	31.8065	2.89638	29.1928	5.93242	27.8985	2.15575	30.139	1.18798	0.370764	0	0	0	0.841971	0	0	0	0.389096	0
F45671_SI	2	5	5	3R	453628	454784	5-HT2	3R:438597..459026(1)	FBgn0087012	FBpp0078494;FBpp0078495;FBpp0111784;FBpp0289701;FBpp0291099	FBtr0078854;FBtr0078855;FBtr0112871;FBtr0300474;FBtr0301885	2.69506	0.212905	2.86355	0.14338	2.77694	0.157311	2.77874	0.100449	2.82522	0.211854	3.02079	0.238605	2.7355	0.00705591	15.0372	3.31094	17.6469	2.61559	16.2183	2.52033	16.1532	1.62953	17.1221	3.69604	20.8961	4.90425	15.4177	0.10878	0.506635	0	0	0	0.626709	0	0	0	0.541151	0
F45672_SI	2	4	4	3R	455851	456243	5-HT2	3R:438597..459026(1)	FBgn0087012	FBpp0078494;FBpp0078495;FBpp0111784;FBpp0291099	FBtr0078854;FBtr0078855;FBtr0112871;FBtr0301885	3.12604	0.188209	3.01317	0.0468472	3.04243	0.220713	3.01872	0.0657228	3.28565	0.156591	3.31882	0.278988	3.04227	0.117267	23.0494	4.22136	20.3667	0.949703	21.3396	4.64885	20.4945	1.33581	26.9506	4.35823	28.3673	8.12014	21.0469	2.38157	0.694574	0	0	0	0.55168	0	0	0	0.203152	0
F45673_SI	3	4	4	3R	457530	459026	5-HT2	3R:438597..459026(1)	FBgn0087012	FBpp0078494;FBpp0078495;FBpp0111784;FBpp0291099	FBtr0078854;FBtr0078855;FBtr0112871;FBtr0301885	2.67906	0.0579787	2.93557	0.183066	2.62099	0.148205	2.59489	0.0808101	2.9535	0.0550374	2.89054	0.129189	2.63357	0.0310146	14.588	0.858463	19.0491	3.61619	13.8645	2.09567	13.4242	1.08281	19.1925	1.07246	18.1054	2.40854	13.9279	0.435045	0.0929037	1	1	0	0.0717681	1	1	0	0.825529	0
S45667_SI	1	4	4	3R	438597	439072	5-HT2	3R:438597..459026(1)	FBgn0087012	FBpp0078494;FBpp0078495;FBpp0111784;FBpp0289701	FBtr0078854;FBtr0078855;FBtr0112871;FBtr0300474	3.27794	0.177404	3.72016	0.0386854	2.80188	0.200167	3.27419	0.208979	3.27194	0.188344	3.22424	0.319797	3.10355	0.153107	26.8096	4.97168	41.2915	1.61253	16.7266	3.37902	26.8127	5.6755	26.6859	5.25581	26.0237	8.55686	22.4564	3.57491	0.0984294	1	1	0	0.988948	0	0	0	0.0633901	1
S45669_SI	1	5	5	3R	452695	452919	5-HT2	3R:438597..459026(1)	FBgn0087012	FBpp0078494;FBpp0078495;FBpp0111784;FBpp0289701;FBpp0291099	FBtr0078854;FBtr0078855;FBtr0112871;FBtr0300474;FBtr0301885	3.38159	0.0993895	3.15545	0.385229	3.2666	0.212447	3.37753	0.0477407	3.55193	0.135676	3.56394	0.145012	3.21139	0.307368	29.5126	2.8512	24.5517	8.23914	26.6898	6.04816	29.3205	1.39896	35.09	4.58293	35.5476	5.07477	25.6107	7.91514	0.48957	0	0	0	0.623199	0	0	0	0.171232	1
S45670_SI	1	5	5	3R	452981	453179	5-HT2	3R:438597..459026(1)	FBgn0087012	FBpp0078494;FBpp0078495;FBpp0111784;FBpp0289701;FBpp0291099	FBtr0078854;FBtr0078855;FBtr0112871;FBtr0300474;FBtr0301885	3.38901	0.151936	3.16631	0.324734	3.23298	0.102102	3.20306	0.418488	3.50704	0.292849	3.44754	0.233056	3.24955	0.14659	29.8585	4.32974	24.6085	8.50682	25.4553	2.63576	25.9891	9.82128	34.3536	10.5963	31.9949	7.41354	25.9688	3.95198	0.567242	0	0	0	0.789085	0	0	0	0.449085	0
S59678_SI	1	1	1	3R	26794864	26797669	5-HT7	3R:26794864..26842569(-1)	FBgn0004573	FBpp0085108	FBtr0085746	1.55435	0.156711	1.56946	0.139926	1.45094	0.185389	1.56561	0.00741904	1.59344	0.0597127	1.61821	0.063727	1.52389	0.089846	4.77036	0.731494	4.83493	0.656965	4.32096	0.768073	4.78569	0.035581	4.92642	0.289272	5.05092	0.323301	4.60217	0.40228	0.952405	0	0	0	0.863156	0	0	0	0.82357	0
S59681_SI	1	1	1	3R	26841898	26842569	5-HT7	3R:26794864..26842569(-1)	FBgn0004573	FBpp0085108	FBtr0085746	1.14376	0.15667	1.75658	0.352158	1.21509	0.214925	2.15973	0.0967328	1.68173	0.243149	1.81578	0.3415	1.76135	0.273743	3.16454	0.501863	6.02635	1.98542	3.43176	0.779739	8.69629	0.859002	5.48616	1.40988	6.37125	1.92969	5.97356	1.72962	0.0700135	1	1	0	0.113083	1	0	0	0.903949	0
F56611_SI	2	2	2	3R	20866784	20868403	5PtaseI	3R:20866149..20870857(-1)	FBgn0259178	FBpp0288936;FBpp0288937	FBtr0299661;FBtr0299662	1.51679	0.62054	1.52973	0.489665	2.10879	0.613721	2.05998	0.526856	1.69264	0.484129	2.53706	0.501575	1.56316	0.676321	5.23199	3.53674	5.01123	2.53437	9.42805	5.50311	8.66117	4.95927	5.86644	2.75767	13.7049	6.49336	5.62829	4.15237	0.991645	0	0	0	0.868192	0	0	0	0.192933	1
F56618_SI	2	3	3	3R	20870694	20870857	5PtaseI	3R:20866149..20870857(-1)	FBgn0259178	FBpp0288935;FBpp0288936;FBpp0288937	FBtr0299660;FBtr0299661;FBtr0299662	3.16079	0.370448	3.41959	0.0441037	3.66747	0.123313	3.21975	0.019523	3.38595	0.0680278	3.28815	0.15394	2.89681	0.397685	24.6035	7.99527	30.5768	1.36332	39.3756	4.82299	25.025	0.486562	29.5921	2.04368	27.0077	4.2151	19.0669	7.24849	0.406566	0	0	0	0.48208	0	0	0	0.712775	0
S56612_SI	1	3	3	3R	20868948	20869187	5PtaseI	3R:20866149..20870857(-1)	FBgn0259178	FBpp0288935;FBpp0288936;FBpp0288937	FBtr0299660;FBtr0299661;FBtr0299662	3.31912	0.110417	3.39029	0.223946	3.52478	0.0595192	3.00992	0.176959	3.1968	0.173536	3.41508	0.13875	3.29206	0.0862376	27.746	2.96375	30.1521	6.28899	33.9914	2.02575	20.5047	3.77454	24.6957	4.15137	30.6197	4.38983	26.966	2.37175	0.774396	0	0	0	0.583715	0	0	0	0.931629	0
S56613_SI	1	3	3	3R	20869245	20869400	5PtaseI	3R:20866149..20870857(-1)	FBgn0259178	FBpp0288935;FBpp0288936;FBpp0288937	FBtr0299660;FBtr0299661;FBtr0299662	3.3176	0.258176	3.67293	0.239529	3.70972	0.182814	3.1648	0.190907	3.34143	0.20957	3.72232	0.225209	3.40565	0.0817627	28.2001	7.03733	40.0963	9.01433	41.3756	7.96224	23.9738	4.58473	28.6837	6.16611	42.0821	9.80041	30.1999	2.40838	0.202816	0	0	0	0.955237	0	0	0	0.900478	0
S56614_SI	1	3	3	3R	20869457	20869544	5PtaseI	3R:20866149..20870857(-1)	FBgn0259178	FBpp0288935;FBpp0288936;FBpp0288937	FBtr0299660;FBtr0299661;FBtr0299662	3.13909	0.326856	3.09683	0.3087	3.62758	0.286517	3.23255	0.0948401	3.17665	0.280928	3.23994	0.35264	3.30769	0.100035	23.9387	8.07114	22.865	7.37459	38.7728	10.7387	25.419	2.34414	24.631	7.31104	26.617	9.43506	27.412	2.69284	0.938798	0	0	0	0.946142	0	0	0	0.755626	0
S56615_SI	1	3	3	3R	20869603	20869775	5PtaseI	3R:20866149..20870857(-1)	FBgn0259178	FBpp0288935;FBpp0288936;FBpp0288937	FBtr0299660;FBtr0299661;FBtr0299662	3.10677	0.190108	3.24825	0.085216	3.60331	0.17213	3.24663	0.0645402	3.2019	0.0809464	3.45306	0.253226	3.19247	0.288364	22.62	4.30835	25.8066	2.14925	37.1241	6.2568	25.739	1.64146	24.6334	2.02286	32.2454	7.54813	25.0378	7.29242	0.619837	0	0	0	0.757998	0	0	0	0.439105	0
S56616_SI	1	3	3	3R	20869832	20870011	5PtaseI	3R:20866149..20870857(-1)	FBgn0259178	FBpp0288935;FBpp0288936;FBpp0288937	FBtr0299660;FBtr0299661;FBtr0299662	2.91204	0.127905	3.18998	0.0762923	3.32431	0.139903	2.8364	0.332698	3.15317	0.177992	3.00538	0.257665	2.74866	0.222941	18.4926	2.28687	24.335	1.85211	27.9913	4.11427	17.6494	5.23574	23.6595	4.23299	20.6212	4.87512	15.8917	3.71897	0.333896	0	0	0	0.413073	0	0	0	0.552292	0
S56617_SI	1	3	3	3R	20870248	20870478	5PtaseI	3R:20866149..20870857(-1)	FBgn0259178	FBpp0288935;FBpp0288936;FBpp0288937	FBtr0299660;FBtr0299661;FBtr0299662	1.64149	0.566888	1.63984	0.601772	2.34282	0.221678	2.16843	0.411931	2.09221	0.246496	2.19125	0.260924	1.84751	0.470772	5.68652	2.74942	5.72843	2.79082	10.5933	2.15491	9.20885	3.29652	8.2599	1.87458	9.14133	2.20278	6.78272	2.73036	0.998493	0	0	0	0.458031	0	0	0	0.346742	0
F45979_SI	2	2	2	3R	1202721	1203701	7B2	3R:1202476..1203701(1)	FBgn0041707	FBpp0078435;FBpp0100150	FBtr0078789;FBtr0301640	4.80431	0.170305	4.63726	0.124323	5.34342	0.0329939	4.79648	0.0260313	4.95055	0.00273681	4.92312	0.199709	4.69668	0.0935743	123.183	19.9586	103.796	12.9759	209.313	6.96562	121.111	3.17328	141.253	0.386762	139.208	26.4005	109.909	10.5315	0.289403	0	0	0	0.363603	0	0	0	0.0588372	1
S45978_SI	1	2	2	3R	1202476	1202672	7B2	3R:1202476..1203701(1)	FBgn0041707	FBpp0078435;FBpp0100150	FBtr0078789;FBtr0301640	3.86834	0.0457238	3.68454	0.0552234	4.47842	0.0863225	4.00779	0.105513	4.23561	0.115407	4.06899	0.347298	3.74092	0.229822	47.8965	2.20775	39.8669	2.16576	88.3485	7.91605	55.2338	5.99241	69.4159	8.1901	60.9181	21.4012	42.8504	9.15205	0.46013	0	0	0	0.105761	1	0	0	0.0899211	1
S7142_SI	1	1	1	2L	13019575	13019729	A16	2L:13019575..13021307(-1)	FBgn0028965	FBpp0080008	FBtr0080427	0.927889	1.28818	1.74503	0.143588	0.983648	0.668712	0.430715	1.48789	1.33144	0.83384	0.0588604	1.70205	1.40472	0.287781	4.08951	4.29981	5.7666	0.859088	3.15271	2.03763	2.68841	2.70566	4.77831	3.95339	1.97089	1.70017	4.18855	1.2068	0.620814	0	0	0	0.830822	0	0	0	0.244063	0
S7143_SI	1	1	1	2L	13019798	13019926	A16	2L:13019575..13021307(-1)	FBgn0028965	FBpp0080008	FBtr0080427	2.66796	0.19087	2.20066	0.724321	2.70055	0.236678	2.41293	0.440375	2.60804	0.0880183	2.05686	0.898099	2.71894	0.186437	14.5882	2.82182	10.7617	7.76335	15.2049	3.61821	11.913	5.24643	13.6076	1.20594	9.68211	5.986	15.3379	2.78511	0.511872	0	0	0	0.951379	0	0	0	0.871853	0
S7144_SI	1	1	1	2L	13020231	13021307	A16	2L:13019575..13021307(-1)	FBgn0028965	FBpp0080008	FBtr0080427	2.36809	0.159398	2.15794	0.0842432	2.58509	0.176221	2.38188	0.0322799	2.33144	0.196314	2.44374	0.137495	2.49763	0.122046	10.7703	1.78483	8.67396	0.741777	13.4132	2.21587	10.829	0.346286	10.4238	1.99936	11.587	1.53286	12.2128	1.44198	0.292066	0	0	0	0.89348	0	0	0	0.137434	1
F25797_SI	2	5	5	3L	10509105	10509262	A2bp1	3L:10509105..10584067(1)	FBgn0052062	FBpp0076018;FBpp0076019;FBpp0112330;FBpp0112331;FBpp0112332	FBtr0076289;FBtr0076290;FBtr0113418;FBtr0113419;FBtr0113420	3.63554	0.156313	3.69043	0.0567186	3.94421	0.192938	3.99598	0.00710272	4.04199	0.0300769	3.98998	0.147745	3.90247	0.0606196	38.2229	5.69553	40.1052	2.28576	52.3589	10.0292	54.3799	0.385723	56.9567	1.70507	54.454	8.21497	49.586	3.04003	0.795855	0	0	0	0.0146334	1	1	1	0.0649123	1
F25814_SI	2	5	5	3L	10583220	10583490	A2bp1	3L:10509105..10584067(1)	FBgn0052062	FBpp0076018;FBpp0076019;FBpp0112330;FBpp0112331;FBpp0112332	FBtr0076289;FBtr0076290;FBtr0113418;FBtr0113419;FBtr0113420	1.90281	0.327876	1.43559	0.771377	1.6727	0.496439	2.02273	0.116863	1.60639	0.287389	2.07989	0.715595	1.52337	0.707438	6.93507	2.07556	5.10227	3.79436	5.80282	2.60714	7.59268	0.857333	5.11914	1.39568	9.62183	7.48055	5.47759	4.14211	0.574147	0	0	0	0.74483	0	0	0	0.408982	0
S25798_SI	1	5	5	3L	10511062	10511406	A2bp1	3L:10509105..10584067(1)	FBgn0052062	FBpp0076018;FBpp0076019;FBpp0112330;FBpp0112331;FBpp0112332	FBtr0076289;FBtr0076290;FBtr0113418;FBtr0113419;FBtr0113420	4.27744	0.0460298	4.49884	0.0556213	4.19751	0.130824	4.10208	0.177397	4.31329	0.0366754	4.43404	0.0616085	4.34952	0.143512	72.1061	3.28669	90.0045	4.92384	66.948	8.72236	61.101	10.7697	74.7193	2.7684	84.3775	5.18557	77.9619	10.7818	0.12957	1	0	0	0.85796	0	0	0	0.718787	0
S25801_SI	1	5	5	3L	10561229	10561705	A2bp1	3L:10509105..10584067(1)	FBgn0052062	FBpp0076018;FBpp0076019;FBpp0112330;FBpp0112331;FBpp0112332	FBtr0076289;FBtr0076290;FBtr0113418;FBtr0113419;FBtr0113420	3.08114	0.395617	2.96841	0.233288	3.52363	0.208461	3.68535	0.0132794	3.21213	0.252536	3.33887	0.377523	3.22044	0.174377	22.8974	8.46485	19.8286	4.834	34.4333	6.58782	39.8612	0.530105	25.3372	5.88154	29.5603	11.1696	25.2959	4.45555	0.807731	0	0	0	0.770852	0	0	0	0.314227	0
S25802_SI	1	2	2	3L	10564173	10564346	A2bp1	3L:10509105..10584067(1)	FBgn0052062	FBpp0076018;FBpp0076019	FBtr0076289;FBtr0076290	3.17261	0.453806	2.48215	0.601169	3.37692	0.265765	3.54052	0.126244	3.46648	0.292348	3.21253	0.756624	3.09027	0.42751	25.5959	11.8767	13.3931	7.28209	30.0712	8.0496	34.6683	4.36234	32.8927	8.7282	29.3448	18.0728	23.2561	8.79814	0.271775	0	0	0	0.690309	0	0	0	0.24131	0
S25803_SI	1	5	5	3L	10566550	10567254	A2bp1	3L:10509105..10584067(1)	FBgn0052062	FBpp0076018;FBpp0076019;FBpp0112330;FBpp0112331;FBpp0112332	FBtr0076289;FBtr0076290;FBtr0113418;FBtr0113419;FBtr0113420	2.87058	0.38557	2.44488	0.334846	3.14624	0.221589	3.29351	0.0874388	2.981	0.119883	3.03919	0.175843	2.97105	0.134332	18.4981	6.60018	11.9366	3.56121	23.6942	5.50329	27.0047	2.2994	19.8003	2.30276	21.1034	3.67748	19.6277	2.55329	0.17842	1	0	0	0.784317	0	0	0	0.0567118	1
S25804_SI	1	5	5	3L	10567535	10567588	A2bp1	3L:10509105..10584067(1)	FBgn0052062	FBpp0076018;FBpp0076019;FBpp0112330;FBpp0112331;FBpp0112332	FBtr0076289;FBtr0076290;FBtr0113418;FBtr0113419;FBtr0113420	3.43634	0.452332	3.41729	0.232335	3.6643	0.137645	3.68253	0.232772	3.63683	0.098033	3.23298	0.215315	3.62403	0.339729	33.0463	12.7142	31.0252	6.91925	39.3191	5.76297	40.453	9.06159	38.0939	3.77367	25.7389	5.30591	38.8514	11.744	0.972785	0	0	0	0.627766	0	0	0	0.661334	0
S25805_SI	1	4	4	3L	10568419	10568511	A2bp1	3L:10509105..10584067(1)	FBgn0052062	FBpp0076018;FBpp0076019;FBpp0112330;FBpp0112331	FBtr0076289;FBtr0076290;FBtr0113418;FBtr0113419	4.33323	0.294781	3.83158	0.395529	4.27692	0.0866277	4.38471	0.141009	4.3807	0.1803	4.01268	0.115721	4.20042	0.0951566	78.2964	21.0113	48.6594	19.8077	72.2157	6.01348	80.7613	11.779	80.7395	13.928	55.5463	6.59383	66.9123	6.18463	0.0740762	1	1	0	0.907607	0	0	0	0.575431	0
S25806_SI	1	4	4	3L	10569521	10569575	A2bp1	3L:10509105..10584067(1)	FBgn0052062	FBpp0076018;FBpp0076019;FBpp0112330;FBpp0112331	FBtr0076289;FBtr0076290;FBtr0113418;FBtr0113419	3.77787	0.304512	3.85983	0.301592	4.11664	0.295226	4.18197	0.0789621	3.83731	0.261964	3.94637	0.309399	3.70664	0.179866	45.1517	14.5303	48.98	15.635	63.305	17.613	65.63	5.11736	47.4354	11.7592	53.3815	15.8839	41.1492	7.17846	0.867334	0	0	0	0.907713	0	0	0	0.85862	0
S25807_SI	1	4	4	3L	10573409	10573429	A2bp1	3L:10509105..10584067(1)	FBgn0052062	FBpp0076018;FBpp0076019;FBpp0112330;FBpp0112331	FBtr0076289;FBtr0076290;FBtr0113418;FBtr0113419	1.6963	0.447408	1.62191	0.280729	0.93256	0.304584	2.17492	0.538172	1.60106	0.839134	1.95887	0.390351	1.64982	0.582105	5.85186	2.81247	5.20166	1.52294	1.96523	1.46057	9.67222	5.02849	6.07559	4.11077	7.42963	2.53286	3.76887	3.93832	0.943381	0	0	0	0.925366	0	0	0	0.686087	0
S25808_SI	1	1	1	3L	10575040	10575218	A2bp1	3L:10509105..10584067(1)	FBgn0052062	FBpp0112332	FBtr0113420	1.81812	0.410731	0.412154	0.686151	2.05839	0.361828	1.89779	0.127189	1.5834	0.37689	1.95153	0.297653	1.34422	0.679548	6.49489	2.42987	1.78765	1.33066	8.27011	3.44653	6.70746	0.861786	5.11444	2.00147	7.26001	2.297	4.38778	2.42342	0.0227057	1	1	1	0.762218	0	0	0	0.0137864	1
S25809_SI	1	4	4	3L	10577916	10578639	A2bp1	3L:10509105..10584067(1)	FBgn0052062	FBpp0076018;FBpp0076019;FBpp0112330;FBpp0112331	FBtr0076289;FBtr0076290;FBtr0113418;FBtr0113419	2.64139	0.682256	2.02387	0.515822	3.06081	0.146349	3.06201	0.219738	2.37874	0.229556	2.72909	0.195568	2.454	0.362508	16.0767	8.95115	8.31992	4.66746	21.5172	3.15437	21.7035	4.48653	10.9866	2.59803	15.5147	3.01694	12.1475	4.30222	0.226733	0	0	0	0.660094	0	0	0	0.161397	1
S25810_SI	1	5	5	3L	10580727	10580787	A2bp1	3L:10509105..10584067(1)	FBgn0052062	FBpp0076018;FBpp0076019;FBpp0112330;FBpp0112331;FBpp0112332	FBtr0076289;FBtr0076290;FBtr0113418;FBtr0113419;FBtr0113420	3.48945	0.432626	3.05311	0.097465	3.62312	0.154586	3.67506	0.282634	3.18442	0.239723	3.34571	0.191999	3.34035	0.212547	34.7778	14.0226	21.2472	2.01996	37.795	5.93207	40.4519	10.395	24.6071	5.64688	28.738	5.6625	28.6725	6.40336	0.192718	1	0	0	0.387299	0	0	0	0.410282	0
S25811_SI	1	2	2	3L	10580943	10580996	A2bp1	3L:10509105..10584067(1)	FBgn0052062	FBpp0112330;FBpp0112332	FBtr0113418;FBtr0113420	3.64069	0.164609	2.98606	0.716542	3.92551	0.337089	3.75237	0.163029	3.59638	0.287692	3.49807	0.108434	3.60316	0.447582	38.4736	6.58524	22.8629	12.3366	52.691	15.5109	43.012	7.30532	37.515	11.2227	33.1789	3.49155	39.1406	16.442	0.196496	1	0	0	0.954194	0	0	0	0.328638	0
S25812_SI	1	1	1	3L	10581760	10581831	A2bp1	3L:10509105..10584067(1)	FBgn0052062	FBpp0112330	FBtr0113418	3.4995	0.400859	3.34275	0.21972	3.79861	0.518744	3.66159	0.0106803	3.68384	0.154532	3.63777	0.170079	3.34291	0.251991	34.7607	12.1051	28.7534	6.26509	48.9879	22.673	38.9248	0.414482	40.1153	6.15007	38.3855	6.7874	28.9211	7.5316	0.769961	0	0	0	0.722369	0	0	0	0.532145	0
S25813_SI	1	4	4	3L	10582456	10582616	A2bp1	3L:10509105..10584067(1)	FBgn0052062	FBpp0076018;FBpp0076019;FBpp0112330;FBpp0112332	FBtr0076289;FBtr0076290;FBtr0113418;FBtr0113420	3.17012	0.257397	2.12096	0.773963	3.42509	0.324613	3.17985	0.354001	2.92914	0.305941	3.36455	0.216306	2.91466	0.208739	24.3143	5.76258	10.0939	7.30584	31.925	9.86747	25.0022	7.99136	19.3269	6.22121	29.3871	6.59627	18.7011	3.65456	0.0446887	1	1	1	0.70693	0	0	0	0.01913	1
S25815_SI	1	5	5	3L	10583621	10584067	A2bp1	3L:10509105..10584067(1)	FBgn0052062	FBpp0076018;FBpp0076019;FBpp0112330;FBpp0112331;FBpp0112332	FBtr0076289;FBtr0076290;FBtr0113418;FBtr0113419;FBtr0113420	4.73129	0.103755	4.89859	0.0540511	4.9058	0.167944	4.57141	0.041465	4.76276	0.0184253	4.80053	0.0360062	4.67182	0.228773	113.857	12.1348	134.231	7.24818	136.51	23.023	96.7363	4.058	117.082	2.16839	121.628	4.3829	108.848	26.2948	0.332267	0	0	0	0.893076	0	0	0	0.607783	0
S11311_SI	1	1	1	X	1136773	1138875	A3-3	X:1136773..1168682(-1)	FBgn0028550	FBpp0070234	FBtr0070244	2.96066	0.109724	3.06139	0.0289869	2.86186	0.111566	2.93365	0.118212	2.90878	0.0618637	3.00526	0.0778742	2.98902	0.102981	19.3897	2.17738	21.3632	0.624346	17.5761	1.97172	18.884	2.23709	18.358	1.15509	20.2317	1.53911	19.9372	2.08022	0.467264	0	0	0	0.743018	0	0	0	0.718631	0
S11312_SI	1	1	1	X	1139286	1142041	A3-3	X:1136773..1168682(-1)	FBgn0028550	FBpp0070234	FBtr0070244	2.56549	0.0910978	2.80594	0.130793	2.2181	0.165413	2.91957	0.056082	2.48889	0.11826	2.57824	0.180832	2.73266	0.182975	13.0429	1.18287	16.6349	2.0908	9.28143	1.45899	18.5528	1.04509	12.1031	1.38976	13.3174	2.38434	15.5503	2.94141	0.214817	0	0	0	0.748835	0	0	0	0.243177	0
S11313_SI	1	1	1	X	1145205	1145294	A3-3	X:1136773..1168682(-1)	FBgn0028550	FBpp0070234	FBtr0070244	1.30302	0.539788	2.09092	0.8943	1.70447	0.320286	2.40067	0.544151	1.71267	0.434529	1.68457	0.0371881	1.60781	0.438921	4.02568	1.92557	10.007	6.20334	5.69253	1.55612	12.0315	5.34015	5.91902	2.71242	5.39259	0.199901	5.32215	2.32605	0.262109	0	0	0	0.604923	0	0	0	0.608394	0
S11314_SI	1	1	1	X	1145373	1146129	A3-3	X:1136773..1168682(-1)	FBgn0028550	FBpp0070234	FBtr0070244	2.49092	0.155374	2.48152	0.199838	2.198	0.128606	2.56688	0.0237024	2.45214	0.284564	2.4779	0.0883079	2.47259	0.192321	12.1671	1.80485	12.113	2.26736	9.06428	1.20542	13.0276	0.309681	11.9368	3.48633	11.9469	1.03935	12.0035	2.38325	0.979421	0	0	0	0.906541	0	0	0	0.992199	0
S11315_SI	1	1	1	X	1153992	1154041	A3-3	X:1136773..1168682(-1)	FBgn0028550	FBpp0070234	FBtr0070244	2.87943	0.596615	2.43558	0.52592	2.04318	1.21557	2.8645	0.177939	2.62105	0.729536	2.77692	0.25197	2.87935	0.159796	20.1568	12.6944	8.1476	8.28725	11.283	7.94507	17.7287	3.21341	16.1379	10.1111	16.3953	3.80416	17.959	2.98152	0.732999	0	0	0	0.837364	0	0	0	0.80321	0
S11316_SI	1	1	1	X	1168459	1168682	A3-3	X:1136773..1168682(-1)	FBgn0028550	FBpp0070234	FBtr0070244	3.21811	0.164841	3.19013	0.302753	2.60277	0.169172	3.3012	0.171535	2.96139	0.13124	2.88193	0.113941	3.28064	0.550093	25.2146	4.32824	25.04	7.50306	13.6402	2.15178	27.4194	4.87492	19.437	2.58012	17.9278	2.10494	29.6333	17.791	0.959741	0	0	0	0.51891	0	0	0	0.422495	0
F21157_SI	4	3	3	3L	1620428	1621042	ABCB7	3L:1618392..1623413(1)	FBgn0035244	FBpp0072637;FBpp0072638;FBpp0072639	FBtr0072754;FBtr0072755;FBtr0072756	1.92442	0.110346	1.66595	0.0985155	2.27341	0.337183	2.04171	0.376905	2.35792	0.139548	2.15902	0.252479	1.84307	0.268022	6.87963	0.781653	5.30754	0.508457	10.143	3.5244	8.09959	3.29447	10.6359	1.42543	8.84335	2.13658	6.46812	1.7193	0.498322	0	0	0	0.216321	0	0	0	0.154144	1
S21158_SI	1	3	3	3L	1621103	1621257	ABCB7	3L:1618392..1623413(1)	FBgn0035244	FBpp0072637;FBpp0072638;FBpp0072639	FBtr0072754;FBtr0072755;FBtr0072756	2.32442	0.636271	1.6739	1.02401	2.8191	0.124638	2.56786	0.0850699	2.19642	0.59549	2.54076	0.470767	1.93327	0.395445	11.516	6.05802	7.45028	7.07321	16.8582	2.05746	13.0691	1.09878	10.1926	6.50855	13.7286	7.01676	7.30183	3.09246	0.408111	0	0	0	0.903545	0	0	0	0.248838	0
S21159_SI	1	3	3	3L	1621317	1622665	ABCB7	3L:1618392..1623413(1)	FBgn0035244	FBpp0072637;FBpp0072638;FBpp0072639	FBtr0072754;FBtr0072755;FBtr0072756	2.88476	0.176453	2.60771	0.0643623	3.18691	0.109031	2.85341	0.0473313	2.85844	0.0254816	3.0154	0.215238	2.73291	0.0344132	18.0856	3.18206	13.5866	0.863597	24.3212	2.63229	17.3598	0.830228	17.4382	0.446553	20.7073	4.30178	15.3837	0.533835	0.078526	1	1	0	0.908767	0	0	0	0.0120503	1
S21554_SI	1	1	1	3L	2239093	2239916	ACXD	3L:2237610..2243719(1)	FBgn0040507	FBpp0072753	FBtr0072874	-0.842358	0.558658	-0.554005	0.635419	-1.27354	0.441022	-1.57885	0.851213	-0.628833	0.226092	-1.22681	0.733164	-1.51014	0.224998	0.47439	0.237217	0.658712	0.424538	0.22488	0.190312	0.260073	0.207912	0.541958	0.11402	0.353966	0.273318	0.224583	0.0494077	0.768733	0	0	0	0.836408	0	0	0	0.417755	0
S21563_SI	1	1	1	3L	2242882	2243719	ACXD	3L:2237610..2243719(1)	FBgn0040507	FBpp0072753	FBtr0072874	-0.285872	0.179137	-0.922349	0.44925	-0.189947	0.409103	-0.762089	0.614614	-0.473334	0.47452	-0.0366512	0.561383	-0.753568	0.416027	0.759671	0.141742	0.425658	0.194769	0.874263	0.29737	0.524438	0.287677	0.672316	0.325865	1.0775	0.649586	0.496779	0.1865	0.325228	0	0	0	0.818897	0	0	0	0.153666	1
S38167_SI	1	3	3	2R	9834047	9835615	AGO1	2R:9834047..9845594(-1)	FBgn0026611	FBpp0086738;FBpp0086739;FBpp0086740	FBtr0087612;FBtr0087613;FBtr0087614	4.76284	0.0576502	5.22107	0.111923	4.41951	0.168683	4.99114	0.00912164	4.55719	0.122258	4.76085	0.278777	5.04141	0.139161	117.209	6.85953	185.904	20.723	83.9637	14.5645	147.109	1.34538	95.7891	11.6305	119.879	32.8878	155.711	22.3647	0.0251388	1	1	1	0.335352	0	0	0	0.0245824	1
S38168_SI	1	3	3	2R	9835682	9837292	AGO1	2R:9834047..9845594(-1)	FBgn0026611	FBpp0086738;FBpp0086739;FBpp0086740	FBtr0087612;FBtr0087613;FBtr0087614	3.18398	0.417091	3.13083	0.0165025	2.84359	0.249799	3.95455	0.0322398	2.95377	0.137461	3.16207	0.167867	3.42817	0.0723156	25.4591	9.24511	22.8951	0.379412	17.5824	4.35977	52.1902	1.69143	19.2973	2.58453	23.8389	3.90764	30.8732	2.18489	0.893604	0	0	0	0.448154	0	0	0	0.941018	0
S38169_SI	1	3	3	2R	9837355	9837577	AGO1	2R:9834047..9845594(-1)	FBgn0026611	FBpp0086738;FBpp0086739;FBpp0086740	FBtr0087612;FBtr0087613;FBtr0087614	3.2855	0.228143	3.26576	0.160833	2.77767	0.396185	3.99697	0.187467	2.99635	0.212618	3.41456	0.14373	3.4726	0.18878	27.1685	5.76422	26.4335	4.42833	17.0753	6.9772	55.0899	10.6818	20.3141	4.27479	30.6135	4.39211	32.604	6.1235	0.969937	0	0	0	0.41573	0	0	0	0.713867	0
S38170_SI	1	3	3	2R	9837637	9838422	AGO1	2R:9834047..9845594(-1)	FBgn0026611	FBpp0086738;FBpp0086739;FBpp0086740	FBtr0087612;FBtr0087613;FBtr0087614	3.04674	0.301091	2.92293	0.232853	2.52913	0.214868	3.77142	0.0567477	2.88406	0.294855	3.00713	0.220329	3.09773	0.175678	21.6561	5.9698	18.9403	4.51137	12.7595	2.69491	43.4885	2.49457	18.3807	4.9218	20.5441	4.21255	22.3687	3.72225	0.746013	0	0	0	0.653668	0	0	0	0.837347	0
S38171_SI	1	3	3	2R	9839119	9839193	AGO1	2R:9834047..9845594(-1)	FBgn0026611	FBpp0086738;FBpp0086739;FBpp0086740	FBtr0087612;FBtr0087613;FBtr0087614	2.78344	0.36249	3.03654	0.223814	2.6926	0.259791	3.51027	0.603216	2.92508	0.149006	2.85555	0.609524	3.2368	0.220124	16.9328	6.52654	21.1674	4.39844	15.1798	4.41376	37.2142	18.2728	18.7704	2.68386	19.443	10.1615	25.8607	5.57128	0.683086	0	0	0	0.837605	0	0	0	0.784276	0
S38172_SI	1	1	1	2R	9840554	9840780	AGO1	2R:9834047..9845594(-1)	FBgn0026611	FBpp0086740	FBtr0087614	4.18264	0.174244	4.63154	0.0776548	3.71022	0.148759	4.33129	0.144671	3.78114	0.0159522	4.12945	0.37193	4.38963	0.169179	66.2191	11.8931	102.878	7.91505	41.2122	6.36831	76.5604	10.6287	43.8699	0.702234	65.2345	26.0081	81.3971	14.1269	0.0706998	1	1	0	0.107008	1	0	0	0.0440408	1
S38173_SI	1	1	1	2R	9841417	9841501	AGO1	2R:9834047..9845594(-1)	FBgn0026611	FBpp0086740	FBtr0087614	3.01086	0.123595	3.21192	0.467666	2.65673	0.365808	3.70159	0.320726	3.02745	0.552578	2.77599	0.284907	3.31938	0.257182	20.4098	2.56894	26.8324	13.625	14.9259	4.85409	41.9877	14.2863	23.0156	13.8003	16.4986	4.75725	28.2267	6.67583	0.742839	0	0	0	0.983141	0	0	0	0.40668	0
S38178_SI	1	1	1	2R	9844678	9844855	AGO1	2R:9834047..9845594(-1)	FBgn0026611	FBpp0086738	FBtr0087612	3.04601	0.292026	3.22717	0.0962003	2.75083	0.572759	3.58906	0.197511	2.68286	0.282737	2.83693	0.302841	3.47643	0.363403	21.6122	5.91597	25.285	2.37716	17.3649	7.7209	36.672	7.20586	15.0405	4.53192	17.5683	4.9507	33.8438	12.8037	0.763545	0	0	0	0.488169	0	0	0	0.450078	0
S38179_SI	1	1	1	2R	9845467	9845594	AGO1	2R:9834047..9845594(-1)	FBgn0026611	FBpp0086738	FBtr0087612	3.48797	0.232847	3.66949	0.296131	2.53807	0.266222	3.89181	0.0673872	3.35404	0.0851841	3.29342	0.265772	3.60328	0.108629	33.3308	8.03537	40.3919	11.9014	12.9994	3.50657	49.0748	3.36856	28.6881	2.48461	27.5585	7.01827	36.8626	3.98263	0.58328	0	0	0	0.703394	0	0	0	0.19777	1
F27876_SI	3	2	2	3L	15547217	15547572	AGO2	3L:15547217..15554146(1)	FBgn0087035	FBpp0075312;FBpp0075313	FBtr0075559;FBtr0075560	4.33289	0.119688	4.56661	0.115293	4.28603	0.18908	4.46221	0.0736984	4.53222	0.143034	4.55806	0.0648033	4.83295	0.0902454	76.5362	9.45054	96.6347	10.7547	73.6415	13.588	86.8368	6.46716	93.5884	12.9955	95.5318	6.16479	125.917	11.0579	0.173035	1	0	0	0.253918	0	0	0	0.974581	0
S27877_SI	1	2	2	3L	15549950	15551217	AGO2	3L:15547217..15554146(1)	FBgn0087035	FBpp0075312;FBpp0075313	FBtr0075559;FBtr0075560	3.96928	0.101762	3.97953	0.107218	3.52241	0.137303	3.91696	0.0646385	3.86166	0.148558	4.00544	0.186295	4.08421	0.0714875	53.1259	5.24463	53.6965	5.72406	34.1066	4.69969	50.3181	3.29387	47.8937	7.07106	55.513	9.80408	59.4965	4.26536	0.969263	0	0	0	0.575086	0	0	0	0.915606	0
S27878_SI	1	2	2	3L	15551350	15551438	AGO2	3L:15547217..15554146(1)	FBgn0087035	FBpp0075312;FBpp0075313	FBtr0075559;FBtr0075560	4.24542	0.274622	4.24713	0.31376	4.00892	0.210718	4.41269	0.056216	4.49373	0.121358	4.27242	0.0594717	4.24839	0.433054	71.4883	18.4158	72.1806	21.849	56.0092	11.7702	82.5787	4.69261	89.9031	11.2046	71.7808	4.33871	74.0666	27.3804	0.997432	0	0	0	0.496908	0	0	0	0.9608	0
S27879_SI	1	2	2	3L	15551494	15552103	AGO2	3L:15547217..15554146(1)	FBgn0087035	FBpp0075312;FBpp0075313	FBtr0075559;FBtr0075560	4.1211	0.127154	4.04227	0.127897	4.04612	0.0623508	4.27107	0.110349	4.30388	0.0696851	4.31506	0.0174353	4.31577	0.205714	61.9574	7.78704	57.2734	7.55149	57.2594	3.60773	71.8841	7.7028	74.1073	5.22111	74.8256	1.29811	75.8937	14.6958	0.669771	0	0	0	0.247349	0	0	0	0.0750051	1
S27880_SI	1	2	2	3L	15552200	15553216	AGO2	3L:15547217..15554146(1)	FBgn0087035	FBpp0075312;FBpp0075313	FBtr0075559;FBtr0075560	4.51055	0.0723201	4.41429	0.0567133	4.44283	0.0548519	4.57713	0.0397556	4.6827	0.0669775	4.68711	0.00505345	4.65499	0.132954	91.1327	6.70042	82.7116	4.70205	85.1112	4.67089	97.2866	3.911	108.222	7.14301	108.54	0.549288	105.715	13.5672	0.330392	0	0	0	0.0664098	1	1	0	0.00590524	1
S27881_SI	1	2	2	3L	15553308	15553678	AGO2	3L:15547217..15554146(1)	FBgn0087035	FBpp0075312;FBpp0075313	FBtr0075559;FBtr0075560	4.37198	0.1535	4.15874	0.191959	4.47038	0.0986152	4.43504	0.0542549	4.46982	0.061346	4.58603	0.0772705	4.33044	0.038145	79.8122	11.8749	64.7634	12.0016	87.6998	8.26384	84.4389	4.63529	87.449	5.27078	98.3019	7.71405	76.0151	2.9298	0.148051	1	0	0	0.557817	0	0	0	0.00569898	1
S31540_SI	1	4	4	3L	23611574	23611739	AGO3	3L:23547715..23682722(1)	FBgn0250816	FBpp0289158;FBpp0289159;FBpp0289160;FBpp0290939	FBtr0299880;FBtr0299881;FBtr0299882;FBtr0301725	0.366366	0.303128	0.537206	1.10613	0.815381	0.381575	0.417079	0.621144	1.04878	0.202436	0.935022	1.09285	-0.149158	0.365148	0.983831	0.9072	1.50792	1.97313	1.77558	1.37002	1.72876	1.08814	2.89395	0.597189	3.46496	2.53969	0.593538	0.561066	0.916557	0	0	0	0.559111	0	0	0	0.758627	0
S1139_SI	1	2	2	2L	2152663	2152944	AIF	2L:2151664..2155390(1)	FBgn0031392	FBpp0077503;FBpp0077504	FBtr0077830;FBtr0077831	2.24743	0.167126	2.26563	0.306732	2.11289	0.380896	2.42435	0.0561046	2.06217	0.268236	2.24604	0.06181	2.08672	0.184229	9.54891	1.51437	9.92397	2.73951	8.69317	2.89161	11.3067	0.631811	8.05533	2.18444	9.46245	0.59373	8.15119	1.52728	0.972327	0	0	0	0.634599	0	0	0	0.97025	0
S1140_SI	1	2	2	2L	2153003	2153105	AIF	2L:2151664..2155390(1)	FBgn0031392	FBpp0077503;FBpp0077504	FBtr0077830;FBtr0077831	1.9015	0.479153	1.95618	0.773895	1.68445	0.761472	2.55493	0.0123153	1.98987	0.710504	1.71527	0.971272	1.76713	0.708537	7.2664	3.79093	8.58433	6.33565	6.35946	3.1826	12.871	0.158033	8.42312	4.50819	7.09662	4.58338	6.90328	4.7657	0.970815	0	0	0	0.95117	0	0	0	0.85066	0
S1141_SI	1	2	2	2L	2153282	2153531	AIF	2L:2151664..2155390(1)	FBgn0031392	FBpp0077503;FBpp0077504	FBtr0077830;FBtr0077831	2.27592	0.167432	2.03187	0.636788	2.34067	0.245015	2.27381	0.125262	2.39261	0.224658	2.59597	0.274359	2.65604	0.3471	9.83011	1.69289	8.75346	5.67735	10.6177	2.49361	9.76842	1.26148	11.1346	2.63563	13.7357	3.52731	14.79	4.69784	0.634631	0	0	0	0.843016	0	0	0	0.202606	0
S1142_SI	1	2	2	2L	2153596	2154410	AIF	2L:2151664..2155390(1)	FBgn0031392	FBpp0077503;FBpp0077504	FBtr0077830;FBtr0077831	2.32506	0.247327	2.35095	0.052771	2.44625	0.206462	2.36853	0.101582	2.28517	0.20346	2.43978	0.0869033	2.34698	0.258242	10.4348	2.52244	10.5053	0.558245	11.7347	2.49769	10.7178	1.05845	9.96165	1.97623	11.4996	1.00756	10.6774	2.5523	0.945395	0	0	0	0.911874	0	0	0	0.780066	0
S1143_SI	1	2	2	2L	2154473	2155390	AIF	2L:2151664..2155390(1)	FBgn0031392	FBpp0077503;FBpp0077504	FBtr0077830;FBtr0077831	2.62414	0.224128	2.56962	0.0409511	2.73014	0.0741099	2.39849	0.172608	2.59755	0.0685875	2.71695	0.0251847	2.65658	0.0762122	14.016	2.9474	13.0682	0.529102	15.3669	1.14988	11.1194	1.99585	13.4519	0.924631	15.1373	0.383682	14.2747	1.06309	0.787256	0	0	0	0.906524	0	0	0	0.375559	0
S58071_SI	1	1	1	3R	23522187	23522553	ALiX	3R:23522187..23525967(-1)	FBgn0086346	FBpp0084610	FBtr0085241	3.40626	0.0426215	3.09924	0.396936	3.45531	0.173955	3.29504	0.0983376	3.58528	0.0560355	3.68518	0.137282	3.24728	0.0889833	30.1705	1.29398	23.2937	8.29127	32.0331	5.66087	27.0673	2.7327	36.1011	2.01204	40.102	5.45452	25.7893	2.34067	0.215015	0	0	0	0.508284	0	0	0	0.0176852	1
S58072_SI	1	1	1	3R	23522611	23522796	ALiX	3R:23522187..23525967(-1)	FBgn0086346	FBpp0084610	FBtr0085241	3.30698	0.492495	2.57662	0.249598	3.57308	0.179493	3.06856	0.130184	3.16077	0.192933	3.32797	0.337352	3.18459	0.0495389	29.761	15.9136	13.4347	3.45919	36.0545	6.36028	21.6344	2.87081	23.8926	4.82232	28.8828	8.69604	24.1769	1.18116	0.0400683	1	1	1	0.742826	0	0	0	0.0350107	1
S58073_SI	1	1	1	3R	23522857	23524452	ALiX	3R:23522187..23525967(-1)	FBgn0086346	FBpp0084610	FBtr0085241	3.46814	0.161955	3.18558	0.12237	3.49107	0.0541436	3.4518	0.0543528	3.50636	0.0121061	3.51886	0.0535175	3.49577	0.0682684	32.3492	4.97421	24.3028	2.98669	32.8567	1.75388	31.5885	1.73727	33.3282	0.40232	33.7781	1.79927	33.0272	2.26783	0.0171697	1	1	1	0.802323	0	0	0	0.00640442	1
S58074_SI	1	1	1	3R	23524808	23525089	ALiX	3R:23522187..23525967(-1)	FBgn0086346	FBpp0084610	FBtr0085241	3.12784	0.279742	3.01544	0.0931926	3.56787	0.118034	3.37356	0.0982564	3.34313	0.227264	3.44245	0.113727	3.40259	0.139681	23.4002	6.09498	20.4582	1.94982	35.6238	4.10417	29.2748	2.80875	28.7759	6.06841	31.4014	3.67827	30.2347	4.12212	0.671834	0	0	0	0.356487	0	0	0	0.0523204	1
S58075_SI	1	1	1	3R	23525157	23525275	ALiX	3R:23522187..23525967(-1)	FBgn0086346	FBpp0084610	FBtr0085241	3.01663	0.241731	2.82131	0.280739	3.11614	0.200281	3.04542	0.131299	3.05485	0.374563	3.20217	0.194625	2.98977	0.155623	20.8399	5.31876	17.2191	4.39206	22.8953	4.48347	21.1391	2.74606	22.2735	8.77928	24.9024	4.94065	20.0447	3.19178	0.594606	0	0	0	0.936142	0	0	0	0.241925	0
S58076_SI	1	1	1	3R	23525490	23525967	ALiX	3R:23522187..23525967(-1)	FBgn0086346	FBpp0084610	FBtr0085241	3.16693	0.120864	3.29947	0.143222	3.21592	0.149747	3.45603	0.0481295	3.46989	0.0531247	3.57668	0.138092	3.29945	0.171145	23.851	2.90793	27.2861	3.96859	25.1322	3.64535	31.7153	1.51465	32.1631	1.68209	35.9795	4.86278	27.3709	4.87342	0.48509	0	0	0	0.0766715	1	1	0	0.106109	1
F14512_SI	3	4	4	X	9003588	9004020	AP-1gamma	X:9002726..9011773(1)	FBgn0030089	FBpp0071231;FBpp0071233;FBpp0089134;FBpp0111878	FBtr0071295;FBtr0071297;FBtr0071298;FBtr0112965	2.38059	0.54468	2.8042	0.190249	2.19598	0.310984	2.76832	0.310875	2.43181	0.107172	2.28287	0.214339	2.42696	0.567887	11.7999	5.29544	16.7134	3.15681	9.3244	2.96052	16.4461	5.00682	11.4239	1.25722	9.9529	2.06582	12.5135	6.36203	0.412455	0	0	0	0.944251	0	0	0	0.296848	0
S14513_SI	1	4	4	X	9004855	9005038	AP-1gamma	X:9002726..9011773(1)	FBgn0030089	FBpp0071231;FBpp0071233;FBpp0089134;FBpp0111878	FBtr0071295;FBtr0071297;FBtr0071298;FBtr0112965	3.26512	0.141948	3.85271	0.193307	3.0207	0.105799	3.26136	0.161209	3.12504	0.317517	2.94301	0.205579	3.46574	0.404302	26.3561	3.627	47.7209	9.4504	20.5912	2.1524	26.3045	4.02735	23.5757	7.97545	19.2457	4.03623	33.7282	12.933	0.0599126	1	1	0	0.716933	0	0	0	0.0058301	1
S14514_SI	1	6	6	X	9005115	9005176	AP-1gamma	X:9002726..9011773(1)	FBgn0030089	FBpp0071230;FBpp0071231;FBpp0071232;FBpp0071233;FBpp0089134;FBpp0111878	FBtr0071294;FBtr0071295;FBtr0071296;FBtr0071297;FBtr0071298;FBtr0112965	2.90506	0.628044	3.34682	0.319272	2.07682	1.08199	3.01913	0.133858	2.49262	0.273169	2.14377	0.477545	3.07131	0.318494	20.4528	10.0879	29.4373	9.96557	11.8375	10.7878	20.5987	2.84115	12.3978	3.38985	9.13961	3.73737	22.3124	7.1097	0.642326	0	0	0	0.669184	0	0	0	0.135371	1
S14515_SI	1	6	6	X	9005420	9005561	AP-1gamma	X:9002726..9011773(1)	FBgn0030089	FBpp0071230;FBpp0071231;FBpp0071232;FBpp0071233;FBpp0089134;FBpp0111878	FBtr0071294;FBtr0071295;FBtr0071296;FBtr0071297;FBtr0071298;FBtr0112965	2.20778	0.387398	2.20476	0.269284	2.0068	0.488568	2.55645	0.205671	1.84062	0.20423	2.13632	0.284458	2.19746	0.327017	9.56942	3.78475	9.27727	2.28184	8.08159	3.50021	13.0794	2.82446	6.39181	1.37185	8.68559	2.24173	9.34523	3.26597	0.996708	0	0	0	0.459528	0	0	0	0.917837	0
S14516_SI	1	6	6	X	9005631	9005819	AP-1gamma	X:9002726..9011773(1)	FBgn0030089	FBpp0071230;FBpp0071231;FBpp0071232;FBpp0071233;FBpp0089134;FBpp0111878	FBtr0071294;FBtr0071295;FBtr0071296;FBtr0071297;FBtr0071298;FBtr0112965	2.08129	0.483634	1.84977	0.471826	2.0009	0.261816	2.58149	0.162934	2.05188	0.214232	2.23842	0.359682	2.56799	0.0605039	8.7089	4.56877	6.83931	3.14325	7.59913	2.15441	13.3348	2.18558	7.89966	1.63297	9.8141	3.78613	13.0554	0.780791	0.650471	0	0	0	0.96535	0	0	0	0.39873	0
S14517_SI	1	6	6	X	9005887	9006125	AP-1gamma	X:9002726..9011773(1)	FBgn0030089	FBpp0071230;FBpp0071231;FBpp0071232;FBpp0071233;FBpp0089134;FBpp0111878	FBtr0071294;FBtr0071295;FBtr0071296;FBtr0071297;FBtr0071298;FBtr0112965	2.5871	0.298305	2.10377	0.284538	2.48715	0.404308	2.8428	0.141045	2.46963	0.154976	2.02157	0.216266	2.34304	0.386896	13.6791	3.89704	8.43117	2.54723	12.6848	4.12833	17.278	2.43924	11.9147	1.89477	7.66575	1.59385	10.9273	4.01692	0.235749	0	0	0	0.824795	0	0	0	0.883857	0
S14518_SI	1	6	6	X	9006196	9006272	AP-1gamma	X:9002726..9011773(1)	FBgn0030089	FBpp0071230;FBpp0071231;FBpp0071232;FBpp0071233;FBpp0089134;FBpp0111878	FBtr0071294;FBtr0071295;FBtr0071296;FBtr0071297;FBtr0071298;FBtr0112965	2.89563	0.382423	3.18493	0.40271	2.67647	0.489562	3.04001	0.180809	2.79611	0.16639	2.69464	0.342679	2.64252	0.210777	19.0229	7.53398	25.4065	9.08411	15.7811	6.84289	21.1391	3.933	16.5366	2.85534	15.3621	4.884	14.2626	3.1	0.588564	0	0	0	0.878892	0	0	0	0.311615	0
S14519_SI	1	2	2	X	9006783	9006800	AP-1gamma	X:9002726..9011773(1)	FBgn0030089	FBpp0071232;FBpp0071233	FBtr0071296;FBtr0071297	1.55943	1.51538	2.40886	0.342203	1.24323	1.23967	2.39103	0.24585	1.88159	0.638012	1.41013	0.638554	2.44552	0.539592	5.17199	7.5913	11.5858	4.22939	5.14193	3.8001	11.1355	2.5208	7.59178	5.25389	4.64404	2.6326	8.25769	8.45437	0.557114	0	0	0	0.852456	0	0	0	0.41635	0
S14520_SI	1	6	6	X	9007676	9007932	AP-1gamma	X:9002726..9011773(1)	FBgn0030089	FBpp0071230;FBpp0071231;FBpp0071232;FBpp0071233;FBpp0089134;FBpp0111878	FBtr0071294;FBtr0071295;FBtr0071296;FBtr0071297;FBtr0071298;FBtr0112965	2.92057	0.307169	2.76829	0.207436	2.98387	0.206422	3.10925	0.0757333	2.91526	0.179674	2.81318	0.227418	2.83269	0.26098	19.1055	5.28298	16.1603	3.32383	20.0855	4.20001	22.4464	1.66692	18.6504	3.2792	16.9606	4.00827	17.3624	4.19989	0.666408	0	0	0	0.991111	0	0	0	0.916888	0
S14521_SI	1	6	6	X	9008008	9008603	AP-1gamma	X:9002726..9011773(1)	FBgn0030089	FBpp0071230;FBpp0071231;FBpp0071232;FBpp0071233;FBpp0089134;FBpp0111878	FBtr0071294;FBtr0071295;FBtr0071296;FBtr0071297;FBtr0071298;FBtr0112965	2.53907	0.382898	2.40638	0.0473092	2.8045	0.2191	3.13626	0.0628796	2.49571	0.0826131	2.64107	0.193465	2.87392	0.118522	13.2947	5.0008	11.1021	0.530731	16.8196	3.6903	23.0482	1.46609	12.1582	1.02044	14.2101	2.87907	17.7886	2.07877	0.673312	0	0	0	0.909059	0	0	0	0.402875	0
S14522_SI	1	6	6	X	9008667	9008805	AP-1gamma	X:9002726..9011773(1)	FBgn0030089	FBpp0071230;FBpp0071231;FBpp0071232;FBpp0071233;FBpp0089134;FBpp0111878	FBtr0071294;FBtr0071295;FBtr0071296;FBtr0071297;FBtr0071298;FBtr0112965	3.12156	0.313579	3.08073	0.200434	3.03346	0.275273	3.51291	0.259959	2.85986	0.284052	2.84143	0.364434	2.97345	0.166575	23.4002	6.79591	22.0614	4.2786	21.3834	6.11709	34.3324	9.29636	17.9064	4.62111	17.8979	6.30047	19.7449	3.39291	0.941759	0	0	0	0.526519	0	0	0	0.569561	0
S14523_SI	1	6	6	X	9008871	9009159	AP-1gamma	X:9002726..9011773(1)	FBgn0030089	FBpp0071230;FBpp0071231;FBpp0071232;FBpp0071233;FBpp0089134;FBpp0111878	FBtr0071294;FBtr0071295;FBtr0071296;FBtr0071297;FBtr0071298;FBtr0112965	2.76946	0.0966086	2.88823	0.211631	2.86272	0.202777	3.20043	0.141155	2.51951	0.129122	2.96032	0.131628	2.9549	0.195632	15.9993	1.52141	18.2412	4.05695	17.7781	3.53681	24.7027	3.36145	12.4925	1.64051	19.4159	2.55214	19.4508	3.90668	0.656863	0	0	0	0.281856	0	0	0	0.806731	0
S14524_SI	1	6	6	X	9009229	9009744	AP-1gamma	X:9002726..9011773(1)	FBgn0030089	FBpp0071230;FBpp0071231;FBpp0071232;FBpp0071233;FBpp0089134;FBpp0111878	FBtr0071294;FBtr0071295;FBtr0071296;FBtr0071297;FBtr0071298;FBtr0112965	2.63081	0.297945	2.37308	0.117671	2.62896	0.226264	2.92756	0.137898	2.57048	0.121184	2.68876	0.173786	2.68626	0.205267	14.2778	3.88081	10.7798	1.25735	14.1377	3.36865	18.8033	2.67511	13.1372	1.62472	14.8668	2.69451	14.8768	2.88505	0.353116	0	0	0	0.868687	0	0	0	0.240998	0
S14525_SI	1	6	6	X	9009798	9009941	AP-1gamma	X:9002726..9011773(1)	FBgn0030089	FBpp0071230;FBpp0071231;FBpp0071232;FBpp0071233;FBpp0089134;FBpp0111878	FBtr0071294;FBtr0071295;FBtr0071296;FBtr0071297;FBtr0071298;FBtr0112965	2.69492	0.467989	2.8337	0.248343	3.10445	0.211842	3.24522	0.296423	2.86876	0.174465	2.75709	0.0763953	3.11884	0.0585674	15.9598	7.7579	17.3467	4.03457	22.6586	4.48694	26.388	7.16977	17.7918	3.02703	15.7842	1.1788	22.6461	1.33563	0.744048	0	0	0	0.669351	0	0	0	0.871273	0
S14526_SI	1	6	6	X	9010004	9010111	AP-1gamma	X:9002726..9011773(1)	FBgn0030089	FBpp0071230;FBpp0071231;FBpp0071232;FBpp0071233;FBpp0089134;FBpp0111878	FBtr0071294;FBtr0071295;FBtr0071296;FBtr0071297;FBtr0071298;FBtr0112965	1.82109	0.501683	2.81706	0.132352	2.46832	0.459346	2.67065	0.278593	2.29998	0.428577	2.19754	0.387694	2.14534	0.455359	6.67709	2.97358	16.825	2.20817	12.7267	5.47225	14.8448	4.39183	10.6422	4.92062	9.48693	3.90584	9.10596	3.64469	0.0637347	1	1	0	0.408932	0	0	0	0.265576	0
S14527_SI	1	6	6	X	9010179	9011773	AP-1gamma	X:9002726..9011773(1)	FBgn0030089	FBpp0071230;FBpp0071231;FBpp0071232;FBpp0071233;FBpp0089134;FBpp0111878	FBtr0071294;FBtr0071295;FBtr0071296;FBtr0071297;FBtr0071298;FBtr0112965	3.42706	0.0762377	3.75719	0.0949236	3.46454	0.0985508	3.29937	0.0413377	3.33537	0.0587643	3.39011	0.0183024	3.45718	0.165976	30.8452	2.32849	42.9588	4.18028	32.0797	3.21185	27.1111	1.1337	28.1215	1.67501	29.6726	0.544555	32.0283	5.5293	0.00940966	1	1	1	0.501799	0	0	0	0.00480177	1
S55741_SI	1	1	1	3R	19784376	19784520	AP-1sigma	3R:19784376..19788277(1)	FBgn0039132	FBpp0083884	FBtr0084496	2.8559	0.088858	2.87511	0.507523	3.4752	0.144812	3.08486	0.284277	2.86096	0.189443	2.97163	0.169737	2.95039	0.328423	17.4351	1.5076	19.3103	9.72904	32.5514	4.49373	22.4874	6.78124	17.6865	3.29862	19.7121	3.34595	19.763	5.78679	0.973487	0	0	0	0.993201	0	0	0	0.845239	0
S55742_SI	1	1	1	3R	19784754	19784932	AP-1sigma	3R:19784376..19788277(1)	FBgn0039132	FBpp0083884	FBtr0084496	3.59374	0.441827	3.68172	0.216812	3.56099	0.0251826	3.71574	0.00239148	3.51853	0.137183	3.65722	0.277962	3.61423	0.331489	38.7691	16.6638	40.3141	8.15627	35.2066	0.89556	41.0892	0.0983173	33.9463	4.62628	39.7262	10.4179	38.4286	11.649	0.843611	0	0	0	0.869671	0	0	0	0.962162	0
S55743_SI	1	1	1	3R	19785002	19785110	AP-1sigma	3R:19784376..19788277(1)	FBgn0039132	FBpp0083884	FBtr0084496	3.62531	0.155876	3.7987	0.152708	3.50296	0.126854	3.89413	0.111303	3.47989	0.111212	3.903	0.283275	3.69658	0.327151	37.8355	5.71703	44.9871	6.74262	33.4141	4.22677	49.3123	5.30807	32.5877	3.51793	50.9322	15.0007	41.6741	12.2387	0.560992	0	0	0	0.638111	0	0	0	0.752039	0
S55744_SI	1	1	1	3R	19785178	19785315	AP-1sigma	3R:19784376..19788277(1)	FBgn0039132	FBpp0083884	FBtr0084496	3.64586	0.135573	3.88881	0.100081	3.87496	0.179142	3.96255	0.164978	3.71289	0.0898781	3.86499	0.0990409	3.7565	0.0489742	38.5449	5.00926	49.0179	4.98486	48.7637	8.72416	53.0806	9.01609	41.0813	3.63649	47.8589	4.73264	42.8326	2.11165	0.163724	1	0	0	0.760192	0	0	0	0.92578	0
S55745_SI	1	1	1	3R	19787773	19788277	AP-1sigma	3R:19784376..19788277(1)	FBgn0039132	FBpp0083884	FBtr0084496	3.24749	0.136728	3.41409	0.0830394	3.63365	0.0624003	3.20996	0.124596	3.13961	0.164365	3.16846	0.227368	2.94753	0.137244	25.882	3.39064	30.4586	2.49213	37.9052	2.3205	24.9062	3.08447	23.3059	3.88955	24.1744	5.30526	19.18	2.66951	0.406448	0	0	0	0.622087	0	0	0	0.195041	1
S31028_SI	1	1	1	3L	21591958	21592438	AP-2	3L:21591958..21606453(1)	FBgn0261953	FBpp0078072	FBtr0078418	1.35877	0.256395	1.17808	0.642595	1.24242	0.136441	1.24801	0.144364	1.02265	0.784401	1.4193	0.0689196	1.17091	0.263442	3.97529	0.978379	3.70601	2.23534	3.48718	0.44452	3.50821	0.522677	3.29186	1.88817	4.14072	0.282295	3.29716	0.812385	0.798385	0	0	0	0.591345	0	0	0	0.718318	0
S31030_SI	1	2	2	3L	21602519	21602749	AP-2	3L:21591958..21606453(1)	FBgn0261953	FBpp0078072;FBpp0078073	FBtr0078418;FBtr0078419	0.783607	0.248651	0.789623	0.471353	1.33012	0.299789	1.39852	0.200451	0.173963	0.845284	0.427227	0.683856	0.78062	0.0851294	2.23377	0.534178	2.36504	1.05072	2.92666	2.20195	4.10313	0.807608	1.44262	0.865572	1.78928	1.20324	2.18819	0.190614	0.99539	0	0	0	0.375666	0	0	0	0.633917	0
S31031_SI	1	2	2	3L	21602819	21602986	AP-2	3L:21591958..21606453(1)	FBgn0261953	FBpp0078072;FBpp0078073	FBtr0078418;FBtr0078419	1.49204	0.0934932	1.34238	0.551613	1.42603	0.513358	0.93431	0.746339	1.42955	0.211044	1.56315	0.145291	1.51038	0.937517	4.45899	0.409305	4.19115	1.938	4.58665	2.27017	2.99017	1.79468	4.24143	0.93861	4.80703	0.682146	5.71558	3.71867	0.884917	0	0	0	0.955907	0	0	0	0.819984	0
S31032_SI	1	2	2	3L	21604243	21604450	AP-2	3L:21591958..21606453(1)	FBgn0261953	FBpp0078072;FBpp0078073	FBtr0078418;FBtr0078419	1.29935	0.146929	0.943247	1.87276	1.2722	0.741158	1.49442	0.362017	1.68621	0.221637	1.865	0.360744	1.53201	0.532729	3.6937	0.551848	5.21338	4.50319	4.27913	2.60532	4.65395	1.66221	5.4873	1.19924	6.71973	2.13755	5.06819	2.5482	0.803907	0	0	0	0.783557	0	0	0	0.437292	0
S31033_SI	1	2	2	3L	21605095	21605284	AP-2	3L:21591958..21606453(1)	FBgn0261953	FBpp0078072;FBpp0078073	FBtr0078418;FBtr0078419	1.26019	0.513645	1.61894	0.561286	1.08631	0.886831	1.39544	0.0949238	1.69775	0.307028	1.90249	0.266904	1.3737	0.281943	3.83223	1.81382	5.53315	2.50544	3.80827	2.70174	4.04893	0.38617	5.62442	1.55281	6.87025	1.93912	4.05317	1.09758	0.668218	0	0	0	0.585907	0	0	0	0.746006	0
S31034_SI	1	2	2	3L	21605345	21605609	AP-2	3L:21591958..21606453(1)	FBgn0261953	FBpp0078072;FBpp0078073	FBtr0078418;FBtr0078419	0.838403	0.819528	1.37643	0.51263	1.30283	0.374659	1.45026	0.269597	1.77172	0.177332	1.5802	0.189416	1.43307	0.109214	2.7741	1.62645	4.34378	2.38046	3.874	1.40308	4.36403	1.09587	5.94247	1.04159	4.91265	0.890177	4.20856	0.473128	0.364744	0	0	0	0.0945157	1	1	0	0.776341	0
S31035_SI	1	2	2	3L	21605713	21605880	AP-2	3L:21591958..21606453(1)	FBgn0261953	FBpp0078072;FBpp0078073	FBtr0078418;FBtr0078419	1.94949	0.398049	2.26544	0.331176	2.06128	0.378811	1.75805	0.248406	2.18796	0.172389	1.95182	0.218272	2.14899	0.0441457	7.37682	2.6	10.0126	3.54859	8.2478	2.69123	5.91679	1.38053	9.00554	1.54702	7.15829	1.64293	8.58178	0.383377	0.45667	0	0	0	0.59559	0	0	0	0.460476	0
S31036_SI	1	2	2	3L	21605944	21606453	AP-2	3L:21591958..21606453(1)	FBgn0261953	FBpp0078072;FBpp0078073	FBtr0078418;FBtr0078419	1.35625	0.421063	1.35475	0.0387659	1.46386	0.352116	1.0258	0.169569	1.10632	0.250114	1.51259	0.100412	1.30063	0.3376	4.13319	1.88606	3.87775	0.150327	4.53053	1.62438	2.81694	0.497228	3.08354	0.709146	4.55351	0.446675	3.80839	1.21427	0.998048	0	0	0	0.557253	0	0	0	0.735169	0
S54301_SI	1	1	1	3R	17094931	17095406	AP-2sigma	3R:17094931..17095799(-1)	FBgn0043012	FBpp0083502	FBtr0084103	4.03931	0.286839	3.93044	0.220669	4.2616	0.110603	3.8624	0.0217596	4.16398	0.043568	4.14591	0.241138	4.0058	0.0694103	58.4371	17.8091	51.7243	10.6134	71.2512	7.9479	47.587	1.03321	64.3679	2.83594	64.3516	14.3709	55.003	3.7384	0.694264	0	0	0	0.643819	0	0	0	0.373452	0
S54302_SI	1	1	1	3R	17095467	17095616	AP-2sigma	3R:17094931..17095799(-1)	FBgn0043012	FBpp0083502	FBtr0084103	4.72811	0.0436318	4.61825	0.170534	4.78947	0.188694	4.43535	0.126844	4.72814	0.164253	4.81725	0.132772	4.6649	0.0398712	113.154	4.93351	102.317	17.7968	121.763	21.0685	84.8329	10.673	114.077	17.9229	124.348	16.3406	106.211	4.18492	0.617515	0	0	0	0.999924	0	0	0	0.311698	0
S54303_SI	1	1	1	3R	17095673	17095799	AP-2sigma	3R:17094931..17095799(-1)	FBgn0043012	FBpp0083502	FBtr0084103	4.50802	0.139855	4.39285	0.141164	4.63687	0.134957	4.24134	0.0300817	4.41327	0.248843	4.55985	0.122592	4.32459	0.108881	91.3464	13.1271	81.4235	11.9198	103.913	13.5803	69.5219	2.10251	84.2853	21.4066	96.0483	11.7571	75.8308	8.1475	0.611203	0	0	0	0.687523	0	0	0	0.427245	0
S48078_SI	1	1	1	3R	5384150	5385245	AP-47	3R:5383437..5385245(-1)	FBgn0024833	FBpp0081592	FBtr0082114	2.95712	0.229556	2.90819	0.0935762	3.20274	0.0823235	3.1439	0.0766293	3.22454	0.10749	3.14938	0.104459	3.20107	0.111598	19.5774	4.37512	18.378	1.75307	24.6625	2.03604	23.2401	1.80738	25.2391	2.71965	23.4083	2.51415	24.6617	2.78443	0.823703	0	0	0	0.103968	1	0	0	0.144929	1
F54848_SI	3	3	3	3R	18288153	18288501	AP-50	3R:18288153..18290325(1)	FBgn0024832	FBpp0083645;FBpp0083646;FBpp0291080	FBtr0084252;FBtr0084253;FBtr0301866	3.2473	0.258042	3.30445	0.216399	3.43438	0.04407	3.39955	0.357872	3.01118	0.153348	3.21572	0.154413	3.25369	0.0819402	26.2826	6.51263	27.6765	6.27693	31.0348	1.38031	31.2965	11.6607	20.4713	3.14254	25.1255	4.03504	25.9432	2.1069	0.879934	0	0	0	0.414262	0	0	0	0.800539	0
F54850_SI	3	3	3	3R	18289065	18290325	AP-50	3R:18288153..18290325(1)	FBgn0024832	FBpp0083645;FBpp0083646;FBpp0291080	FBtr0084252;FBtr0084253;FBtr0301866	3.80931	0.150119	3.79936	0.0620519	4.04157	0.0310165	3.86973	0.1821	3.78796	0.0294184	3.90048	0.0125517	3.82953	0.0404089	45.4553	6.69401	44.7296	2.74803	56.9362	1.77903	48.4724	9.0717	44.179	1.30731	49.4288	0.622215	46.066	1.86558	0.958832	0	0	0	0.905214	0	0	0	0.45535	0
S54849_SI	1	3	3	3R	18288570	18289008	AP-50	3R:18288153..18290325(1)	FBgn0024832	FBpp0083645;FBpp0083646;FBpp0291080	FBtr0084252;FBtr0084253;FBtr0301866	3.84282	0.279187	3.70486	0.046203	3.9077	0.127664	3.99474	0.181195	3.66683	0.130816	3.87004	0.0935169	3.83873	0.179069	47.8481	12.7645	40.6732	1.86371	50.0963	6.60947	54.9271	10.3785	39.3517	5.16095	48.0816	4.37776	46.9654	8.3949	0.580451	0	0	0	0.458715	0	0	0	0.49232	0
F14473_SI	2	2	2	X	8976964	8977198	APC4	X:8976668..8979900(1)	FBgn0052707	FBpp0071222;FBpp0291020	FBtr0071285;FBtr0301806	0.381133	0.899639	1.11596	0.127134	0.852732	0.74452	-0.0360892	1.04184	0.51334	0.559116	0.444225	0.022239	0.212731	0.930203	1.18019	1.42667	2.04324	1.7907	2.77703	1.53464	1.38804	1.41587	1.84084	0.922657	1.55954	0.034757	1.62287	1.37742	0.602963	0	0	0	0.936919	0	0	0	0.602353	0
S14474_SI	1	2	2	X	8977274	8977516	APC4	X:8976668..8979900(1)	FBgn0052707	FBpp0071222;FBpp0291020	FBtr0071285;FBtr0301806	0.273799	0.318169	0.172525	0.105379	1.00028	0.544158	-0.093431	0.766569	0.263104	0.884031	1.18621	0.432718	0.364843	0.301879	1.35698	0.386831	0.794401	0.693657	2.22467	1.83371	1.10719	0.837774	1.70871	1.56529	3.48716	1.52306	1.48693	0.479805	0.936765	0	0	0	0.99308	0	0	0	0.248586	0
S14475_SI	1	2	2	X	8977575	8977974	APC4	X:8976668..8979900(1)	FBgn0052707	FBpp0071222;FBpp0291020	FBtr0071285;FBtr0301806	1.16382	0.38045	0.537602	0.835509	0.935746	1.22857	0.9515	0.376394	0.958354	0.274674	0.679588	0.415259	1.1678	0.26545	3.35081	1.16026	2.07748	1.30285	3.79388	2.89173	2.70705	0.925394	2.67099	0.686957	2.09357	0.90629	3.28831	0.821269	0.552257	0	0	0	0.874356	0	0	0	0.91658	0
S14476_SI	1	2	2	X	8978032	8978208	APC4	X:8976668..8979900(1)	FBgn0052707	FBpp0071222;FBpp0291020	FBtr0071285;FBtr0301806	1.00892	0.279861	1.02844	0.593229	1.07101	0.782858	1.07181	0.302744	0.891184	0.503561	1.38027	0.340298	1.42801	0.339962	2.81739	0.822097	3.12674	1.72195	3.53338	2.12779	3.00907	0.87848	2.64801	1.28896	4.14048	1.50704	4.33572	1.4927	0.985794	0	0	0	0.90495	0	0	0	0.667272	0
S14477_SI	1	2	2	X	8978270	8978432	APC4	X:8976668..8979900(1)	FBgn0052707	FBpp0071222;FBpp0291020	FBtr0071285;FBtr0301806	0.81488	0.620032	1.94952	0.712733	1.01412	0.935181	0.951992	0.65975	0.480749	0.383378	1.19361	0.370514	0.906133	0.46242	2.54994	1.45612	8.43346	6.5324	3.78729	3.33476	3.02926	2.17708	1.69555	0.615785	3.44872	1.22122	1.73881	1.7164	0.211145	0	0	0	0.767733	0	0	0	0.432638	0
S14478_SI	1	2	2	X	8978502	8979900	APC4	X:8976668..8979900(1)	FBgn0052707	FBpp0071222;FBpp0291020	FBtr0071285;FBtr0301806	0.92657	0.239894	0.453606	0.5002	1.14707	0.31236	1.00163	0.105934	0.979308	0.121254	1.04202	0.264134	1.04355	0.242753	2.57229	0.56985	1.69712	0.723963	3.26202	0.965427	2.73309	0.297147	2.67575	0.326556	2.9002	0.741507	2.89271	0.647607	0.227651	0	0	0	0.925848	0	0	0	0.125197	1
S26012_SI	1	1	1	3L	11091910	11092074	APP-BP1	3L:11091512..11093678(1)	FBgn0261112	FBpp0075938	FBtr0076208	2.04518	0.274706	1.9382	0.459865	2.42687	0.297079	1.89648	0.238156	2.14687	0.0816635	1.98411	0.401279	1.94104	0.306029	7.93315	2.26758	7.42937	3.18317	11.7157	3.63019	6.79229	1.66727	8.57736	0.715106	7.69658	3.32089	7.1956	2.32192	0.852772	0	0	0	0.861272	0	0	0	0.943012	0
S26013_SI	1	1	1	3L	11092131	11092776	APP-BP1	3L:11091512..11093678(1)	FBgn0261112	FBpp0075938	FBtr0076208	2.63433	0.142664	2.65547	0.0567198	2.74104	0.249459	2.47499	0.132762	2.52127	0.0807667	2.45472	0.0762213	2.39688	0.0400999	14.0311	2.07426	14.2468	0.800547	15.8518	3.68291	11.9511	1.57104	12.4716	1.01474	11.6654	0.868786	10.9946	0.436674	0.941323	0	0	0	0.607786	0	0	0	0.310254	0
S26014_SI	1	1	1	3L	11092843	11093176	APP-BP1	3L:11091512..11093678(1)	FBgn0261112	FBpp0075938	FBtr0076208	2.52709	0.147271	2.20825	0.253154	2.56879	0.13278	2.35017	0.174186	2.34329	0.115675	2.32721	0.254443	2.0684	0.165093	12.6084	1.87065	9.2957	2.34243	13.1353	1.7078	10.5933	1.82688	10.4627	1.23749	10.4737	2.67975	7.98489	1.33327	0.199621	1	0	0	0.498716	0	0	0	0.688449	0
S26015_SI	1	1	1	3L	11093239	11093487	APP-BP1	3L:11091512..11093678(1)	FBgn0261112	FBpp0075938	FBtr0076208	0.666107	1.22258	2.01197	0.316543	1.93797	0.721923	1.96618	0.107506	1.85104	0.12158	1.82496	0.735363	1.51366	0.643388	3.26433	3.93333	7.71479	2.19094	8.13521	4.32634	7.17136	0.789256	6.39857	0.801678	7.21258	3.99017	5.20739	3.28464	0.136021	1	0	0	0.194616	1	0	0	0.883144	0
S26016_SI	1	1	1	3L	11093547	11093678	APP-BP1	3L:11091512..11093678(1)	FBgn0261112	FBpp0075938	FBtr0076208	2.43794	0.212288	2.1888	0.581439	2.80338	0.257634	2.29272	0.174356	1.95662	0.538563	2.24984	0.0586713	2.10596	0.238611	11.6237	2.48786	9.97258	5.66496	16.8837	3.84991	10.0054	1.81164	7.79664	4.21165	9.49723	0.565885	8.37774	2.09521	0.645381	0	0	0	0.313466	0	0	0	0.928192	0
F37780_SI	2	2	2	2R	9099837	9100467	AQP	2R:9099837..9102005(-1)	FBgn0033807	FBpp0086879;FBpp0289514	FBtr0087766;FBtr0300286	2.88362	0.143102	2.52238	0.127173	2.99858	0.106516	2.78796	0.122876	2.76006	0.0385289	2.74674	0.257322	2.5057	0.131829	18.0023	2.6072	12.5265	1.62263	20.1418	2.11553	16.3296	1.9975	15.8085	0.602162	15.9514	4.3011	12.3231	1.61818	0.0599708	1	1	0	0.576151	0	0	0	0.258372	0
S37781_SI	1	2	2	2R	9100528	9100941	AQP	2R:9099837..9102005(-1)	FBgn0033807	FBpp0086879;FBpp0289514	FBtr0087766;FBtr0300286	2.26636	0.370731	1.87776	0.330315	2.82665	0.280376	2.59703	0.156768	2.48741	0.202907	2.3947	0.231687	2.17953	0.219011	10.0749	3.47469	6.79069	2.36603	17.3643	4.46075	13.5365	2.18395	12.1909	2.35173	11.1549	2.42855	8.98114	1.89336	0.297622	0	0	0	0.593655	0	0	0	0.151515	1
S37782_SI	1	2	2	2R	9101256	9101436	AQP	2R:9099837..9102005(-1)	FBgn0033807	FBpp0086879;FBpp0289514	FBtr0087766;FBtr0300286	2.55659	0.330384	1.74346	0.615299	2.79757	0.306413	2.54324	0.465077	2.55962	0.215924	2.69417	0.105695	2.54166	0.576005	13.374	4.47536	6.41609	3.44827	16.9682	4.90583	13.6668	6.30154	13.1245	2.64599	14.8478	1.53962	14.1493	7.86434	0.137482	1	0	0	0.997284	0	0	0	0.0804903	1
S37783_SI	1	2	2	2R	9101924	9102005	AQP	2R:9099837..9102005(-1)	FBgn0033807	FBpp0086879;FBpp0289514	FBtr0087766;FBtr0300286	3.06046	0.197563	2.91052	0.237734	3.75331	0.311506	3.10393	0.0478304	3.39216	0.134375	3.04596	0.429876	2.93669	0.25492	21.6234	4.41892	18.7107	4.35606	44.3791	15.5294	22.3025	1.07946	29.9047	3.85194	22.2841	8.72089	19.2603	4.807	0.731702	0	0	0	0.374881	0	0	0	0.761423	0
S58412_SI	1	1	1	3R	24562831	24563368	AR-2	3R:24562831..24569855(-1)	FBgn0039595	FBpp0084685	FBtr0085316	-0.0287887	0.547697	0.291418	0.414093	0.565324	0.699243	0.130874	0.852591	0.387765	0.175746	0.222808	0.23318	-0.149662	0.540947	1.06193	0.483179	0.930738	0.898726	2.07341	1.2462	1.38511	0.830738	1.48848	0.249778	1.27329	0.312673	0.95163	0.531412	0.767547	0	0	0	0.643523	0	0	0	0.958528	0
S58415_SI	1	1	1	3R	24569208	24569855	AR-2	3R:24562831..24569855(-1)	FBgn0039595	FBpp0084685	FBtr0085316	0.102985	0.248645	0.326021	0.739922	-0.957319	0.729897	-0.258031	0.283715	0.0529493	0.3778	-0.9048	2.12177	-0.182021	0.424196	1.13232	0.294839	1.05296	1.18605	0.452096	0.248798	0.794567	0.24011	1.10179	0.368092	0.978632	0.972086	0.886477	0.389055	0.91296	0	0	0	0.980038	0	0	0	0.415508	0
S42583_SI	1	2	2	2R	17105361	17106499	ASPP	2R:17105361..17138458(-1)	FBgn0034606	FBpp0071548;FBpp0071549	FBtr0071622;FBtr0071623	2.85313	0.0817702	3.01999	0.0885024	3.09117	0.0391647	2.99473	0.133466	3.05523	0.119406	3.09223	0.0594425	3.01443	0.0902637	17.3802	1.40033	20.5455	1.85945	22.0154	0.845587	20.1003	2.72427	21.3292	2.62129	22.052	1.30323	20.4328	1.83738	0.171755	1	0	0	0.0938282	1	1	0	0.607616	0
S42584_SI	1	2	2	2R	17106604	17106806	ASPP	2R:17105361..17138458(-1)	FBgn0034606	FBpp0071548;FBpp0071549	FBtr0071622;FBtr0071623	2.06558	0.211848	1.67493	0.531402	2.32501	0.155658	2.51554	0.343049	2.26538	0.234626	2.17405	0.285044	2.0829	0.310933	8.01116	1.74587	5.89201	3.32261	10.3208	1.62516	12.8623	4.33344	9.80607	2.16098	9.04546	2.73014	8.27579	2.35518	0.37693	0	0	0	0.692149	0	0	0	0.241227	0
S42585_SI	1	2	2	2R	17106880	17107097	ASPP	2R:17105361..17138458(-1)	FBgn0034606	FBpp0071548;FBpp0071549	FBtr0071622;FBtr0071623	1.87055	0.41691	1.99473	0.487094	1.71459	0.660353	2.31397	0.363201	2.42504	0.105107	2.69901	0.122366	2.2	0.43066	6.90242	3.10325	7.88759	3.20418	6.38923	3.4087	10.5823	3.99466	11.3446	1.20187	14.9393	1.82426	9.55161	3.59445	0.879934	0	0	0	0.370942	0	0	0	0.238887	0
S42586_SI	1	2	2	2R	17107178	17109252	ASPP	2R:17105361..17138458(-1)	FBgn0034606	FBpp0071548;FBpp0071549	FBtr0071622;FBtr0071623	2.09539	0.203302	2.0177	0.2315	2.1781	0.165641	2.52497	0.00684914	2.2802	0.145395	2.29196	0.150483	2.28967	0.0575369	8.24497	1.75313	7.65065	1.65395	8.92022	1.46178	12.4907	0.0854601	9.8457	1.36748	9.96724	1.4375	9.8827	0.574696	0.77277	0	0	0	0.414796	0	0	0	0.199312	1
S42587_SI	1	2	2	2R	17109325	17109545	ASPP	2R:17105361..17138458(-1)	FBgn0034606	FBpp0071548;FBpp0071549	FBtr0071622;FBtr0071623	2.03144	0.354952	1.74594	0.269842	1.46738	0.333682	2.09553	0.0861909	1.23051	0.431469	1.67953	0.130927	2.1449	0.2264	7.95456	2.85148	5.87784	1.67643	4.52132	1.48306	8.15011	0.713578	3.63063	1.44774	5.39377	0.707036	8.69014	2.00171	0.51094	0	0	0	0.0397991	1	1	1	0.906225	0
S42588_SI	1	2	2	2R	17110522	17110789	ASPP	2R:17105361..17138458(-1)	FBgn0034606	FBpp0071548;FBpp0071549	FBtr0071622;FBtr0071623	1.5051	0.677334	1.96725	0.108391	1.59249	0.165158	1.93905	0.206621	1.57847	0.222978	1.54919	0.27864	1.16326	0.860594	5.13911	2.75456	7.17899	0.775734	4.96387	0.755624	7.05394	1.50261	4.92474	1.01982	4.82797	1.29485	3.92401	2.50587	0.473425	0	0	0	0.933279	0	0	0	0.524823	0
S42589_SI	1	1	1	2R	17111112	17111291	ASPP	2R:17105361..17138458(-1)	FBgn0034606	FBpp0071549	FBtr0071623	1.58545	0.717946	1.24847	0.765636	1.50622	1.14817	2.78866	0.0403106	1.85122	0.485069	1.68407	0.668949	1.85322	0.526611	5.65218	3.16236	4.2395	3.22847	6.79586	6.37474	16.2681	0.660681	6.8654	3.13288	6.30669	4.48832	6.92504	3.01027	0.792822	0	0	0	0.842309	0	0	0	0.721174	0
S42590_SI	1	1	1	2R	17126346	17126404	ASPP	2R:17105361..17138458(-1)	FBgn0034606	FBpp0071548	FBtr0071622	1.20044	1.19704	2.13185	0.633684	0.78188	1.78384	2.70497	0.128233	1.82039	0.358152	1.36158	0.803442	2.03231	0.542672	4.70742	3.40159	9.45678	4.6913	5.22633	6.61161	15.0341	1.85978	6.44271	2.29063	4.70767	3.07998	8.44872	4.79219	0.545979	0	0	0	0.711278	0	0	0	0.631105	0
S42591_SI	1	1	1	2R	17138048	17138458	ASPP	2R:17105361..17138458(-1)	FBgn0034606	FBpp0071548	FBtr0071622	2.34862	0.260133	2.7543	0.267376	2.28522	0.28745	2.79512	0.182322	2.41509	0.132248	2.32359	0.0476684	2.5257	0.269096	10.7133	2.84204	16.0752	4.06578	10.1607	3.24439	16.5402	2.84578	11.2563	1.49176	10.22	0.486657	12.819	3.66831	0.191409	1	0	0	0.877338	0	0	0	0.162959	1
S15712_SI	1	1	1	X	11749066	11750354	ATP7	X:11749066..11757861(1)	FBgn0030343	FBpp0271765	FBtr0273257	2.59355	0.238181	2.49986	0.108069	2.30762	0.175351	2.82833	0.0467327	2.73726	0.152621	2.64499	0.0537607	2.80223	0.0693981	13.6204	3.00911	12.2276	1.29397	10.1735	1.93034	16.9296	0.796449	15.5614	2.26567	14.0967	0.746584	16.5082	1.16679	0.6813	0	0	0	0.492134	0	0	0	0.486986	0
S15713_SI	1	1	1	X	11754796	11756042	ATP7	X:11749066..11757861(1)	FBgn0030343	FBpp0271765	FBtr0273257	2.60084	0.204331	2.37874	0.134552	2.27007	0.148783	2.82179	0.0556501	2.70421	0.111588	2.5281	0.153315	2.76791	0.0962315	13.6637	2.7861	10.8569	1.47045	9.76063	1.44684	16.8242	0.924448	15.005	1.68711	12.6276	1.91688	15.9743	1.52469	0.2411	0	0	0	0.635248	0	0	0	0.460006	0
S15714_SI	1	1	1	X	11756113	11756904	ATP7	X:11749066..11757861(1)	FBgn0030343	FBpp0271765	FBtr0273257	2.69968	0.260123	2.38844	0.245265	2.72295	0.131349	2.9839	0.0979565	2.98328	0.0878103	2.78016	0.185276	2.89809	0.0240558	15.1957	3.62441	11.124	2.84892	15.3209	1.91881	19.8291	1.98931	19.8033	1.73825	16.3083	3.04788	18.1429	0.433705	0.166336	1	0	0	0.211881	0	0	0	0.0777867	1
S15715_SI	1	1	1	X	11756970	11757861	ATP7	X:11749066..11757861(1)	FBgn0030343	FBpp0271765	FBtr0273257	3.17295	0.0970998	3.05618	0.0327643	2.89155	0.119545	3.01807	0.0633842	3.19979	0.0249281	3.19056	0.0893847	3.2429	0.141739	23.9535	2.34583	21.2538	0.695098	18.119	2.20154	20.4795	1.31657	24.5324	0.607782	24.3668	2.17079	25.7786	3.60762	0.380531	0	0	0	0.878849	0	0	0	0.302139	0
F39340_SI	2	3	3	2R	11883672	11883870	ATPCL	2R:11879931..11888765(-1)	FBgn0020236	FBpp0289823;FBpp0289824;FBpp0289825	FBtr0300596;FBtr0300597;FBtr0300598	4.14131	0.132693	3.90234	0.165776	4.07806	0.163505	4.30178	0.107719	4.16046	0.102754	4.30056	0.0679517	4.26762	0.121604	63.256	8.40762	49.9651	8.04423	59.6139	9.46982	74.1112	7.72826	64.3255	6.52999	73.8537	4.9555	71.7006	8.58226	0.176438	1	0	0	0.942644	0	0	0	0.0240979	1
S39338_SI	1	3	3	2R	11881967	11882307	ATPCL	2R:11879931..11888765(-1)	FBgn0020236	FBpp0289823;FBpp0289824;FBpp0289825	FBtr0300596;FBtr0300597;FBtr0300598	5.06745	0.119096	4.96099	0.0496604	5.47383	0.0702409	5.29851	0.104331	5.25686	0.094996	5.41577	0.116228	5.32252	0.245774	159.516	18.7679	142.852	7.02728	238.82	17.2304	200.771	21.1777	192.447	17.8217	225.922	25.4864	208.977	49.7017	0.583453	0	0	0	0.278249	0	0	0	0.00926142	1
S39339_SI	1	3	3	2R	11882370	11883603	ATPCL	2R:11879931..11888765(-1)	FBgn0020236	FBpp0289823;FBpp0289824;FBpp0289825	FBtr0300596;FBtr0300597;FBtr0300598	4.23412	0.135986	4.06731	0.0524055	4.55216	0.123585	4.64505	0.0885016	4.50114	0.105531	4.587	0.0976357	4.54258	0.212067	69.4309	9.54778	58.4528	3.01557	95.3859	11.926	104.345	9.41748	90.4557	9.59452	98.5135	9.69937	95.2921	18.9204	0.348504	0	0	0	0.112934	1	0	0	0.00391522	1
S39341_SI	1	3	3	2R	11884400	11884723	ATPCL	2R:11879931..11888765(-1)	FBgn0020236	FBpp0289823;FBpp0289824;FBpp0289825	FBtr0300596;FBtr0300597;FBtr0300598	3.53325	0.167188	3.12284	0.209967	3.98842	0.21528	4.01261	0.0796043	3.84821	0.114546	3.94725	0.150306	3.88975	0.159392	34.5566	5.80827	23.0334	4.53705	54.9447	12.3828	55.4097	4.50666	47.1189	5.55543	52.1749	7.56067	49.3239	8.11911	0.0665805	1	1	0	0.164316	1	0	0	0.00112947	1
S39342_SI	1	3	3	2R	11884782	11885508	ATPCL	2R:11879931..11888765(-1)	FBgn0020236	FBpp0289823;FBpp0289824;FBpp0289825	FBtr0300596;FBtr0300597;FBtr0300598	3.92067	0.265422	3.84126	0.104227	4.12724	0.0915686	4.26776	0.101362	4.14876	0.0483178	4.2085	0.0824503	4.11582	0.22316	51.5928	13.0204	46.7495	4.72227	62.2032	5.75863	71.6096	7.40979	63.4042	3.04002	67.4075	5.52608	62.2822	12.9432	0.750816	0	0	0	0.265266	0	0	0	0.0631624	1
S39343_SI	1	3	3	2R	11885572	11885757	ATPCL	2R:11879931..11888765(-1)	FBgn0020236	FBpp0289823;FBpp0289824;FBpp0289825	FBtr0300596;FBtr0300597;FBtr0300598	4.05637	0.260779	4.08065	0.135311	4.18537	0.173135	4.36915	0.226221	4.17043	0.0992579	4.25729	0.133366	4.26022	0.139639	59.0749	15.1721	59.5465	8.06728	66.4702	11.7254	80.3721	18.891	64.954	6.35163	71.0403	9.5388	71.2784	9.65301	0.946232	0	0	0	0.689645	0	0	0	0.499387	0
S39344_SI	1	3	3	2R	11887310	11887475	ATPCL	2R:11879931..11888765(-1)	FBgn0020236	FBpp0289823;FBpp0289824;FBpp0289825	FBtr0300596;FBtr0300597;FBtr0300598	3.99833	0.354839	3.91543	0.303438	4.24304	0.0727838	4.36915	0.20598	4.08087	0.117349	4.16391	0.260674	4.34913	0.0364838	56.8607	20.3761	51.7591	16.0526	69.7586	5.15357	80.1019	16.5187	59.4753	7.1984	65.832	17.7504	77.4451	2.79618	0.831913	0	0	0	0.832774	0	0	0	0.431167	0
S39345_SI	1	1	1	2R	11887600	11887789	ATPCL	2R:11879931..11888765(-1)	FBgn0020236	FBpp0289825	FBtr0300598	3.82869	0.69961	4.02864	0.269713	4.10207	0.188025	4.34365	0.0246614	4.14261	0.167724	4.08597	0.0989488	4.07498	0.580262	52.7821	28.056	57.4934	14.3191	61.2446	10.9254	77.0038	1.90327	63.5741	11.0215	59.6961	5.99283	64.8849	30.122	0.744567	0	0	0	0.575534	0	0	0	0.938131	0
S55373_SI	1	1	1	3R	19180973	19181291	ATPsyn-Cf6	3R:19180973..19181782(-1)	FBgn0016119	FBpp0083824	FBtr0084432	5.67006	0.0220245	5.31023	0.102081	5.9325	0.110513	5.76716	0.027999	5.92495	0.0354373	5.82791	0.0683968	5.81191	0.148689	290.099	6.40246	203.088	20.0877	378.875	43.5944	319.713	8.97088	374.415	13.1753	340.172	22.8006	336.792	51.9716	0.00430763	1	1	1	0.0319578	1	1	1	0.000295391	1
S55374_SI	1	1	1	3R	19181356	19181507	ATPsyn-Cf6	3R:19180973..19181782(-1)	FBgn0016119	FBpp0083824	FBtr0084432	6.33132	0.101118	6.05977	0.040482	6.69584	0.0989564	6.3923	0.112116	6.47898	0.0675616	6.44785	0.212268	6.38829	0.0333082	563.786	55.7056	428.511	17.5448	811.918	76.4826	599.71	66.0958	652.31	44.7572	640.476	126.791	595.062	20.0071	0.0641516	1	1	0	0.341426	0	0	0	0.010619	1
S55375_SI	1	1	1	3R	19181703	19181782	ATPsyn-Cf6	3R:19180973..19181782(-1)	FBgn0016119	FBpp0083824	FBtr0084432	6.21445	0.0720543	5.78749	0.293543	6.62304	0.135466	6.14297	0.17092	6.39921	0.180637	6.32378	0.0342958	6.28622	0.12357	500.785	35.9643	335.209	90.7945	757.202	96.0265	469.831	76.0484	607.752	104.932	557.895	18.9912	539.859	66.6964	0.0499036	1	1	1	0.43527	0	0	0	0.0159337	1
F25558_SI	3	2	2	3L	9723077	9723740	ATPsyn-b	3L:9723077..9724324(1)	FBgn0019644	FBpp0076134;FBpp0076135	FBtr0076405;FBtr0076406	5.25476	0.215412	4.84151	0.0386067	5.79743	0.0666055	5.46159	0.0293039	5.49894	0.0529686	5.39873	0.218266	5.26122	0.202892	194.375	40.0646	126.723	4.94117	329.992	21.4569	235.54	6.87145	244.66	12.8835	224.541	46.3968	195.282	37.4525	0.0291346	1	1	1	0.202354	0	0	0	0.00516792	1
S25559_SI	1	2	2	3L	9723833	9724324	ATPsyn-b	3L:9723077..9724324(1)	FBgn0019644	FBpp0076134;FBpp0076135	FBtr0076405;FBtr0076406	5.9514	0.0947122	5.66457	0.0974844	6.2465	0.0434805	5.97511	0.0463297	6.01559	0.086023	5.97868	0.151417	5.87726	0.00460403	385.459	37.3618	289.374	27.9951	516.57	22.4887	393.793	18.3517	410.775	35.006	397.91	59.0712	356.832	1.64458	0.0139212	1	1	1	0.63259	0	0	0	0.00807967	1
F32224_SI	3	2	2	4	1053533	1055175	ATPsyn-beta	4:1052440..1055175(1)	FBgn0010217	FBpp0088250;FBpp0088251	FBtr0089186;FBtr0089187	7.25865	0.0386545	7.01828	0.075342	7.30741	0.0620439	7.2436	0.0435431	7.34433	0.0895373	7.29751	0.10145	7.11745	0.104724	1421.04	54.4045	1118.98	84.4097	1493.47	92.6317	1400	60.2591	1551.58	141.052	1481.69	150.559	1237.73	125.631	0.0213568	1	1	1	0.445925	0	0	0	0.0090598	1
S32223_SI	1	2	2	4	1052440	1052579	ATPsyn-beta	4:1052440..1055175(1)	FBgn0010217	FBpp0088250;FBpp0088251	FBtr0089186;FBtr0089187	5.5382	0.391479	5.10684	0.0308256	5.82088	0.0395081	5.60432	0.127064	5.85682	0.110067	5.57027	0.107569	5.34874	0.627341	266.413	90.9827	165.2	5.04712	337.466	13.3931	273.049	34.2134	351.03	38.8266	263.509	27.881	235.483	116.204	0.268305	0	0	0	0.436778	0	0	0	0.230201	0
F53047_SI	2	2	2	3R	14920720	14920796	ATPsyn-d	3R:14920720..14921792(1)	FBgn0016120	FBpp0083141;FBpp0083142	FBtr0083727;FBtr0083728	2.60749	0.132098	1.96815	0.163571	3.61435	0.0760816	2.91582	0.329216	3.50277	0.0844787	2.70605	0.422802	3.42743	0.105581	13.643	1.76754	7.22002	1.13755	37.2059	2.72896	19.133	6.16082	33.2861	2.78933	15.8591	6.38932	30.9112	3.22309	0.0304813	1	1	1	0.00426399	1	1	1	0.0141626	1
S53048_SI	1	2	2	3R	14921119	14921792	ATPsyn-d	3R:14920720..14921792(1)	FBgn0016120	FBpp0083141;FBpp0083142	FBtr0083727;FBtr0083728	5.93158	0.0901134	5.56351	0.0976114	6.1418	0.0868221	5.94212	0.0895538	6.00797	0.0535069	5.95752	0.141615	5.94402	0.0941177	377.78	34.4604	261.575	25.9502	466.2	40.2795	381.743	33.2695	407.048	22.1024	389.207	53.9224	382.606	36.5355	0.00645571	1	1	1	0.61089	0	0	0	0.00413607	1
F58915_SI	5	3	3	3R	25573426	25574858	ATPsyn-gamma	3R:25573426..25574858(-1)	FBgn0020235	FBpp0084905;FBpp0084906;FBpp0084907	FBtr0085539;FBtr0085540;FBtr0085541	5.3816	0.170698	4.94268	0.0256477	5.73022	0.12365	5.4968	0.0597638	5.52441	0.0239066	5.46124	0.163728	5.40335	0.047374	219.537	38.6626	140.176	3.58905	309.8	38.0415	244.199	14.4121	250.787	5.95414	237.439	37.1109	222.317	10.5717	0.00423441	1	1	1	0.34749	0	0	0	0.001304	1
S31644_SI	1	1	1	XHet	84843	85101	ATbp	XHet:84843..87149(1)	FBgn0039946	FBpp0291188	FBtr0301978	2.11424	0.17235	2.20776	0.415839	1.62484	0.471373	1.92014	0.213475	2.06697	0.125154	1.81012	0.342233	1.76054	0.461144	8.36822	1.5055	9.6368	4.02264	5.45289	2.02708	6.92188	1.38174	7.94262	1.0097	6.33743	1.93996	6.2004	2.43805	0.88931	0	0	0	0.948011	0	0	0	0.439179	0
S31645_SI	1	1	1	XHet	85162	87149	ATbp	XHet:84843..87149(1)	FBgn0039946	FBpp0291188	FBtr0301978	0.963462	0.244257	0.891771	0.234912	1.21194	0.260325	1.04423	0.107074	1.04514	0.0181089	1.08066	0.194373	0.909731	0.117853	2.67135	0.614296	2.48613	0.609644	3.44383	0.854598	2.85186	0.295664	2.84411	0.0512317	2.98516	0.606854	2.49494	0.284843	0.837886	0	0	0	0.81204	0	0	0	0.515592	0
S8828_SI	1	1	1	2L	17475491	17475842	Aac11	2L:17475491..17477886(-1)	FBgn0027885	FBpp0080554	FBtr0081001	3.69812	0.00625669	3.57264	0.0571802	3.68015	0.122338	3.83616	0.0364912	3.61496	0.0366328	3.68987	0.122617	3.66116	0.0771321	40.372	0.25267	35.6497	2.07069	39.8763	4.89869	46.3678	1.70209	37.1663	1.35458	40.2433	5.01919	38.9839	3.01131	0.265536	0	0	0	0.491827	0	0	0	0.303374	0
S8829_SI	1	1	1	2L	17475910	17476096	Aac11	2L:17475491..17477886(-1)	FBgn0027885	FBpp0080554	FBtr0081001	4.26754	0.0479277	4.21797	0.272211	4.28734	0.260595	4.4679	0.0311776	4.28898	0.0914917	4.37097	0.158381	4.38776	0.0790422	71.4006	3.41966	69.517	17.6427	74.5842	18.4256	87.2015	2.69962	73.0972	6.75402	79.784	12.6215	80.6259	6.28556	0.878298	0	0	0	0.951773	0	0	0	0.558826	0
S8830_SI	1	1	1	2L	17476159	17476361	Aac11	2L:17475491..17477886(-1)	FBgn0027885	FBpp0080554	FBtr0081001	4.19008	0.0985326	4.43246	0.0435913	4.01828	0.0306145	4.34324	0.0869108	4.01506	0.033105	4.35553	0.162507	4.33832	0.207537	66.2433	6.5847	84.1921	3.71425	55.6249	1.68453	77.152	6.79992	55.4472	1.84592	78.5738	12.121	77.7238	16.9166	0.10156	1	0	0	0.251105	0	0	0	0.665221	0
S8831_SI	1	1	1	2L	17476417	17476617	Aac11	2L:17475491..17477886(-1)	FBgn0027885	FBpp0080554	FBtr0081001	3.99225	0.06414	4.1535	0.145116	4.20595	0.15934	4.38994	0.0448912	4.08697	0.0931088	4.18281	0.104977	3.9962	0.175143	54.2499	3.41289	64.0949	8.98917	67.7158	10.5495	80.6898	3.644	59.7322	5.58551	65.7924	6.97135	54.9323	9.15958	0.362619	0	0	0	0.629912	0	0	0	0.903297	0
S8832_SI	1	1	1	2L	17476693	17477226	Aac11	2L:17475491..17477886(-1)	FBgn0027885	FBpp0080554	FBtr0081001	3.66112	0.156231	3.84994	0.189952	3.7908	0.220055	4.04233	0.0434922	3.72335	0.0342183	3.75226	0.118179	3.80898	0.0542099	39.2182	5.99404	47.5649	9.16972	45.0898	9.67702	56.9952	2.50869	41.4189	1.42524	42.8116	4.8877	45.1484	2.42059	0.352877	0	0	0	0.805363	0	0	0	0.672824	0
S8833_SI	1	1	1	2L	17477399	17477560	Aac11	2L:17475491..17477886(-1)	FBgn0027885	FBpp0080554	FBtr0081001	3.12863	0.304132	3.20389	0.218607	3.2614	0.275606	3.76077	0.204151	3.5044	0.262262	3.39798	0.0353437	3.35796	0.110865	23.5918	7.64509	25.0109	5.20161	26.8541	7.61008	43.5759	8.74196	34.0632	9.42607	29.9159	1.04944	28.8509	3.29385	0.855833	0	0	0	0.223554	0	0	0	0.575331	0
S8834_SI	1	1	1	2L	17477649	17477886	Aac11	2L:17475491..17477886(-1)	FBgn0027885	FBpp0080554	FBtr0081001	4.16396	0.158702	4.40965	0.209833	3.94662	0.139891	4.36706	0.0369087	4.1549	0.164181	4.10922	0.109717	4.32291	0.129642	64.8816	10.6661	83.4795	17.9922	52.1553	7.68838	78.8474	2.91584	64.3379	11.0085	61.1472	6.8438	75.8373	10.0273	0.213802	0	0	0	0.976483	0	0	0	0.121457	1
F4694_SI	2	2	2	2L	8380448	8381668	Aats-ala	2L:8378262..8381756(-1)	FBgn0027094	FBpp0079326;FBpp0089366	FBtr0079721;FBtr0079722	2.27086	0.327474	1.95384	0.425089	1.99847	0.270526	2.39088	0.12121	2.32843	0.272443	2.24946	0.189235	2.21297	0.451155	10.018	2.96879	7.48042	3.04037	7.58508	2.08473	10.9772	1.3461	10.5287	3.02169	9.59696	1.82812	9.75035	4.06074	0.494608	0	0	0	0.925873	0	0	0	0.530138	0
S4693_SI	1	2	2	2L	8378262	8380324	Aats-ala	2L:8378262..8381756(-1)	FBgn0027094	FBpp0079326;FBpp0089366	FBtr0079721;FBtr0079722	2.98348	0.0450567	2.63231	0.0879309	2.6147	0.153122	2.82506	0.140408	3.08794	0.063117	2.98776	0.0983218	2.89619	0.176412	19.7697	0.888214	13.942	1.23931	13.7812	2.04305	16.971	2.31526	21.9612	1.40177	19.9063	2.00659	18.2893	3.10838	0.0313879	1	1	1	0.574994	0	0	0	0.0295703	1
S4695_SI	1	1	1	2L	8381680	8381756	Aats-ala	2L:8378262..8381756(-1)	FBgn0027094	FBpp0079326	FBtr0079721	2.77186	0.311231	2.49496	0.512404	2.42578	0.367835	2.75899	0.231341	2.57788	0.71239	2.63893	0.0271273	2.89	0.467089	16.4945	4.86676	13.2828	7.20483	11.8865	4.26355	16.0727	3.80576	15.2422	8.65936	14.0017	0.377239	19.3945	9.43111	0.688317	0	0	0	0.793061	0	0	0	0.853215	0
S23056_SI	1	1	1	3L	5139525	5139698	Aats-ala-m	3L:5139205..5142954(1)	FBgn0028962	FBpp0076871	FBtr0077168	1.45658	0.636117	1.56472	0.394816	1.16509	0.348892	1.69712	0.392126	1.78093	0.372778	1.08619	0.302278	1.19752	0.992126	4.87879	2.88349	5.01403	1.719	3.34782	1.07838	5.75975	2.40973	6.23331	2.50532	3.04904	0.837058	4.28422	2.89538	0.917447	0	0	0	0.711722	0	0	0	0.555467	0
S23057_SI	1	1	1	3L	5139758	5139903	Aats-ala-m	3L:5139205..5142954(1)	FBgn0028962	FBpp0076871	FBtr0077168	0.721078	0.714716	1.33224	0.818066	1.29626	0.522773	1.13655	0.428895	1.147	0.0881771	1.16058	0.873069	1.32799	0.782051	2.38209	1.3538	2.96093	3.45557	2.98124	2.48559	3.3239	1.52731	3.15694	0.281135	3.92373	2.46699	4.566	3.2367	0.585155	0	0	0	0.685415	0	0	0	0.902253	0
S23058_SI	1	1	1	3L	5139958	5140161	Aats-ala-m	3L:5139205..5142954(1)	FBgn0028962	FBpp0076871	FBtr0077168	0.985078	0.557654	-0.0738888	1.42826	0.870039	0.885208	1.36772	0.482505	0.985624	0.0828697	0.610444	1.06611	0.268929	0.904968	2.94605	1.44848	1.51379	1.32315	2.20975	2.11011	4.22598	1.88094	2.68552	0.21699	2.61834	2.49482	1.71157	1.49398	0.402374	0	0	0	0.999711	0	0	0	0.619212	0
S23059_SI	1	1	1	3L	5140222	5140506	Aats-ala-m	3L:5139205..5142954(1)	FBgn0028962	FBpp0076871	FBtr0077168	1.68907	0.352694	1.23217	0.425206	1.41594	0.486668	1.84177	0.351445	1.03305	0.760928	1.54654	0.370706	1.40288	0.304584	5.63406	1.86477	3.63257	1.44962	4.45441	1.78125	6.58037	2.40235	3.3633	2.30846	4.91603	1.83008	4.19915	1.34163	0.508572	0	0	0	0.311535	0	0	0	0.673759	0
S23060_SI	1	1	1	3L	5140562	5141556	Aats-ala-m	3L:5139205..5142954(1)	FBgn0028962	FBpp0076871	FBtr0077168	1.93432	0.269963	1.94153	0.11704	2.10056	0.303561	2.08546	0.150219	1.94859	0.162967	1.95785	0.183908	1.88999	0.0549677	7.09689	2.03208	7.00098	0.807475	8.45933	2.59054	8.11073	1.26613	7.07917	1.09583	7.16181	1.25277	6.62591	0.361115	0.986922	0	0	0	0.97374	0	0	0	0.970101	0
S23061_SI	1	1	1	3L	5141615	5141771	Aats-ala-m	3L:5139205..5142954(1)	FBgn0028962	FBpp0076871	FBtr0077168	1.58427	0.249596	1.96998	0.0928105	1.76009	0.445037	1.50603	0.0516203	1.61258	0.448851	1.98183	0.322776	1.65181	0.385747	4.97632	1.2111	7.19093	0.655489	6.2466	2.62522	4.51281	0.234605	5.32929	2.03495	7.52596	2.60393	5.46006	1.84848	0.423875	0	0	0	0.968056	0	0	0	0.986796	0
S23062_SI	1	1	1	3L	5141830	5142115	Aats-ala-m	3L:5139205..5142954(1)	FBgn0028962	FBpp0076871	FBtr0077168	1.76983	0.32667	1.01018	0.365562	1.72695	0.246072	1.66884	0.117481	1.62569	0.188185	1.54824	0.0906755	1.63525	0.304476	6.07531	1.88726	2.86319	0.94719	5.74567	1.30276	5.3305	0.627549	5.14417	1.0115	4.71592	0.419786	5.29443	1.64973	0.0268532	1	1	1	0.734404	0	0	0	0.11437	1
S23063_SI	1	1	1	3L	5142178	5142398	Aats-ala-m	3L:5139205..5142954(1)	FBgn0028962	FBpp0076871	FBtr0077168	1.98696	0.280228	1.63513	0.160908	2.3014	0.122121	2.17785	0.196174	2.22088	0.315375	2.42522	0.301531	1.90762	0.366426	7.48769	2.11291	5.17443	0.828313	10.0463	1.29746	8.94523	1.84128	9.52817	3.03212	11.653	3.51914	7.02498	2.32007	0.330001	0	0	0	0.548342	0	0	0	0.0229719	1
S17478_SI	1	1	1	X	15735796	15737024	Aats-arg	X:15735796..15738169(-1)	FBgn0027093	FBpp0073965	FBtr0074178	2.63318	0.0563655	2.44785	0.0407983	2.57193	0.0831907	2.48725	0.0317757	2.72909	0.0956522	2.49757	0.052827	2.54355	0.308088	13.9327	0.791384	11.5699	0.474922	13.1248	1.08209	12.0322	0.379379	15.3649	1.42712	12.1642	0.638394	13.1147	3.75959	0.302454	0	0	0	0.637595	0	0	0	0.829215	0
S17479_SI	1	1	1	X	15737088	15737417	Aats-arg	X:15735796..15738169(-1)	FBgn0027093	FBpp0073965	FBtr0074178	2.47824	0.14307	2.24625	0.258534	2.36475	0.262577	2.38591	0.0767143	2.39315	0.214782	2.38262	0.0759688	2.41971	0.294458	12.0037	1.77207	9.67368	2.64136	10.9178	2.82377	10.8906	0.852785	11.1145	2.32138	10.8544	0.841361	11.552	3.08579	0.455543	0	0	0	0.822254	0	0	0	0.693435	0
S17480_SI	1	1	1	X	15737476	15737822	Aats-arg	X:15735796..15738169(-1)	FBgn0027093	FBpp0073965	FBtr0074178	2.44274	0.199879	2.20115	0.276281	2.30786	0.355032	2.69223	0.149126	2.77772	0.280859	2.73175	0.126318	2.55312	0.377195	11.6565	2.27905	9.25478	2.3326	10.5147	3.48067	14.8769	2.29052	16.5303	4.93629	15.4402	1.9006	13.4196	4.43245	0.566725	0	0	0	0.397066	0	0	0	0.153313	1
S17481_SI	1	1	1	X	15737886	15738014	Aats-arg	X:15735796..15738169(-1)	FBgn0027093	FBpp0073965	FBtr0074178	1.63081	0.801589	1.14579	0.426716	1.48354	0.446931	1.35881	0.367785	2.33405	0.29855	1.83608	0.180455	1.92252	0.0596196	6.37436	5.25934	3.32294	1.21532	4.72941	1.93238	4.05821	1.33309	10.646	3.39147	6.34225	1.18964	6.84623	0.403973	0.440343	0	0	0	0.235205	0	0	0	0.244775	0
S17482_SI	1	1	1	X	15738073	15738169	Aats-arg	X:15735796..15738169(-1)	FBgn0027093	FBpp0073965	FBtr0074178	2.61241	0.375237	1.82899	0.602278	2.73515	0.153307	2.90345	0.133695	2.84721	0.514204	2.34556	0.510152	3.02511	0.167313	14.245	4.83646	7.06423	4.47126	15.5552	2.55656	18.3464	2.46654	18.6624	8.1346	11.3716	5.67843	20.7832	3.30958	0.13069	1	0	0	0.712179	0	0	0	0.343863	0
S9488_SI	1	1	1	2L	19129862	19131685	Aats-asn	2L:19129862..19131960(-1)	FBgn0086443	FBpp0080705	FBtr0081162	2.97436	0.0913597	2.55106	0.0778903	2.90414	0.118955	2.90732	0.0371763	3.01514	0.0842047	2.97713	0.0343143	2.9061	0.0897441	19.6326	1.83798	12.847	1.01765	18.3464	2.17637	18.316	0.67849	20.4393	1.67758	19.6391	0.675092	18.334	1.61954	0.00100105	1	1	1	0.779733	0	0	0	0.000954675	1
S9489_SI	1	1	1	2L	19131797	19131960	Aats-asn	2L:19129862..19131960(-1)	FBgn0086443	FBpp0080705	FBtr0081162	3.79971	0.0736471	3.71827	0.274566	3.61275	0.0661722	3.61596	0.179722	3.66239	0.0858115	3.46223	0.124737	3.52774	0.289176	44.7702	3.36319	42.2026	10.9462	37.1287	2.44822	37.6008	7.03281	39.0498	3.33701	32.054	4.00587	34.9584	9.30649	0.78764	0	0	0	0.614657	0	0	0	0.291959	0
S37589_SI	1	1	1	2R	8767824	8767885	Aats-asp	2R:8767824..8770675(1)	FBgn0002069	FBpp0086897	FBtr0087784	2.35166	0.67434	2.12927	0.706746	2.02869	0.49724	2.01918	0.426479	1.95166	0.38239	1.72119	0.0843159	2.74849	0.500541	12.1298	7.58509	9.70688	5.44666	8.25968	3.49408	7.96241	2.96107	7.40275	2.94649	5.60452	0.47579	16.9373	8.10674	0.8028	0	0	0	0.613743	0	0	0	0.6051	0
S37590_SI	1	1	1	2R	8768275	8768375	Aats-asp	2R:8767824..8770675(1)	FBgn0002069	FBpp0086897	FBtr0087784	3.77868	0.0566738	3.67126	0.328644	3.35854	0.360697	3.6735	0.216382	3.81129	0.0479109	3.61772	0.121663	3.85117	0.137036	43.8055	2.51793	40.7029	12.8448	30.147	10.5289	39.9813	8.05775	45.2438	2.19423	37.4321	4.38403	47.3373	6.27982	0.786075	0	0	0	0.944399	0	0	0	0.903715	0
S37591_SI	1	1	1	2R	8768455	8768780	Aats-asp	2R:8767824..8770675(1)	FBgn0002069	FBpp0086897	FBtr0087784	3.15075	0.171287	2.55484	0.434278	2.58379	0.306096	3.16804	0.12462	3.07257	0.0927616	3.04219	0.21134	3.21049	0.31009	23.5896	4.20579	13.623	5.05543	13.7345	4.39563	23.8862	3.05039	21.6582	1.95319	21.2552	4.27169	25.5467	7.15026	0.0928123	1	1	0	0.875338	0	0	0	0.174759	1
S37592_SI	1	1	1	2R	8769013	8770037	Aats-asp	2R:8767824..8770675(1)	FBgn0002069	FBpp0086897	FBtr0087784	3.33559	0.172315	2.89714	0.177864	3.05833	0.138756	3.31867	0.0503596	3.21679	0.0904327	3.16764	0.0676734	3.29355	0.214754	28.3664	4.67812	18.3138	3.24365	21.4462	2.97408	27.6472	1.40845	25.0149	2.20677	23.7878	1.61364	27.3432	5.60637	0.0232802	1	1	1	0.590759	0	0	0	0.16058	1
S37593_SI	1	1	1	2R	8770247	8770675	Aats-asp	2R:8767824..8770675(1)	FBgn0002069	FBpp0086897	FBtr0087784	3.646	0.0541189	3.24012	0.167388	3.31061	0.079305	3.38237	0.0680606	3.39745	0.0504308	3.42191	0.20095	3.58914	0.102075	38.359	2.10058	25.7687	4.10097	27.4652	2.11022	29.4859	2.00486	29.9133	1.52541	31.0301	5.94413	36.3307	3.79124	0.0106434	1	1	1	0.106252	1	0	0	0.251165	0
S39502_SI	1	1	1	2R	12030655	12030919	Aats-cys	2R:12030655..12033415(1)	FBgn0027091	FBpp0086373	FBtr0087234	1.12373	0.329688	0.689058	0.842183	1.42026	0.646609	1.95976	0.442622	1.92854	0.271895	1.41928	0.925742	1.60856	0.543374	3.18209	0.941393	2.48983	1.92426	4.72093	2.38051	7.58988	3.47942	7.04755	1.85737	5.19987	3.40625	5.54342	3.22888	0.662401	0	0	0	0.361305	0	0	0	0.415434	0
S39503_SI	1	1	1	2R	12030987	12031476	Aats-cys	2R:12030655..12033415(1)	FBgn0027091	FBpp0086373	FBtr0087234	2.15856	0.135231	1.85495	0.841906	1.63744	0.349726	2.07629	0.170495	2.02508	0.28189	1.65424	0.321462	1.80462	0.277833	8.71053	1.14126	7.73467	4.61019	5.39613	2.03744	8.05074	1.32738	7.77168	2.05575	5.41974	1.83886	6.22964	1.62554	0.63188	0	0	0	0.856469	0	0	0	0.770328	0
S39504_SI	1	1	1	2R	12031532	12032218	Aats-cys	2R:12030655..12033415(1)	FBgn0027091	FBpp0086373	FBtr0087234	2.10579	0.22356	1.76554	0.522824	1.93135	0.202523	1.95981	0.0862051	1.99807	0.0556209	1.98941	0.22103	1.67794	0.190806	8.3521	1.87769	6.41675	3.4593	7.00535	1.40966	7.11563	0.617449	7.38239	0.409272	7.43135	1.64492	5.42201	1.0831	0.343493	0	0	0	0.810601	0	0	0	0.564649	0
S39505_SI	1	1	1	2R	12032278	12032422	Aats-cys	2R:12030655..12033415(1)	FBgn0027091	FBpp0086373	FBtr0087234	1.24145	0.737377	1.30526	0.062626	2.01275	0.315148	1.40079	0.197592	1.25622	0.883758	1.33726	0.504986	1.7082	0.441693	4.08333	2.63302	3.69351	0.233493	7.75858	2.34274	4.11343	0.853131	4.65351	4.40733	4.12765	1.91952	5.89641	2.6636	0.952147	0	0	0	0.989453	0	0	0	0.976654	0
S39506_SI	1	1	1	2R	12032485	12033083	Aats-cys	2R:12030655..12033415(1)	FBgn0027091	FBpp0086373	FBtr0087234	2.09616	0.183522	1.6691	0.568397	2.13986	0.11633	2.13363	0.119461	2.25061	0.132348	2.00531	0.332472	1.92748	0.30534	8.22355	1.43028	5.95454	3.67048	8.54149	0.993119	8.48605	1.02669	9.54952	1.27703	7.69223	2.35234	7.07612	1.96582	0.284432	0	0	0	0.749803	0	0	0	0.417631	0
S55734_SI	1	2	2	3R	19777852	19779100	Aats-glupro	3R:19777852..19784117(-1)	FBgn0005674	FBpp0083898;FBpp0083899	FBtr0084511;FBtr0084512	2.82433	0.122369	2.56519	0.174959	2.77867	0.0940235	2.84832	0.112557	2.9297	0.0578123	2.86755	0.107003	2.76752	0.176868	16.935	2.1089	13.1335	2.21981	16.1518	1.55337	17.3303	1.88579	18.7431	1.09443	17.6613	1.89381	16.0902	2.95028	0.124394	1	0	0	0.587611	0	0	0	0.0715254	1
S55735_SI	1	2	2	3R	19779168	19781027	Aats-glupro	3R:19777852..19784117(-1)	FBgn0005674	FBpp0083898;FBpp0083899	FBtr0084511;FBtr0084512	2.92263	0.108695	2.51581	0.0800604	2.63494	0.191174	2.83754	0.00888604	2.89474	0.103282	2.91832	0.0761591	2.83369	0.0232855	18.6618	1.96114	12.4027	0.970142	14.1356	2.71523	17.0742	0.151514	18.1423	1.83286	18.5456	1.38717	17.0113	0.397786	0.00804538	1	1	1	0.8948	0	0	0	0.00859411	1
S55736_SI	1	1	1	3R	19781174	19781221	Aats-glupro	3R:19777852..19784117(-1)	FBgn0005674	FBpp0083899	FBtr0084512	1.72113	0.00913329	2.10931	1.09276	1.37279	0.359496	1.80875	0.266837	0.817297	0.0958561	1.84049	0.283593	1.62957	0.269682	3.72729	3.22813	7.21872	9.40163	4.1333	1.38452	6.25396	1.74224	1.51305	1.31931	6.47869	1.95523	3.46315	3.15485	0.641516	0	0	0	0.217736	0	0	0	0.737212	0
S55737_SI	1	1	1	3R	19781428	19782490	Aats-glupro	3R:19777852..19784117(-1)	FBgn0005674	FBpp0083898	FBtr0084511	2.82259	0.0482711	2.54665	0.0664634	2.48661	0.178353	2.86494	0.00400268	2.85325	0.160546	2.78629	0.171519	2.80575	0.32462	16.8333	0.801573	12.783	0.845294	12.157	1.99638	17.5481	0.0701831	17.4917	2.75437	16.3752	2.66365	17.0923	5.00364	0.237412	0	0	0	0.927681	0	0	0	0.314714	0
S55738_SI	1	1	1	3R	19782548	19782719	Aats-glupro	3R:19777852..19784117(-1)	FBgn0005674	FBpp0083898	FBtr0084511	2.66866	0.650263	1.17697	1.11868	2.21639	0.373626	2.57595	0.0763564	2.3226	0.43837	2.66686	0.612149	2.3714	0.438122	16.7419	11.6308	4.80914	4.8804	9.61732	3.07346	13.1695	1.01523	10.8442	4.42076	16.0858	8.21296	11.3519	4.25654	0.0611327	1	1	0	0.72719	0	0	0	0.0614406	1
S55739_SI	1	1	1	3R	19782868	19783785	Aats-glupro	3R:19777852..19784117(-1)	FBgn0005674	FBpp0083898	FBtr0084511	2.2223	0.313323	2.04916	0.167683	1.84254	0.135296	2.2934	0.103235	2.2157	0.124235	2.11161	0.131114	2.072	0.237037	9.55027	3.18962	7.83582	1.34984	6.35559	0.847841	9.94318	0.997763	9.21558	1.16323	8.30775	1.04544	8.08491	1.80336	0.534061	0	0	0	0.986734	0	0	0	0.853436	0
S55740_SI	1	1	1	3R	19783965	19784117	Aats-glupro	3R:19777852..19784117(-1)	FBgn0005674	FBpp0083898	FBtr0084511	2.52978	0.0537432	2.36946	0.170143	1.74196	0.266016	2.57388	0.3802	2.39139	0.287722	1.98052	0.396472	2.60694	0.149167	12.5629	0.681038	10.7983	1.91382	5.86884	1.66441	13.7304	4.82058	11.2491	3.45044	7.61712	2.80252	13.6556	1.94959	0.720404	0	0	0	0.764193	0	0	0	0.303821	0
F27738_SI	3	2	2	3L	15088256	15090790	Aats-gly	3L:15088256..15090790(1)	FBgn0027088	FBpp0075385;FBpp0075386	FBtr0075632;FBtr0075633	2.63995	0.104901	2.21456	0.149438	2.44448	0.131283	2.65654	0.0928302	2.72411	0.0480808	2.57709	0.064081	2.56039	0.103027	14.065	1.51697	9.22538	1.36618	11.5967	1.44383	14.2872	1.29643	15.2546	0.733618	13.1768	0.84282	12.9876	1.37529	0.004992	1	1	1	0.614343	0	0	0	0.0134099	1
F18970_SI	2	2	2	X	18411778	18412116	Aats-his	X:18409432..18414480(1)	FBgn0027087	FBpp0074365;FBpp0074366	FBtr0074593;FBtr0074594	2.70882	0.312923	2.12824	0.0731966	2.23206	0.496507	2.56098	0.312971	3.44558	0.167003	2.97418	0.0550567	2.98658	0.609071	15.4804	4.41731	8.41528	0.627788	10.0699	3.80554	13.3514	3.78315	31.6447	5.01643	19.5932	1.07438	22.0565	10.6683	0.242978	0	0	0	0.129017	1	0	0	0.0797906	1
S18969_SI	1	2	2	X	18409432	18409715	Aats-his	X:18409432..18414480(1)	FBgn0027087	FBpp0074365;FBpp0074366	FBtr0074593;FBtr0074594	3.46663	0.247333	2.97663	0.217176	2.73914	0.311166	2.94631	0.168147	3.69261	0.00902701	3.36044	0.0401943	3.30717	0.725533	32.6746	7.82899	19.9218	4.10413	16.0491	5.02215	19.2109	3.10014	40.1507	0.363368	28.8172	1.14523	31.7092	17.8792	0.285624	0	0	0	0.670757	0	0	0	0.421525	0
S18971_SI	1	2	2	X	18412858	18413286	Aats-his	X:18409432..18414480(1)	FBgn0027087	FBpp0074365;FBpp0074366	FBtr0074593;FBtr0074594	3.42024	0.10051	2.61651	0.284264	2.85605	0.107774	3.09482	0.196973	3.72947	0.21235	3.25729	0.0344185	3.49726	0.380334	30.6811	3.13249	14.0408	3.65705	17.4704	1.95004	22.3594	4.13872	42.2773	8.75199	25.9894	0.891352	34.5956	12.4457	0.00711502	1	1	1	0.298696	0	0	0	0.0259817	1
S18972_SI	1	2	2	X	18413348	18413968	Aats-his	X:18409432..18414480(1)	FBgn0027087	FBpp0074365;FBpp0074366	FBtr0074593;FBtr0074594	2.75323	0.226153	2.20721	0.179863	2.49806	0.0329692	2.66459	0.0270211	3.56056	0.139879	3.07693	0.13685	3.20708	0.502688	15.9664	3.67438	9.18524	1.55871	12.1638	0.40525	14.3656	0.39037	35.4094	4.8343	21.827	2.96567	26.7673	12.4829	0.0691302	1	1	0	0.0096726	1	1	1	0.00608862	1
S18973_SI	1	2	2	X	18414022	18414480	Aats-his	X:18409432..18414480(1)	FBgn0027087	FBpp0074365;FBpp0074366	FBtr0074593;FBtr0074594	3.11803	0.060531	2.39502	0.396547	2.84152	0.147227	2.80499	0.170843	3.69606	0.209022	3.13858	0.222031	3.4202	0.346828	22.6297	1.38076	11.5079	3.97424	17.2805	2.51167	16.6924	2.95251	40.8564	8.04043	23.4447	5.02948	31.7329	9.76281	0.0268347	1	1	1	0.0735806	1	1	0	0.0232554	1
F31288_SI	4	3	3	3L	22281762	22282039	Aats-ile	3L:22281762..22285918(1)	FBgn0027086	FBpp0078150;FBpp0078151;FBpp0078152	FBtr0078498;FBtr0078499;FBtr0078500	2.24525	0.279447	2.59992	0.117627	2.22953	0.352899	2.53823	0.0213769	2.24956	0.530003	2.26786	0.0750501	2.30291	0.268883	9.67688	2.45839	13.5262	1.64057	9.71305	3.12805	12.6591	0.269454	10.3134	4.60116	9.67662	0.711291	10.2359	2.56058	0.399185	0	0	0	0.994546	0	0	0	0.435684	0
F31292_SI	2	3	3	3L	22284883	22285918	Aats-ile	3L:22281762..22285918(1)	FBgn0027086	FBpp0078150;FBpp0078151;FBpp0078152	FBtr0078498;FBtr0078499;FBtr0078500	3.24783	0.0547565	3.00806	0.0564157	3.11655	0.0973143	3.04252	0.0716674	3.32729	0.119624	3.30884	0.0589246	3.15379	0.0838087	25.7605	1.42704	20.2695	1.13846	22.6477	2.16568	20.9934	1.47257	27.9988	3.4552	27.3853	1.62478	23.4791	1.93728	0.0303729	1	1	1	0.519585	0	0	0	0.0085919	1
S31289_SI	1	3	3	3L	22282104	22283355	Aats-ile	3L:22281762..22285918(1)	FBgn0027086	FBpp0078150;FBpp0078151;FBpp0078152	FBtr0078498;FBtr0078499;FBtr0078500	2.41515	0.061924	2.14034	0.204275	1.84449	0.0962529	2.44375	0.161313	2.41935	0.189257	2.35662	0.0505822	2.28095	0.257575	11.2059	0.703346	8.62398	1.81619	6.34694	0.613818	11.6179	1.91387	11.3689	2.04045	10.5641	0.526479	9.99506	2.4025	0.207671	0	0	0	0.990386	0	0	0	0.337611	0
S31290_SI	1	3	3	3L	22283413	22284263	Aats-ile	3L:22281762..22285918(1)	FBgn0027086	FBpp0078150;FBpp0078151;FBpp0078152	FBtr0078498;FBtr0078499;FBtr0078500	2.83042	0.220019	2.50984	0.0797745	2.44243	0.150369	2.65944	0.10607	2.78926	0.157477	2.75363	0.175252	2.55948	0.14797	17.2271	3.76581	12.3292	0.993074	11.6025	1.84	14.3427	1.5558	16.4056	2.62584	15.8602	2.75652	13.0254	1.97739	0.121484	1	0	0	0.888594	0	0	0	0.251871	0
S31291_SI	1	3	3	3L	22284329	22284821	Aats-ile	3L:22281762..22285918(1)	FBgn0027086	FBpp0078150;FBpp0078151;FBpp0078152	FBtr0078498;FBtr0078499;FBtr0078500	2.73551	0.0766275	2.8099	0.133695	2.57827	0.154525	2.55394	0.133901	2.85726	0.104648	2.67974	0.222068	2.65249	0.0854218	15.4475	1.17018	16.7054	2.15861	13.29	1.98205	12.9356	1.76101	17.477	1.80616	14.8322	3.47068	14.2243	1.23577	0.752763	0	0	0	0.569254	0	0	0	0.537347	0
S22950_SI	1	1	1	3L	4825858	4826042	Aats-leu	3L:4825858..4829039(1)	FBgn0027085	FBpp0073204	FBtr0073348	1.59587	0.489686	1.38816	0.920879	2.01975	0.330345	1.64662	0.120513	1.97814	0.176429	1.77681	0.335865	1.49416	0.521716	5.34595	2.63769	5.0356	3.32034	7.84215	2.47452	5.21421	0.613624	7.30206	1.2199	6.12304	1.85992	4.86292	2.40344	0.803847	0	0	0	0.605775	0	0	0	0.598677	0
S22951_SI	1	1	1	3L	4826095	4827886	Aats-leu	3L:4825858..4829039(1)	FBgn0027085	FBpp0073204	FBtr0073348	1.97303	0.208109	1.71238	0.0670976	2.37842	0.129238	2.07277	0.125306	2.08081	0.0552927	2.13071	0.104635	1.94869	0.214336	7.29499	1.47341	5.55045	0.371024	10.8555	1.3987	7.98907	1.02192	8.01905	0.436154	8.45141	0.874274	7.12439	1.4542	0.172894	1	0	0	0.628296	0	0	0	0.0280927	1
S22952_SI	1	1	1	3L	4827945	4828186	Aats-leu	3L:4825858..4829039(1)	FBgn0027085	FBpp0073204	FBtr0073348	1.93992	0.516687	1.59515	0.519599	2.35021	0.221226	2.01876	0.295212	1.91601	0.309765	2.26357	0.133412	1.8057	0.201012	7.57912	3.68933	5.42065	3.01919	10.6741	2.22423	7.76079	2.43222	7.00282	1.99556	9.67317	1.24368	6.16761	1.25958	0.492568	0	0	0	0.973485	0	0	0	0.141914	1
S22953_SI	1	1	1	3L	4828243	4829039	Aats-leu	3L:4825858..4829039(1)	FBgn0027085	FBpp0073204	FBtr0073348	2.27741	0.289578	2.20275	0.152081	2.66639	0.0408266	2.25202	0.0769436	2.27741	0.163113	2.38738	0.0674101	2.28511	0.0254574	10.0385	3.06447	9.11773	1.32134	14.397	0.590551	9.52555	0.723362	9.8406	1.66765	10.9016	0.747751	9.82892	0.250402	0.753832	0	0	0	0.99998	0	0	0	0.354456	0
F14753_SI	2	2	2	X	9502455	9502688	Aats-lys	X:9500396..9502917(-1)	FBgn0027084	FBpp0071302;FBpp0292593	FBtr0071367;FBtr0303560	2.15213	1.21194	0.815653	0.961749	1.91139	0.216959	1.6691	0.613746	2.27163	1.06119	3.16621	0.406739	1.53786	0.613298	7.9736	10.8037	1.86924	2.31769	6.87962	1.43517	5.93479	3.0417	13.5927	12.3826	25.138	10.9819	5.21633	2.76786	0.2778	0	0	0	0.941751	0	0	0	0.0339167	1
S14750_SI	1	3	3	X	9500396	9500586	Aats-lys	X:9500396..9502917(-1)	FBgn0027084	FBpp0071301;FBpp0071302;FBpp0292593	FBtr0071366;FBtr0071367;FBtr0303560	2.67281	0.1568	1.72886	0.494417	2.57184	0.0852544	2.31249	0.301137	2.67991	0.636219	3.45118	0.400855	2.10923	0.727683	14.6016	2.34149	6.05827	2.49065	13.1251	1.09028	10.3902	2.83504	16.6482	10.2804	33.1952	12.4437	9.64924	5.92974	0.112372	1	0	0	0.994097	0	0	0	0.00593031	1
S14751_SI	1	3	3	X	9500653	9501600	Aats-lys	X:9500396..9502917(-1)	FBgn0027084	FBpp0071301;FBpp0071302;FBpp0292593	FBtr0071366;FBtr0071367;FBtr0303560	2.86744	0.178734	2.60112	0.275283	2.81168	0.147258	2.67983	0.116303	3.04345	0.346979	3.57267	0.322485	2.38743	0.148963	17.7796	3.16311	13.8064	3.51508	16.7783	2.59794	14.6493	1.73254	21.8826	8.1423	36.9146	12.5146	10.9674	1.66663	0.428927	0	0	0	0.630447	0	0	0	0.00358164	1
S14752_SI	1	3	3	X	9501662	9502325	Aats-lys	X:9500396..9502917(-1)	FBgn0027084	FBpp0071301;FBpp0071302;FBpp0292593	FBtr0071366;FBtr0071367;FBtr0303560	2.72661	0.188994	2.39552	0.119677	2.86594	0.100983	2.70737	0.0924666	2.98934	0.514584	3.5767	0.300547	2.58651	0.148274	15.4613	2.85682	11.0261	1.30573	17.6329	1.7792	15.0318	1.35322	21.8031	11.9439	36.8849	11.601	13.3782	1.89606	0.34096	0	0	0	0.468315	0	0	0	0.00136363	1
S14754_SI	1	2	2	X	9502752	9502917	Aats-lys	X:9500396..9502917(-1)	FBgn0027084	FBpp0071301;FBpp0292593	FBtr0071366;FBtr0303560	2.54313	0.227407	2.31948	0.186589	2.76254	0.287847	2.59868	0.0330064	2.79588	0.463712	3.53969	0.329823	2.31475	0.737165	12.9302	2.73078	10.2898	1.93764	16.3129	4.32347	13.4508	0.439781	17.6668	8.81275	35.7105	11.535	11.8646	7.16444	0.723195	0	0	0	0.682002	0	0	0	0.0186126	1
S50644_SI	1	1	1	3R	10077212	10077733	Aats-met	3R:10077212..10085708(-1)	FBgn0027083	FBpp0082356	FBtr0082895	0.314675	0.676558	0.857073	0.113962	1.25954	0.235242	1.07774	0.116434	0.470551	0.48975	1.26523	0.118388	0.859668	0.196529	1.58423	0.998532	2.3663	0.262482	3.5963	0.821206	2.95106	0.332986	1.72826	0.793612	3.56079	0.432845	2.39197	0.446371	0.246278	0	0	0	0.792129	0	0	0	0.40408	0
S50645_SI	1	1	1	3R	10078353	10078550	Aats-met	3R:10077212..10085708(-1)	FBgn0027083	FBpp0082356	FBtr0082895	0.256651	0.395894	0.27381	0.192663	0.921549	0.83457	0.624235	0.201248	-0.0801702	1.16245	1.01761	0.667408	0.486375	0.260808	0.895715	0.857974	1.33106	0.250015	3.15412	2.11114	1.89127	0.359602	1.34968	1.23168	3.20426	2.09691	1.66344	0.429283	0.991499	0	0	0	0.795195	0	0	0	0.444452	0
S50646_SI	1	1	1	3R	10084353	10084617	Aats-met	3R:10077212..10085708(-1)	FBgn0027083	FBpp0082356	FBtr0082895	0.882278	0.417955	0.498204	0.437138	1.28101	0.587357	0.91421	0.505741	0.939805	0.531786	1.03865	0.343766	0.476761	0.56856	1.6818	1.62676	1.74392	0.656573	4.08697	2.32796	2.73025	1.48334	2.8177	1.53453	2.94502	1.08602	1.80076	1.06683	0.674496	0	0	0	0.961302	0	0	0	0.469245	0
S50647_SI	1	1	1	3R	10084685	10085107	Aats-met	3R:10077212..10085708(-1)	FBgn0027083	FBpp0082356	FBtr0082895	0.924868	0.490825	0.909868	0.175862	1.17596	0.65157	1.33076	0.146276	1.48998	0.20117	1.54134	0.0988413	1.20237	0.360152	2.74412	1.44032	2.50939	0.432524	3.83303	2.69289	3.81161	0.576304	4.49935	0.950288	4.68605	0.461618	3.46343	1.09854	0.985596	0	0	0	0.293988	0	0	0	0.233686	0
S50648_SI	1	1	1	3R	10085189	10085469	Aats-met	3R:10077212..10085708(-1)	FBgn0027083	FBpp0082356	FBtr0082895	0.22898	0.568315	0.253636	0.35877	0.969442	0.0583555	0.659722	0.662362	0.490795	1.02553	1.05403	0.314415	1.23994	0.426464	1.39215	0.728892	1.34677	0.501464	2.63984	0.153739	2.25765	1.59329	2.29927	2.23444	2.96772	0.965637	3.65229	1.35275	0.983297	0	0	0	0.781451	0	0	0	0.294141	0
S50649_SI	1	1	1	3R	10085536	10085708	Aats-met	3R:10077212..10085708(-1)	FBgn0027083	FBpp0082356	FBtr0082895	1.31696	0.355686	0.84802	0.383791	0.982809	0.414678	1.45305	0.299009	0.89108	0.971878	0.845842	0.820886	0.703774	0.576561	3.90199	1.49411	2.4429	0.822235	2.87178	1.39214	4.40829	1.35811	3.35558	3.24403	2.91057	2.33461	2.22642	1.03142	0.609192	0	0	0	0.64914	0	0	0	0.998564	0
S38190_SI	1	1	1	2R	9855852	9857107	Aats-phe	2R:9855852..9857407(1)	FBgn0020766	FBpp0086720	FBtr0087594	2.90677	0.145836	2.6151	0.104458	3.04055	0.099281	2.90241	0.0422628	2.85719	0.089984	2.8926	0.226169	2.65428	0.103475	18.4285	2.70996	13.7189	1.4572	20.9938	2.06542	18.2288	0.779565	17.4587	1.52843	18.3502	4.14741	14.2646	1.43148	0.083823	1	1	0	0.826345	0	0	0	0.100388	1
S38191_SI	1	1	1	2R	9857177	9857407	Aats-phe	2R:9855852..9857407(1)	FBgn0020766	FBpp0086720	FBtr0087594	2.76299	0.148051	2.93551	0.319423	3.07322	0.181097	3.08538	0.246029	3.21324	0.0557025	3.10388	0.316968	3.09751	0.207377	15.9645	2.39993	19.4504	5.75444	21.8638	3.63026	22.3229	5.51211	24.8855	1.39812	23.0716	7.69107	22.4525	4.43922	0.628153	0	0	0	0.138445	1	0	0	0.638039	0
S21767_SI	1	1	1	3L	2651019	2651280	Aats-pro	3L:2650161..2651834(-1)	FBgn0027082	FBpp0072825	FBtr0072948	1.485	0.143133	0.812197	0.563371	1.28075	0.505636	1.26248	0.124161	1.55211	0.258801	0.922899	0.168098	1.1359	0.429171	4.44437	0.608631	2.47478	1.15733	3.93022	1.75439	3.55256	0.447997	4.8267	1.22609	2.53989	0.413312	3.30965	1.40405	0.179276	1	0	0	0.927101	0	0	0	0.872976	0
S21768_SI	1	1	1	3L	2651342	2651593	Aats-pro	3L:2650161..2651834(-1)	FBgn0027082	FBpp0072825	FBtr0072948	1.07098	0.201934	0.311879	0.441923	1.20516	0.369665	1.00355	0.318579	0.92578	0.70113	0.538109	0.827263	0.850846	0.503053	2.95709	0.572385	1.46406	0.702625	3.53145	1.50077	2.81542	0.80461	2.96759	2.03644	2.11213	1.54434	2.52488	1.06227	0.289571	0	0	0	0.881474	0	0	0	0.802415	0
S21769_SI	1	1	1	3L	2651656	2651834	Aats-pro	3L:2650161..2651834(-1)	FBgn0027082	FBpp0072825	FBtr0072948	1.6303	0.428739	1.07027	1.03072	1.92041	0.358316	1.36512	0.239977	0.937048	0.488132	0.936283	0.481474	0.739164	0.62664	5.41409	2.17671	4.26271	4.58705	7.12151	2.12424	3.9886	0.89072	2.76498	1.36062	2.76992	1.45145	2.35084	1.21503	0.504926	0	0	0	0.390245	0	0	0	0.902008	0
S51213_SI	1	1	1	3R	11166407	11167939	Aats-ser	3R:11166407..11167939(1)	FBgn0021750	FBpp0082542	FBtr0083086	2.36439	0.547877	2.52969	0.134146	2.79579	0.566603	2.79709	0.444231	2.37914	0.3297	2.18227	0.790295	2.21967	0.550026	11.6971	5.92935	12.6237	1.64209	18.1557	8.22091	17.5831	8.45113	11.1704	3.35783	11.0983	9.46593	10.0736	4.65921	0.864619	0	0	0	0.989642	0	0	0	0.68146	0
F6820_SI	2	2	2	2L	12103734	12104056	Aats-thr	2L:12103734..12106894(1)	FBgn0027081	FBpp0079913;FBpp0079914	FBtr0080331;FBtr0080332	3.10025	0.846839	3.79685	0.107835	3.42228	0.179914	3.32854	0.246321	3.78141	0.149128	3.57177	0.231121	3.08502	0.730783	27.6978	20.931	44.7324	4.7767	31.0086	5.47348	28.4378	6.45045	44.2132	6.85	36.1888	7.77032	25.3852	13.9775	0.251841	0	0	0	0.263989	0	0	0	0.764798	0
S6821_SI	1	1	1	2L	12104283	12104382	Aats-thr	2L:12103734..12106894(1)	FBgn0027081	FBpp0079915	FBtr0080333	2.90923	1.30146	3.97329	0.00876837	3.54417	0.304746	3.55612	0.378552	3.89763	0.0447565	3.71817	0.350231	2.70841	1.99551	28.5916	26.3885	53.1603	0.465353	35.7579	9.90115	36.7065	13.4915	49.3189	2.23068	42.8091	13.71	32.2488	26.9587	0.415244	0	0	0	0.455469	0	0	0	0.881449	0
S6822_SI	1	3	3	2L	12104492	12104552	Aats-thr	2L:12103734..12106894(1)	FBgn0027081	FBpp0079913;FBpp0079914;FBpp0079915	FBtr0080331;FBtr0080332;FBtr0080333	3.58615	0.421765	4.03731	0.127125	3.49344	0.393112	3.50768	0.514706	3.9577	0.0642139	3.88626	0.0509411	3.42545	0.57072	38.4008	17.1635	56.9843	7.40839	34.7414	12.5115	36.3337	17.6924	52.4096	3.41448	48.7708	2.51684	33.9355	16.8318	0.396767	0	0	0	0.501265	0	0	0	0.818891	0
S6823_SI	1	3	3	2L	12104688	12105121	Aats-thr	2L:12103734..12106894(1)	FBgn0027081	FBpp0079913;FBpp0079914;FBpp0079915	FBtr0080331;FBtr0080332;FBtr0080333	2.48812	0.378737	2.13815	0.0880313	2.34785	0.163161	2.56078	0.195699	2.55755	0.0872145	2.73854	0.241139	2.3266	0.0974211	12.6622	5.16238	8.50574	0.752732	10.569	1.74696	13.1103	2.52103	12.9365	1.10538	15.7764	3.96993	10.276	1.02573	0.204614	0	0	0	0.851091	0	0	0	0.027808	1
S6824_SI	1	3	3	2L	12105176	12106894	Aats-thr	2L:12103734..12106894(1)	FBgn0027081	FBpp0079913;FBpp0079914;FBpp0079915	FBtr0080331;FBtr0080332;FBtr0080333	3.14494	0.0804666	2.94414	0.0205308	3.21395	0.0552094	3.08876	0.0404099	3.1848	0.0725759	3.11923	0.189004	2.9893	0.0635051	23.2678	1.83857	18.997	0.391328	24.9056	1.36828	21.9619	0.886803	24.2044	1.7185	22.9011	4.35503	19.8985	1.26105	0.0890594	1	1	0	0.796145	0	0	0	0.140746	1
F47898_SI	3	2	2	3R	5089539	5091130	Aats-trp	3R:5089539..5092670(-1)	FBgn0010803	FBpp0081460;FBpp0081461	FBtr0081980;FBtr0081981	1.00451	0.152296	1.06771	0.286016	1.43259	0.172176	1.06644	0.0616705	1.20757	0.166436	1.06107	0.290525	1.12439	0.0971718	2.75191	0.423858	2.98418	0.773881	4.2384	0.776587	2.90868	0.178178	3.37589	0.549131	2.96676	0.780367	3.0881	0.303463	0.858298	0	0	0	0.473665	0	0	0	0.987195	0
S47899_SI	1	2	2	3R	5091202	5091781	Aats-trp	3R:5089539..5092670(-1)	FBgn0010803	FBpp0081460;FBpp0081461	FBtr0081980;FBtr0081981	2.47773	0.0603602	1.92545	0.39932	2.75543	0.12395	2.63502	0.0964309	2.60553	0.141087	2.69487	0.245646	2.53435	0.0528611	11.9288	0.728027	7.2374	2.93856	15.819	1.96915	13.9874	1.37381	13.63	1.96937	15.0897	3.43279	12.6199	0.664174	0.0336967	1	1	1	0.68364	0	0	0	0.00504735	1
S47900_SI	1	2	2	3R	5091840	5092251	Aats-trp	3R:5089539..5092670(-1)	FBgn0010803	FBpp0081460;FBpp0081461	FBtr0081980;FBtr0081981	2.39845	0.0320891	1.78778	0.292597	2.36046	0.249159	2.35914	0.145781	2.49027	0.188648	2.42203	0.174811	2.35734	0.159585	11.0099	0.355885	6.15761	1.92311	10.8589	2.92152	10.6573	1.56007	12.2041	2.19701	11.3862	2.04428	10.6499	1.61571	0.022963	1	1	1	0.789737	0	0	0	0.018789	1
S47901_SI	1	2	2	3R	5092318	5092670	Aats-trp	3R:5089539..5092670(-1)	FBgn0010803	FBpp0081460;FBpp0081461	FBtr0081980;FBtr0081981	2.32815	0.109512	2.00296	0.168172	2.60368	0.0816201	2.31178	0.0918882	2.52372	0.170011	2.21205	0.203048	2.37409	0.165634	10.3	1.12492	7.48283	1.30148	13.5474	1.1155	10.121	0.936722	12.5916	2.02789	9.25564	1.76267	10.8367	1.70431	0.093249	1	1	0	0.338946	0	0	0	0.30175	0
S28443_SI	1	1	1	3L	16410447	16410829	Aats-tyr	3L:16410447..16412395(-1)	FBgn0027080	FBpp0075168	FBtr0075410	3.11225	0.223089	2.96907	0.236753	3.20491	0.110232	3.16634	0.359066	3.10836	0.0715421	3.17148	0.13283	3.0493	0.176685	22.8491	5.13164	19.8328	4.53686	24.7685	2.82757	24.8165	9.53663	22.4225	1.60017	23.9842	3.21219	21.3138	3.57222	0.659865	0	0	0	0.993023	0	0	0	0.503928	0
S28444_SI	1	1	1	3L	16410889	16411212	Aats-tyr	3L:16410447..16412395(-1)	FBgn0027080	FBpp0075168	FBtr0075410	3.06974	0.0370827	2.91247	0.153803	3.11283	0.217508	3.23727	0.263689	3.12622	0.0289942	3.10182	0.156397	2.69477	0.301744	21.5462	0.803613	18.5503	2.92083	22.8825	4.88291	26.0714	7.04247	22.7941	0.665642	22.4252	3.63976	15.2526	4.51934	0.603665	0	0	0	0.877653	0	0	0	0.516114	0
S28445_SI	1	1	1	3L	16411275	16411641	Aats-tyr	3L:16410447..16412395(-1)	FBgn0027080	FBpp0075168	FBtr0075410	3.51684	0.031129	3.29535	0.0271997	3.56453	0.134641	3.69528	0.109894	3.38544	0.138623	3.59248	0.284807	3.3237	0.0675964	33.6888	1.03911	26.9934	0.730088	35.5649	4.82858	40.4159	4.30435	29.7225	4.17931	37.2646	9.72638	27.8057	1.91462	0.250907	0	0	0	0.534101	0	0	0	0.113212	1
S28446_SI	1	1	1	3L	16411704	16412395	Aats-tyr	3L:16410447..16412395(-1)	FBgn0027080	FBpp0075168	FBtr0075410	3.15705	0.0828724	2.90426	0.143544	3.26581	0.112897	3.40346	0.329704	3.37373	0.127532	3.22629	0.106781	2.88752	0.300259	23.5544	1.91095	18.3739	2.52092	26.3227	2.82308	31.2259	10.9093	29.3422	3.60933	25.28	2.61608	18.4716	5.17276	0.351609	0	0	0	0.437037	0	0	0	0.219243	0
F37755_SI	2	2	2	2R	9086430	9086689	Aats-val	2R:9086356..9090217(1)	FBgn0027079	FBpp0086847;FBpp0086848	FBtr0087734;FBtr0087735	2.63743	0.244851	2.26788	0.871369	2.3512	0.203746	2.81361	0.325579	2.49565	0.304794	2.46343	0.190738	2.58398	0.271738	14.2711	3.69939	11.8897	7.61177	10.6689	2.29488	17.3005	6.02815	12.5283	4.05589	11.8859	2.20784	13.5854	3.77852	0.541821	0	0	0	0.845423	0	0	0	0.775968	0
S37756_SI	1	2	2	2R	9086841	9087008	Aats-val	2R:9086356..9090217(1)	FBgn0027079	FBpp0086847;FBpp0086848	FBtr0087734;FBtr0087735	1.68912	0.700015	1.17656	0.456722	1.17956	0.412865	2.03819	0.580747	1.75241	0.510474	1.33363	0.100017	1.78688	0.200611	6.26469	3.69617	3.48781	1.68956	3.48817	1.63461	8.61778	5.17619	6.30938	3.35193	3.80736	0.375513	6.05001	1.18158	0.449973	0	0	0	0.947017	0	0	0	0.853467	0
S37757_SI	1	2	2	2R	9087067	9088329	Aats-val	2R:9086356..9090217(1)	FBgn0027079	FBpp0086847;FBpp0086848	FBtr0087734;FBtr0087735	2.21657	0.309746	1.73301	0.0858258	1.99396	0.0870819	2.30774	0.127474	2.2269	0.120416	2.16067	0.0433899	2.05853	0.13331	9.47121	2.89309	5.67165	0.492181	7.36585	0.657333	10.1051	1.24871	9.31661	1.14511	8.68234	0.371979	7.88103	1.05224	0.0172787	1	1	1	0.973935	0	0	0	0.0327834	1
S37758_SI	1	2	2	2R	9088503	9089532	Aats-val	2R:9086356..9090217(1)	FBgn0027079	FBpp0086847;FBpp0086848	FBtr0087734;FBtr0087735	2.47633	0.160281	2.14084	0.259688	2.29717	0.115243	2.33199	0.125162	2.35523	0.169196	2.61381	0.0289808	2.1577	0.422866	12.0028	2.00353	8.69083	2.09663	9.99543	1.14511	10.3532	1.32672	10.6437	1.85512	13.6548	0.398363	9.15116	3.53665	0.252819	0	0	0	0.733207	0	0	0	0.0965418	1
S37759_SI	1	2	2	2R	9089597	9090217	Aats-val	2R:9086356..9090217(1)	FBgn0027079	FBpp0086847;FBpp0086848	FBtr0087734;FBtr0087735	2.62937	0.197016	2.42172	0.0628801	2.67328	0.129605	2.66456	0.0176954	2.62011	0.0413086	2.69445	0.214996	2.42714	0.238724	14.0513	2.89327	11.2801	0.706486	14.5782	1.86463	14.3631	0.255436	13.745	0.561028	15.0316	3.32282	11.5428	2.73876	0.334142	0	0	0	0.97729	0	0	0	0.188072	1
F50594_SI	2	2	2	3R	9947468	9947971	Abi	3R:9944982..9948142(-1)	FBgn0020510	FBpp0082371;FBpp0111809	FBtr0082910;FBtr0112896	2.09644	0.48543	2.01507	0.457654	2.26505	0.177599	2.73156	0.0635166	2.15668	0.192824	2.27646	0.220268	2.22928	0.270152	8.76048	3.87179	7.98896	3.107	9.74879	1.79034	15.3775	0.984363	8.75179	1.72457	9.89418	2.03739	9.51437	2.44155	0.885088	0	0	0	0.917446	0	0	0	0.564607	0
S50590_SI	1	2	2	3R	9944982	9945950	Abi	3R:9944982..9948142(-1)	FBgn0020510	FBpp0082371;FBpp0111809	FBtr0082910;FBtr0112896	3.24024	0.0522962	3.27073	0.0249084	3.46631	0.080568	3.24547	0.0764184	3.31714	0.150295	3.37573	0.0892131	3.42322	0.167496	25.5633	1.34475	26.336	0.651956	32.0958	2.55059	25.723	1.92125	27.7871	4.09267	29.3231	2.60264	30.9609	5.30678	0.873433	0	0	0	0.633475	0	0	0	0.487672	0
S50591_SI	1	2	2	3R	9946007	9946194	Abi	3R:9944982..9948142(-1)	FBgn0020510	FBpp0082371;FBpp0111809	FBtr0082910;FBtr0112896	2.42413	0.723362	2.49267	0.33659	2.66103	0.203374	2.76089	0.180409	2.5797	0.0703613	2.655	0.0574327	2.25551	0.334254	13.0646	7.08106	12.5262	3.76771	14.5407	3.07611	15.9919	3.01636	13.2153	0.947667	14.2406	0.812932	9.91015	3.41393	0.917596	0	0	0	0.791342	0	0	0	0.780637	0
S50592_SI	1	2	2	3R	9946417	9946507	Abi	3R:9944982..9948142(-1)	FBgn0020510	FBpp0082371;FBpp0111809	FBtr0082910;FBtr0112896	2.10824	0.172963	1.93016	0.350074	2.67249	0.237392	2.40387	0.386066	2.35387	0.292063	2.4408	0.204256	2.44167	0.441321	8.3136	1.36746	7.19409	2.70928	14.7882	3.56904	11.655	4.76939	10.8421	3.34449	11.6482	2.48796	12.1887	4.60497	0.728535	0	0	0	0.609904	0	0	0	0.226953	0
S50593_SI	1	2	2	3R	9946569	9947191	Abi	3R:9944982..9948142(-1)	FBgn0020510	FBpp0082371;FBpp0111809	FBtr0082910;FBtr0112896	2.1316	0.241318	1.54963	0.399839	2.25699	0.146132	2.41175	0.168915	2.22951	0.31753	2.15993	0.211948	2.12284	0.0462702	8.58875	1.98325	4.97667	2.08373	9.63212	1.43787	11.2563	1.80077	9.59142	2.73182	8.8057	1.95578	8.3608	0.387242	0.068642	1	1	0	0.818137	0	0	0	0.0564387	1
S50595_SI	1	1	1	3R	9948000	9948142	Abi	3R:9944982..9948142(-1)	FBgn0020510	FBpp0082371	FBtr0082910	3.00893	0.21796	3.24908	0.165399	3.30502	0.245634	3.12839	0.230063	3.09041	0.34829	2.99409	0.262061	3.17021	0.369127	20.6001	4.70747	25.9957	4.11029	27.8422	6.36066	23.2437	5.34807	22.8257	7.05461	20.4037	4.89433	24.9761	9.85567	0.561049	0	0	0	0.872167	0	0	0	0.532122	0
S28570_SI	1	2	2	3L	16615461	16618374	Abl	3L:16615461..16641674(-1)	FBgn0000017	FBpp0075116;FBpp0111702	FBtr0075357;FBtr0112790	2.93157	0.165176	3.00037	0.0927843	2.97595	0.0719023	3.37476	0.353576	2.9997	0.105711	3.13572	0.0809569	2.96935	0.0268331	18.9227	2.96665	20.1499	1.8332	19.6462	1.4108	30.5309	11.6168	20.1548	2.14519	23.0563	1.90791	19.4839	0.519081	0.805363	0	0	0	0.80758	0	0	0	0.579374	0
S28571_SI	1	2	2	3L	16619628	16619716	Abl	3L:16615461..16641674(-1)	FBgn0000017	FBpp0075116;FBpp0111702	FBtr0075357;FBtr0112790	2.96197	0.408758	2.27109	0.0801218	2.72279	0.379362	3.18456	0.528963	2.33661	0.307626	3.0325	0.515857	2.15944	1.25086	20.4734	8.66694	9.71081	0.785151	16.0997	6.47896	26.6683	15.1892	10.69	3.45823	22.4447	9.54019	12.6686	9.62177	0.418481	0	0	0	0.472522	0	0	0	0.36444	0
S28572_SI	1	2	2	3L	16619843	16619963	Abl	3L:16615461..16641674(-1)	FBgn0000017	FBpp0075116;FBpp0111702	FBtr0075357;FBtr0112790	2.47344	0.708101	2.27992	0.604366	2.55225	0.268052	3.00223	0.583927	2.40202	0.42498	2.74448	0.283222	2.84097	0.0705636	13.7601	8.13614	10.9349	5.83382	13.1812	3.45068	22.6973	14.1603	11.7007	4.65765	15.9814	4.57665	17.161	1.22212	0.81268	0	0	0	0.939139	0	0	0	0.498293	0
S28573_SI	1	2	2	3L	16620022	16620292	Abl	3L:16615461..16641674(-1)	FBgn0000017	FBpp0075116;FBpp0111702	FBtr0075357;FBtr0112790	2.28356	0.309864	1.65924	0.495311	2.23528	0.192497	2.84342	0.489181	2.03579	0.343562	2.32139	0.0740074	2.00418	0.168668	10.1413	3.28726	5.65259	2.33085	9.48004	1.83072	18.685	9.81478	7.9648	2.72542	10.2082	0.738698	7.48829	1.1963	0.155078	1	0	0	0.629226	0	0	0	0.129641	1
S28574_SI	1	2	2	3L	16620602	16621188	Abl	3L:16615461..16641674(-1)	FBgn0000017	FBpp0075116;FBpp0111702	FBtr0075357;FBtr0112790	2.38983	0.296894	2.18215	0.12796	2.15897	0.225135	3.00645	0.45138	2.3314	0.0592823	2.35071	0.267402	2.22676	0.516494	11.2189	3.05182	8.91343	1.12581	8.81745	1.79168	21.6719	10.0973	10.3044	0.609496	10.7563	3.03765	10.0295	4.27047	0.681376	0	0	0	0.924769	0	0	0	0.749042	0
S28575_SI	1	2	2	3L	16621274	16621689	Abl	3L:16615461..16641674(-1)	FBgn0000017	FBpp0075116;FBpp0111702	FBtr0075357;FBtr0112790	2.34037	0.49201	2.43205	0.140112	2.64491	0.0874833	3.34607	0.259983	2.74203	0.148664	2.65737	0.331117	2.71063	0.0711241	11.1655	4.63592	11.4582	1.64558	14.1223	1.22376	29.0663	8.02112	15.6308	2.24963	14.81	5.16432	15.0642	1.08066	0.841674	0	0	0	0.249791	0	0	0	0.560171	0
S28576_SI	1	2	2	3L	16621763	16622306	Abl	3L:16615461..16641674(-1)	FBgn0000017	FBpp0075116;FBpp0111702	FBtr0075357;FBtr0112790	2.34939	0.0292616	2.45723	0.30433	2.05726	0.276305	3.10073	0.392566	2.34626	0.441616	2.64656	0.172656	2.39292	0.158259	10.4821	0.307818	12.0196	3.37515	8.03092	1.91902	23.4546	9.92647	11.078	4.16114	14.2502	2.55943	11.0382	1.77572	0.834622	0	0	0	0.996005	0	0	0	0.683836	0
S28577_SI	1	1	1	3L	16624477	16624530	Abl	3L:16615461..16641674(-1)	FBgn0000017	FBpp0111702	FBtr0112790	1.87806	0.464538	1.73887	0.543399	1.74889	0.175187	2.82658	0.509484	2.01398	0.257462	1.40876	0.676423	1.57248	0.666649	7.01958	3.17364	4.07746	4.1822	5.81245	0.966115	18.3835	9.09884	7.65205	1.81973	4.73096	2.98143	5.59474	3.74866	0.893478	0	0	0	0.882682	0	0	0	0.712825	0
S28578_SI	1	2	2	3L	16639910	16641674	Abl	3L:16615461..16641674(-1)	FBgn0000017	FBpp0075116;FBpp0111702	FBtr0075357;FBtr0112790	2.84688	0.144779	3.15333	0.048016	2.74359	0.0869088	3.25657	0.323841	2.93619	0.0238508	2.88785	0.0708171	2.8876	0.0752442	17.3525	2.43878	23.4319	1.124	15.5869	1.35678	26.9308	9.32508	18.8475	0.450054	17.9844	1.24686	17.9844	1.37674	0.107696	1	0	0	0.701562	0	0	0	0.167662	1
F17265_SI	2	2	2	X	15404909	15410305	Ac13E	X:15404909..15416196(-1)	FBgn0022710	FBpp0073889;FBpp0099492	FBtr0074073;FBtr0100142	2.8821	0.0200415	3.08047	0.0795358	3.32875	0.0773971	3.15111	0.0642925	3.06877	0.0494202	2.99827	0.0350007	2.83031	0.0437295	17.8542	0.355737	21.8152	1.77078	27.9667	2.18483	23.3939	1.47773	21.5332	1.07429	20.0591	0.702307	16.9614	0.737218	0.0134487	1	1	1	0.0189472	1	1	1	0.316069	0
S17266_SI	1	2	2	X	15410366	15410466	Ac13E	X:15404909..15416196(-1)	FBgn0022710	FBpp0073889;FBpp0099492	FBtr0074073;FBtr0100142	2.237	0.572364	2.01253	0.0920323	2.5688	0.371273	2.52481	0.353164	2.02637	0.444642	1.77003	0.302977	2.05891	0.317359	10.5165	6.47824	4.99874	4.35637	13.7192	4.85397	12.9793	4.07116	8.10665	3.63167	6.06076	1.93855	8.08964	2.34636	0.762476	0	0	0	0.748902	0	0	0	0.740366	0
S17267_SI	1	2	2	X	15410536	15411726	Ac13E	X:15404909..15416196(-1)	FBgn0022710	FBpp0073889;FBpp0099492	FBtr0074073;FBtr0100142	1.98396	0.347184	1.96788	0.286043	2.28618	0.193283	2.6448	0.104337	2.41103	0.147463	1.95905	0.0772392	2.00348	0.255012	7.5469	2.31849	7.3581	2.17584	9.98463	2.10475	14.1311	1.44292	11.2266	1.65858	7.10657	0.539318	7.5706	1.81043	0.972644	0	0	0	0.150884	1	0	0	0.985122	0
S17268_SI	1	2	2	X	15413949	15414226	Ac13E	X:15404909..15416196(-1)	FBgn0022710	FBpp0073889;FBpp0099492	FBtr0074073;FBtr0100142	1.97486	0.348324	1.04723	0.423234	1.96325	0.363833	2.38234	0.330008	1.82329	0.497426	1.38947	0.334451	1.77891	0.186991	7.51487	2.75997	3.0087	1.09502	7.47882	2.666	11.2286	3.67814	6.667	2.78691	4.15512	1.25209	5.99292	1.12261	0.0585191	1	1	0	0.816164	0	0	0	0.537163	0
F10646_SI	2	2	2	2L	21633374	21633915	Ac3	2L:21632599..21647967(1)	FBgn0023416	FBpp0085252;FBpp0099729	FBtr0085897;FBtr0100324	3.05473	0.091124	3.47632	0.31099	2.96503	0.17986	3.54854	0.0628791	2.92485	0.0657058	3.17904	0.264279	3.12259	0.0408816	21.2752	1.98412	33.3401	9.48624	19.6397	3.70177	34.8086	2.19846	18.6583	1.22948	24.5658	6.08254	22.7176	0.922297	0.0744868	1	1	0	0.644159	0	0	0	0.219837	0
F10654_SI	2	2	2	2L	21639241	21639629	Ac3	2L:21632599..21647967(1)	FBgn0023416	FBpp0085252;FBpp0099729	FBtr0085897;FBtr0100324	3.55117	0.072867	3.98725	0.0776502	3.57417	0.147961	3.83102	0.0552842	3.24059	0.257661	3.54294	0.174268	3.61403	0.0402496	34.9158	2.55226	54.0146	4.17299	35.9699	5.61173	46.1568	2.57682	26.1195	6.71081	34.9076	5.75485	37.1355	1.50955	0.021516	1	1	1	0.0968692	1	1	0	0.0194926	1
S10644_SI	1	1	1	2L	21632599	21632705	Ac3	2L:21632599..21647967(1)	FBgn0023416	FBpp0085252	FBtr0085897	2.56086	0.514284	3.4254	0.240058	2.61102	0.250061	3.24259	0.137951	2.74828	0.434791	2.75786	0.407555	2.47546	0.445783	13.9996	5.94489	31.3388	7.66198	13.9147	3.14325	25.7662	3.66091	16.5639	6.50343	16.5836	5.85539	12.7475	6.09628	0.0756835	1	1	0	0.762705	0	0	0	0.17639	1
S10645_SI	1	1	1	2L	21633266	21633305	Ac3	2L:21632599..21647967(1)	FBgn0023416	FBpp0085252	FBtr0085897	3.21113	0.696436	3.78304	0.179636	2.24669	0.797278	3.36421	0.248319	2.22357	1.13537	2.75256	0.576809	3.17696	0.0567323	28.4559	15.2643	44.4331	8.19055	11.7063	7.8333	29.508	7.27209	12.8251	9.5751	17.3906	9.03116	23.9994	1.34903	0.566272	0	0	0	0.274117	0	0	0	0.250907	0
S10647_SI	1	2	2	2L	21634420	21634609	Ac3	2L:21632599..21647967(1)	FBgn0023416	FBpp0085252;FBpp0099729	FBtr0085897;FBtr0100324	2.75153	0.317923	3.14473	0.139887	2.78108	0.297912	3.06463	0.149283	2.5683	0.227449	2.85152	0.38344	2.98409	0.153893	16.1666	4.6057	23.3672	3.32864	16.6333	4.30146	21.5858	3.20577	13.279	3.18031	18.1547	6.62304	19.9274	3.12738	0.273039	0	0	0	0.658181	0	0	0	0.436231	0
S10648_SI	1	2	2	2L	21634726	21635035	Ac3	2L:21632599..21647967(1)	FBgn0023416	FBpp0085252;FBpp0099729	FBtr0085897;FBtr0100324	2.47091	0.0884097	2.90213	0.182088	2.61501	0.278402	3.2473	0.215025	2.40201	0.170908	2.83507	0.149952	2.79607	0.176777	11.864	1.04252	18.4176	3.41163	14.0803	4.0692	26.1217	5.64409	11.1497	1.80732	17.1559	2.45569	16.5482	2.83703	0.100262	1	0	0	0.847035	0	0	0	0.851802	0
S10649_SI	1	2	2	2L	21635092	21635210	Ac3	2L:21632599..21647967(1)	FBgn0023416	FBpp0085252;FBpp0099729	FBtr0085897;FBtr0100324	2.72343	0.405081	3.30196	0.400709	2.75986	0.222041	3.24852	0.356148	2.72502	0.521954	3.18798	0.193995	3.18727	0.167413	16.0175	5.68082	28.5447	10.1317	16.0814	3.37754	26.782	8.47625	16.6182	7.92267	24.5331	4.46842	24.4516	4.14616	0.213812	0	0	0	0.998265	0	0	0	0.855447	0
S10650_SI	1	1	1	2L	21635620	21635731	Ac3	2L:21632599..21647967(1)	FBgn0023416	FBpp0085252	FBtr0085897	2.17548	0.502041	2.33662	0.317914	2.27945	0.172961	2.86103	0.130186	2.32632	0.37175	2.5041	0.162716	2.26112	0.267539	9.60511	5.02927	10.719	3.64765	9.88123	1.69774	17.5799	2.33646	10.6892	3.56041	12.3432	2.06753	9.82088	2.55103	0.746271	0	0	0	0.765012	0	0	0	0.734708	0
S10651_SI	1	2	2	2L	21637659	21637786	Ac3	2L:21632599..21647967(1)	FBgn0023416	FBpp0085252;FBpp0099729	FBtr0085897;FBtr0100324	2.9251	0.164769	3.39116	0.0836843	2.65336	0.278684	3.3228	0.0748663	3.06498	0.113389	2.64458	0.467032	2.67835	0.412676	18.8054	3.09491	29.7689	2.44775	14.5957	3.70753	27.7899	2.09188	21.5254	2.41798	15.2	7.61373	15.3657	5.84386	0.212507	0	0	0	0.764449	0	0	0	0.0418507	1
S10652_SI	1	2	2	2L	21637958	21638116	Ac3	2L:21632599..21647967(1)	FBgn0023416	FBpp0085252;FBpp0099729	FBtr0085897;FBtr0100324	3.05457	0.34844	2.84133	0.279357	2.53013	0.388661	3.17817	0.262601	2.33809	0.579562	2.69325	0.269751	2.62	0.124131	22.0233	6.81667	17.5646	4.48458	13.3302	5.62212	24.5458	6.18674	11.6568	7.18801	15.159	4.34818	13.807	1.73058	0.712983	0	0	0	0.128782	1	0	0	0.811918	0
S10653_SI	1	2	2	2L	21638230	21638368	Ac3	2L:21632599..21647967(1)	FBgn0023416	FBpp0085252;FBpp0099729	FBtr0085897;FBtr0100324	3.12235	0.194435	3.61749	0.278311	3.36516	0.351716	3.60211	0.0591717	3.13204	0.422625	3.41857	0.256352	3.39114	0.0724873	22.9972	4.68904	38.251	11.1527	30.158	8.87654	36.7189	2.20565	24.2859	9.83469	31.2235	8.3667	29.7512	2.11206	0.180749	1	0	0	0.986798	0	0	0	0.646599	0
S10655_SI	1	1	1	2L	21639642	21640005	Ac3	2L:21632599..21647967(1)	FBgn0023416	FBpp0085252	FBtr0085897	2.98497	0.220006	3.296	0.163965	3.14788	0.192577	3.36919	0.102871	3.06291	0.174929	3.29649	0.198256	3.0537	0.0896	20.1003	4.27198	27.2444	4.38221	23.6113	4.51733	29.1563	2.93302	21.6024	3.6092	27.3595	5.08741	21.251	1.93822	0.181746	1	0	0	0.794551	0	0	0	0.998919	0
S10656_SI	1	1	1	2L	21640728	21641013	Ac3	2L:21632599..21647967(1)	FBgn0023416	FBpp0085252	FBtr0085897	3.28756	0.0799146	3.21927	0.08913	3.25397	0.108518	3.54601	0.0244484	2.88722	0.134664	3.16482	0.0563674	3.13428	0.0383955	26.8344	2.13836	25.0753	2.18776	26.0061	2.7658	34.6816	0.847432	18.0537	2.48408	23.7097	1.34581	22.9835	0.891967	0.612484	0	0	0	0.001738	1	1	1	0.699674	0
S10657_SI	1	1	1	2L	21641073	21641145	Ac3	2L:21632599..21647967(1)	FBgn0023416	FBpp0085252	FBtr0085897	3.03814	0.202006	3.24295	0.249005	3.01622	0.407227	3.28299	0.449684	3.27442	0.112204	2.70897	0.115661	3.05182	0.0364687	21.1622	4.49102	26.1598	6.78633	21.6506	8.12726	28.6402	13.9902	26.5374	2.91113	15.082	1.78318	21.1631	0.763559	0.644468	0	0	0	0.583638	0	0	0	0.156823	1
S10658_SI	1	1	1	2L	21641249	21641324	Ac3	2L:21632599..21647967(1)	FBgn0023416	FBpp0085252	FBtr0085897	3.22054	0.336903	3.21956	0.264539	3.2369	0.379566	3.51596	0.196923	3.28414	0.214655	3.03942	0.167873	3.13592	0.279023	26.0513	9.3236	25.6046	6.72568	27.0264	11.8668	34.0923	6.85603	27.0962	5.7579	21.0934	3.62369	23.6371	6.93504	0.998652	0	0	0	0.907504	0	0	0	0.695163	0
S10659_SI	1	1	1	2L	21641379	21641604	Ac3	2L:21632599..21647967(1)	FBgn0023416	FBpp0085252	FBtr0085897	3.36955	0.278968	3.33691	0.23483	3.48988	0.257176	3.64887	0.121693	3.35709	0.0373506	3.39683	0.187359	3.32481	0.123628	29.7986	7.81378	28.6402	6.45945	33.6005	8.53475	38.6238	4.79079	28.7189	1.07836	30.2284	5.84119	27.9379	3.53432	0.935546	0	0	0	0.976692	0	0	0	0.873263	0
S10660_SI	1	1	1	2L	21643170	21643252	Ac3	2L:21632599..21647967(1)	FBgn0023416	FBpp0085252	FBtr0085897	3.2125	0.430659	3.59727	0.0712652	3.09034	0.496435	3.57649	0.223781	3.43938	0.235833	3.73031	0.17992	3.13194	0.821748	26.4782	11.899	36.561	2.64048	23.9173	10.3825	36.3265	7.65619	31.7586	7.63045	42.1326	7.28963	27.6493	17.1055	0.556984	0	0	0	0.755333	0	0	0	0.86791	0
S10661_SI	1	1	1	2L	21643764	21644219	Ac3	2L:21632599..21647967(1)	FBgn0023416	FBpp0085252	FBtr0085897	3.58142	0.0786431	3.76391	0.0959852	3.6961	0.223006	3.74802	0.113154	3.52608	0.0807507	3.58359	0.127023	3.45149	0.101212	35.9996	2.8915	43.2491	4.13632	41.0433	9.06614	42.6158	4.72074	34.0635	2.69152	36.1946	4.52524	31.6532	3.11238	0.338197	0	0	0	0.817732	0	0	0	0.344952	0
S10662_SI	1	1	1	2L	21646595	21647967	Ac3	2L:21632599..21647967(1)	FBgn0023416	FBpp0085252	FBtr0085897	3.19003	0.105503	3.46453	0.117859	3.29794	0.0770464	3.15709	0.135244	3.02376	0.127786	3.21686	0.105736	2.81607	0.0256906	24.3797	2.57685	32.1106	3.81158	27.1169	2.073	23.6443	3.14311	20.6793	2.58882	25.0444	2.71263	16.7147	0.432518	0.0484178	1	1	1	0.244921	0	0	0	0.0742415	1
S30023_SI	1	1	1	3L	19932386	19932642	Ac76E	3L:19932386..19971065(1)	FBgn0004852	FBpp0074666	FBtr0074897	2.41192	0.0693061	2.53345	0.250413	2.1806	0.264876	2.36662	0.0205647	2.15418	0.108354	2.51297	0.735389	2.44456	0.145873	11.173	0.762618	12.8652	3.26144	9.06721	2.09462	10.6629	0.220558	8.65439	0.928	14.994	11.9749	11.6086	1.72789	0.830773	0	0	0	0.600695	0	0	0	0.97573	0
S30045_SI	1	1	1	3L	19957368	19957501	Ac76E	3L:19932386..19971065(1)	FBgn0004852	FBpp0074666	FBtr0074897	2.66317	0.208365	1.60839	0.885576	2.48654	0.266858	2.52701	0.337095	2.08505	0.606223	2.54277	0.78567	2.36978	0.0542761	14.5416	2.82925	6.33964	4.91188	12.3637	3.58028	12.9894	4.24898	8.99179	4.71092	15.8557	13.3758	10.7056	0.585098	0.133294	1	0	0	0.449648	0	0	0	0.188419	1
S30046_SI	1	1	1	3L	19957722	19957919	Ac76E	3L:19932386..19971065(1)	FBgn0004852	FBpp0074666	FBtr0074897	2.02408	0.687433	2.07641	0.394519	1.88715	0.7264	2.24431	0.130861	1.60169	0.461491	2.40938	0.496035	2.17506	0.283293	8.68064	4.80706	8.39186	3.2135	7.69781	3.80831	9.48802	1.24699	5.30107	2.19997	12.1152	6.30039	9.04924	2.68218	0.961326	0	0	0	0.597526	0	0	0	0.691408	0
S30047_SI	1	1	1	3L	19957980	19958102	Ac76E	3L:19932386..19971065(1)	FBgn0004852	FBpp0074666	FBtr0074897	2.07783	0.552466	0.470301	0.357555	1.80622	0.348499	2.29596	0.233618	1.78788	0.245365	2.61394	0.28868	1.99698	0.275656	8.73207	3.90734	1.66653	0.550087	6.36447	2.13832	10.1082	2.20315	6.09161	1.37652	14.0307	3.94903	7.54806	1.95376	0.00171381	1	1	1	0.58734	0	0	0	0.000186561	1
S30048_SI	1	1	1	3L	19958827	19959021	Ac76E	3L:19932386..19971065(1)	FBgn0004852	FBpp0074666	FBtr0074897	2.33709	0.201737	1.1306	0.200839	1.92394	0.468935	2.36809	0.252805	1.77347	0.248471	2.27051	0.482282	2.35621	0.286415	10.4901	2.06221	3.14087	0.661724	7.4344	3.44748	10.8975	2.58603	6.01891	1.58467	10.5209	5.52511	10.8279	2.85417	0.010004	1	1	1	0.223642	0	0	0	0.013989	1
S30049_SI	1	1	1	3L	19959329	19959556	Ac76E	3L:19932386..19971065(1)	FBgn0004852	FBpp0074666	FBtr0074897	2.08089	0.557674	1.68395	1.17814	2.01221	0.494966	2.06069	0.095213	1.81725	0.363862	2.54777	0.578415	2.24143	0.16178	8.91157	5.13374	7.71998	6.25148	8.09236	3.17542	7.87543	0.762832	6.41604	2.12758	14.3558	8.74726	9.48871	1.52121	0.675744	0	0	0	0.797375	0	0	0	0.291287	0
S30050_SI	1	1	1	3L	19959834	19959961	Ac76E	3L:19932386..19971065(1)	FBgn0004852	FBpp0074666	FBtr0074897	2.2879	0.502955	2.85847	0.205641	2.10346	0.493749	2.8798	0.112317	2.45206	0.255151	2.3525	0.600168	2.07933	0.352392	10.6906	5.10944	17.6907	3.8116	8.97297	4.34876	17.8853	1.99157	11.8601	2.90494	11.725	6.09578	8.3112	2.58867	0.315554	0	0	0	0.820099	0	0	0	0.382624	0
S30051_SI	1	1	1	3L	19962182	19962340	Ac76E	3L:19932386..19971065(1)	FBgn0004852	FBpp0074666	FBtr0074897	2.34837	0.0510273	1.88825	0.521231	2.54413	0.450001	2.82682	0.246717	1.98122	0.321132	2.68259	0.741205	2.43135	0.230124	10.4776	0.539682	7.28128	4.14076	13.6891	5.72046	17.225	4.0128	7.48865	2.16801	17.6392	13.3547	11.5669	2.46551	0.460547	0	0	0	0.573746	0	0	0	0.166837	1
S30052_SI	1	1	1	3L	19963960	19964711	Ac76E	3L:19932386..19971065(1)	FBgn0004852	FBpp0074666	FBtr0074897	2.218	0.394867	1.7009	0.239229	2.10477	0.422049	2.50649	0.0943929	1.96833	0.123264	2.44655	0.568094	2.12653	0.0267634	9.68026	3.83142	5.58315	1.31268	8.72646	3.28227	12.2978	1.13802	7.19448	0.866598	12.964	8.04454	8.38769	0.222873	0.261836	0	0	0	0.636045	0	0	0	0.0945371	1
S30053_SI	1	1	1	3L	19965024	19965122	Ac76E	3L:19932386..19971065(1)	FBgn0004852	FBpp0074666	FBtr0074897	1.50504	0.507662	1.56646	0.560043	1.66168	0.385074	1.70485	0.456557	1.86098	0.421464	2.39721	1.01247	1.48938	0.228734	4.92758	2.64774	5.30948	2.90664	4.15086	3.2654	5.85565	2.26313	6.84387	3.09122	14.7517	12.0266	4.511	1.0052	0.95806	0	0	0	0.69836	0	0	0	0.289709	0
S30054_SI	1	1	1	3L	19965953	19966071	Ac76E	3L:19932386..19971065(1)	FBgn0004852	FBpp0074666	FBtr0074897	2.50996	0.30162	1.93971	0.758487	1.62005	0.841408	2.36591	0.161526	2.32475	0.372271	2.58663	0.453759	1.94035	0.840451	8.3902	7.73229	5.32101	6.04509	6.18327	3.46379	10.7437	1.64812	10.7292	4.23477	14.2333	6.49337	8.4192	5.01168	0.636079	0	0	0	0.888469	0	0	0	0.539087	0
S30055_SI	1	1	1	3L	19966441	19966667	Ac76E	3L:19932386..19971065(1)	FBgn0004852	FBpp0074666	FBtr0074897	1.84859	0.189032	2.0195	0.13799	2.16711	0.273307	2.50995	0.254416	1.91213	0.179595	2.44637	0.617836	2.19637	0.324648	6.42863	1.2534	7.58341	1.07497	8.98807	2.56291	12.5749	3.23692	6.83809	1.16344	13.0023	7.2525	9.31637	3.0572	0.749995	0	0	0	0.918861	0	0	0	0.341426	0
S30056_SI	1	1	1	3L	19966736	19966943	Ac76E	3L:19932386..19971065(1)	FBgn0004852	FBpp0074666	FBtr0074897	2.12723	0.288104	1.90786	0.437668	1.7877	0.172191	2.30019	0.0240655	1.93482	0.161246	2.21015	0.80235	1.90284	0.272311	8.62884	2.51308	7.16618	2.96668	6.04611	1.1245	9.97797	0.241233	6.98432	1.16089	11.3869	9.42378	6.86318	1.70816	0.727088	0	0	0	0.765533	0	0	0	0.608168	0
S30057_SI	1	1	1	3L	19967368	19967681	Ac76E	3L:19932386..19971065(1)	FBgn0004852	FBpp0074666	FBtr0074897	2.89946	0.121388	2.9357	0.190304	2.98861	0.165021	2.97536	0.35223	2.91923	0.0999384	2.92491	0.359448	2.94696	0.0739876	18.2555	2.27963	19.0655	3.67551	20.0526	3.08641	20.3828	6.65065	18.5898	1.90366	19.4876	7.40999	19.0822	1.38275	0.934791	0	0	0	0.966111	0	0	0	0.981778	0
S30058_SI	1	1	1	3L	19967769	19967931	Ac76E	3L:19932386..19971065(1)	FBgn0004852	FBpp0074666	FBtr0074897	2.11206	0.253647	2.33175	0.128348	1.85923	0.0279104	2.14907	0.524368	1.82418	0.228341	2.47294	0.825124	1.6098	0.793561	8.44433	2.14031	10.3513	1.28286	6.42067	0.180517	9.30202	4.02027	6.30151	1.34152	14.4295	9.57979	6.11248	4.52786	0.792923	0	0	0	0.717063	0	0	0	0.875892	0
S30059_SI	1	1	1	3L	19967990	19968202	Ac76E	3L:19932386..19971065(1)	FBgn0004852	FBpp0074666	FBtr0074897	2.4959	0.17916	2.51401	0.354299	2.62433	0.298605	2.75686	0.258241	2.54313	0.0898864	2.70949	0.564494	2.51047	0.523381	12.2648	2.23734	12.8518	4.16208	14.2214	3.67677	16.0868	3.84226	12.7543	1.17423	16.8381	10.3826	13.5132	7.2542	0.981268	0	0	0	0.94893	0	0	0	0.746313	0
S30060_SI	1	1	1	3L	19968471	19968575	Ac76E	3L:19932386..19971065(1)	FBgn0004852	FBpp0074666	FBtr0074897	3.41354	0.0296114	3.42145	0.133479	3.27899	0.305476	3.39996	0.116714	3.47212	0.101291	3.48156	0.273171	3.30901	0.150036	30.3815	0.906388	30.7919	3.96024	27.541	9.02574	30.0963	3.39957	32.3153	3.27558	33.2872	8.38851	27.569	4.27743	0.984848	0	0	0	0.871737	0	0	0	0.867733	0
S30061_SI	1	1	1	3L	19969191	19969433	Ac76E	3L:19932386..19971065(1)	FBgn0004852	FBpp0074666	FBtr0074897	2.07332	0.60189	2.04006	0.368409	2.56918	0.343681	2.32309	0.0365924	2.18143	0.457848	2.76485	0.403583	2.20404	0.317513	9.0463	5.8953	8.02692	2.71026	13.5797	3.8986	10.2117	0.372625	9.49491	4.29403	16.8054	7.21513	9.38359	3.14263	0.968221	0	0	0	0.884734	0	0	0	0.173191	1
S30062_SI	1	1	1	3L	19969964	19971065	Ac76E	3L:19932386..19971065(1)	FBgn0004852	FBpp0074666	FBtr0074897	3.1779	0.164101	3.34799	0.12864	3.31505	0.0600353	2.99576	0.0725091	3.08335	0.0922724	3.39756	0.212224	3.17158	0.0634873	24.2083	3.85426	28.5994	3.55818	27.5604	1.61426	20.0351	1.42164	21.8925	1.97796	30.3592	6.76606	23.8774	1.52616	0.323177	0	0	0	0.623491	0	0	0	0.820253	0
S30717_SI	1	1	1	3L	21129545	21130320	Ac78C	3L:21129545..21164991(-1)	FBgn0024150	FBpp0290915	FBtr0301701	2.05427	0.127977	2.08309	0.111916	2.17677	0.35669	2.10666	0.170192	2.0183	0.194997	2.22368	0.128437	2.01047	0.219624	7.84415	1.01524	8.06349	0.929299	9.2225	3.00083	8.29774	1.33786	7.61862	1.41889	9.29286	1.2159	7.58413	1.58925	0.948507	0	0	0	0.93434	0	0	0	0.690977	0
S30718_SI	1	1	1	3L	21130458	21130603	Ac78C	3L:21129545..21164991(-1)	FBgn0024150	FBpp0290915	FBtr0301701	1.41519	0.166349	0.60519	0.143614	1.80055	0.447576	1.58998	0.217936	1.39543	0.287968	1.55878	0.604429	0.818732	0.798951	4.15579	0.700896	1.84428	0.266236	6.48034	2.52396	4.98103	1.06769	4.14598	1.13313	5.29181	2.62736	2.7157	1.68061	0.180855	1	0	0	0.983584	0	0	0	0.110705	1
S30719_SI	1	1	1	3L	21130666	21130894	Ac78C	3L:21129545..21164991(-1)	FBgn0024150	FBpp0290915	FBtr0301701	0.980207	0.352645	-0.401343	0.981917	1.16262	0.51619	1.51251	0.426502	0.961464	0.168798	0.886175	0.708861	0.664269	0.780802	2.77099	0.889232	0.558243	0.697699	3.51171	1.64598	4.83355	2.173	2.64112	0.462402	2.79234	1.49604	2.31179	1.41885	0.114273	1	0	0	0.988051	0	0	0	0.14236	1
S30720_SI	1	1	1	3L	21130954	21131357	Ac78C	3L:21129545..21164991(-1)	FBgn0024150	FBpp0290915	FBtr0301701	1.44738	0.325938	1.53856	0.283616	1.75007	0.217847	1.77381	0.372629	2.1119	0.215729	1.90881	0.235712	1.67942	0.249653	4.39604	1.30428	4.78563	1.37487	5.85876	1.28197	6.18628	2.45781	8.38835	1.70851	6.86897	1.57812	5.47093	1.29086	0.856659	0	0	0	0.0698198	1	1	0	0.339474	0
S30721_SI	1	1	1	3L	21131431	21131611	Ac78C	3L:21129545..21164991(-1)	FBgn0024150	FBpp0290915	FBtr0301701	1.34355	0.512862	1.54623	0.0792381	1.52326	0.20256	1.74137	0.200706	1.19477	0.56971	1.9552	0.750306	1.84539	0.244633	4.1588	1.91611	3.13408	2.72692	4.65411	0.861346	5.78477	1.21508	3.70381	2.26432	8.26104	4.62824	6.4633	1.67214	0.814714	0	0	0	0.852011	0	0	0	0.587501	0
S30722_SI	1	1	1	3L	21131753	21131848	Ac78C	3L:21129545..21164991(-1)	FBgn0024150	FBpp0290915	FBtr0301701	1.62871	0.290757	2.06591	0.166573	1.09642	1.09918	1.36913	0.922459	0.947038	1.10507	1.79944	0.51677	1.27722	0.826786	5.24452	1.54737	5.29818	4.68201	4.11008	2.6823	4.91853	3.09701	3.49342	2.40476	6.64353	3.68898	4.52102	3.76394	0.789644	0	0	0	0.604228	0	0	0	0.881324	0
S30723_SI	1	1	1	3L	21131904	21132670	Ac78C	3L:21129545..21164991(-1)	FBgn0024150	FBpp0290915	FBtr0301701	0.874492	0.742406	0.665241	0.156089	1.21871	0.149676	1.18067	0.0637577	1.07545	0.346303	1.3022	0.511655	0.831591	0.408947	2.87082	2.06116	1.96035	0.292303	3.41091	0.498513	3.26103	0.211589	3.04372	0.960297	3.99553	1.89673	2.41864	0.877644	0.754503	0	0	0	0.765795	0	0	0	0.241	0
S30724_SI	1	1	1	3L	21132767	21132921	Ac78C	3L:21129545..21164991(-1)	FBgn0024150	FBpp0290915	FBtr0301701	1.31976	0.473686	1.36772	0.727358	0.760095	0.606928	1.59876	0.320774	1.63699	0.1132	1.43952	0.378244	0.907602	0.632584	4.02721	1.85173	4.55667	2.53315	2.39413	1.06867	5.11108	1.51999	5.16145	0.575518	4.41452	1.54824	2.77857	1.37252	0.964703	0	0	0	0.707085	0	0	0	0.945592	0
S30725_SI	1	1	1	3L	21133050	21133189	Ac78C	3L:21129545..21164991(-1)	FBgn0024150	FBpp0290915	FBtr0301701	0.275034	0.0653678	1.16675	0.902802	1.28216	0.377075	1.07432	0.975325	1.19257	0.424575	1.27308	1.02532	1.68604	0.0421783	0.878655	0.763369	4.28921	4.0794	2.8238	2.13958	3.87802	3.17754	3.49095	1.39112	4.68831	3.21806	3.60031	3.12211	0.459375	0	0	0	0.444328	0	0	0	0.943068	0
S30727_SI	1	1	1	3L	21133410	21133962	Ac78C	3L:21129545..21164991(-1)	FBgn0024150	FBpp0290915	FBtr0301701	0.411962	0.188892	0.268928	0.437163	0.657297	0.275594	1.17777	0.177631	0.783688	0.128319	0.924703	0.16962	0.869416	0.234576	1.5284	0.301623	1.39983	0.65946	1.98531	0.549427	3.28034	0.553684	2.20172	0.287169	2.54613	0.450323	2.42888	0.55453	0.733963	0	0	0	0.289443	0	0	0	0.0516456	1
S30732_SI	1	1	1	3L	21137908	21138041	Ac78C	3L:21129545..21164991(-1)	FBgn0024150	FBpp0290915	FBtr0301701	1.16022	0.694461	1.1571	0.319548	1.7445	0.522291	1.39774	0.566317	1.47459	0.528794	1.50925	0.0799137	1.3822	0.442965	3.66169	1.99265	2.17482	2.0181	6.25976	2.70381	4.47155	2.29191	4.79039	2.48325	4.53283	0.353906	4.22669	1.60001	0.997967	0	0	0	0.702518	0	0	0	0.701826	0
S30733_SI	1	1	1	3L	21138820	21139021	Ac78C	3L:21129545..21164991(-1)	FBgn0024150	FBpp0290915	FBtr0301701	1.03137	0.927169	1.25693	0.464221	1.23286	0.264932	1.59001	0.389518	1.09242	0.294815	1.68002	0.318487	1.5332	0.538287	3.5148	2.21416	2.47045	2.44066	3.51762	0.86001	5.16031	2.03194	3.07328	0.965591	5.54423	1.68171	5.08595	2.60008	0.819064	0	0	0	0.952513	0	0	0	0.628446	0
S30734_SI	1	1	1	3L	21139092	21139273	Ac78C	3L:21129545..21164991(-1)	FBgn0024150	FBpp0290915	FBtr0301701	0.994499	0.540309	0.36969	0.00838127	0.204521	0.818395	0.983395	0.43543	0.847927	0.393372	0.765301	0.118961	0.953221	0.13286	1.93539	1.98216	0.964874	0.83565	1.51383	0.956119	2.85852	1.34182	2.44921	0.856971	1.43817	1.25858	1.737	1.52396	0.525207	0	0	0	0.897565	0	0	0	0.712194	0
S30735_SI	1	1	1	3L	21139407	21139548	Ac78C	3L:21129545..21164991(-1)	FBgn0024150	FBpp0290915	FBtr0301701	0.176705	0.190665	1.34732	0.24888	-0.543083	1.56262	0.552639	0.685963	0.816807	0.783977	0.678992	0.674668	0.64799	0.494147	0.80276	0.713692	2.60454	2.35602	1.08936	0.983763	1.99084	1.09251	2.69048	1.61956	2.31236	1.64733	2.08258	1.09833	0.487758	0	0	0	0.706943	0	0	0	0.692215	0
S30736_SI	1	1	1	3L	21139686	21139990	Ac78C	3L:21129545..21164991(-1)	FBgn0024150	FBpp0290915	FBtr0301701	0.752827	1.07008	0.708437	0.751065	1.0936	0.426483	1.41746	0.396025	1.03526	0.380073	1.55259	0.474171	1.33363	0.12084	2.88435	2.22184	2.385	1.40484	3.17016	1.1183	4.34346	1.668	2.94367	0.985064	5.10354	2.52147	3.81364	0.473622	0.971541	0	0	0	0.777876	0	0	0	0.299091	0
S30737_SI	1	1	1	3L	21140234	21140531	Ac78C	3L:21129545..21164991(-1)	FBgn0024150	FBpp0290915	FBtr0301701	0.100967	0.810621	0.172102	0.36876	0.323528	0.480859	0.956506	0.29616	0.117172	0.609165	0.510262	0.138277	0.185049	0.802178	1.34082	0.895627	1.24532	0.486618	1.50449	0.70618	2.68358	0.848532	1.28432	0.853373	1.67639	0.232244	1.43794	0.860566	0.949959	0	0	0	0.989222	0	0	0	0.709287	0
S30738_SI	1	1	1	3L	21140595	21141033	Ac78C	3L:21129545..21164991(-1)	FBgn0024150	FBpp0290915	FBtr0301701	0.394719	0.984022	0.608276	0.463678	0.765505	0.369527	1.52479	0.171254	1.09701	0.132144	1.40477	0.287255	1.26185	0.204489	2.03069	1.89165	1.96284	0.803846	2.25384	0.737397	4.63924	0.792486	3.01255	0.393843	4.19045	1.23725	3.58288	0.761186	0.7879	0	0	0	0.267462	0	0	0	0.201547	0
S30739_SI	1	1	1	3L	21153738	21154102	Ac78C	3L:21129545..21164991(-1)	FBgn0024150	FBpp0290915	FBtr0301701	0.679099	0.404594	1.39194	0.058563	1.43382	0.211923	1.64046	0.0183209	0.747874	0.274213	1.32603	0.767712	1.3588	0.220501	2.0879	0.897086	4.0272	0.231871	4.2699	0.978595	5.15814	0.0948927	2.16757	0.616988	4.46416	2.75046	3.95303	0.829334	0.137343	1	0	0	0.922171	0	0	0	0.92571	0
S30740_SI	1	1	1	3L	21164752	21164991	Ac78C	3L:21129545..21164991(-1)	FBgn0024150	FBpp0290915	FBtr0301701	0.655288	0.782349	0.543192	1.04717	0.775398	0.171603	0.984312	0.310609	0.627996	0.522415	0.3181	1.14941	0.412217	0.173083	2.29891	1.45256	2.47809	2.51453	2.1948	0.359155	2.76381	0.863588	2.05469	1.08963	1.94008	1.54481	1.52559	0.270876	0.935036	0	0	0	0.985156	0	0	0	0.857966	0
F30799_SI	2	3	3	3L	21264306	21265253	AcCoAS	3L:21264306..21273343(-1)	FBgn0012034	FBpp0078067;FBpp0078068;FBpp0100049	FBtr0078413;FBtr0078414;FBtr0100592	5.17302	0.169088	4.99338	0.152626	5.23101	0.0427126	5.09198	0.0286192	4.95589	0.029742	5.03991	0.0856501	4.82236	0.158044	178.165	30.8459	148.56	21.9854	187.11	7.98742	162.757	4.63274	142.052	4.24618	154.833	13.1841	125.269	18.9824	0.230187	0	0	0	0.138918	1	0	0	0.809333	0
F30803_SI	2	3	3	3L	21266051	21267200	AcCoAS	3L:21264306..21273343(-1)	FBgn0012034	FBpp0078067;FBpp0078068;FBpp0100049	FBtr0078413;FBtr0078414;FBtr0100592	4.52826	0.191149	4.55682	0.123684	4.47088	0.097638	4.67233	0.0918076	4.47858	0.0943399	4.38277	0.0525986	4.22822	0.183118	93.7702	18.7856	95.7766	12.2019	87.7494	8.69023	107.25	10.0039	88.3665	8.12649	80.1343	4.26049	69.3369	11.9749	0.907878	0	0	0	0.826787	0	0	0	0.329703	0
S30800_SI	1	3	3	3L	21265348	21265537	AcCoAS	3L:21264306..21273343(-1)	FBgn0012034	FBpp0078067;FBpp0078068;FBpp0100049	FBtr0078413;FBtr0078414;FBtr0100592	5.16084	0.126802	5.10254	0.089034	5.25422	0.0974659	5.22226	0.0682242	5.06244	0.0290989	5.06902	0.0393969	4.93971	0.214244	175.264	22.797	164.876	14.8136	192.063	19.0392	185.642	12.7167	158.02	4.63499	159.101	6.33772	141.892	30.5784	0.756166	0	0	0	0.560485	0	0	0	0.871438	0
S30801_SI	1	3	3	3L	21265599	21265767	AcCoAS	3L:21264306..21273343(-1)	FBgn0012034	FBpp0078067;FBpp0078068;FBpp0100049	FBtr0078413;FBtr0078414;FBtr0100592	4.82451	0.250127	4.74858	0.155645	4.932	0.126984	4.99009	0.0211246	4.82587	0.0624921	4.84539	0.148385	4.64647	0.106506	127.045	29.8587	116.333	17.4193	139.49	17.4864	146.972	3.11162	124.856	7.65965	128.078	18.6673	104.604	10.8114	0.750416	0	0	0	0.996445	0	0	0	0.670829	0
S30802_SI	1	3	3	3L	21265823	21265977	AcCoAS	3L:21264306..21273343(-1)	FBgn0012034	FBpp0078067;FBpp0078068;FBpp0100049	FBtr0078413;FBtr0078414;FBtr0100592	4.78277	0.156136	4.7914	0.0642221	4.74495	0.0903448	4.9182	0.0769588	4.78715	0.0746985	4.71488	0.0697374	4.56847	0.294254	120.432	19.4653	120.634	7.60341	115.355	10.4108	137.023	10.3425	120.183	9.04607	111.774	7.66828	99.0413	26.3569	0.976708	0	0	0	0.988392	0	0	0	0.743101	0
S30804_SI	1	1	1	3L	21269295	21269445	AcCoAS	3L:21264306..21273343(-1)	FBgn0012034	FBpp0078068	FBtr0078414	3.2435	0.0167486	3.59179	0.139094	3.46704	0.19093	3.92309	0.167988	3.70151	0.270905	3.67584	0.321769	3.31871	0.416445	17.0834	14.7978	36.528	4.88519	32.462	5.77198	51.0205	8.20291	41.5094	11.2047	40.8958	13.5201	19.2207	18.5792	0.361521	0	0	0	0.214136	0	0	0	0.846769	0
S30805_SI	1	1	1	3L	21272575	21273343	AcCoAS	3L:21264306..21273343(-1)	FBgn0012034	FBpp0078067	FBtr0078413	5.11955	0.100091	5.21497	0.0416955	4.9056	0.131572	5.09274	0.0636373	4.9194	0.0376913	4.87621	0.0908063	4.87195	0.112002	167.828	17.1851	184.114	7.72865	135.899	17.1557	163.055	10.3527	136.985	5.16846	131.499	12.2353	131.111	14.2156	0.487455	0	0	0	0.106822	1	0	0	0.00864961	1
F50137_SI	2	2	2	3R	9084025	9084590	Ace	3R:9053964..9085240(-1)	FBgn0000024	FBpp0082248;FBpp0289713	FBtr0082780;FBtr0300486	3.7488	0.164065	4.05668	0.124155	3.46554	0.204602	3.91665	0.0746491	3.53582	0.151413	3.68705	0.251515	3.90592	0.0462369	42.8501	6.95867	58.0861	7.42712	32.519	7.02228	50.3258	3.7942	34.5827	5.12346	40.8048	10.7264	49.7313	2.31928	0.163497	1	0	0	0.35884	0	0	0	0.09075	1
S50128_SI	1	2	2	3R	9053964	9055492	Ace	3R:9053964..9085240(-1)	FBgn0000024	FBpp0082248;FBpp0289713	FBtr0082780;FBtr0300486	4.08499	0.0625757	4.46333	0.0649537	3.97916	0.115814	4.30072	0.0157594	3.9212	0.0527037	4.175	0.152604	4.18018	0.0143898	59.5178	3.65517	86.8974	5.61741	53.7348	5.98225	73.7587	1.16122	50.5072	2.62381	65.5352	9.65135	65.3821	0.942924	0.00249525	1	1	1	0.157238	1	0	0	0.0142166	1
S50129_SI	1	2	2	3R	9058401	9058564	Ace	3R:9053964..9085240(-1)	FBgn0000024	FBpp0082248;FBpp0289713	FBtr0082780;FBtr0300486	3.65749	0.132886	3.52923	0.251054	3.27701	0.0858571	4.0306	0.129918	3.27251	0.280207	3.58205	0.168084	3.72211	0.0532723	38.9865	4.97008	34.8093	8.5184	26.5707	2.33097	56.6066	7.1464	27.0645	7.38726	36.2974	6.36493	41.3904	2.17062	0.635792	0	0	0	0.0926273	1	1	0	0.868433	0
S50130_SI	1	2	2	3R	9058683	9058846	Ace	3R:9053964..9085240(-1)	FBgn0000024	FBpp0082248;FBpp0289713	FBtr0082780;FBtr0300486	3.22473	0.219186	3.06495	0.289515	3.08299	0.376289	3.82703	0.115633	2.82575	0.388465	3.16383	0.364907	3.44993	0.319686	25.5576	5.69724	22.0333	6.26376	23.0689	9.27417	46.1327	5.3983	17.6764	6.06759	24.65	7.92426	32.5139	9.29963	0.767503	0	0	0	0.376457	0	0	0	0.866414	0
S50131_SI	1	2	2	3R	9062851	9063000	Ace	3R:9053964..9085240(-1)	FBgn0000024	FBpp0082248;FBpp0289713	FBtr0082780;FBtr0300486	3.15279	0.398339	3.30336	0.116211	3.1061	0.244309	3.89093	0.0516827	3.07252	0.194203	3.53289	0.110276	3.51162	0.231835	24.5716	8.62992	27.3291	3.26781	22.8469	5.71989	48.9998	2.52568	21.865	4.14322	34.3587	3.66138	34.1315	8.34679	0.674942	0	0	0	0.842138	0	0	0	0.486086	0
S50132_SI	1	2	2	3R	9063779	9063921	Ace	3R:9053964..9085240(-1)	FBgn0000024	FBpp0082248;FBpp0289713	FBtr0082780;FBtr0300486	3.53046	0.267562	3.73585	0.152397	3.03286	0.52081	3.86549	0.0669224	3.17264	0.246451	3.53118	0.243061	3.60082	0.0734248	34.9172	8.53239	42.2422	6.22519	22.9742	12.0048	47.7988	3.25349	24.3791	6.36333	34.8715	8.96268	36.6937	2.67026	0.659775	0	0	0	0.391467	0	0	0	0.661091	0
S50133_SI	1	2	2	3R	9068941	9069148	Ace	3R:9053964..9085240(-1)	FBgn0000024	FBpp0082248;FBpp0289713	FBtr0082780;FBtr0300486	3.18368	0.331897	3.19866	0.476073	3.05924	0.474293	3.89771	0.0356144	3.28896	0.204735	3.35083	0.291199	3.36868	0.288167	24.9741	7.40172	26.3324	11.7011	22.9623	9.06956	49.3105	1.77361	27.1999	5.72835	29.3813	9.09342	29.8895	9.11549	0.983873	0	0	0	0.870123	0	0	0	0.801534	0
S50134_SI	1	2	2	3R	9069308	9069853	Ace	3R:9053964..9085240(-1)	FBgn0000024	FBpp0082248;FBpp0289713	FBtr0082780;FBtr0300486	2.86942	0.186907	2.70165	0.0781711	2.72773	0.156699	3.46852	0.0981567	2.64386	0.351238	2.8734	0.179177	2.96615	0.0358916	17.8282	3.21193	14.9342	1.14468	15.4353	2.31086	32.1907	3.07689	14.6153	4.57577	17.8852	3.14826	19.4254	0.701831	0.540672	0	0	0	0.384078	0	0	0	0.529334	0
S50135_SI	1	2	2	3R	9069983	9070121	Ace	3R:9053964..9085240(-1)	FBgn0000024	FBpp0082248;FBpp0289713	FBtr0082780;FBtr0300486	2.68726	0.435777	2.21147	0.712351	2.5499	0.640291	3.45681	0.0905814	2.37772	0.487185	2.6963	0.329521	2.96791	0.166574	15.714	7.42165	10.8604	7.93807	14.5884	7.29627	31.8031	2.91557	11.5691	4.705	15.399	5.42536	19.6287	3.18256	0.503667	0	0	0	0.689968	0	0	0	0.494007	0
S50136_SI	1	2	2	3R	9071532	9072376	Ace	3R:9053964..9085240(-1)	FBgn0000024	FBpp0082248;FBpp0289713	FBtr0082780;FBtr0300486	3.16047	0.239024	3.3397	0.13587	2.98886	0.269277	3.78615	0.102801	3.02059	0.147359	3.24359	0.298699	3.37572	0.0885246	24.0138	5.33112	28.3889	3.98806	20.4101	5.47578	44.2391	4.41597	20.6539	3.08957	26.3504	7.12245	29.3222	2.62235	0.568831	0	0	0	0.6727	0	0	0	0.787045	0
S50138_SI	1	1	1	3R	9085175	9085240	Ace	3R:9053964..9085240(-1)	FBgn0000024	FBpp0289713	FBtr0300486	2.07365	0.863958	2.54145	0.408549	1.45523	1.26921	2.01951	0.234971	1.85932	0.614183	1.93525	0.72752	2.06595	0.814857	10.2183	8.7756	13.4653	5.90502	6.93287	6.09286	7.67738	1.85601	7.20126	3.86389	8.27595	6.04724	9.71716	7.223	0.730966	0	0	0	0.890448	0	0	0	0.639139	0
S4798_SI	1	1	1	2L	8521899	8522325	Acer	2L:8521899..8524991(1)	FBgn0016122	FBpp0079297	FBtr0079685	2.89682	0.320168	2.73183	0.126586	2.81979	0.140396	2.81451	0.145682	2.92915	0.0424855	2.81786	0.17793	3.00049	0.0910503	18.7569	6.1458	15.4438	1.9754	16.9004	2.44815	16.802	2.40275	18.723	0.791487	16.9204	3.05671	20.15	1.78756	0.512591	0	0	0	0.922494	0	0	0	0.764522	0
S4799_SI	1	1	1	2L	8522402	8522966	Acer	2L:8521899..8524991(1)	FBgn0016122	FBpp0079297	FBtr0079685	3.60936	0.199228	3.02343	0.0520238	3.53097	0.111175	3.52971	0.0765788	3.44363	0.157885	3.35222	0.0472803	3.41219	0.0981638	37.4362	7.49877	20.5803	1.08592	34.3114	3.65455	34.1812	2.64146	31.5531	4.73854	28.5874	1.35687	30.4289	2.97038	0.00105313	1	1	1	0.316646	0	0	0	0.037868	1
S4800_SI	1	1	1	2L	8523443	8524684	Acer	2L:8521899..8524991(1)	FBgn0016122	FBpp0079297	FBtr0079685	3.85999	0.179331	3.37576	0.127103	3.79159	0.104178	3.69299	0.106122	3.71589	0.121251	3.82418	0.150515	3.7383	0.0959299	47.9697	8.43787	29.4004	3.59142	44.5026	4.44063	40.317	4.32325	41.2924	4.82664	46.144	6.99252	42.1538	3.95702	0.00706165	1	1	1	0.440787	0	0	0	0.0112597	1
S4801_SI	1	1	1	2L	8524743	8524991	Acer	2L:8521899..8524991(1)	FBgn0016122	FBpp0079297	FBtr0079685	3.97999	0.0967093	3.66121	0.0549508	3.73885	0.170985	3.75227	0.146907	3.7295	0.232396	3.78301	0.0262292	3.92157	0.25062	53.6842	5.22794	38.9476	2.15266	42.5281	7.62169	42.9313	6.48438	42.426	10.0681	43.9582	1.14665	51.5256	12.5147	0.143716	1	0	0	0.263352	0	0	0	0.634287	0
S60136_SI	1	1	1	3R	27619811	27620211	Acf1	3R:27619811..27625533(1)	FBgn0027620	FBpp0085204	FBtr0085845	1.88959	0.595213	2.10534	0.175912	1.55908	0.165605	2.13726	0.292572	1.95036	0.172913	1.83067	0.289951	1.69524	0.148076	7.33034	3.47552	8.2952	1.46419	4.80404	0.806248	8.71064	2.37904	7.10352	1.27641	6.40431	1.6812	5.48895	0.843293	0.645474	0	0	0	0.91622	0	0	0	0.538099	0
S60137_SI	1	1	1	3R	27620704	27621934	Acf1	3R:27619811..27625533(1)	FBgn0027620	FBpp0085204	FBtr0085845	1.89748	0.146172	2.00936	0.0375349	1.7597	0.252371	2.10974	0.228113	1.79851	0.153978	2.05531	0.0270821	1.72786	0.256877	6.71668	0.98096	7.46206	0.282068	5.94997	1.47745	8.39346	1.97312	6.08746	0.905081	7.81119	0.210016	5.75174	1.44264	0.71771	0	0	0	0.754965	0	0	0	0.898512	0
S60138_SI	1	1	1	3R	27621993	27624355	Acf1	3R:27619811..27625533(1)	FBgn0027620	FBpp0085204	FBtr0085845	2.20658	0.114953	2.47962	0.165497	2.43009	0.0996124	2.34925	0.158142	2.3308	0.0766002	2.41253	0.0679488	2.27464	0.188776	9.1242	1.02979	12.0428	1.90166	11.4018	1.11634	10.5679	1.73867	10.3063	0.78939	11.1792	0.751318	9.83684	1.76672	0.118499	1	0	0	0.527011	0	0	0	0.762634	0
S60139_SI	1	1	1	3R	27624415	27624590	Acf1	3R:27619811..27625533(1)	FBgn0027620	FBpp0085204	FBtr0085845	2.2523	0.472452	1.39437	0.229198	2.33856	0.437562	2.43668	0.138107	1.71143	0.159404	1.97622	0.198033	1.64466	0.199102	10.2957	5.29256	4.10098	0.886737	11.0326	3.88555	11.5096	1.64293	5.58362	0.879844	7.30791	1.39092	5.24529	0.978537	0.035448	1	1	1	0.189908	1	0	0	0.155629	1
S60140_SI	1	1	1	3R	27624657	27625095	Acf1	3R:27619811..27625533(1)	FBgn0027620	FBpp0085204	FBtr0085845	2.53996	0.22941	2.40506	0.271452	2.71418	0.183136	2.54382	0.158937	2.41826	0.256652	2.51363	0.288211	2.37331	0.182491	12.9094	3.07162	11.3663	3.26914	15.2915	2.97959	12.8328	1.95117	11.4749	2.93271	12.6994	3.70523	10.8493	1.89605	0.71972	0	0	0	0.751225	0	0	0	0.781783	0
S22512_SI	1	1	1	3L	4108205	4108983	Ack	3L:4108205..4114161(1)	FBgn0028484	FBpp0073067	FBtr0073211	1.9694	0.270331	2.34276	0.255838	2.53062	0.342199	2.63364	0.0181189	2.4094	0.180262	2.41655	0.0253224	2.32789	0.23606	7.33611	1.86537	10.6483	2.87165	13.0895	4.07769	13.9259	0.253157	11.2447	1.93137	11.2095	0.28294	10.4397	2.29297	0.243657	0	0	0	0.161839	1	0	0	0.864255	0
S22513_SI	1	1	1	3L	4110498	4111639	Ack	3L:4108205..4114161(1)	FBgn0028484	FBpp0073067	FBtr0073211	2.19401	0.194548	1.75194	0.154152	2.1512	0.294052	2.41522	0.065755	2.23026	0.0776754	2.23896	0.189995	1.91212	0.120568	9.08847	1.84463	5.81076	0.869779	8.87715	2.58605	11.2084	0.743688	9.32115	0.73239	9.49539	1.76241	6.79962	0.793502	0.0720537	1	1	0	0.9203	0	0	0	0.0481176	1
S22514_SI	1	1	1	3L	4111705	4114161	Ack	3L:4108205..4114161(1)	FBgn0028484	FBpp0073067	FBtr0073211	2.48884	0.098722	2.38934	0.0853751	2.94955	0.0619947	2.74132	0.0468479	2.59116	0.0335984	2.65589	0.0816226	2.34955	0.120594	12.0858	1.1594	10.933	0.942838	19.1248	1.18265	15.5189	0.736303	13.3503	0.452704	14.2694	1.1676	10.5317	1.26823	0.382808	0	0	0	0.367333	0	0	0	0.0146716	1
F10362_SI	2	2	2	2L	21168356	21168804	Acon	2L:21168356..21173017(1)	FBgn0010100	FBpp0081002;FBpp0289654	FBtr0081473;FBtr0300425	4.82002	0.161239	4.48643	0.0627261	4.87119	0.127649	4.81103	0.0519249	4.81005	0.117752	4.65318	0.115924	4.81962	0.0844833	125.016	19.2968	88.9204	5.60141	131.261	16.2853	122.967	6.30781	123.302	14.3756	105.387	12.1433	124.209	10.2569	0.0258975	1	1	1	0.966082	0	0	0	0.278702	0
F10366_SI	2	3	3	2L	21172460	21173017	Acon	2L:21168356..21173017(1)	FBgn0010100	FBpp0081002;FBpp0111768;FBpp0289654	FBtr0081473;FBtr0112855;FBtr0300425	6.07884	0.0902	6.00914	0.0951266	6.20953	0.099456	5.87475	0.0334629	6.07403	0.0147616	6.06668	0.0470424	5.95364	0.00872652	437.712	39.712	408.358	38.6134	499.346	50.8962	356.071	12.0195	434.461	6.43971	431.566	20.375	385.162	3.36445	0.498716	0	0	0	0.973898	0	0	0	0.59126	0
S10363_SI	1	1	1	2L	21168977	21169062	Acon	2L:21168356..21173017(1)	FBgn0010100	FBpp0111768	FBtr0112855	2.78049	2.79346	3.99155	0.275919	4.27148	0.326025	4.55592	0.155317	4.04366	0.157158	4.09308	0.513965	4.00637	0.116789	54.2354	46.6897	55.486	14.587	74.4887	23.7398	95.9486	14.4915	57.518	9.36637	65.4356	33.5283	36.7562	32.1543	0.452064	0	0	0	0.42929	0	0	0	0.965057	0
S10364_SI	1	3	3	2L	21170191	21171828	Acon	2L:21168356..21173017(1)	FBgn0010100	FBpp0081002;FBpp0111768;FBpp0289654	FBtr0081473;FBtr0112855;FBtr0300425	5.68726	0.192075	5.28321	0.0593505	5.84421	0.0929236	5.76351	0.0416763	5.6813	0.0506087	5.65589	0.0670984	5.63301	0.0280549	298.783	58.5047	197.231	11.5086	346.358	32.5672	318.649	13.1586	293.579	14.6679	286.401	19.1918	279.575	7.8901	0.00256308	1	1	1	0.975702	0	0	0	0.0044695	1
S10365_SI	1	3	3	2L	21171895	21172398	Acon	2L:21168356..21173017(1)	FBgn0010100	FBpp0081002;FBpp0111768;FBpp0289654	FBtr0081473;FBtr0112855;FBtr0300425	5.89062	0.226809	5.47426	0.059855	6.06189	0.0925761	5.85772	0.0662242	5.86883	0.00776946	5.89164	0.0701077	5.77393	0.0205132	367.856	82.8581	238.757	14.2337	430.574	40.1627	350.432	22.7494	353.842	2.74898	362.6	25.8976	321.844	6.62958	0.00429383	1	1	1	0.9131	0	0	0	0.00422902	1
S42720_SI	1	1	1	2R	17276901	17277145	Acox57D-d	2R:17276901..17279944(1)	FBgn0034629	FBpp0071533	FBtr0071607	1.46512	0.426584	0.81719	0.596147	-0.0017129	0.324397	0.987967	1.35337	1.71319	0.191016	0.74075	0.474307	1.228	0.704631	4.58193	1.77766	2.54509	1.48633	0.776598	0.593647	4.20474	3.59025	5.61346	1.04791	2.24342	0.895164	3.92393	2.09065	0.529788	0	0	0	0.841064	0	0	0	0.95704	0
S42721_SI	1	1	1	2R	17277564	17277726	Acox57D-d	2R:17276901..17279944(1)	FBgn0034629	FBpp0071533	FBtr0071607	1.7747	0.866916	0.569827	0.105379	0.373139	0.34309	0.94656	1.48796	1.34981	0.240418	1.35261	0.494894	1.23196	0.412698	7.40354	5.57104	1.18191	1.03203	1.13446	0.877891	4.42646	4.22751	3.93282	0.965642	4.18084	1.92943	3.61925	1.39713	0.304743	0	0	0	0.732941	0	0	0	0.535096	0
S42722_SI	1	1	1	2R	17277788	17278080	Acox57D-d	2R:17276901..17279944(1)	FBgn0034629	FBpp0071533	FBtr0071607	1.10003	0.106674	0.0968596	0.375647	0.326909	0.486498	1.6971	0.633395	1.55206	0.0796911	1.51421	0.585891	1.42385	0.375646	3.01545	0.31137	1.15508	0.437235	1.51464	0.730445	6.14119	3.19984	4.73128	0.381821	5.05841	2.67615	4.34843	1.57818	0.0832903	1	1	0	0.480834	0	0	0	0.0166717	1
S42723_SI	1	1	1	2R	17278143	17278548	Acox57D-d	2R:17276901..17279944(1)	FBgn0034629	FBpp0071533	FBtr0071607	0.974947	0.374648	0.210144	0.731224	0.403571	0.769846	1.12672	0.576986	1.25229	0.324428	1.12623	0.35512	0.783581	0.232879	2.78234	1.0903	1.47899	1.09565	1.7681	0.864751	3.47659	2.19115	3.61445	1.04715	3.20759	1.02569	2.22881	0.510815	0.313721	0	0	0	0.763839	0	0	0	0.215882	0
S42724_SI	1	1	1	2R	17278603	17279109	Acox57D-d	2R:17276901..17279944(1)	FBgn0034629	FBpp0071533	FBtr0071607	1.2891	0.282645	0.782708	0.105106	0.647629	0.351596	1.18239	0.642089	1.35469	0.46207	1.59439	0.240729	0.824559	0.645854	3.72505	1.01444	2.19557	0.235361	1.99427	0.618269	3.78006	2.63228	4.17514	2.04695	5.01651	1.1148	2.63741	1.79078	0.415143	0	0	0	0.940139	0	0	0	0.162543	1
S42727_SI	1	1	1	2R	17279560	17279944	Acox57D-d	2R:17276901..17279944(1)	FBgn0034629	FBpp0071533	FBtr0071607	1.91461	0.486831	1.93113	0.212265	2.00035	0.16622	2.02562	0.178043	2.22209	0.122089	2.37267	0.137116	2.43758	0.189218	7.32147	3.37844	7.00406	1.53586	7.46651	1.19079	7.66308	1.40732	9.2734	1.1633	10.7922	1.43872	11.5774	2.0614	0.973992	0	0	0	0.365485	0	0	0	0.172102	1
S42713_SI	1	1	1	2R	17273859	17274328	Acox57D-p	2R:17273859..17276788(1)	FBgn0034628	FBpp0071532	FBtr0071606	1.43687	0.331425	1.79213	0.239002	1.90457	0.407623	1.91771	0.299009	1.94113	0.0806141	1.71456	0.260822	1.13009	0.65434	4.35322	1.28736	6.11817	1.47263	7.14387	2.84878	7.01781	2.19208	6.98154	0.551413	5.68276	1.50101	3.50281	1.82426	0.520149	0	0	0	0.33053	0	0	0	0.914092	0
S42714_SI	1	1	1	2R	17274420	17274582	Acox57D-p	2R:17273859..17276788(1)	FBgn0034628	FBpp0071532	FBtr0071606	1.99587	0.255361	1.74714	0.38208	1.9483	0.564606	2.3568	0.445901	2.51982	0.253658	2.31544	0.289054	1.91373	0.125282	7.52714	2.03583	6.02815	2.34458	7.74046	3.22547	11.236	4.56367	12.7059	3.39398	10.4124	2.96212	6.81445	0.875059	0.683123	0	0	0	0.321041	0	0	0	0.275698	0
S42715_SI	1	1	1	2R	17274647	17274939	Acox57D-p	2R:17273859..17276788(1)	FBgn0034628	FBpp0071532	FBtr0071606	1.72492	0.493278	2.0125	0.214928	2.35997	0.297169	2.12801	0.269268	2.02978	0.254809	2.33961	0.270005	1.80273	0.315007	6.03294	2.4795	7.60192	1.71136	10.9417	3.192	8.61246	2.45932	7.78509	2.08617	10.6177	2.61557	6.27276	2.01098	0.545381	0	0	0	0.516333	0	0	0	0.480358	0
S42716_SI	1	1	1	2R	17275003	17275408	Acox57D-p	2R:17273859..17276788(1)	FBgn0034628	FBpp0071532	FBtr0071606	2.43134	0.109091	2.44156	0.351647	2.72159	0.180129	2.64782	0.177678	2.49616	0.154448	2.37533	0.209033	2.06401	0.116238	11.4192	1.23804	11.9709	4.16297	15.3864	2.68072	14.2763	2.62603	12.2296	1.79798	10.9057	2.13182	7.91234	0.891485	0.981015	0	0	0	0.860579	0	0	0	0.856893	0
S42717_SI	1	1	1	2R	17275470	17276082	Acox57D-p	2R:17273859..17276788(1)	FBgn0034628	FBpp0071532	FBtr0071606	2.20092	0.291842	2.42982	0.107153	2.56096	0.192444	2.60685	0.0948532	2.6212	0.116344	2.5601	0.145534	2.05517	0.221862	9.28793	2.62614	11.4006	1.23167	13.1273	2.48952	13.5976	1.32248	13.8136	1.57124	13.0261	1.81488	7.94025	1.81839	0.376807	0	0	0	0.0829806	1	1	0	0.652946	0
S42718_SI	1	1	1	2R	17276156	17276311	Acox57D-p	2R:17273859..17276788(1)	FBgn0034628	FBpp0071532	FBtr0071606	2.60101	0.231655	2.41916	0.176433	2.82619	0.162326	2.65504	0.222658	2.82741	0.194456	2.47578	0.11956	2.59187	0.2071	13.7301	3.35726	11.3567	2.07995	17.0473	2.73581	14.4515	2.98883	17.1212	3.44431	11.9482	1.44271	13.5532	2.93774	0.524679	0	0	0	0.408522	0	0	0	0.873878	0
S42719_SI	1	1	1	2R	17276376	17276788	Acox57D-p	2R:17273859..17276788(1)	FBgn0034628	FBpp0071532	FBtr0071606	2.93469	0.123225	2.65875	0.266532	3.10513	0.336036	2.67023	0.180056	3.04059	0.0527004	2.807	0.319651	2.4841	0.360806	18.9132	2.40165	14.6352	4.13274	23.2233	7.16921	14.5944	2.48113	20.9371	1.10964	17.1379	5.53102	12.54	4.73101	0.48171	0	0	0	0.823006	0	0	0	0.73849	0
S4192_SI	1	1	1	2L	7740552	7741357	Acp1	2L:7740552..7741542(-1)	FBgn0014454	FBpp0079123	FBtr0079500	5.60247	0.326441	4.96275	0.0959362	5.91178	0.078919	5.6408	0.0190019	5.61473	0.0857132	5.7394	0.0966964	5.63883	0.210161	281.166	95.2533	143.432	14.0187	370.224	29.0471	281.722	5.3823	275.122	24.1258	311.836	29.6423	285.431	62.5945	0.00453515	1	1	1	0.971047	0	0	0	0.00114936	1
S4193_SI	1	1	1	2L	7741476	7741542	Acp1	2L:7740552..7741542(-1)	FBgn0014454	FBpp0079123	FBtr0079500	5.93143	0.072758	5.39217	0.0825473	6.93372	0.185148	5.8746	0.189515	6.38695	0.32968	5.83629	0.159491	6.60305	0.114796	377.364	27.8967	220.183	18.3919	1039	179.769	360.014	64.5247	614.719	185.511	345.459	56.0788	740.52	82.4675	0.0280824	1	1	1	0.0610321	1	1	0	0.0677265	1
S9075_SI	1	1	1	2L	18356113	18358753	Acp36DE	2L:18356113..18359026(-1)	FBgn0011559	FBpp0080607	FBtr0081054	2.9336	0.711817	2.55263	0.457894	1.39602	2.40903	3.17772	0.0709926	2.91981	0.474356	2.50394	0.352612	2.60764	0.099203	14.1511	15.7323	13.6815	5.37709	10.5665	8.44841	24.0318	1.66988	20.0596	10.1636	12.7192	4.11245	9.0669	7.90972	0.882682	0	0	0	0.996281	0	0	0	0.985152	0
S9076_SI	1	1	1	2L	18358813	18359026	Acp36DE	2L:18356113..18359026(-1)	FBgn0011559	FBpp0080607	FBtr0081054	2.92007	0.724443	2.54825	0.455168	1.90439	1.41925	3.17192	0.080867	2.94893	0.44631	2.48622	0.347815	2.60407	0.0897863	14.0195	15.6782	13.6136	5.34226	10.7932	8.11062	23.9047	1.89273	20.4581	9.68868	12.4854	4.01924	9.03064	7.86778	0.807068	0	0	0	0.987625	0	0	0	0.969898	0
S22307_SI	1	1	1	3L	3815923	3816046	Acp63F	3L:3815923..3816354(-1)	FBgn0015585	FBpp0073038	FBtr0073182	3.36242	1.64334	3.80439	0.238799	4.39262	0.190393	4.43749	0.101448	4.1882	0.147433	3.97063	0.469256	3.30332	1.54007	51.3977	41.8326	45.7226	10.2098	81.9469	15.3377	84.8566	8.76093	66.3909	10.0133	56.7341	23.5343	45.6754	35.6568	0.761234	0	0	0	0.519579	0	0	0	0.921344	0
S22308_SI	1	1	1	3L	3816101	3816256	Acp63F	3L:3815923..3816354(-1)	FBgn0015585	FBpp0073038	FBtr0073182	3.21555	1.90045	3.84687	0.229952	4.40163	0.198566	4.43205	0.103913	4.21413	0.147725	3.96305	0.469635	4.18574	0.0425649	50.966	42.7572	47.6393	10.1515	82.7827	16.0863	84.4098	8.8977	68.1395	10.3744	56.3537	23.8155	43.8479	38.0249	0.590804	0	0	0	0.353961	0	0	0	0.939833	0
S22309_SI	1	1	1	3L	3816318	3816354	Acp63F	3L:3815923..3816354(-1)	FBgn0015585	FBpp0073038	FBtr0073182	3.21341	1.9004	3.80751	0.242385	4.39261	0.195111	4.4431	0.110172	4.1882	0.147433	3.94406	0.453128	3.21248	1.73301	50.9756	43.2041	45.8912	10.4127	81.9963	15.6286	85.3786	9.2144	66.3909	10.0133	55.0466	22.5891	46.1966	37.2417	0.709078	0	0	0	0.498592	0	0	0	0.945039	0
S23510_SI	1	1	1	3L	6145150	6145686	Acp65Aa	3L:6145150..6145845(-1)	FBgn0020765	FBpp0076729	FBtr0077021	2.42004	0.236437	0.799706	0.463166	1.52832	0.288923	2.07849	0.211928	1.50178	0.193331	0.805498	0.455651	1.53625	0.116543	11.4483	2.52141	2.37935	1.00122	4.76126	1.43814	8.11734	1.81034	4.54378	0.826676	2.40917	1.1932	4.66817	0.542133	0.00066222	1	1	1	0.0264509	1	1	1	0.993085	0
S23511_SI	1	1	1	3L	6145768	6145845	Acp65Aa	3L:6145150..6145845(-1)	FBgn0020765	FBpp0076729	FBtr0077021	2.06085	0.875851	1.33444	0.643836	1.23316	0.606996	2.1135	0.174249	1.51716	0.647529	0.809989	0.527112	0.935703	1.30367	10.2913	9.45306	2.79887	3.01282	3.83567	1.66414	8.36339	1.50775	5.13722	2.58194	2.4786	1.39773	2.47397	3.44443	0.538064	0	0	0	0.618975	0	0	0	0.676956	0
S55973_SI	1	1	1	3R	20054697	20054731	Acp95EF	3R:20054697..20055001(1)	FBgn0002863	FBpp0083946	FBtr0084561	1.25053	0.581711	2.0451	0.551709	1.39273	0.24823	1.17585	0.243976	1.25867	1.24946	1.52947	1.18178	1.41503	0.20074	2.52788	2.64103	5.55044	5.71578	4.11349	0.917884	3.30729	0.832451	5.46302	5.37112	7.03428	7.15915	2.7721	2.47126	0.584103	0	0	0	0.996485	0	0	0	0.715418	0
S55974_SI	1	1	1	3R	20054794	20055001	Acp95EF	3R:20054697..20055001(1)	FBgn0002863	FBpp0083946	FBtr0084561	1.78658	0.549722	1.70459	0.264531	1.20849	0.486933	0.910115	0.412363	1.68429	0.514233	1.31447	0.245426	1.46336	0.26222	6.62306	3.78634	5.63438	1.57837	3.61031	1.36256	2.61741	0.94507	5.82633	2.47041	3.79674	0.903589	4.42495	1.23039	0.9203	0	0	0	0.898468	0	0	0	0.535097	0
F59121_SI	2	2	2	3R	25816861	25817415	Acph-1	3R:25816861..25819130(-1)	FBgn0000032	FBpp0084974;FBpp0084975	FBtr0085609;FBtr0085610	2.05022	0.267731	2.37255	0.0931676	2.16624	0.219365	2.01998	0.16597	2.48241	0.184715	2.2251	0.213151	2.11441	0.15632	7.95636	2.11167	10.756	1.00782	8.88192	1.90399	7.60753	1.2589	12.1083	2.26718	9.40033	2.09868	8.35181	1.28634	0.228889	0	0	0	0.0981387	1	1	0	0.632746	0
F59125_SI	3	2	2	3R	25818708	25819130	Acph-1	3R:25816861..25819130(-1)	FBgn0000032	FBpp0084974;FBpp0084975	FBtr0085609;FBtr0085610	1.96555	0.219357	1.92144	0.206161	1.75767	0.259001	1.82328	0.362521	1.58202	0.366771	1.66804	0.347898	1.82323	0.220083	7.25426	1.59122	6.92703	1.40166	5.95598	1.68516	6.4725	2.38173	5.0745	1.69594	5.52468	1.97818	6.2913	1.35769	0.940352	0	0	0	0.350697	0	0	0	0.568679	0
S59122_SI	1	2	2	3R	25817476	25817734	Acph-1	3R:25816861..25819130(-1)	FBgn0000032	FBpp0084974;FBpp0084975	FBtr0085609;FBtr0085610	1.51139	0.633121	1.81972	0.274261	2.45135	0.156517	2.07877	0.140581	2.21514	0.116572	2.35387	0.12746	2.38232	0.408838	5.12989	2.89636	6.31758	1.57815	11.7087	1.77304	8.04846	1.16353	9.20493	1.09698	10.5847	1.39472	11.4408	4.57133	0.509989	0	0	0	0.0927044	1	1	0	0.211521	0
S59123_SI	1	2	2	3R	25817805	25818494	Acph-1	3R:25816861..25819130(-1)	FBgn0000032	FBpp0084974;FBpp0084975	FBtr0085609;FBtr0085610	2.31048	0.18496	2.15057	0.341856	2.37591	0.0967973	2.31572	0.0189743	2.23359	0.370686	2.25213	0.165724	2.38764	0.103469	10.1917	1.80686	8.92176	2.92926	10.7989	1.05764	10.1335	0.193143	9.73521	3.16651	9.59739	1.64261	10.9266	1.12388	0.636915	0	0	0	0.843023	0	0	0	0.783602	0
S59124_SI	1	2	2	3R	25818551	25818649	Acph-1	3R:25816861..25819130(-1)	FBgn0000032	FBpp0084974;FBpp0084975	FBtr0085609;FBtr0085610	1.58818	0.314764	1.6682	0.456741	1.78798	0.333013	1.81992	0.218238	2.02049	0.432844	2.16314	0.503242	1.31668	0.794311	5.04795	1.4244	5.69915	2.73114	6.228	2.02847	6.27383	1.44182	7.98313	2.97909	9.49136	4.98202	4.5585	3.36627	0.930968	0	0	0	0.536187	0	0	0	0.467089	0
F34724_SI	2	9	9	2R	4563905	4564112	Acsl	2R:4553360..4570296(1)	FBgn0010609	FBpp0087779;FBpp0087780;FBpp0087781;FBpp0099845;FBpp0099846;FBpp0099847;FBpp0099848;FBpp0099849;FBpp0099850	FBtr0088699;FBtr0088700;FBtr0088701;FBtr0100426;FBtr0100427;FBtr0100428;FBtr0100429;FBtr0100430;FBtr0100431	4.10038	0.325191	3.86998	0.119678	3.95543	0.0641285	4.35917	0.0495526	4.2222	0.263169	4.36692	0.0508398	4.15747	0.517526	62.626	21.6127	48.1661	5.57599	52.2983	3.31215	78.2559	3.86732	69.687	16.7879	78.8678	3.96354	69.1788	29.6133	0.544817	0	0	0	0.777663	0	0	0	0.140805	1
S34716_SI	1	1	1	2R	4553360	4553375	Acsl	2R:4553360..4570296(1)	FBgn0010609	FBpp0099846	FBtr0100427	0.880085	1.53066	1.67069	0.732797	0.750301	0.381752	1.19212	0.0485932	1.20716	2.18617	1.84162	0.203374	0.9909	0.577474	2.64448	3.89441	4.0304	4.52484	1.66087	1.26226	2.19733	1.90631	5.46753	8.86	4.24806	3.78982	3.01255	1.74949	0.692853	0	0	0	0.88795	0	0	0	0.945411	0
S34717_SI	1	3	3	2R	4553678	4553816	Acsl	2R:4553360..4570296(1)	FBgn0010609	FBpp0087779;FBpp0087780;FBpp0099845	FBtr0088699;FBtr0088700;FBtr0100426	3.5493	0.122561	3.47046	0.392527	3.34985	0.135419	3.73303	0.0757893	3.59307	0.315976	3.77903	0.0840789	3.57381	0.372068	34.9622	4.23544	33.9436	14.3361	28.7	4.03623	41.8844	3.10322	37.5528	11.5436	43.8753	3.598	37.2668	13.0364	0.862124	0	0	0	0.928521	0	0	0	0.378262	0
S34718_SI	1	2	2	2R	4554273	4554299	Acsl	2R:4553360..4570296(1)	FBgn0010609	FBpp0087779;FBpp0099846	FBtr0088699;FBtr0100427	2.7946	0.719282	3.87105	0.145916	3.02148	0.549888	3.66672	0.231661	3.60481	0.0284565	3.40096	0.260097	2.9218	1.46566	18.9208	10.406	48.3378	7.15155	22.5834	9.64665	39.7985	8.60191	36.7845	1.04294	30.6672	7.80685	30.0124	23.0746	0.236647	0	0	0	0.3936	0	0	0	0.65708	0
S34719_SI	1	1	1	2R	4558247	4558325	Acsl	2R:4553360..4570296(1)	FBgn0010609	FBpp0099847	FBtr0100428	2.50609	1.03903	3.48052	0.368978	2.96897	0.625755	3.52465	0.420964	3.57094	0.058229	3.09633	0.376841	3.64159	0.11538	16.4964	12.9178	33.9958	12.6702	21.9324	9.97826	35.8437	13.3212	35.59	2.04514	23.1135	7.79863	25.5196	22.3192	0.199406	1	0	0	0.157477	1	0	0	0.667056	0
S34720_SI	1	1	1	2R	4559560	4559783	Acsl	2R:4553360..4570296(1)	FBgn0010609	FBpp0099848	FBtr0100429	2.32367	1.35993	3.6187	0.0787204	3.04831	0.65734	3.59841	0.456845	3.60644	0.0448707	3.16039	0.330586	2.35823	2.15851	15.8033	12.5617	37.367	2.99484	24.0298	11.4452	38.9166	15.2117	36.8594	1.66402	24.3961	7.25136	24.8229	20.8252	0.363603	0	0	0	0.368883	0	0	0	0.792915	0
S34721_SI	1	1	1	2R	4559841	4559911	Acsl	2R:4553360..4570296(1)	FBgn0010609	FBpp0099849	FBtr0100430	2.17438	1.71817	3.59721	0.045255	3.04982	0.700493	3.67866	0.301709	3.66386	0.11775	3.24562	0.252542	2.8523	1.67224	16.6046	14.7603	36.5215	1.67306	24.5374	12.798	40.7585	11.479	39.1885	4.46762	26.2056	6.19086	31.1731	24.823	0.278414	0	0	0	0.253311	0	0	0	0.836844	0
S34722_SI	1	4	4	2R	4562152	4562376	Acsl	2R:4553360..4570296(1)	FBgn0010609	FBpp0087779;FBpp0087780;FBpp0099846;FBpp0099849	FBtr0088699;FBtr0088700;FBtr0100427;FBtr0100430	4.42477	0.0396397	4.29561	0.0646468	4.28903	0.215832	4.57616	0.0807	4.50086	0.135894	4.42044	0.0520518	4.62164	0.00323265	83.5372	3.27268	73.4805	4.83184	74.2013	16.3972	97.3505	7.78667	90.6396	11.9526	83.2081	4.36332	101.661	0.328785	0.454065	0	0	0	0.691691	0	0	0	0.472359	0
S34723_SI	1	1	1	2R	4563582	4563839	Acsl	2R:4553360..4570296(1)	FBgn0010609	FBpp0087781	FBtr0088701	3.33855	0.797037	2.92302	0.210459	2.8779	0.635694	3.20713	0.311661	3.4914	0.313901	3.76633	0.280463	2.87783	1.28453	33.52	19.4085	18.8621	3.70916	20.1829	9.88233	25.4831	7.3887	33.8758	9.87816	44.4203	13.2283	26.238	19.302	0.698836	0	0	0	0.904356	0	0	0	0.366901	0
S34727_SI	1	9	9	2R	4565935	4566373	Acsl	2R:4553360..4570296(1)	FBgn0010609	FBpp0087779;FBpp0087780;FBpp0087781;FBpp0099845;FBpp0099846;FBpp0099847;FBpp0099848;FBpp0099849;FBpp0099850	FBtr0088699;FBtr0088700;FBtr0088701;FBtr0100426;FBtr0100427;FBtr0100428;FBtr0100429;FBtr0100430;FBtr0100431	4.49085	0.256417	4.485	0.0984051	4.4861	0.0554113	4.82642	0.104144	4.58892	0.0577616	4.5493	0.0569569	4.58401	0.137335	91.197	23.778	88.9599	8.60381	88.8769	4.93168	125.222	13.3083	98.4987	5.77042	94.6697	5.47771	98.5094	13.0509	0.982624	0	0	0	0.616447	0	0	0	0.762634	0
S34728_SI	1	9	9	2R	4566433	4566639	Acsl	2R:4553360..4570296(1)	FBgn0010609	FBpp0087779;FBpp0087780;FBpp0087781;FBpp0099845;FBpp0099846;FBpp0099847;FBpp0099848;FBpp0099849;FBpp0099850	FBtr0088699;FBtr0088700;FBtr0088701;FBtr0100426;FBtr0100427;FBtr0100428;FBtr0100429;FBtr0100430;FBtr0100431	5.40509	0.0636177	5.42291	0.00556382	5.47316	0.0469997	5.59752	0.14489	5.48183	0.037053	5.39348	0.113391	5.493	0.19638	222.835	14.0306	226.54	1.2616	238.406	11.0632	271.649	39.3049	240.396	8.81738	220.905	24.8092	246.063	46.8292	0.931939	0	0	0	0.643427	0	0	0	0.881625	0
S34731_SI	1	9	9	2R	4567517	4567991	Acsl	2R:4553360..4570296(1)	FBgn0010609	FBpp0087779;FBpp0087780;FBpp0087781;FBpp0099845;FBpp0099846;FBpp0099847;FBpp0099848;FBpp0099849;FBpp0099850	FBtr0088699;FBtr0088700;FBtr0088701;FBtr0100426;FBtr0100427;FBtr0100428;FBtr0100429;FBtr0100430;FBtr0100431	5.12039	0.0815484	5.06725	0.0658523	5.25097	0.0292771	5.22017	0.103008	5.20195	0.0676897	5.13867	0.0773743	5.26562	0.0896545	167.773	13.6928	158.966	10.4099	190.813	5.58963	185.61	18.6087	181.9	12.0763	170.828	13.0838	194.076	16.9316	0.656063	0	0	0	0.455979	0	0	0	0.524706	0
S34732_SI	1	9	9	2R	4568054	4568226	Acsl	2R:4553360..4570296(1)	FBgn0010609	FBpp0087779;FBpp0087780;FBpp0087781;FBpp0099845;FBpp0099846;FBpp0099847;FBpp0099848;FBpp0099849;FBpp0099850	FBtr0088699;FBtr0088700;FBtr0088701;FBtr0100426;FBtr0100427;FBtr0100428;FBtr0100429;FBtr0100430;FBtr0100431	4.89743	0.166465	4.73449	0.114073	4.92843	0.085722	5.02903	0.0494924	5.04462	0.154332	4.98602	0.0235213	5.0001	0.165095	135.215	23.2245	114.29	12.6295	138.536	11.54	152.91	7.61989	156.438	24.5921	146.379	3.43799	149.745	23.6994	0.331943	0	0	0	0.38888	0	0	0	0.115488	1
S34733_SI	1	9	9	2R	4568290	4568553	Acsl	2R:4553360..4570296(1)	FBgn0010609	FBpp0087779;FBpp0087780;FBpp0087781;FBpp0099845;FBpp0099846;FBpp0099847;FBpp0099848;FBpp0099849;FBpp0099850	FBtr0088699;FBtr0088700;FBtr0088701;FBtr0100426;FBtr0100427;FBtr0100428;FBtr0100429;FBtr0100430;FBtr0100431	5.26327	0.108002	5.08028	0.0870812	5.29052	0.109506	5.23732	0.0646018	5.19572	0.0625436	5.2546	0.0296573	5.29939	0.18852	193.849	20.2749	161.23	14.2109	199.344	21.9432	188.427	12.1628	180.736	11.4985	191.501	5.72565	202.516	36.1254	0.199809	1	0	0	0.692315	0	0	0	0.224668	0
S34734_SI	1	9	9	2R	4568615	4568890	Acsl	2R:4553360..4570296(1)	FBgn0010609	FBpp0087779;FBpp0087780;FBpp0087781;FBpp0099845;FBpp0099846;FBpp0099847;FBpp0099848;FBpp0099849;FBpp0099850	FBtr0088699;FBtr0088700;FBtr0088701;FBtr0100426;FBtr0100427;FBtr0100428;FBtr0100429;FBtr0100430;FBtr0100431	5.25215	0.121029	5.24072	0.127346	5.26902	0.0827449	5.30653	0.0699284	5.36573	0.143767	5.38361	0.0458452	5.27193	0.21035	191.915	23.3954	189.852	24.9733	194.72	15.9173	201.983	14.3757	215.457	31.8918	217.962	10.1008	197.56	38.8046	0.964953	0	0	0	0.542982	0	0	0	0.423429	0
S34735_SI	1	9	9	2R	4568956	4570296	Acsl	2R:4553360..4570296(1)	FBgn0010609	FBpp0087779;FBpp0087780;FBpp0087781;FBpp0099845;FBpp0099846;FBpp0099847;FBpp0099848;FBpp0099849;FBpp0099850	FBtr0088699;FBtr0088700;FBtr0088701;FBtr0100426;FBtr0100427;FBtr0100428;FBtr0100429;FBtr0100430;FBtr0100431	5.51365	0.152833	5.64058	0.0500595	5.5309	0.0874191	5.34476	0.0128187	5.40685	0.0759562	5.49695	0.0487919	5.43955	0.105061	250.024	39.101	281.858	13.9091	253.089	21.7891	209.52	2.67715	223.356	16.8069	244.139	11.7728	231.173	23.6091	0.297296	0	0	0	0.393586	0	0	0	0.230278	0
S33041_SI	1	1	1	2R	1903082	1903190	Act42A	2R:1901415..1903190(-1)	FBgn0000043	FBpp0085365	FBtr0086029	3.37802	0.33221	3.52664	0.157428	3.35012	0.239564	3.80047	0.0699828	3.99503	0.0619205	3.27787	0.133265	3.58875	0.345929	30.389	9.7973	34.2902	5.35458	29.1157	6.79517	44.796	3.1828	54.3969	3.35447	26.6727	3.42216	37.6641	13.0554	0.679291	0	0	0	0.0384965	1	1	1	0.442614	0
F13145_SI	3	4	4	X	5796723	5798823	Act5C	X:5794897..5798823(1)	FBgn0000042	FBpp0070787;FBpp0070788;FBpp0100124;FBpp0100125	FBtr0070822;FBtr0070823;FBtr0100662;FBtr0100663	6.45757	0.058954	6.45589	0.0358089	6.38553	0.0351232	6.28289	0.0421121	6.57652	0.00495854	6.45808	0.0245243	6.48446	0.131528	638.251	37.9758	636.711	22.5812	593.473	20.7629	535.647	22.2776	718.042	3.55561	637.966	15.7403	658.758	89.5799	0.989642	0	0	0	0.136629	1	0	0	0.986355	0
S13143_SI	1	3	3	X	5794897	5795046	Act5C	X:5794897..5798823(1)	FBgn0000042	FBpp0070787;FBpp0100124;FBpp0100125	FBtr0070822;FBtr0100662;FBtr0100663	5.57993	0.04905	5.31098	0.193024	5.45414	0.18872	5.6998	0.106777	5.96273	0.0518058	5.39418	0.17663	5.48212	0.0595344	265.264	12.8251	205.037	38.5583	236.736	41.951	299.928	31.2685	389.017	19.9851	222.493	41.0216	240.642	14.4696	0.148248	1	0	0	0.0388142	1	1	1	0.715113	0
S13144_SI	1	1	1	X	5796013	5796129	Act5C	X:5794897..5798823(1)	FBgn0000042	FBpp0070788	FBtr0070823	5.08228	0.246212	4.83232	0.147336	4.93801	0.173969	5.21527	0.107026	5.25139	0.232583	5.03676	0.0886974	4.88596	0.465679	164.338	38.7576	126.391	17.9456	141.142	25.8842	184.78	20.3346	194.323	45.5611	154.372	13.5628	141.701	59.8274	0.474713	0	0	0	0.655125	0	0	0	0.574375	0
S31230_SI	1	1	1	3L	21978425	21979375	Act79B	3L:21978331..21980290(1)	FBgn0000045	FBpp0078131	FBtr0078478	3.71952	0.181379	3.5071	0.328781	4.19741	0.502718	4.24778	0.389118	2.94109	0.37292	3.0557	0.827479	3.27598	0.163343	41.7021	7.62715	34.4954	10.2315	72.3824	30.6579	73.629	29.258	19.869	7.7866	26.3267	19.9262	26.7021	4.26524	0.786099	0	0	0	0.207005	0	0	0	0.503185	0
S31231_SI	1	1	1	3L	21979738	21980290	Act79B	3L:21978331..21980290(1)	FBgn0000045	FBpp0078131	FBtr0078478	4.22608	0.057776	4.1813	0.288304	4.5252	0.490164	4.44971	0.347152	3.23597	0.459254	3.67975	0.581875	3.59694	0.247482	68.524	3.90933	67.1757	17.5499	100.112	41.9287	89.2631	32.8134	27.4031	13.6154	44.0227	22.983	37.2059	8.59674	0.956752	0	0	0	0.0623496	1	1	0	0.377096	0
F50268_SI	2	2	2	3R	9252169	9253811	Act87E	3R:9251707..9253811(1)	FBgn0000046	FBpp0082253;FBpp0082254	FBtr0082785;FBtr0082786	5.36697	0.075941	5.03844	0.04894	5.2553	0.0665183	5.65957	0.0672791	5.5036	0.03044	5.46717	0.0751782	5.46789	0.093719	214.621	16.0934	154.353	7.64757	191.894	12.548	287.463	19.6389	245.65	7.4762	237.234	17.74	237.643	21.7495	0.00133477	1	1	1	0.13652	1	0	0	0.000168101	1
S50267_SI	1	1	1	3R	9251707	9251764	Act87E	3R:9251707..9253811(1)	FBgn0000046	FBpp0082253	FBtr0082785	3.34568	0.449828	2.38605	0.58418	3.52368	0.272202	3.6276	0.171113	3.54553	0.302386	3.3404	0.356056	3.29896	1.16021	30.2393	12.4039	12.2697	7.73249	34.7754	8.15835	37.9963	6.63097	35.6835	10.0817	29.4509	10.5044	37.9813	28.3538	0.199851	1	0	0	0.840808	0	0	0	0.202606	0
S51282_SI	1	1	1	3R	11265710	11265768	Act88F	3R:11265710..11267895(1)	FBgn0000047	FBpp0082597	FBtr0083143	2.13922	0.542559	1.93053	0.574137	1.82809	0.330236	1.23006	0.762633	1.59558	0.22692	0.963625	1.06736	1.1606	0.0631575	9.30727	4.55246	7.7069	4.50289	6.50253	2.39404	4.03052	2.36138	3.32987	2.99124	3.53566	2.622	2.13003	1.85016	0.856782	0	0	0	0.623494	0	0	0	0.271044	0
S51283_SI	1	1	1	3R	11266322	11267262	Act88F	3R:11265710..11267895(1)	FBgn0000047	FBpp0082597	FBtr0083143	2.13702	0.0216837	1.74891	0.0699101	1.46857	0.669907	1.24065	0.465777	1.15504	0.223293	1.39751	0.262375	0.146707	0.279503	8.47547	0.183398	5.7577	0.400879	4.971	2.39367	3.73024	1.84843	3.22487	0.668792	4.13378	0.992425	1.19	0.354288	0.495656	0	0	0	0.0551083	1	1	0	0.545381	0
S51284_SI	1	1	1	3R	11267324	11267895	Act88F	3R:11265710..11267895(1)	FBgn0000047	FBpp0082597	FBtr0083143	2.5011	0.0690708	1.86202	0.198814	1.61141	0.197423	1.28922	0.154491	1.44111	0.695392	1.80962	0.359762	0.913719	0.581905	12.2156	0.85984	6.52106	1.27355	5.08811	1.09414	3.65927	0.574447	4.86726	2.76933	6.38366	2.36866	2.75533	1.32227	0.219805	0	0	0	0.0379915	1	1	1	0.946477	0
S32259_SI	1	1	1	4	1097946	1098455	Actbeta	4:1097946..1105418(-1)	FBgn0024913	FBpp0088273	FBtr0089209	2.38944	0.219552	2.90783	0.188038	2.32411	0.1747	2.00657	0.210302	1.50619	0.212208	1.79926	0.158448	1.65466	0.182619	11.09	2.54997	18.5387	3.58969	10.3399	1.91373	7.55119	1.64995	4.58023	1.02311	6.0956	0.955266	5.28972	0.964324	0.0448861	1	1	1	0.00191901	1	1	1	0.000347956	1
S32260_SI	1	1	1	4	1098512	1099145	Actbeta	4:1097946..1105418(-1)	FBgn0024913	FBpp0088273	FBtr0089209	3.37973	0.0933671	3.57646	0.0547087	3.79766	0.0964683	3.4214	0.100939	3.43289	0.0571695	3.50022	0.134808	3.24973	0.155594	29.4478	2.72391	35.782	1.93357	44.7495	4.19388	30.7172	3.13629	30.9995	1.74334	33.3287	4.64254	25.9865	3.87449	0.164239	1	0	0	0.766063	0	0	0	0.646954	0
S32261_SI	1	1	1	4	1099199	1099455	Actbeta	4:1097946..1105418(-1)	FBgn0024913	FBpp0088273	FBtr0089209	3.89912	0.311609	4.33672	0.0564399	4.012	0.148675	3.6805	0.0568958	3.90997	0.112423	4.00708	0.125429	3.99645	0.0744872	50.8857	14.4333	76.5381	4.36839	55.7292	8.60626	39.7095	2.28571	50.1046	5.50002	55.2719	6.81749	54.5058	4.08776	0.0317261	1	1	1	0.973123	0	0	0	0.103767	1
S32262_SI	1	1	1	4	1100883	1101833	Actbeta	4:1097946..1105418(-1)	FBgn0024913	FBpp0088273	FBtr0089209	3.33462	0.0145915	3.69774	0.136741	3.43463	0.200969	3.35936	0.0680503	3.27493	0.219266	3.47964	0.128745	3.45328	0.0621896	28.0698	0.409178	40.604	5.4132	31.4635	5.73349	28.8152	1.96411	26.8561	5.63313	32.6283	4.21524	31.6442	1.94391	0.0577675	1	1	0	0.814278	0	0	0	0.271775	0
S32263_SI	1	1	1	4	1102753	1103899	Actbeta	4:1097946..1105418(-1)	FBgn0024913	FBpp0088273	FBtr0089209	3.12089	0.0641853	3.42866	0.0634618	3.2605	0.128934	3.31338	0.0727267	2.94475	0.0178568	3.13064	0.0792972	3.14684	0.0994778	22.698	1.48247	30.8769	1.97174	26.2251	3.36745	27.527	2.04102	19.0079	0.337653	22.9361	1.78688	23.3407	2.38444	0.00973236	1	1	1	0.126381	1	0	0	0.0117687	1
S32264_SI	1	1	1	4	1105240	1105418	Actbeta	4:1097946..1105418(-1)	FBgn0024913	FBpp0088273	FBtr0089209	3.06537	0.538288	4.03539	0.105147	2.82315	0.569984	3.2653	0.0401497	2.58694	0.23358	3.20704	0.280467	3.11798	0.334817	23.7297	13.5703	56.7695	5.78666	18.7003	8.67405	26.2021	1.05855	13.5299	3.10209	25.3704	7.24124	23.5072	8.44161	0.0517643	1	1	0	0.367399	0	0	0	0.0967575	1
F11677_SI	2	4	4	X	1923808	1923959	Actn	X:1919149..1936344(-1)	FBgn0000667	FBpp0070329;FBpp0070331;FBpp0292167;FBpp0292168	FBtr0070343;FBtr0070345;FBtr0303048;FBtr0303049	4.31208	0.364801	3.97571	0.0426467	4.11377	0.140624	4.81964	0.0442481	4.37005	0.0723753	4.20293	0.0222029	4.09853	0.0550392	77.7773	25.8661	53.3202	2.25996	61.6288	8.57075	124.001	5.45761	79.1874	5.8439	66.8929	1.4944	60.3122	3.30818	0.101288	1	0	0	0.833767	0	0	0	0.28748	0
S11671_SI	1	5	5	X	1919149	1919732	Actn	X:1919149..1936344(-1)	FBgn0000667	FBpp0070329;FBpp0070330;FBpp0070331;FBpp0292167;FBpp0292168	FBtr0070343;FBtr0070344;FBtr0070345;FBtr0303048;FBtr0303049	5.0724	0.155712	4.97014	0.0419655	4.70071	0.0567596	5.03792	0.0274409	4.70364	0.0738576	4.814	0.119291	4.76076	0.228622	160.886	26.0232	144.132	6.02905	110.156	6.08602	154.188	4.23653	110.548	8.14304	123.798	14.3257	118.969	28.7159	0.572032	0	0	0	0.0212112	1	1	1	0.349825	0
S11672_SI	1	5	5	X	1919808	1920942	Actn	X:1919149..1936344(-1)	FBgn0000667	FBpp0070329;FBpp0070330;FBpp0070331;FBpp0292167;FBpp0292168	FBtr0070343;FBtr0070344;FBtr0070345;FBtr0303048;FBtr0303049	4.72739	0.184252	4.09021	0.0267487	4.58148	0.0390374	5.01012	0.109317	4.57364	0.00191289	4.50428	0.106889	4.51925	0.0714732	114.285	21.0097	59.7664	1.59093	97.7139	3.77969	150.514	16.1585	96.8961	0.185347	90.7498	9.75055	91.9221	6.50089	8.7369e-05	1	1	1	0.232229	0	0	0	0.00247304	1
S11673_SI	1	5	5	X	1921317	1921495	Actn	X:1919149..1936344(-1)	FBgn0000667	FBpp0070329;FBpp0070330;FBpp0070331;FBpp0292167;FBpp0292168	FBtr0070343;FBtr0070344;FBtr0070345;FBtr0303048;FBtr0303049	4.37575	0.349384	3.57546	0.182201	4.24009	0.096345	4.90301	0.0558751	4.38885	0.0302711	4.20927	0.0685962	4.27128	0.0854464	82.9274	30.4868	36.1029	6.43976	69.6543	6.64082	134.834	7.44433	80.5728	2.44634	67.4114	4.52918	71.786	6.05516	0.000899568	1	1	1	0.968786	0	0	0	0.00473213	1
S11674_SI	1	5	5	X	1921554	1921904	Actn	X:1919149..1936344(-1)	FBgn0000667	FBpp0070329;FBpp0070330;FBpp0070331;FBpp0292167;FBpp0292168	FBtr0070343;FBtr0070344;FBtr0070345;FBtr0303048;FBtr0303049	4.19403	0.463396	3.60596	0.10725	4.08681	0.126694	4.71313	0.0977376	4.17134	0.0875797	4.10385	0.0379311	3.96208	0.153307	71.123	32.1331	36.9555	3.83575	59.9015	7.3565	111.761	11.1555	64.9675	5.64017	60.6021	2.31489	52.9678	7.754	0.0278634	1	1	1	0.956004	0	0	0	0.060054	1
S11675_SI	1	5	5	X	1921968	1922060	Actn	X:1919149..1936344(-1)	FBgn0000667	FBpp0070329;FBpp0070330;FBpp0070331;FBpp0292167;FBpp0292168	FBtr0070343;FBtr0070344;FBtr0070345;FBtr0303048;FBtr0303049	4.2307	0.310384	3.80496	0.32601	3.966	0.20109	4.54381	0.14448	3.85275	0.100755	3.917	0.282602	4.07653	0.268077	70.9619	21.3451	46.6262	16.2594	53.5914	11.0321	94.7197	14.1233	47.28	4.67545	51.5348	13.4213	60.4032	16.7325	0.201838	0	0	0	0.264205	0	0	0	0.792646	0
S11676_SI	1	1	1	X	1922698	1922783	Actn	X:1919149..1936344(-1)	FBgn0000667	FBpp0070330	FBtr0070344	3.04147	0.90674	3.40788	0.0261862	3.25008	0.144915	3.8369	0.0533191	3.40512	0.405802	3.61192	0.183801	2.56533	1.20309	26.0413	16.3811	30.2079	0.785559	25.9909	3.61565	46.4258	2.49724	31.6915	11.4498	37.4518	6.76785	18.9938	16.0215	0.699369	0	0	0	0.701889	0	0	0	0.846718	0
S11678_SI	1	5	5	X	1924248	1924401	Actn	X:1919149..1936344(-1)	FBgn0000667	FBpp0070329;FBpp0070330;FBpp0070331;FBpp0292167;FBpp0292168	FBtr0070343;FBtr0070344;FBtr0070345;FBtr0303048;FBtr0303049	4.92503	0.119398	4.36268	0.0692484	4.49547	0.172295	5.2042	0.075978	4.69877	0.142659	4.5926	0.0793634	4.68594	0.0684305	138.345	16.3739	78.5916	5.35777	90.5741	14.6948	182.383	13.743	110.541	15.1894	98.9603	7.98672	108.581	7.38698	0.00128648	1	1	1	0.148763	1	0	0	0.141732	1
S11679_SI	1	5	5	X	1924476	1924892	Actn	X:1919149..1936344(-1)	FBgn0000667	FBpp0070329;FBpp0070330;FBpp0070331;FBpp0292167;FBpp0292168	FBtr0070343;FBtr0070344;FBtr0070345;FBtr0303048;FBtr0303049	4.37091	0.23566	4.03339	0.107968	4.19322	0.0265925	4.9885	0.0689038	4.51611	0.0264359	4.2723	0.0445436	4.23104	0.280178	80.6384	19.8198	56.6761	6.29614	66.2532	1.77075	146.951	10.3163	91.5005	2.40049	71.7334	3.19087	70.5155	18.1746	0.0791019	1	1	0	0.497795	0	0	0	0.225741	0
S11680_SI	1	5	5	X	1928988	1929234	Actn	X:1919149..1936344(-1)	FBgn0000667	FBpp0070329;FBpp0070330;FBpp0070331;FBpp0292167;FBpp0292168	FBtr0070343;FBtr0070344;FBtr0070345;FBtr0303048;FBtr0303049	5.3094	0.0515623	5.17798	0.0792787	4.96572	0.107107	5.74036	0.0623532	5.22457	0.0913528	5.1242	0.0707186	5.20986	0.0708186	202.41	10.5425	177.699	14.2284	144.016	14.8995	311.576	19.1349	186.293	16.7729	168.318	11.7572	183.378	13.1845	0.235396	0	0	0	0.476073	0	0	0	0.680421	0
S11681_SI	1	1	1	X	1930440	1930500	Actn	X:1919149..1936344(-1)	FBgn0000667	FBpp0292167	FBtr0303048	5.2772	0.232944	5.00276	0.179342	4.94903	0.128483	5.93173	0.193259	5.00466	0.210567	5.25695	0.0744561	5.19234	0.17492	199.223	43.0098	150.467	27.9714	141.881	17.2003	381.341	69.3203	151.228	29.7187	192.253	14.4684	181.71	31.2079	0.256945	0	0	0	0.260695	0	0	0	0.299457	0
S11684_SI	1	3	3	X	1936080	1936344	Actn	X:1919149..1936344(-1)	FBgn0000667	FBpp0070329;FBpp0070330;FBpp0070331	FBtr0070343;FBtr0070344;FBtr0070345	2.33428	0.385589	2.60275	0.335519	2.29081	0.506212	3.10079	0.07049	2.65736	0.119368	2.71214	0.115184	2.68443	0.131083	10.831	3.99847	14.0332	4.90989	10.7203	4.20548	22.2519	1.54432	14.3264	1.70903	15.1269	1.69148	14.7319	1.86025	0.566092	0	0	0	0.473522	0	0	0	0.843712	0
S51403_SI	1	1	1	3R	11618461	11618623	Acyp2	3R:11618461..11619116(1)	FBgn0038363	FBpp0082628	FBtr0083174	3.20245	0.216164	3.33789	0.220722	3.39552	0.362691	3.10231	0.0749199	3.19068	0.283834	3.41571	0.247508	3.15303	0.114796	24.9614	5.02984	28.6	5.88495	31.4845	12.9826	22.2912	1.69074	24.9336	6.54811	31.0433	7.2558	23.5089	2.66266	0.744184	0	0	0	0.982309	0	0	0	0.865159	0
S51405_SI	1	1	1	3R	11618764	11618873	Acyp2	3R:11618461..11619116(1)	FBgn0038363	FBpp0082628	FBtr0083174	3.26154	0.030717	3.13167	0.168698	3.5699	0.217289	3.0883	0.287021	3.11085	0.0720692	3.46696	0.0850179	3.47579	0.015406	26.0978	0.794465	23.1276	3.821	36.1572	8.03599	22.5486	6.43931	22.4785	1.58504	32.1173	2.76786	32.3258	0.495919	0.607025	0	0	0	0.538442	0	0	0	0.122805	1
S51406_SI	1	1	1	3R	11618932	11619116	Acyp2	3R:11618461..11619116(1)	FBgn0038363	FBpp0082628	FBtr0083174	3.12685	0.176595	3.1674	0.118102	3.19558	0.103668	3.10181	0.0884541	3.31783	0.30401	3.3617	0.191566	3.38384	0.0656422	23.0348	3.9255	23.8561	2.81332	24.5238	2.57533	22.2964	1.9777	28.4832	8.93002	29.1909	5.53732	29.5258	1.92217	0.898374	0	0	0	0.424186	0	0	0	0.414745	0
S47839_SI	1	1	1	3R	4890901	4892025	Ada	3R:4890901..4892025(1)	FBgn0037661	FBpp0081451	FBtr0081971	0.422816	0.483432	0.535221	0.24777	0.819668	0.452471	0.765679	0.229159	1.09726	0.233976	0.846527	0.24017	0.65889	0.347069	1.65589	0.849052	1.7422	0.41473	2.43973	1.00785	2.18677	0.467937	3.05322	0.752952	2.37508	0.537815	2.00582	0.61643	0.860091	0	0	0	0.14706	1	0	0	0.553903	0
S6743_SI	1	1	1	2L	11992906	11993792	Ada1-2	2L:11992906..11994049(1)	FBgn0051866	FBpp0079871	FBtr0080287	-0.823632	0.0030784	-0.852257	0.497254	-0.557207	0.4726	-0.79674	0.294407	-0.787958	0.877711	-0.695822	0.46693	0.0243398	1.13861	0.292557	0.253364	0.302057	0.303075	0.62561	0.320407	0.463365	0.126426	0.363471	0.435334	0.538476	0.270207	1.51168	1.47435	0.986567	0	0	0	0.983225	0	0	0	0.911215	0
F47367_SI	2	2	2	3R	4062838	4063757	Ada2b	3R:4062838..4066234(-1)	FBgn0037555	FBpp0081303;FBpp0099776	FBtr0081807;FBtr0100368	2.43359	0.0711181	2.34862	0.0229453	2.65407	0.230639	2.20723	0.13041	2.33667	0.0829542	2.43866	0.0982421	2.42666	0.0415842	11.4188	0.798861	10.4729	0.241613	14.4959	3.29543	9.14153	1.17077	10.3708	0.873777	11.4942	1.10827	11.3275	0.473583	0.680113	0	0	0	0.629286	0	0	0	0.65861	0
F47368_SI	2	2	2	3R	4063825	4063974	Ada2b	3R:4062838..4066234(-1)	FBgn0037555	FBpp0081303;FBpp0099776	FBtr0081807;FBtr0100368	1.99788	0.132261	1.61938	0.587245	2.36239	0.220651	2.13488	0.471086	1.72822	0.461463	2.26731	0.191057	2.27297	0.134506	7.41627	0.973515	5.70001	3.56542	10.8119	2.39123	9.07958	4.03682	6.02483	2.58833	9.77372	1.91706	9.76777	1.34098	0.465016	0	0	0	0.627213	0	0	0	0.174676	1
F47370_SI	2	2	2	3R	4066032	4066234	Ada2b	3R:4062838..4066234(-1)	FBgn0037555	FBpp0081303;FBpp0099776	FBtr0081807;FBtr0100368	1.61042	0.636924	1.46955	0.919643	1.92452	0.248375	1.38638	0.420595	1.77387	0.442053	1.89884	0.531024	1.9987	0.311018	5.67419	3.236	5.46501	3.63098	6.99906	1.52667	4.22699	1.60244	6.26181	2.47757	7.26137	3.21343	7.6051	2.12543	0.889086	0	0	0	0.868658	0	0	0	0.603117	0
S47369_SI	1	2	2	3R	4064453	4065328	Ada2b	3R:4062838..4066234(-1)	FBgn0037555	FBpp0081303;FBpp0099776	FBtr0081807;FBtr0100368	2.0293	0.0873322	1.68628	0.0990333	2.05395	0.129113	2.11059	0.168866	2.05895	0.0212318	2.12301	0.118674	1.81903	0.311803	7.62781	0.648809	5.41693	0.531202	7.84627	0.972694	8.33399	1.45978	7.83895	0.16576	8.39487	0.968731	6.35694	1.80498	0.101729	1	0	0	0.923712	0	0	0	0.0378331	1
S35714_SI	1	1	1	2R	5856465	5856740	Adam	2R:5856465..5858410(1)	FBgn0027619	FBpp0087475	FBtr0088387	3.44676	0.106708	3.06295	0.103172	3.63181	0.150377	3.53785	0.113071	3.51714	0.197129	3.47427	0.0485365	3.71898	0.186097	31.5171	3.32432	21.4679	2.26541	38.1	5.64933	34.5428	4.0182	34.1099	6.31943	32.2995	1.55	41.7016	7.77346	0.040061	1	1	1	0.767761	0	0	0	0.028581	1
S35715_SI	1	1	1	2R	5856966	5857057	Adam	2R:5856465..5858410(1)	FBgn0027619	FBpp0087475	FBtr0088387	4.32819	0.101671	4.07867	0.232141	4.38217	0.193563	4.67807	0.0205448	4.49227	0.174186	4.38674	0.171109	4.27685	0.202118	76.0637	7.51473	60.1002	13.2227	81.1726	16.3209	107.577	2.19694	90.2178	15.3529	81.187	14.4136	73.0353	15.4989	0.300254	0	0	0	0.527486	0	0	0	0.188422	1
S35716_SI	1	1	1	2R	5857246	5857359	Adam	2R:5856465..5858410(1)	FBgn0027619	FBpp0087475	FBtr0088387	4.43908	0.196147	4.31659	0.197591	4.71959	0.0931904	4.73507	0.115862	4.78415	0.069417	4.64972	0.0381384	4.67263	0.060105	85.8203	17.4979	75.9427	15.6243	112.484	10.2977	114.371	12.8086	119.793	8.37084	104.606	3.94973	107.109	6.50333	0.507195	0	0	0	0.0376699	1	1	1	0.0443999	1
S35717_SI	1	1	1	2R	5857424	5857712	Adam	2R:5856465..5858410(1)	FBgn0027619	FBpp0087475	FBtr0088387	4.11473	0.148135	3.86705	0.130657	4.06106	0.180646	4.29885	0.00887431	4.23534	0.11482	4.05005	0.19249	4.07841	0.0304925	61.6782	8.92006	48.0743	6.29456	58.7873	11.4305	73.6167	0.651735	69.3955	8.19944	58.1137	11.1906	59.0699	1.80763	0.181855	1	0	0	0.564163	0	0	0	0.343846	0
S35718_SI	1	1	1	2R	5857777	5857913	Adam	2R:5856465..5858410(1)	FBgn0027619	FBpp0087475	FBtr0088387	4.47142	0.137016	4.25339	0.146135	4.39169	0.118328	4.57832	0.0231362	4.58732	0.125984	4.49415	0.00667142	4.46422	0.169994	88.0175	11.6337	70.8566	10.671	81.2005	9.55824	97.3681	2.2388	98.751	12.4242	89.4932	0.598192	87.6999	15.0603	0.17872	1	0	0	0.518153	0	0	0	0.13409	1
S35719_SI	1	1	1	2R	5857979	5858410	Adam	2R:5856465..5858410(1)	FBgn0027619	FBpp0087475	FBtr0088387	4.36934	0.162737	4.27162	0.107177	4.34786	0.158793	4.29153	0.0526505	4.33822	0.117385	4.26653	0.145798	4.42284	0.150626	79.6902	12.9202	71.9177	7.92783	78.024	11.8173	73.1464	3.90461	76.9187	8.83269	71.7913	10.7794	83.9719	12.8528	0.650508	0	0	0	0.905605	0	0	0	0.986082	0
F11532_SI	2	3	3	X	1667783	1668255	Adar	X:1667783..1678034(1)	FBgn0026086	FBpp0070286;FBpp0070287;FBpp0100009	FBtr0070299;FBtr0070300;FBtr0100557	3.19073	0.125508	3.35204	0.17765	2.90265	0.0739638	3.64431	0.0618563	2.9277	0.0902574	2.97523	0.223851	3.31687	0.125506	24.4353	3.1067	28.8529	4.86744	18.2596	1.34434	38.3052	2.37594	18.7349	1.67011	19.9367	4.70346	27.7159	3.3595	0.40206	0	0	0	0.144332	1	0	0	0.0360702	1
F11536_SI	3	3	3	X	1673123	1674277	Adar	X:1667783..1678034(1)	FBgn0026086	FBpp0070286;FBpp0070287;FBpp0100009	FBtr0070299;FBtr0070300;FBtr0100557	2.31206	0.501482	2.63856	0.185376	2.30016	0.205553	3.21952	0.127322	2.30011	0.111328	2.53226	0.378309	2.45621	0.125393	10.9732	5.45424	14.1515	2.55803	10.1339	2.05395	25.1546	3.30721	10.0169	1.12889	13.2036	5.07	11.7206	1.42458	0.397168	0	0	0	0.983517	0	0	0	0.824786	0
S11533_SI	1	2	2	X	1669732	1669771	Adar	X:1667783..1678034(1)	FBgn0026086	FBpp0070286;FBpp0100009	FBtr0070299;FBtr0100557	3.23352	0.295449	3.25032	0.111714	2.42774	0.668462	3.31087	0.32525	2.61454	0.333491	3.07648	0.23886	2.69769	0.255689	26.129	7.88377	25.9061	2.88885	13.0687	6.94142	28.3495	8.61921	14.1401	4.20726	22.0903	5.12822	15.182	4.0416	0.983847	0	0	0	0.243845	0	0	0	0.796528	0
S11534_SI	1	3	3	X	1672645	1672732	Adar	X:1667783..1678034(1)	FBgn0026086	FBpp0070286;FBpp0070287;FBpp0100009	FBtr0070299;FBtr0070300;FBtr0100557	3.03368	0.146935	3.64655	0.0815869	2.66252	0.356532	3.71206	0.131292	2.77991	0.247705	2.95234	0.357462	2.90772	0.656957	20.9275	3.18782	38.4281	3.18021	15.0109	5.11004	41.1692	5.24359	16.4588	4.21881	19.9881	7.19107	20.7021	10.5081	0.183126	1	0	0	0.636413	0	0	0	0.127435	1
S11535_SI	1	3	3	X	1672848	1672993	Adar	X:1667783..1678034(1)	FBgn0026086	FBpp0070286;FBpp0070287;FBpp0100009	FBtr0070299;FBtr0070300;FBtr0100557	3.58495	0.212564	3.91204	0.0156358	3.20132	0.290227	3.91366	0.167433	3.04259	0.248134	3.34207	0.723006	3.79199	0.0356946	36.5754	7.27481	50.0047	0.779555	25.3093	6.75161	50.5357	8.01775	21.3992	5.39774	32.8048	18.4523	44.3632	1.56815	0.498797	0	0	0	0.222701	0	0	0	0.197416	1
S11537_SI	1	3	3	X	1674364	1674644	Adar	X:1667783..1678034(1)	FBgn0026086	FBpp0070286;FBpp0070287;FBpp0100009	FBtr0070299;FBtr0070300;FBtr0100557	3.55278	0.0151682	3.92917	0.112817	3.26438	0.370232	4.00442	0.111698	3.41559	0.105507	3.44471	0.200996	3.77875	0.0914541	34.9127	0.527226	51.0768	5.59352	27.5975	10.7781	55.0728	6.32322	30.5476	3.1989	31.7696	6.61699	43.8813	3.90885	0.158517	1	0	0	0.666059	0	0	0	0.0664299	1
S11538_SI	1	3	3	X	1674708	1674858	Adar	X:1667783..1678034(1)	FBgn0026086	FBpp0070286;FBpp0070287;FBpp0100009	FBtr0070299;FBtr0070300;FBtr0100557	3.88573	0.0362843	4.27641	0.148024	3.63443	0.169314	4.1981	0.144112	3.73802	0.227949	3.75071	0.272199	3.95678	0.0789043	48.7241	1.77295	72.5186	11.011	38.2956	6.62138	67.0082	9.22505	42.7352	9.4727	43.565	11.0186	52.3989	4.21423	0.0885221	1	1	0	0.575518	0	0	0	0.0236437	1
S11539_SI	1	3	3	X	1675751	1675916	Adar	X:1667783..1678034(1)	FBgn0026086	FBpp0070286;FBpp0070287;FBpp0100009	FBtr0070299;FBtr0070300;FBtr0100557	3.34668	0.075261	3.54867	0.117436	2.703	0.520173	3.84219	0.0254738	3.16361	0.113806	3.1843	0.209491	3.38397	0.269892	28.4617	2.12907	34.9305	4.22483	16.4031	7.6212	46.6373	1.18046	23.7583	2.70728	24.4998	4.99435	30.1803	7.60265	0.641102	0	0	0	0.678649	0	0	0	0.345734	0
S11540_SI	1	3	3	X	1676969	1677068	Adar	X:1667783..1678034(1)	FBgn0026086	FBpp0070286;FBpp0070287;FBpp0100009	FBtr0070299;FBtr0070300;FBtr0100557	3.42434	0.169943	3.83748	0.0499043	2.99581	0.380613	3.7113	0.289965	3.03205	0.44265	3.23415	0.351919	3.63725	0.0634661	30.9993	5.26545	46.4467	2.28405	21.1406	8.26676	42.0304	11.5758	22.0371	8.71146	26.4111	8.74073	38.0378	2.37002	0.322107	0	0	0	0.351094	0	0	0	0.130265	1
S11541_SI	1	3	3	X	1677142	1677621	Adar	X:1667783..1678034(1)	FBgn0026086	FBpp0070286;FBpp0070287;FBpp0100009	FBtr0070299;FBtr0070300;FBtr0100557	3.18196	0.280389	3.14137	0.275205	2.99989	0.20177	3.47211	0.0815966	2.96317	0.0723015	2.99591	0.424921	3.22732	0.083967	24.6968	6.32227	23.7275	6.53802	20.4122	4.50759	32.277	2.6857	19.3933	1.41362	21.1257	7.69009	25.2704	2.06943	0.93142	0	0	0	0.540391	0	0	0	0.707879	0
S11542_SI	1	3	3	X	1677689	1678034	Adar	X:1667783..1678034(1)	FBgn0026086	FBpp0070286;FBpp0070287;FBpp0100009	FBtr0070299;FBtr0070300;FBtr0100557	3.93944	0.0499563	4.49145	0.0541491	3.59073	0.267367	4.18129	0.0521249	3.6746	0.0956219	3.76275	0.228118	4.10881	0.0986843	51.4326	2.59022	89.3386	4.85909	37.1848	9.04489	65.5089	3.3647	39.5527	3.75536	43.7909	9.39997	61.0723	6.03375	0.0113989	1	1	1	0.221351	0	0	0	0.00183784	1
F33233_SI	4	3	3	2R	2549774	2550262	Adf1	2R:2549774..2555592(1)	FBgn0000054	FBpp0085446;FBpp0085447;FBpp0089262	FBtr0086111;FBtr0086112;FBtr0086113	2.74842	0.153137	2.89303	0.0479192	3.21664	0.0429746	3.03168	0.331872	2.89216	0.209735	3.06705	0.0936193	2.88744	0.163115	15.7432	2.48825	18.0618	0.862357	24.9614	1.07399	21.4711	6.63353	18.2896	3.64082	21.5401	1.95956	18.1039	2.85851	0.584001	0	0	0	0.586729	0	0	0	0.49374	0
S33234_SI	1	3	3	2R	2554225	2554518	Adf1	2R:2549774..2555592(1)	FBgn0000054	FBpp0085446;FBpp0085447;FBpp0089262	FBtr0086111;FBtr0086112;FBtr0086113	2.42527	0.141707	2.3092	0.200369	2.71099	0.145263	2.54708	0.103514	2.38306	0.228078	2.63043	0.189467	2.44444	0.192769	11.3818	1.63014	10.1963	1.91321	15.1666	2.28457	12.8147	1.29379	11.0205	2.37292	14.05	2.73476	11.6659	2.2057	0.682052	0	0	0	0.900405	0	0	0	0.175036	1
S33235_SI	1	3	3	2R	2554578	2555592	Adf1	2R:2549774..2555592(1)	FBgn0000054	FBpp0085446;FBpp0085447;FBpp0089262	FBtr0086111;FBtr0086112;FBtr0086113	3.06085	0.079893	3.0474	0.122673	3.27721	0.133402	2.92701	0.0647856	3.05199	0.108349	3.08417	0.122119	2.94768	0.0124027	21.3915	1.72295	21.1673	2.63218	26.6821	3.65313	18.6975	1.19074	21.2404	2.30217	21.9582	2.67594	19.0627	0.235675	0.949334	0	0	0	0.967725	0	0	0	0.844336	0
F29070_SI	2	2	2	3L	17746567	17747525	Adgf-A	3L:17744818..17757253(-1)	FBgn0036752	FBpp0074955;FBpp0089360	FBtr0075190;FBtr0075191	2.03543	0.126275	2.12674	0.147325	2.72854	0.164423	2.53637	0.287348	2.93323	0.0943112	3.00911	0.0825552	2.92867	0.0637327	7.69536	0.935217	8.44668	1.19117	15.4665	2.54159	12.9686	3.44701	18.8437	1.76229	20.3158	1.694	18.7281	1.19335	0.723853	0	0	0	0.000339034	1	1	1	0.000387595	1
S29068_SI	1	2	2	3L	17744818	17746179	Adgf-A	3L:17744818..17757253(-1)	FBgn0036752	FBpp0074955;FBpp0089360	FBtr0075190;FBtr0075191	2.35423	0.0668629	2.50866	0.18054	3.18762	0.0839397	2.67905	0.210021	3.31596	0.124606	3.45759	0.0432898	3.19581	0.0682595	10.5457	0.700554	12.4182	2.1281	24.2955	2.07084	14.7778	2.90205	27.6939	3.52534	31.7603	1.36615	24.4675	1.64058	0.382326	0	0	0	2.91517e-05	1	1	1	3.21901e-05	1
S29069_SI	1	2	2	3L	17746235	17746417	Adgf-A	3L:17744818..17757253(-1)	FBgn0036752	FBpp0074955;FBpp0089360	FBtr0075190;FBtr0075191	2.42252	0.137274	2.95798	0.19379	3.17846	0.160898	2.78165	0.0620555	3.5259	0.187474	3.35236	0.310374	3.1953	0.0909189	11.3462	1.58503	19.4945	3.60953	24.2344	3.66059	16.1663	0.992848	34.3954	6.69382	29.5275	9.50788	24.4838	2.1702	0.0267664	1	1	1	0.000196687	1	1	1	0.0997524	1
S50409_SI	1	1	1	3R	9532479	9532725	Adgf-C	3R:9532479..9534854(1)	FBgn0038173	FBpp0082289	FBtr0082821	1.79966	0.22762	2.20934	0.316356	2.65211	0.0596714	2.23623	0.251468	2.43216	0.441407	2.39651	0.190499	2.55158	0.73636	6.14907	1.32162	9.42336	3.04317	14.2031	0.867323	9.56462	2.52881	12.1284	5.16454	11.1215	2.18894	15.5281	12.1243	0.441925	0	0	0	0.204283	0	0	0	0.763818	0
S50410_SI	1	1	1	3R	9533146	9533643	Adgf-C	3R:9532479..9534854(1)	FBgn0038173	FBpp0082289	FBtr0082821	1.70551	0.17794	1.80469	0.0833536	2.07935	0.240118	1.48711	0.225843	2.07548	0.127671	1.94349	0.0422678	2.23223	0.945416	5.56104	0.949822	6.09198	0.496339	8.18349	2.11974	4.50234	1.05897	8.01118	1.00095	6.98722	0.29704	12.7489	12.4728	0.891913	0	0	0	0.518843	0	0	0	0.841123	0
S50411_SI	1	1	1	3R	9533699	9533868	Adgf-C	3R:9532479..9534854(1)	FBgn0038173	FBpp0082289	FBtr0082821	1.16745	0.403657	1.40573	0.417802	2.22229	0.250272	1.52391	0.54343	1.88568	0.290161	2.29234	0.196909	2.32319	0.778644	3.37781	1.18868	2.83851	2.74543	9.43405	2.1448	5.00542	2.21805	6.78689	2.09274	10.0221	1.8635	12.6905	10.6602	0.781003	0	0	0	0.241897	0	0	0	0.191585	1
S50412_SI	1	1	1	3R	9533923	9534104	Adgf-C	3R:9532479..9534854(1)	FBgn0038173	FBpp0082289	FBtr0082821	1.09681	0.916904	1.29208	0.837075	2.22961	0.203998	1.77316	0.183417	2.20515	0.0845611	1.76971	0.0540492	1.74106	1.41091	3.76524	2.52624	4.45949	3.02768	9.43467	1.77421	5.95539	1.0811	9.09299	0.752717	5.87485	0.318478	11.3574	15.2748	0.882793	0	0	0	0.249902	0	0	0	0.671749	0
S50413_SI	1	1	1	3R	9534157	9534293	Adgf-C	3R:9532479..9534854(1)	FBgn0038173	FBpp0082289	FBtr0082821	1.49798	0.481718	1.89381	0.190036	2.25624	0.738321	2.00403	0.177095	2.01609	0.532256	2.1942	0.430137	2.43442	0.779894	4.8559	2.53038	6.72192	1.2008	11.362	6.65073	7.49852	1.36952	8.1623	3.56793	9.48826	3.48843	14.1916	11.9315	0.646603	0	0	0	0.525966	0	0	0	0.741798	0
S50414_SI	1	1	1	3R	9534349	9534854	Adgf-C	3R:9532479..9534854(1)	FBgn0038173	FBpp0082289	FBtr0082821	1.8777	0.164433	2.33671	0.210763	2.56958	0.0995906	1.99892	0.184421	2.04066	0.229652	2.20796	0.279094	2.27993	0.915083	6.59804	1.0963	10.4973	2.12306	13.1082	1.27519	7.46204	1.29638	7.83683	1.88659	9.33941	2.65185	13.1385	12.5766	0.404318	0	0	0	0.809437	0	0	0	0.854405	0
S50404_SI	1	1	1	3R	9529349	9529485	Adgf-D	3R:9528806..9531180(-1)	FBgn0038172	FBpp0082310	FBtr0082845	3.48188	0.324052	3.36365	0.333166	4.1071	0.115736	3.80928	0.0944239	4.09444	0.0453906	3.85748	0.0498931	3.66879	0.466827	33.7249	11.5211	29.9087	8.93028	61.0748	7.02231	45.2507	4.20592	60.0472	2.7354	47.3847	2.32951	42.3463	21.3557	0.785044	0	0	0	0.0671596	1	1	0	0.143165	1
S50405_SI	1	1	1	3R	9529594	9529775	Adgf-D	3R:9528806..9531180(-1)	FBgn0038172	FBpp0082310	FBtr0082845	3.79232	0.00740703	3.3096	0.106689	4.28878	0.153102	3.89989	0.266662	4.11505	0.198671	4.05732	0.0600509	3.83934	0.321976	44.3601	0.329264	27.48	3.00469	73.5252	11.3672	50.5805	13.4635	62.0481	11.9125	57.888	3.43508	48.1953	16.3744	0.0553273	1	1	0	0.209788	0	0	0	0.00514858	1
S50406_SI	1	1	1	3R	9529832	9530001	Adgf-D	3R:9528806..9531180(-1)	FBgn0038172	FBpp0082310	FBtr0082845	3.80546	0.281131	3.43543	0.264949	4.3376	0.122129	3.91775	0.165891	4.09664	0.0647399	4.01565	0.154234	3.79427	0.347217	46.0815	11.9117	31.7483	7.8694	76.9679	9.90209	50.7544	8.5194	60.2228	3.94503	55.9108	8.91088	46.3227	16.7383	0.209799	0	0	0	0.340003	0	0	0	0.0450468	1
S50407_SI	1	1	1	3R	9530055	9530540	Adgf-D	3R:9528806..9531180(-1)	FBgn0038172	FBpp0082310	FBtr0082845	3.37503	0.0540677	3.08295	0.173953	3.99885	0.100742	3.58899	0.15998	3.82106	0.072596	3.52651	0.296769	3.55479	0.300278	29.2538	1.59173	22.0428	3.80397	54.7479	5.70458	36.501	5.64658	45.7327	3.31083	34.9744	9.71097	36.0965	11.52	0.254959	0	0	0	0.072427	1	1	0	0.0740566	1
S50408_SI	1	1	1	3R	9530974	9531180	Adgf-D	3R:9528806..9531180(-1)	FBgn0038172	FBpp0082310	FBtr0082845	3.177	0.106931	2.77134	0.123176	3.90632	0.138511	3.46621	0.0308352	3.62711	0.185616	3.31728	0.202115	3.40203	0.480806	24.0645	2.49845	16.0623	2.02001	50.0683	6.74807	32.0253	0.98004	38.0284	6.81874	27.9557	5.47994	32.5738	16.8318	0.174872	1	0	0	0.128834	1	0	0	0.064018	1
S26626_SI	1	2	2	3L	12193496	12193738	Adk1	3L:12193496..12197182(-1)	FBgn0022709	FBpp0075749;FBpp0075750	FBtr0076017;FBtr0076018	5.12463	0.0587966	4.8268	0.0747805	5.0913	0.111991	4.7978	0.0837305	4.91699	0.0976225	4.75487	0.0813378	4.96352	0.226286	168.306	9.88843	125.043	9.2979	163.384	18.8961	121.53	10.3285	137.029	13.5422	116.401	9.29121	145.467	31.0408	0.0571782	1	1	0	0.192432	1	0	0	0.709146	0
S26627_SI	1	2	2	3L	12193812	12194189	Adk1	3L:12193496..12197182(-1)	FBgn0022709	FBpp0075749;FBpp0075750	FBtr0076017;FBtr0076018	4.76761	0.288808	4.38304	0.0805995	4.82543	0.120374	4.67602	0.104854	4.64173	0.0992432	4.52547	0.154355	4.66632	0.0985355	120.823	32.8346	80.2518	6.31155	125.306	14.645	107.73	11.0404	104.058	10.0226	93.0651	14.0553	106.652	10.5891	0.0540556	1	1	0	0.585165	0	0	0	0.526286	0
S26628_SI	1	2	2	3L	12194474	12194596	Adk1	3L:12193496..12197182(-1)	FBgn0022709	FBpp0075749;FBpp0075750	FBtr0076017;FBtr0076018	4.44213	0.0595621	4.05326	0.0946491	4.33189	0.086198	4.4471	0.0541413	4.33267	0.117574	4.09813	0.0470603	4.26012	0.153389	85.0575	5.13416	57.76	5.60329	76.3012	6.61515	85.4628	4.62323	76.4905	8.66927	60.2725	2.86892	71.39	11.3457	0.0039713	1	1	1	0.422661	0	0	0	0.782794	0
S26629_SI	1	1	1	3L	12194879	12194962	Adk1	3L:12193496..12197182(-1)	FBgn0022709	FBpp0075750	FBtr0076018	3.57614	0.68949	3.4086	0.35554	3.71243	0.279728	3.84423	0.158564	3.66033	0.199505	3.48358	0.819141	3.5686	0.653394	41.3016	24.9028	31.4419	10.1335	42.1384	11.32	47.1235	7.68747	39.3794	7.53747	39.0855	23.0136	40.1132	20.8569	0.856184	0	0	0	0.933438	0	0	0	0.941592	0
S26630_SI	1	2	2	3L	12196819	12197182	Adk1	3L:12193496..12197182(-1)	FBgn0022709	FBpp0075749;FBpp0075750	FBtr0076017;FBtr0076018	4.40508	0.14195	4.075	0.0966514	4.21059	0.12983	4.12807	0.0653568	4.29623	0.0576744	4.20814	0.135309	4.22161	0.261614	82.4052	11.3075	59.0372	5.85574	67.823	8.79442	62.1465	4.05624	73.5045	4.26547	67.6339	8.84437	69.6765	17.5565	0.0808095	1	1	0	0.624982	0	0	0	0.533073	0
S44480_SI	1	1	1	2R	19911721	19911943	Adk2	2R:19911721..19913400(1)	FBgn0022708	FBpp0072072	FBtr0072163	3.84299	0.152361	3.31611	0.213497	4.11535	0.136598	4.21709	0.0819051	4.11825	0.239134	3.71115	0.2988	3.9621	0.492531	47.0178	6.88168	27.9566	5.57851	61.7092	8.59151	67.9862	5.49268	62.5848	14.0206	42.0567	11.3375	56.4988	23.1999	0.127016	1	0	0	0.466946	0	0	0	0.267007	0
S44481_SI	1	1	1	2R	19912423	19912659	Adk2	2R:19911721..19913400(1)	FBgn0022708	FBpp0072072	FBtr0072163	3.52515	0.116763	3.28853	0.28919	3.75927	0.129564	3.93417	0.0764545	4.03157	0.0226622	3.91793	0.335034	3.65373	0.221922	34.1148	4.03165	27.5971	8.50445	43.181	5.37585	51.2192	3.91043	56.3587	1.27705	52.0926	15.7991	39.2327	8.1951	0.405296	0	0	0	0.0550258	1	1	0	0.0191642	1
S44482_SI	1	1	1	2R	19912723	19912890	Adk2	2R:19911721..19913400(1)	FBgn0022708	FBpp0072072	FBtr0072163	4.0954	0.227489	3.83616	0.441421	4.22688	0.178816	4.25654	0.0103552	4.22496	0.0656282	4.20153	0.088953	4.10697	0.141868	61.0879	13.485	49.4932	22.1616	69.2956	11.6394	70.5683	0.730723	68.4689	4.43004	66.9669	6.06954	61.1602	8.31691	0.387782	0	0	0	0.706743	0	0	0	0.200706	0
S44483_SI	1	1	1	2R	19912955	19913400	Adk2	2R:19911721..19913400(1)	FBgn0022708	FBpp0072072	FBtr0072163	4.45271	0.116739	4.0757	0.134918	4.80625	0.142332	4.67201	0.0134501	4.75987	0.101943	4.64124	0.0961116	4.83694	0.0194893	86.2573	10.3431	59.2416	7.70809	123.17	16.5763	106.919	1.4346	117.127	11.5713	103.987	9.72733	126.099	2.44601	0.00975514	1	1	1	0.0302128	1	1	1	0.000582054	1
F48957_SI	2	2	2	3R	6714788	6715310	Adk3	3R:6713288..6715310(-1)	FBgn0042094	FBpp0081806;FBpp0081807	FBtr0082330;FBtr0082331	2.14087	0.704407	1.98816	0.518609	2.044	0.250625	2.0179	0.314972	2.53007	0.176819	2.24691	0.309186	2.33466	0.230887	9.9517	6.48486	7.97208	4.00606	7.89552	1.82495	7.78567	2.58879	12.684	2.19434	9.7661	3.03756	10.5023	2.24986	0.827369	0	0	0	0.504756	0	0	0	0.683203	0
S48956_SI	1	2	2	3R	6713288	6714065	Adk3	3R:6713288..6715310(-1)	FBgn0042094	FBpp0081806;FBpp0081807	FBtr0082330;FBtr0082331	3.25156	0.248572	2.97237	0.114137	3.04339	0.211713	2.99032	0.126651	3.33032	0.23508	3.14559	0.0811535	3.236	0.0516158	26.3517	6.25097	19.624	2.26898	21.3497	4.85781	20	2.58152	28.463	6.61776	23.2848	1.90478	25.4543	1.29966	0.240271	0	0	0	0.793733	0	0	0	0.501505	0
S59244_SI	1	1	1	3R	25960997	25962141	AdoR	3R:25960997..25964247(-1)	FBgn0039747	FBpp0084947	FBtr0085581	0.63491	0.562667	0.440505	0.5468	1.11438	0.562094	0.868403	0.27688	0.562441	0.0705264	0.698712	0.369483	0.447469	0.240973	2.10786	1.25901	1.7032	0.825183	3.41847	1.81226	2.44124	0.617103	1.75782	0.121475	2.0974	0.682831	1.59556	0.39596	0.794585	0	0	0	0.932673	0	0	0	0.715006	0
S59245_SI	1	1	1	3R	25962208	25962703	AdoR	3R:25960997..25964247(-1)	FBgn0039747	FBpp0084947	FBtr0085581	0.31559	0.138211	0.15533	0.79243	1.1579	0.581163	0.0931764	1.15703	0.437315	0.22505	0.453788	0.488198	-0.0745424	0.41872	1.37963	0.18425	1.39197	0.836165	3.58377	1.86428	1.52632	1.08634	1.57585	0.372707	1.68996	0.688742	0.98592	0.431175	0.894381	0	0	0	0.921995	0	0	0	0.784082	0
S59246_SI	1	1	1	3R	25962796	25963007	AdoR	3R:25960997..25964247(-1)	FBgn0039747	FBpp0084947	FBtr0085581	-0.346458	0.125267	0.46385	0.640791	0.88929	0.74477	0.90836	0.334771	0.772287	0.481735	0.16957	0.413467	0.260881	0.760859	0.47331	0.41467	1.17082	1.25849	2.87328	1.53483	2.57073	0.807723	1.52768	1.52166	0.823863	0.795304	1.59885	1.31834	0.45621	0	0	0	0.282327	0	0	0	0.822623	0
S59247_SI	1	1	1	3R	25963776	25964247	AdoR	3R:25960997..25964247(-1)	FBgn0039747	FBpp0084947	FBtr0085581	-0.190176	0.688884	0.157792	0.0546416	0.648375	0.90188	0.284886	0.688281	0.185956	0.553818	0.224145	1.0354	0.200085	0.71752	0.963251	0.629455	0.781198	0.678049	2.51871	1.88337	1.55604	1.05887	1.33057	0.70919	1.65996	1.19761	1.42324	0.858122	0.819353	0	0	0	0.774937	0	0	0	0.971047	0
S33647_SI	1	1	1	2R	3130529	3132020	Ady43A	2R:3130529..3133263(-1)	FBgn0026602	FBpp0088121	FBtr0089050	2.23395	0.100434	1.68527	0.411684	3.29666	0.0706984	3.19703	0.0894251	2.9072	0.0685604	2.92892	0.153757	2.49397	0.0519718	9.36757	0.914971	5.69751	2.23926	27.0725	1.88519	24.5243	2.16255	18.3341	1.25332	18.855	2.88809	12.1201	0.626475	0.0204514	1	1	1	0.00611463	1	1	1	5.78378e-05	1
S33648_SI	1	1	1	2R	3132493	3132648	Ady43A	2R:3130529..3133263(-1)	FBgn0026602	FBpp0088121	FBtr0089050	2.30984	0.139274	2.03314	0.578911	3.26015	0.100598	3.33841	0.341014	2.96492	0.0694217	2.94828	0.190222	2.37297	0.516428	10.1366	1.36034	8.57878	5.207	26.1493	2.50479	29.2333	9.24509	19.4246	1.37144	19.3101	3.8013	11.6542	5.39487	0.582715	0	0	0	0.13558	1	0	0	0.036864	1
S33649_SI	1	1	1	2R	3132727	3133263	Ady43A	2R:3130529..3133263(-1)	FBgn0026602	FBpp0088121	FBtr0089050	2.97882	0.198379	2.58778	0.356598	3.90167	0.0876897	3.76424	0.149719	3.49342	0.150667	3.46199	0.0423639	2.94642	0.082743	19.918	3.80643	13.8559	4.68857	49.6288	4.38551	43.4458	6.2398	33.1431	4.84292	31.8993	1.34904	19.0806	1.55177	0.0975738	1	1	0	0.0303729	1	1	1	0.00107386	1
F30892_SI	3	3	3	3L	21428125	21429109	Aef1	3L:21426528..21430973(1)	FBgn0005694	FBpp0078004;FBpp0078005;FBpp0078006	FBtr0078348;FBtr0078349;FBtr0078350	2.78208	0.131909	2.44316	0.197821	2.62958	0.113868	2.97977	0.0695564	2.5792	0.0413616	2.70612	0.128855	2.73708	0.138082	16.2471	2.15899	11.6611	2.32092	13.9363	1.61625	19.7148	1.35591	13.194	0.542038	15.055	1.96859	15.5422	2.20618	0.0446955	1	1	1	0.241618	0	0	0	0.119681	1
S30890_SI	1	2	2	3L	21426528	21426801	Aef1	3L:21426528..21430973(1)	FBgn0005694	FBpp0078004;FBpp0078005	FBtr0078348;FBtr0078349	3.07863	0.0936757	3.20653	0.265415	2.90931	0.137953	3.20611	0.0996303	2.82781	0.14833	3.0149	0.172016	3.16776	0.323323	21.7933	2.08718	25.2556	6.28299	18.4777	2.61305	24.7651	2.48146	17.0299	2.43462	20.5886	3.53018	24.5541	7.34439	0.68043	0	0	0	0.356675	0	0	0	0.502701	0
S30891_SI	1	1	1	3L	21426984	21427147	Aef1	3L:21426528..21430973(1)	FBgn0005694	FBpp0078006	FBtr0078350	2.36662	0.348583	2.48412	0.375827	1.85903	0.522221	2.47247	0.512175	2.2383	0.123265	2.46501	0.327787	2.14676	0.558017	7.32452	6.87627	12.5755	4.80166	7.06687	3.35942	12.9396	6.65384	9.42565	1.18671	12.2102	4.22776	9.48618	5.22913	0.900154	0	0	0	0.889706	0	0	0	0.983668	0
S30893_SI	1	3	3	3L	21429173	21430973	Aef1	3L:21426528..21430973(1)	FBgn0005694	FBpp0078004;FBpp0078005;FBpp0078006	FBtr0078348;FBtr0078349;FBtr0078350	3.23622	0.0776551	3.44742	0.0387751	3.25657	0.0759851	3.25531	0.0300803	3.27526	0.0650772	3.424	0.0467101	3.30066	0.0907091	25.4888	1.99784	31.4349	1.21223	26.0178	2.04032	25.9356	0.780791	26.4877	1.733	30.7141	1.42808	27.2043	2.42712	0.017685	1	1	1	0.717635	0	0	0	0.843347	0
S16911_SI	1	1	1	X	14679126	14679998	Ag5r	X:14679126..14680266(-1)	FBgn0015010	FBpp0073754	FBtr0073937	-1.03521	0.405197	-1.10339	0.105379	-1.2412	0.801968	-0.414437	0.411081	-0.724104	1.03672	-0.784636	0.691145	-1.13673	0.386344	0.373321	0.130674	0.221778	0.193653	0.272591	0.312372	0.459215	0.442825	0.639199	0.439315	0.528216	0.322423	0.336626	0.123023	0.965297	0	0	0	0.786989	0	0	0	0.807802	0
S17220_SI	1	1	1	X	15344295	15344448	Ahcy13	X:15344295..15346683(1)	FBgn0014455	FBpp0073847	FBtr0074030	2.22209	0.621274	1.90074	0.368333	2.08237	0.194239	1.94726	0.368488	2.17854	0.0673065	1.92062	0.310195	2.2436	0.211657	10.4811	6.40649	4.61271	4.36622	8.13424	1.50854	7.31384	2.44648	8.84694	0.605071	7.03849	2.05035	9.57392	2.12531	0.581709	0	0	0	0.950064	0	0	0	0.980497	0
S17222_SI	1	1	1	X	15345428	15346683	Ahcy13	X:15344295..15346683(1)	FBgn0014455	FBpp0073847	FBtr0074030	2.80225	0.269037	2.03651	0.450193	2.49986	0.109356	2.64149	0.133056	2.68515	0.0840846	2.82244	0.109375	2.6007	0.186357	16.9017	4.82399	8.14498	3.10975	12.2364	1.36937	14.1173	1.88504	14.6955	1.26411	16.8837	1.78871	13.6295	2.5267	0.0119879	1	1	1	0.754689	0	0	0	0.0102774	1
F52019_SI	3	2	2	3R	12804161	12804432	Ahcy89E	3R:12804161..12807905(-1)	FBgn0015011	FBpp0082821;FBpp0089085	FBtr0083378;FBtr0083379	1.31846	0.34973	0.949419	0.225221	1.56588	0.497471	1.68684	0.315809	1.66606	0.359501	1.68301	0.2542	1.59429	0.165069	3.88293	1.22387	2.62624	0.550115	5.24883	2.56138	5.59097	1.84579	5.51525	1.87115	5.4934	1.29688	4.97103	0.854333	0.460631	0	0	0	0.492386	0	0	0	0.107989	1
F52025_SI	2	2	2	3R	12807545	12807905	Ahcy89E	3R:12804161..12807905(-1)	FBgn0015011	FBpp0082821;FBpp0089085	FBtr0083378;FBtr0083379	1.87521	0.564594	2.01518	0.230436	2.05045	0.147771	2.28896	0.0303387	2.43443	0.100368	2.27882	0.0716625	2.28425	0.215807	7.18779	3.54254	7.6381	1.79891	7.83266	1.08624	9.86765	0.296739	11.4471	1.12356	9.78193	0.702453	9.96641	2.03423	0.738846	0	0	0	0.0951791	1	1	0	0.476021	0
S52020_SI	1	2	2	3R	12804502	12804745	Ahcy89E	3R:12804161..12807905(-1)	FBgn0015011	FBpp0082821;FBpp0089085	FBtr0083378;FBtr0083379	2.14691	0.254101	1.92055	0.376934	2.59821	0.174827	2.3755	0.154308	2.63697	0.289536	2.51042	0.134695	2.53572	0.23414	8.73547	2.05594	7.1641	2.79243	13.5948	2.38253	10.8419	1.66722	14.3421	3.76047	12.3837	1.63114	12.8501	2.84855	0.534221	0	0	0	0.13024	1	0	0	0.0670245	1
S52021_SI	1	2	2	3R	12804809	12805127	Ahcy89E	3R:12804161..12807905(-1)	FBgn0015011	FBpp0082821;FBpp0089085	FBtr0083378;FBtr0083379	2.52629	0.473971	2.28823	0.218757	2.72178	0.214328	2.58218	0.338936	2.80477	0.172698	2.87134	0.324051	2.70852	0.166089	13.4476	6.07623	10.0211	2.29257	15.4695	3.27492	13.7041	4.12608	16.6935	3.01047	18.3231	6.36522	15.141	2.38409	0.594312	0	0	0	0.519798	0	0	0	0.132078	1
S52022_SI	1	2	2	3R	12805199	12805865	Ahcy89E	3R:12804161..12807905(-1)	FBgn0015011	FBpp0082821;FBpp0089085	FBtr0083378;FBtr0083379	2.09703	0.201814	1.78823	0.11902	2.37724	0.208123	2.30126	0.200366	2.30037	0.173618	2.31193	0.142148	2.22695	0.406538	8.2519	1.63558	6.00742	0.724708	10.9584	2.41195	10.1169	1.9287	10.0765	1.69509	10.1601	1.38147	9.76163	3.57839	0.328697	0	0	0	0.552004	0	0	0	0.0809253	1
S52023_SI	1	2	2	3R	12806016	12806085	Ahcy89E	3R:12804161..12807905(-1)	FBgn0015011	FBpp0082821;FBpp0089085	FBtr0083378;FBtr0083379	2.32205	0.58049	2.38885	0.56889	2.21615	0.651372	2.51911	0.0221225	2.87214	0.297205	2.3487	0.394438	2.45572	0.586541	11.246	5.24879	7.86325	8.16466	10.7895	7.28727	12.4195	0.276261	18.1922	5.24446	11.0627	4.7065	12.875	6.02287	0.95386	0	0	0	0.451926	0	0	0	0.973016	0
S52024_SI	1	2	2	3R	12807361	12807421	Ahcy89E	3R:12804161..12807905(-1)	FBgn0015011	FBpp0082821;FBpp0089085	FBtr0083378;FBtr0083379	1.66764	1.01455	2.00789	0.624719	1.68924	0.225025	2.10676	0.314487	2.1938	0.878818	2.08314	0.393754	2.42741	0.548918	6.93339	4.79053	8.47493	5.22565	5.52447	1.33699	8.48153	2.44149	11.0157	6.72661	8.44248	3.17698	12.4077	5.84017	0.742192	0	0	0	0.579019	0	0	0	0.952914	0
S37357_SI	1	1	1	2R	8456966	8457117	Ak6	2R:8456518..8457372(-1)	FBgn0033754	FBpp0087004	FBtr0087891	1.93082	1.61024	2.48153	0.00982642	1.64464	0.52536	1.8693	0.186874	1.63324	0.54114	2.01181	0.426637	1.79645	0.365989	14.5439	18.5875	11.9599	0.117731	5.67668	2.49778	6.55993	1.23261	5.61832	2.82036	7.89973	2.88685	6.294	2.18845	0.615352	0	0	0	0.810032	0	0	0	0.678266	0
S37358_SI	1	1	1	2R	8457186	8457372	Ak6	2R:8456518..8457372(-1)	FBgn0033754	FBpp0087004	FBtr0087891	2.11035	1.32992	1.88843	0.893793	1.93309	0.624859	1.74211	0.451566	2.25044	0.400857	1.61634	0.284653	1.68255	0.109247	15.1629	19.4344	8.2766	5.74152	7.83656	3.91737	6.12712	2.90967	10.0296	4.17733	5.16404	1.33349	5.4006	0.585793	0.863496	0	0	0	0.918349	0	0	0	0.827287	0
F4734_SI	2	4	4	2L	8426773	8427093	Akap200	2L:8415690..8430984(1)	FBgn0027932	FBpp0079279;FBpp0079280;FBpp0079281;FBpp0079282	FBtr0079664;FBtr0079665;FBtr0079666;FBtr0079667	5.44519	0.276844	5.77208	0.122167	4.82953	0.125146	5.56283	0.109932	5.66363	0.0944594	5.64301	0.158862	5.85148	0.25936	237.369	61.3514	322.842	40.6855	125.896	15.9552	261.588	27.8096	289.042	26.7855	284.618	42.9759	355.225	84.8741	0.167717	1	0	0	0.383375	0	0	0	0.642518	0
F4736_SI	3	4	4	2L	8427615	8429462	Akap200	2L:8415690..8430984(1)	FBgn0027932	FBpp0079279;FBpp0079280;FBpp0079281;FBpp0079282	FBtr0079664;FBtr0079665;FBtr0079666;FBtr0079667	4.57214	0.2622	4.54252	0.151428	4.05434	0.148554	4.78884	0.142662	4.79269	0.0416019	4.85096	0.0630555	4.97902	0.0351359	98.8959	24.2379	94.636	13.9778	58.1289	8.7032	120.957	16.5248	120.694	4.96969	128.032	8.01355	145.392	5.14002	0.915672	0	0	0	0.264559	0	0	0	0.106978	1
F4737_SI	2	4	4	2L	8430281	8430984	Akap200	2L:8415690..8430984(1)	FBgn0027932	FBpp0079279;FBpp0079280;FBpp0079281;FBpp0079282	FBtr0079664;FBtr0079665;FBtr0079666;FBtr0079667	5.60713	0.0793549	5.64006	0.152854	5.12782	0.13612	5.42598	0.123119	5.67114	0.0541468	5.7928	0.144908	5.88197	0.0314922	272.937	21.8169	283.647	42.4127	169.829	23.2769	228.362	27.272	290.65	15.7826	330.202	46.8413	358.634	11.3929	0.878947	0	0	0	0.73849	0	0	0	0.34543	0
S4732_SI	1	2	2	2L	8415690	8415886	Akap200	2L:8415690..8430984(1)	FBgn0027932	FBpp0079279;FBpp0079282	FBtr0079664;FBtr0079667	5.23661	0.146613	5.46578	0.0380984	4.54054	0.105548	5.11929	0.0778457	5.24163	0.102581	5.27256	0.151875	5.43119	0.315548	189.398	28.2194	236.574	8.96243	94.1292	9.75872	167.556	13.1502	189.644	19.5871	196.442	30.4917	235.618	66.8933	0.288297	0	0	0	0.988029	0	0	0	0.383458	0
S4733_SI	1	1	1	2L	8419874	8420064	Akap200	2L:8415690..8430984(1)	FBgn0027932	FBpp0079280	FBtr0079665	4.85901	1.12887	5.93636	0.155002	4.8391	0.161297	5.54436	0.188245	5.64083	0.123993	5.57705	0.125578	5.48108	1.07992	177.977	130.733	381.668	61.1466	127.621	21.2558	258.754	46.8938	283.175	36.2215	265.678	33.1954	321.99	221.105	0.175909	1	0	0	0.346967	0	0	0	0.71035	0
S4735_SI	1	4	4	2L	8427158	8427553	Akap200	2L:8415690..8430984(1)	FBgn0027932	FBpp0079279;FBpp0079280;FBpp0079281;FBpp0079282	FBtr0079664;FBtr0079665;FBtr0079666;FBtr0079667	4.74696	0.270001	4.68816	0.128169	4.02645	0.216759	4.83989	0.107122	4.75771	0.0680703	4.78287	0.11618	4.98599	0.025004	118.04	31.4009	109.262	14.4011	57.0058	11.4063	126.943	13.7099	116.66	8.01521	119.984	13.8928	146.379	3.65024	0.838764	0	0	0	0.97465	0	0	0	0.720363	0
F51640_SI	2	3	3	3R	11924938	11925382	Akt1	3R:11924938..11930239(1)	FBgn0010379	FBpp0082680;FBpp0082681;FBpp0082682	FBtr0083226;FBtr0083227;FBtr0083228	2.69312	0.2252	2.81877	0.147679	2.28581	0.145977	3.0927	0.138982	2.53492	0.232543	2.58127	0.151319	2.57141	0.105841	15.0334	3.45798	16.8761	2.41822	9.91275	1.4549	22.1797	3.11325	12.8398	2.88754	13.3163	2.05078	13.1341	1.42753	0.638211	0	0	0	0.534697	0	0	0	0.315646	0
S51641_SI	1	3	3	3R	11926622	11927448	Akt1	3R:11924938..11930239(1)	FBgn0010379	FBpp0082680;FBpp0082681;FBpp0082682	FBtr0083226;FBtr0083227;FBtr0083228	2.8593	0.246379	2.45953	0.105721	2.48276	0.168806	3.09529	0.0334359	2.65798	0.0473261	2.46711	0.087012	2.73395	0.103565	17.7885	4.05587	11.7435	1.26364	12.1015	2.00828	22.1019	0.744213	14.2781	0.673731	11.8183	1.04213	15.4488	1.60221	0.0284282	1	1	1	0.284747	0	0	0	0.979161	0
S51642_SI	1	3	3	3R	11927517	11927714	Akt1	3R:11924938..11930239(1)	FBgn0010379	FBpp0082680;FBpp0082681;FBpp0082682	FBtr0083226;FBtr0083227;FBtr0083228	2.57928	0.327705	2.79644	0.171919	2.05561	0.314802	2.89434	0.386879	2.62859	0.040367	2.35495	0.196536	2.53958	0.209604	13.6362	4.01973	16.553	2.96326	8.113	2.63765	19.0519	7.95949	13.8617	0.55409	10.6781	2.18685	12.8558	2.57576	0.596268	0	0	0	0.924945	0	0	0	0.222216	0
S51643_SI	1	3	3	3R	11927780	11928169	Akt1	3R:11924938..11930239(1)	FBgn0010379	FBpp0082680;FBpp0082681;FBpp0082682	FBtr0083226;FBtr0083227;FBtr0083228	3.58783	0.104858	3.45717	0.104556	3.00468	0.138986	3.52104	0.0602734	3.2839	0.148788	3.30658	0.0536891	3.50833	0.082462	36.2868	3.7379	31.8403	3.22393	20.321	2.66831	33.8602	2.00422	26.8792	4.05892	27.318	1.47928	33.4685	2.77736	0.398406	0	0	0	0.0356623	1	1	1	0.319305	0
S51644_SI	1	3	3	3R	11928233	11928466	Akt1	3R:11924938..11930239(1)	FBgn0010379	FBpp0082680;FBpp0082681;FBpp0082682	FBtr0083226;FBtr0083227;FBtr0083228	3.45839	0.169164	3.24838	0.0956718	2.72579	0.132046	3.52395	0.0883907	3.27453	0.14268	3.04737	0.18701	3.24108	0.145846	32.0596	5.13687	25.8287	2.5306	15.3642	1.89294	34.0058	2.96285	26.615	3.92487	21.2975	3.75271	25.738	3.59377	0.284841	0	0	0	0.358887	0	0	0	0.309301	0
S51645_SI	1	3	3	3R	11928535	11928681	Akt1	3R:11924938..11930239(1)	FBgn0010379	FBpp0082680;FBpp0082681;FBpp0082682	FBtr0083226;FBtr0083227;FBtr0083228	2.98896	0.280922	2.98101	0.175498	2.80326	0.200207	3.33086	0.042362	2.89841	0.227944	2.234	0.77187	3.05278	0.490185	20.3755	5.4193	19.9171	3.64388	16.7419	3.22538	27.9791	1.18289	18.4528	4.01866	11.003	6.25654	22.9161	11.0126	0.992276	0	0	0	0.901082	0	0	0	0.141073	1
S51646_SI	1	3	3	3R	11928753	11930239	Akt1	3R:11924938..11930239(1)	FBgn0010379	FBpp0082680;FBpp0082681;FBpp0082682	FBtr0083226;FBtr0083227;FBtr0083228	3.70022	0.134216	3.937	0.0844111	3.31852	0.0998434	3.4175	0.0167088	3.34556	0.147988	3.45562	0.127751	3.4033	0.0682524	40.6974	5.37536	51.3844	4.2371	27.7254	2.87157	30.4958	0.508193	28.5888	4.36213	31.8483	3.97901	30.1093	2.02427	0.094073	1	1	0	0.0143981	1	1	1	0.00200124	1
F29299_SI	2	2	2	3L	18479602	18480341	AlCR2	3L:18479602..18495657(-1)	FBgn0036789	FBpp0088996;FBpp0099628	FBtr0089387;FBtr0100242	1.22336	0.323064	1.19013	0.604874	1.55378	0.367311	1.20767	0.294018	1.03989	0.394341	1.56604	0.127832	0.952827	0.236233	3.51466	1.07634	3.70698	2.18772	4.99453	2.04512	3.4476	1.07246	2.96944	1.05637	4.81321	0.594338	2.6413	0.616102	0.965523	0	0	0	0.768324	0	0	0	0.48601	0
S29301_SI	1	2	2	3L	18480816	18482054	AlCR2	3L:18479602..18495657(-1)	FBgn0036789	FBpp0088996;FBpp0099628	FBtr0089387;FBtr0100242	1.45181	0.412898	1.39107	0.115729	1.54708	0.176033	1.58501	0.0898525	1.41243	0.356406	1.40243	0.140746	1.23008	0.119802	4.53533	2.01718	4.03732	0.474973	4.75121	0.805362	4.89258	0.44461	4.26973	1.34335	4.09268	0.597044	3.4376	0.400222	0.890672	0	0	0	0.932346	0	0	0	0.981768	0
S29302_SI	1	2	2	3L	18495315	18495657	AlCR2	3L:18479602..18495657(-1)	FBgn0036789	FBpp0088996;FBpp0099628	FBtr0089387;FBtr0100242	1.20083	0.267037	2.25162	0.427663	1.66646	0.39095	1.58794	0.385983	1.11283	0.381341	1.96233	0.133543	1.77993	0.260795	3.40641	0.966957	10.0509	3.76879	5.59921	2.10496	5.15773	2.14821	3.18279	1.07794	7.15747	0.92797	6.06168	1.51633	0.0227742	1	1	1	0.892457	0	0	0	0.581709	0
S44376_SI	1	1	1	2R	19852224	19853650	Alas	2R:19852224..19854271(1)	FBgn0020764	FBpp0072060	FBtr0072151	3.14419	0.233828	2.68738	0.125549	3.62106	0.11444	3.12324	0.0227333	3.17869	0.0438848	3.19216	0.099468	2.92242	0.0507912	23.6288	5.54948	14.7686	1.78372	37.5633	4.37403	22.7239	0.513372	24.0309	1.06603	24.4198	2.36004	18.6023	0.949775	0.00628335	1	1	1	0.87749	0	0	0	0.00324196	1
S44377_SI	1	1	1	2R	19853795	19854271	Alas	2R:19852224..19854271(1)	FBgn0020764	FBpp0072060	FBtr0072151	3.86626	0.0249043	3.74093	0.18443	4.54697	0.127035	3.91651	0.0725395	3.9958	0.0949545	4.01633	0.189392	3.88498	0.139287	47.7734	1.19297	42.6091	7.65283	94.9141	11.9018	50.3131	3.65847	54.5308	5.06298	56.1824	11.0491	48.9734	6.5551	0.52598	0	0	0	0.509221	0	0	0	0.117848	1
F57334_SI	2	3	3	3R	22081712	22082029	Ald	3R:22080404..22087313(-1)	FBgn0000064	FBpp0084373;FBpp0089214;FBpp0113036	FBtr0085000;FBtr0085001;FBtr0114544	5.55893	0.373796	5.39384	0.0989139	5.75326	0.115027	6.06079	0.0274599	5.6582	0.0283015	5.50093	0.112017	5.76207	0.18936	271.669	98.5667	220.773	22.1264	316.729	34.4688	428.821	11.8578	286.709	8.17886	245.963	28.2139	321.731	58.5227	0.522011	0	0	0	0.728182	0	0	0	0.7037	0
F57337_SI	2	6	6	3R	22082947	22083999	Ald	3R:22080404..22087313(-1)	FBgn0000064	FBpp0084367;FBpp0084368;FBpp0084372;FBpp0084373;FBpp0089214;FBpp0113036	FBtr0084994;FBtr0084995;FBtr0084999;FBtr0085000;FBtr0085001;FBtr0114544	6.14049	0.338234	5.88137	0.0560339	6.39568	0.0349851	6.5414	0.0528512	6.28037	0.120091	6.06944	0.11693	6.2099	0.127869	481.931	157.809	358.678	20.2113	599.528	21.0357	693.901	36.4183	536.5	62.1884	434.369	48.9825	500.327	62.4048	0.203998	0	0	0	0.535919	0	0	0	0.3788	0
S57333_SI	1	3	3	3R	22080404	22081153	Ald	3R:22080404..22087313(-1)	FBgn0000064	FBpp0084367;FBpp0084368;FBpp0084372	FBtr0084994;FBtr0084995;FBtr0084999	6.69477	0.204945	7.06601	0.081413	6.52451	0.0396518	6.63391	0.0776732	6.64505	0.160753	6.70709	0.0863338	6.50971	0.0805769	819.968	176.643	1174.06	96.1282	682.046	27.0369	761.998	60.1397	775.621	124.745	820.233	71.5994	673.067	53.2301	0.0170514	1	1	1	0.804297	0	0	0	0.0204802	1
S57335_SI	1	2	2	3R	22082196	22082345	Ald	3R:22080404..22087313(-1)	FBgn0000064	FBpp0084373;FBpp0113036	FBtr0085000;FBtr0114544	4.26728	1.61372	4.52092	0.0771165	5.10539	0.154478	5.57547	0.0091213	5.06764	0.110293	4.91555	0.146488	4.07375	1.98937	124.963	100.855	92.1005	6.96353	166.349	24.6167	263.881	2.40455	159.436	17.2204	137.383	20.4383	125.813	104.822	0.887631	0	0	0	0.582594	0	0	0	0.8137	0
S57336_SI	1	6	6	3R	22082655	22082854	Ald	3R:22080404..22087313(-1)	FBgn0000064	FBpp0084367;FBpp0084368;FBpp0084372;FBpp0084373;FBpp0089214;FBpp0113036	FBtr0084994;FBtr0084995;FBtr0084999;FBtr0085000;FBtr0085001;FBtr0114544	5.73859	0.37515	5.34868	0.12097	5.92037	0.0497448	6.22331	0.0277681	5.82693	0.0721121	5.71237	0.0708518	5.86804	0.077636	325.797	124.989	211.336	24.6855	372.897	18.8123	504.5	14.098	339.904	24.4971	303.09	21.3025	354.272	27.8978	0.0578328	1	1	0	0.730432	0	0	0	0.0766168	1
S57338_SI	1	1	1	3R	22084709	22084996	Ald	3R:22080404..22087313(-1)	FBgn0000064	FBpp0113036	FBtr0114544	4.70105	2.70035	5.75265	0.270853	6.44042	0.0878902	6.34281	0.0849111	6.3144	0.265828	5.75611	0.351138	4.74134	2.55412	351.141	302.096	322.536	82.5745	628.537	57.4451	569.764	48.6615	565.176	142.318	328.356	101.857	335.821	285.752	0.627766	0	0	0	0.417552	0	0	0	0.999009	0
S57339_SI	1	1	1	3R	22085524	22085554	Ald	3R:22080404..22087313(-1)	FBgn0000064	FBpp0084368	FBtr0084995	4.69068	2.72167	5.7744	0.254148	6.44567	0.0963273	6.34089	0.089886	6.3177	0.266926	5.76496	0.340312	4.47286	3.02624	351.841	303.103	328.705	79.0383	632.233	63.6358	568.834	51.4267	567.102	142.622	330.543	99.8202	336.102	288.959	0.651442	0	0	0	0.460992	0	0	0	0.997696	0
S57340_SI	1	1	1	3R	22086876	22087046	Ald	3R:22080404..22087313(-1)	FBgn0000064	FBpp0089214	FBtr0085001	5.20207	1.90112	5.78953	0.258205	6.46475	0.076769	6.35798	0.073304	6.33844	0.25917	5.81782	0.309656	5.43743	1.39265	370.702	307.367	333.941	81.5831	643.559	51.2436	578.108	42.1176	578.304	142.5	346.436	96.5081	357.767	270.028	0.681052	0	0	0	0.365311	0	0	0	0.988156	0
S57341_SI	1	1	1	3R	22087058	22087313	Ald	3R:22080404..22087313(-1)	FBgn0000064	FBpp0084367	FBtr0084994	5.73388	0.134003	5.28993	0.129283	6.00649	0.0561669	5.9247	0.0890707	5.78866	0.25981	5.54745	0.0767893	5.88247	0.173552	311.064	43.0792	199.456	26.4476	406.533	22.4766	375.141	32.518	333.595	79.3975	257.084	19.4998	362.401	65.0989	0.0214976	1	1	1	0.830104	0	0	0	0.182416	1
S5108_SI	1	1	1	2L	9387389	9387890	Aldh	2L:9387389..9391679(1)	FBgn0012036	FBpp0079406	FBtr0079806	5.30228	0.156808	5.0249	0.021384	5.32968	0.101843	5.08457	0.059711	5.29419	0.0329211	5.18441	0.0284313	5.15915	0.263665	202.471	32.4581	152.179	3.27061	207.184	21.368	161.704	9.72437	199.249	6.53733	178.516	5.06404	178.249	49.4613	0.0960905	1	1	0	0.975657	0	0	0	0.368569	0
S5109_SI	1	1	1	2L	9389829	9389977	Aldh	2L:9387389..9391679(1)	FBgn0012036	FBpp0079406	FBtr0079806	6.362	0.0401461	6.16953	0.0540421	6.27281	0.133443	6.22349	0.0557416	6.45123	0.0408334	6.09315	0.0909842	5.96618	0.104589	579.711	23.1326	478.424	25.6214	533.407	68.0138	504.99	28.4601	633.832	25.9438	444.048	40.9069	391.437	40.8718	0.0947829	1	1	0	0.484259	0	0	0	0.561692	0
S5110_SI	1	1	1	2L	9390040	9390136	Aldh	2L:9387389..9391679(1)	FBgn0012036	FBpp0079406	FBtr0079806	5.73835	0.192761	5.52653	0.249925	5.41574	0.181321	5.67563	0.0895195	5.69492	0.0472758	5.42946	0.118872	5.16066	0.0713917	314.547	63.4569	256.588	64.6527	227.622	39.3676	292.465	26.8186	297.574	14.0447	229.114	27.6472	174.572	12.2223	0.331225	0	0	0	0.882233	0	0	0	0.701958	0
S5111_SI	1	1	1	2L	9390246	9391679	Aldh	2L:9387389..9391679(1)	FBgn0012036	FBpp0079406	FBtr0079806	6.30037	0.0647017	6.06576	0.0515216	6.22369	0.111421	6.07526	0.0078426	6.23894	0.0200589	6.06272	0.113836	5.91209	0.0393064	545.539	35.7618	431.233	22.5199	506.892	55.698	434.972	3.41207	512.384	10.3266	431.375	48.0287	369.669	14.4157	0.0192878	1	1	1	0.590224	0	0	0	0.984737	0
F33844_SI	2	8	8	2R	3354384	3354821	Aldh-III	2R:3354384..3364667(-1)	FBgn0010548	FBpp0088066;FBpp0089176;FBpp0289703;FBpp0289704;FBpp0289705;FBpp0289706;FBpp0289707;FBpp0289708	FBtr0088993;FBtr0088996;FBtr0300476;FBtr0300477;FBtr0300478;FBtr0300479;FBtr0300480;FBtr0300481	3.37959	0.639196	3.98563	0.149734	4.03789	0.153679	3.40053	0.0582633	3.69545	0.161921	3.57157	0.341359	3.57899	0.400443	32.9906	16.446	54.2327	8.41136	57.2352	9.42093	30.0138	1.73341	40.6151	6.52129	37.0091	12.9751	37.7533	14.5452	0.164051	1	0	0	0.512376	0	0	0	0.366545	0
F33849_SI	2	8	8	2R	3356865	3357062	Aldh-III	2R:3354384..3364667(-1)	FBgn0010548	FBpp0088066;FBpp0089176;FBpp0289703;FBpp0289704;FBpp0289705;FBpp0289706;FBpp0289707;FBpp0289708	FBtr0088993;FBtr0088996;FBtr0300476;FBtr0300477;FBtr0300478;FBtr0300479;FBtr0300480;FBtr0300481	4.14587	0.343142	4.18252	0.0761071	4.54558	0.0753265	4.24477	0.102833	4.08088	0.200912	4.19037	0.200092	4.26322	0.152057	65.7661	23.363	65.6559	4.90561	94.4128	6.96729	69.9872	7.25675	60.0192	12.482	66.9651	14.0549	71.5766	10.5359	0.918188	0	0	0	0.844008	0	0	0	0.983996	0
F33850_SI	2	8	8	2R	3357120	3357350	Aldh-III	2R:3354384..3364667(-1)	FBgn0010548	FBpp0088066;FBpp0089176;FBpp0289703;FBpp0289704;FBpp0289705;FBpp0289706;FBpp0289707;FBpp0289708	FBtr0088993;FBtr0088996;FBtr0300476;FBtr0300477;FBtr0300478;FBtr0300479;FBtr0300480;FBtr0300481	3.84163	0.0485328	3.78819	0.0213912	4.39885	0.0656058	4.02588	0.064633	3.95859	0.0922964	3.84955	0.0945263	4.012	0.00779628	46.6381	2.29304	44.1831	0.950822	81.4878	5.27091	56.1067	3.5667	52.5295	4.71692	47.11	4.35613	55.2584	0.429836	0.592832	0	0	0	0.181204	1	0	0	0.527518	0
F33855_SI	4	8	8	2R	3361227	3361644	Aldh-III	2R:3354384..3364667(-1)	FBgn0010548	FBpp0088066;FBpp0089176;FBpp0289703;FBpp0289704;FBpp0289705;FBpp0289706;FBpp0289707;FBpp0289708	FBtr0088993;FBtr0088996;FBtr0300476;FBtr0300477;FBtr0300478;FBtr0300479;FBtr0300480;FBtr0300481	3.95543	0.211835	4.15409	0.0842897	4.3788	0.15674	4.05052	0.0877312	4.02458	0.00364083	4.00457	0.0896566	4.05852	0.152098	53.0339	11.8238	63.8448	5.36773	80.4803	12.6028	57.5774	5.17237	55.9568	0.203526	54.9977	5.0482	58.3231	8.4657	0.273976	0	0	0	0.755466	0	0	0	0.432176	0
F33856_SI	2	2	2	2R	3362077	3362162	Aldh-III	2R:3354384..3364667(-1)	FBgn0010548	FBpp0089176;FBpp0289706	FBtr0088996;FBtr0300479	2.72404	0.46893	2.94556	0.63572	3.22556	0.339054	2.65993	0.230224	2.89495	0.210056	2.27417	1.05875	2.52389	0.411483	16.3243	6.92454	21.9568	15.0309	26.2695	8.78193	14.5592	3.5227	18.3584	4.01981	13.5884	12.287	13.2235	5.65962	0.818156	0	0	0	0.865057	0	0	0	0.386611	0
F33859_SI	2	3	3	2R	3363752	3364667	Aldh-III	2R:3354384..3364667(-1)	FBgn0010548	FBpp0289703;FBpp0289707;FBpp0289708	FBtr0300476;FBtr0300480;FBtr0300481	1.56804	0.174316	1.33703	0.792654	1.47355	0.221724	0.934805	0.208207	1.31389	0.312142	1.06818	0.644446	1.07743	0.575514	4.84622	0.84908	4.5211	2.60305	4.44557	0.980388	2.58311	0.523149	3.84968	1.28521	3.37383	2.3472	3.2647	1.76261	0.772748	0	0	0	0.746271	0	0	0	0.729245	0
S33845_SI	1	8	8	2R	3354988	3355138	Aldh-III	2R:3354384..3364667(-1)	FBgn0010548	FBpp0088066;FBpp0089176;FBpp0289703;FBpp0289704;FBpp0289705;FBpp0289706;FBpp0289707;FBpp0289708	FBtr0088993;FBtr0088996;FBtr0300476;FBtr0300477;FBtr0300478;FBtr0300479;FBtr0300480;FBtr0300481	4.05788	0.139138	3.93389	0.00445775	4.59243	0.065283	4.00375	0.183066	4.0025	0.055359	4.13195	0.177356	3.98499	0.178774	58.2172	7.80942	51.1056	0.227727	98.8908	6.38502	55.3957	9.56121	54.7904	2.99022	62.9759	11.6562	54.3402	9.18968	0.526201	0	0	0	0.809495	0	0	0	0.271493	0
S33846_SI	1	8	8	2R	3355196	3355331	Aldh-III	2R:3354384..3364667(-1)	FBgn0010548	FBpp0088066;FBpp0089176;FBpp0289703;FBpp0289704;FBpp0289705;FBpp0289706;FBpp0289707;FBpp0289708	FBtr0088993;FBtr0088996;FBtr0300476;FBtr0300477;FBtr0300478;FBtr0300479;FBtr0300480;FBtr0300481	4.22013	0.0899457	4.09667	0.129816	4.93672	0.175716	4.39797	0.0816758	4.26068	0.126961	4.41752	0.221029	4.43237	0.185657	68.2282	6.25379	60.4718	7.62016	141.023	26.7626	81.464	6.50245	71.2309	8.72669	84.2556	18.7027	85.0943	15.5939	0.608137	0	0	0	0.890444	0	0	0	0.121168	1
S33847_SI	1	3	3	2R	3355927	3356042	Aldh-III	2R:3354384..3364667(-1)	FBgn0010548	FBpp0089176;FBpp0289703;FBpp0289708	FBtr0088996;FBtr0300476;FBtr0300481	3.45472	0.246969	3.6836	0.452811	4.08233	0.319707	3.47066	0.213366	3.62634	0.258877	3.79351	0.604021	3.52028	0.278055	32.3193	8.32886	42.7628	20.757	61.6618	20.4772	32.6395	6.75054	38.4461	10.3193	49.6453	26.275	34.6826	9.74276	0.698846	0	0	0	0.783598	0	0	0	0.8709	0
S33848_SI	1	5	5	2R	3356615	3356730	Aldh-III	2R:3354384..3364667(-1)	FBgn0010548	FBpp0088066;FBpp0289704;FBpp0289705;FBpp0289706;FBpp0289707	FBtr0088993;FBtr0300477;FBtr0300478;FBtr0300479;FBtr0300480	3.34568	0.450233	3.55093	0.242232	3.62768	0.150232	3.44777	0.306025	3.19979	0.184998	3.0813	0.344552	3.08611	0.200745	30.2092	12.0492	35.5109	8.16725	37.9544	5.95068	32.3785	9.1931	24.803	4.44769	22.6608	7.73808	22.1796	4.26579	0.643951	0	0	0	0.758871	0	0	0	0.21975	0
S33851_SI	1	8	8	2R	3357414	3357577	Aldh-III	2R:3354384..3364667(-1)	FBgn0010548	FBpp0088066;FBpp0089176;FBpp0289703;FBpp0289704;FBpp0289705;FBpp0289706;FBpp0289707;FBpp0289708	FBtr0088993;FBtr0088996;FBtr0300476;FBtr0300477;FBtr0300478;FBtr0300479;FBtr0300480;FBtr0300481	3.50518	0.377879	3.36028	0.304245	4.08628	0.249398	3.74163	0.0944564	3.69093	0.246896	3.60922	0.189568	3.81034	0.309997	34.9398	13.5271	29.6722	8.62154	60.9528	15.7233	42.293	4.03286	40.874	9.52371	37.366	6.69057	46.7109	15.4921	0.747381	0	0	0	0.664954	0	0	0	0.537344	0
S33852_SI	1	8	8	2R	3357899	3358120	Aldh-III	2R:3354384..3364667(-1)	FBgn0010548	FBpp0088066;FBpp0089176;FBpp0289703;FBpp0289704;FBpp0289705;FBpp0289706;FBpp0289707;FBpp0289708	FBtr0088993;FBtr0088996;FBtr0300476;FBtr0300477;FBtr0300478;FBtr0300479;FBtr0300480;FBtr0300481	3.11378	0.39619	3.04512	0.380239	3.43115	0.154356	3.14384	0.1999	3.30685	0.123062	3.28974	0.130398	3.05001	0.271929	23.7886	10.1799	22.0438	8.30554	31.1763	4.46412	23.5098	4.83302	27.4397	3.46566	26.986	3.43369	21.6201	5.50507	0.887259	0	0	0	0.631129	0	0	0	0.523009	0
S33853_SI	1	8	8	2R	3358207	3358387	Aldh-III	2R:3354384..3364667(-1)	FBgn0010548	FBpp0088066;FBpp0089176;FBpp0289703;FBpp0289704;FBpp0289705;FBpp0289706;FBpp0289707;FBpp0289708	FBtr0088993;FBtr0088996;FBtr0300476;FBtr0300477;FBtr0300478;FBtr0300479;FBtr0300480;FBtr0300481	4.05937	0.106049	3.90222	0.041592	4.38861	0.155896	4.03145	0.107763	4.13976	0.0651244	3.99148	0.0622876	4.13397	0.205915	58.1587	6.30413	49.5407	2.07141	81.2562	12.418	56.5581	5.96162	62.8777	4.16375	54.2054	3.42227	63.2756	12.1788	0.367111	0	0	0	0.685814	0	0	0	0.64662	0
S33854_SI	1	8	8	2R	3360793	3360851	Aldh-III	2R:3354384..3364667(-1)	FBgn0010548	FBpp0088066;FBpp0089176;FBpp0289703;FBpp0289704;FBpp0289705;FBpp0289706;FBpp0289707;FBpp0289708	FBtr0088993;FBtr0088996;FBtr0300476;FBtr0300477;FBtr0300478;FBtr0300479;FBtr0300480;FBtr0300481	4.07818	0.325593	4.11981	0.24929	4.43647	0.109326	4.00373	0.178356	4.18996	0.145228	3.96214	0.245982	4.00046	0.0392667	61.0423	18.2075	62.8734	16.3231	84.8659	9.64568	55.3779	9.65678	66.4964	9.97016	53.5847	12.1364	54.651	2.13631	0.915762	0	0	0	0.74046	0	0	0	0.616682	0
S33857_SI	1	3	3	2R	3362847	3362882	Aldh-III	2R:3354384..3364667(-1)	FBgn0010548	FBpp0289703;FBpp0289707;FBpp0289708	FBtr0300476;FBtr0300480;FBtr0300481	2.63588	0.558088	2.62263	0.539692	3.03991	0.41589	2.30636	0.495465	2.35038	0.481309	2.4568	0.387124	2.15889	0.408812	15.3195	7.23736	15.0754	7.31277	22.2571	8.80857	10.8076	4.56408	11.2426	4.56252	12.2328	4.36042	9.11365	3.22989	0.989671	0	0	0	0.713843	0	0	0	0.846899	0
S33858_SI	1	3	3	2R	3362945	3363064	Aldh-III	2R:3354384..3364667(-1)	FBgn0010548	FBpp0289703;FBpp0289707;FBpp0289708	FBtr0300476;FBtr0300480;FBtr0300481	2.86626	0.287144	2.69514	0.504783	2.34143	0.325727	2.08329	0.518002	2.1894	0.551919	2.45626	0.577745	2.54891	0.132857	18.0826	5.51389	15.9911	6.91249	10.8344	3.72429	8.79516	4.6481	9.92422	5.7496	13.1336	8.22876	12.8704	1.76846	0.826803	0	0	0	0.26227	0	0	0	0.745222	0
F60253_SI	2	2	2	3RHet	1896444	1898929	Alg-2	3RHet:1894569..1899122(-1)	FBgn0086378	FBpp0291024;FBpp0291025	FBtr0301810;FBtr0301811	3.30039	0.746395	3.54353	0.28062	3.95876	0.138859	3.73364	0.292628	4.03525	0.0786809	3.42939	0.692113	2.66411	1.14655	31.6441	17.5007	35.4861	9.59505	52.7582	6.91683	43.0082	12.0586	56.6724	4.36504	35.3425	18.879	21.1661	20.3787	0.814956	0	0	0	0.379441	0	0	0	0.92115	0
S60252_SI	1	1	1	3RHet	1894569	1895349	Alg-2	3RHet:1894569..1899122(-1)	FBgn0086378	FBpp0291024	FBtr0301810	2.14764	0.24211	2.32102	0.246545	2.16852	0.123361	2.0421	0.0871761	1.85155	0.182566	2.03846	0.0598474	2.02954	0.115921	8.7322	2.08724	10.4033	2.71696	8.79419	1.04778	7.72638	0.676581	6.43818	1.10827	7.688	0.461154	7.64421	0.864371	0.473477	0	0	0	0.183319	1	0	0	0.206563	0
S60254_SI	1	2	2	3RHet	1898984	1899122	Alg-2	3RHet:1894569..1899122(-1)	FBgn0086378	FBpp0291024;FBpp0291025	FBtr0301810;FBtr0301811	4.2068	0.0453495	4.17422	0.155596	4.15251	0.124828	3.97933	0.126224	4.25042	0.0412704	4.29466	0.127261	4.18011	0.199461	67.1875	3.06028	65.5244	10.4451	63.9593	7.77014	53.7625	6.6557	70.175	2.89571	73.6942	9.03496	66.2262	12.7596	0.894929	0	0	0	0.853222	0	0	0	0.535435	0
S26081_SI	1	1	1	3L	11158075	11158328	Alg10	3L:11158075..11159720(1)	FBgn0052076	FBpp0075946	FBtr0076217	1.32923	0.792604	0.640472	0.695113	1.22547	0.631816	0.957641	0.402236	0.87786	0.233574	1.53164	0.426232	1.10353	0.309562	4.49437	2.64509	2.17693	1.1775	3.84602	1.77585	2.75737	1.18447	2.45117	0.596115	4.9296	2.24352	2.05821	1.90254	0.390207	0	0	0	0.603604	0	0	0	0.248023	0
S26082_SI	1	1	1	3L	11158386	11158856	Alg10	3L:11158075..11159720(1)	FBgn0052076	FBpp0075946	FBtr0076217	0.922403	0.104228	0.677167	0.613761	1.21551	0.21714	1.20943	0.316171	0.87626	0.545369	0.569635	0.119952	0.747421	0.492158	2.52452	0.266106	2.25277	1.50678	3.42997	0.704268	3.45884	1.00283	2.63277	1.27788	1.77595	0.206587	2.292	1.15026	0.698	0	0	0	0.954065	0	0	0	0.883268	0
F46845_SI	2	4	4	3R	2921302	2921565	Alh	3R:2920318..2949907(-1)	FBgn0261238	FBpp0081132;FBpp0112111;FBpp0289721;FBpp0289722	FBtr0081615;FBtr0113199;FBtr0300494;FBtr0300495	2.15379	0.44265	2.31044	0.31722	2.77714	0.0916822	2.46977	0.13148	2.34716	0.345425	2.54638	0.645451	2.22954	0.297029	9.23222	4.38595	10.399	2.9552	16.1248	1.52447	11.8869	1.52433	10.8874	3.8507	14.3738	7.25197	9.56132	2.66213	0.803111	0	0	0	0.748241	0	0	0	0.683893	0
F46846_SI	4	4	4	3R	2922014	2923068	Alh	3R:2920318..2949907(-1)	FBgn0261238	FBpp0081132;FBpp0112111;FBpp0289721;FBpp0289722	FBtr0081615;FBtr0113199;FBtr0300494;FBtr0300495	2.04694	0.223578	1.7423	0.273775	2.25303	0.184196	2.19683	0.0474138	1.95204	0.0721724	2.22012	0.302045	1.77945	0.141026	7.86861	1.64324	5.84807	1.487	9.63861	1.77887	9.00314	0.421713	7.05515	0.499815	9.49244	2.8614	5.96695	0.869895	0.268481	0	0	0	0.782223	0	0	0	0.0718904	1
F46847_SI	3	9	9	3R	2923405	2924205	Alh	3R:2920318..2949907(-1)	FBgn0261238	FBpp0081129;FBpp0081130;FBpp0081131;FBpp0081132;FBpp0112111;FBpp0112112;FBpp0289720;FBpp0289721;FBpp0289722	FBtr0081612;FBtr0081613;FBtr0081614;FBtr0081615;FBtr0113199;FBtr0113200;FBtr0300493;FBtr0300494;FBtr0300495	1.4905	0.437432	1.11805	0.29057	1.35992	0.430871	1.46653	0.295944	1.44905	0.398691	0.782877	1.03514	1.46571	0.29568	4.74994	2.24456	3.14655	0.919301	4.16227	1.6527	4.46567	1.36643	4.47226	1.57016	2.93535	2.27756	4.46429	1.4002	0.648391	0	0	0	0.969728	0	0	0	0.687626	0
F46849_SI	2	9	9	3R	2924548	2926267	Alh	3R:2920318..2949907(-1)	FBgn0261238	FBpp0081129;FBpp0081130;FBpp0081131;FBpp0081132;FBpp0112111;FBpp0112112;FBpp0289720;FBpp0289721;FBpp0289722	FBtr0081612;FBtr0081613;FBtr0081614;FBtr0081615;FBtr0113199;FBtr0113200;FBtr0300493;FBtr0300494;FBtr0300495	1.92193	0.562911	2.0079	0.186013	1.99744	0.158722	2.18463	0.0870777	1.50192	0.0854909	1.92032	0.079639	1.92012	0.170605	7.62259	4.46903	7.53567	1.43992	7.4416	1.21983	8.90942	0.755401	4.50133	0.388271	6.83738	0.53178	6.88879	1.18746	0.845754	0	0	0	0.205069	0	0	0	0.842439	0
S46848_SI	1	9	9	3R	2924277	2924454	Alh	3R:2920318..2949907(-1)	FBgn0261238	FBpp0081129;FBpp0081130;FBpp0081131;FBpp0081132;FBpp0112111;FBpp0112112;FBpp0289720;FBpp0289721;FBpp0289722	FBtr0081612;FBtr0081613;FBtr0081614;FBtr0081615;FBtr0113199;FBtr0113200;FBtr0300493;FBtr0300494;FBtr0300495	1.65262	0.610015	1.02149	0.936865	1.46869	0.616209	1.44579	0.841485	1.13653	0.363477	1.31635	0.407124	1.39969	0.173423	5.83739	3.03265	3.80456	3.77824	4.92901	2.57903	5.13757	3.06768	3.26426	1.2773	3.95459	1.73841	4.09488	0.712884	0.492676	0	0	0	0.59033	0	0	0	0.782769	0
S46850_SI	1	9	9	3R	2926859	2927219	Alh	3R:2920318..2949907(-1)	FBgn0261238	FBpp0081129;FBpp0081130;FBpp0081131;FBpp0081132;FBpp0112111;FBpp0112112;FBpp0289720;FBpp0289721;FBpp0289722	FBtr0081612;FBtr0081613;FBtr0081614;FBtr0081615;FBtr0113199;FBtr0113200;FBtr0300493;FBtr0300494;FBtr0300495	1.40182	0.570521	1.62886	0.399486	1.55696	0.314919	1.90658	0.124992	1.47301	0.214195	1.68973	0.283836	1.63069	0.334374	4.54544	2.70455	5.37743	2.15546	4.92875	1.61694	6.76582	0.868722	4.4309	0.97644	5.57234	1.68389	5.31176	1.90589	0.685432	0	0	0	0.916173	0	0	0	0.929571	0
S46851_SI	1	9	9	3R	2927321	2927819	Alh	3R:2920318..2949907(-1)	FBgn0261238	FBpp0081129;FBpp0081130;FBpp0081131;FBpp0081132;FBpp0112111;FBpp0112112;FBpp0289720;FBpp0289721;FBpp0289722	FBtr0081612;FBtr0081613;FBtr0081614;FBtr0081615;FBtr0113199;FBtr0113200;FBtr0300493;FBtr0300494;FBtr0300495	1.86541	0.19055	1.89608	0.117752	1.85193	0.381395	2.07322	0.241782	1.56681	0.224123	1.6422	0.320543	1.83345	0.0967771	6.53549	1.20449	6.69096	0.80254	6.69242	2.17902	8.09928	1.81424	4.86887	1.02213	5.34202	1.64973	6.27475	0.595942	0.953954	0	0	0	0.42096	0	0	0	0.507226	0
S46852_SI	1	6	6	3R	2932800	2934139	Alh	3R:2920318..2949907(-1)	FBgn0261238	FBpp0081131;FBpp0081132;FBpp0112111;FBpp0112112;FBpp0289721;FBpp0289722	FBtr0081614;FBtr0081615;FBtr0113199;FBtr0113200;FBtr0300494;FBtr0300495	1.15768	0.874853	0.530156	0.542076	0.776178	0.714996	1.99335	0.216347	0.258707	0.218119	1.23021	0.576219	0.973628	0.363623	4.15232	3.752	1.85264	0.823597	2.70604	2.30227	7.45063	1.50851	1.31652	0.298254	3.78834	1.92186	2.7736	1.08512	0.447927	0	0	0	0.248917	0	0	0	0.387782	0
S46857_SI	1	2	2	3R	2944680	2944770	Alh	3R:2920318..2949907(-1)	FBgn0261238	FBpp0081129;FBpp0081130	FBtr0081612;FBtr0081613	2.18902	0.25991	1.27582	0.300534	1.01092	1.55398	2.43499	0.140774	1.31859	0.50937	1.51003	0.845938	1.71156	0.890145	9.1348	2.45763	2.44189	2.24949	4.88708	4.15122	11.4915	1.62224	2.65549	2.67979	5.71358	4.63182	7.01973	5.34483	0.560812	0	0	0	0.582926	0	0	0	0.906362	0
S46858_SI	1	2	2	3R	2945184	2946604	Alh	3R:2920318..2949907(-1)	FBgn0261238	FBpp0081129;FBpp0081130	FBtr0081612;FBtr0081613	2.03866	0.401193	2.23453	0.178914	1.76874	0.192168	2.26302	0.0482564	1.84767	0.0946097	2.17539	0.1336	2.01903	0.141639	8.10068	3.21593	9.44543	1.76704	5.94683	1.1774	9.61958	0.470442	6.36404	0.605907	8.85683	1.13617	7.58026	1.03121	0.512662	0	0	0	0.525494	0	0	0	0.874888	0
S46859_SI	1	2	2	3R	2946664	2946860	Alh	3R:2920318..2949907(-1)	FBgn0261238	FBpp0081129;FBpp0081130	FBtr0081612;FBtr0081613	1.79939	0.0354767	1.75825	0.534699	1.16959	0.598952	2.13416	0.415875	1.51222	0.52045	1.82808	0.384794	1.70316	0.170051	6.04851	0.216444	6.31123	2.76396	3.64184	1.89252	8.9686	3.89766	4.9171	2.13485	6.53783	2.52675	5.54535	0.966518	0.964714	0	0	0	0.688543	0	0	0	0.937573	0
S46860_SI	1	2	2	3R	2946997	2947475	Alh	3R:2920318..2949907(-1)	FBgn0261238	FBpp0081129;FBpp0081130	FBtr0081612;FBtr0081613	1.67137	0.287526	1.41767	0.419049	1.23699	0.337674	1.54574	0.0749926	1.23961	0.315518	1.30379	0.397771	1.68274	0.342323	5.47398	1.66098	4.39243	1.99509	3.57851	1.00587	4.70036	0.359624	3.56413	1.02769	3.8685	1.3763	5.58007	1.71572	0.624917	0	0	0	0.356161	0	0	0	0.850053	0
S46862_SI	1	1	1	3R	2949626	2949907	Alh	3R:2920318..2949907(-1)	FBgn0261238	FBpp0081129	FBtr0081612	1.55918	0.287743	1.12142	0.28969	0.873367	0.187932	1.72812	0.189305	1.27382	0.180618	1.30937	0.465207	1.49866	0.0250659	4.8819	1.30873	3.15149	0.837115	2.42608	0.439498	5.6951	1.01473	3.6123	0.620293	3.99476	1.97651	4.47663	0.112984	0.219462	0	0	0	0.454503	0	0	0	0.650911	0
S39854_SI	1	1	1	2R	12513590	12518093	Alk	2R:12513590..12525279(-1)	FBgn0040505	FBpp0086264	FBtr0087118	3.75118	0.0717821	4.07365	0.0392956	3.62322	0.0499177	3.67846	0.0457228	3.45605	0.0537955	3.71613	0.0404273	3.51425	0.0736143	42.6453	3.10603	58.8018	2.33624	37.4922	1.82561	39.6131	1.83413	31.7218	1.68055	41.1274	1.64922	33.6519	2.50929	0.000292389	1	1	1	0.000584905	1	1	1	0.000125224	1
S39855_SI	1	1	1	2R	12518157	12518364	Alk	2R:12513590..12525279(-1)	FBgn0040505	FBpp0086264	FBtr0087118	4.13334	0.318365	4.47421	0.101553	3.82303	0.161905	4.36383	0.0434275	3.86811	0.242692	4.04054	0.267697	3.97013	0.148146	64.5346	20.6074	88.0331	9.18502	46.1899	7.35867	78.6072	3.44461	48.7723	11.3124	58.1657	14.4494	53.3714	7.62224	0.218662	0	0	0	0.355934	0	0	0	0.109899	1
S39856_SI	1	1	1	2R	12518424	12519457	Alk	2R:12513590..12525279(-1)	FBgn0040505	FBpp0086264	FBtr0087118	3.2307	0.0475743	3.29616	0.159574	2.84026	0.186169	3.61278	0.0831156	3.08303	0.0340281	3.05858	0.1032	3.09067	0.103883	25.3163	1.19709	27.2316	4.1386	17.3396	3.12971	37.153	3.01863	21.8329	0.737015	21.3715	2.14214	22.0696	2.23159	0.748643	0	0	0	0.395832	0	0	0	0.145244	1
S39857_SI	1	1	1	2R	12519524	12519701	Alk	2R:12513590..12525279(-1)	FBgn0040505	FBpp0086264	FBtr0087118	3.61213	0.345093	3.80757	0.188786	2.80695	0.353208	4.03789	0.163101	3.3839	0.179701	3.32698	0.235947	3.31958	0.120724	38.5018	12.7262	45.5753	8.5146	17.4184	6.88173	57.1961	8.88633	29.7965	5.14497	28.3719	6.62077	27.7812	3.27756	0.620664	0	0	0	0.550809	0	0	0	0.156952	1
S39858_SI	1	1	1	2R	12519768	12519955	Alk	2R:12513590..12525279(-1)	FBgn0040505	FBpp0086264	FBtr0087118	3.79055	0.0604138	4.03545	0.145674	3.34072	0.361924	4.14882	0.0316293	3.54115	0.0427921	3.7437	0.153919	3.59813	0.107391	44.3343	2.64064	56.9792	8.58372	29.5931	9.97061	63.3804	2.02159	34.5276	1.4719	42.5917	6.62604	36.6723	4.00705	0.354908	0	0	0	0.344786	0	0	0	0.257636	0
S39859_SI	1	1	1	2R	12520023	12520515	Alk	2R:12513590..12525279(-1)	FBgn0040505	FBpp0086264	FBtr0087118	3.57415	0.107972	3.95184	0.135355	3.15725	0.251613	3.96217	0.0288865	3.36743	0.183402	3.46449	0.170693	3.43654	0.145641	35.802	3.82173	52.344	6.89313	24.0383	5.55348	52.5861	1.52523	29.3413	5.63162	32.2611	5.21212	31.2976	4.49224	0.092379	1	1	0	0.390244	0	0	0	0.0310389	1
S39860_SI	1	1	1	2R	12520586	12521279	Alk	2R:12513590..12525279(-1)	FBgn0040505	FBpp0086264	FBtr0087118	3.13358	0.179027	3.32288	0.0738211	2.77452	0.30518	3.59286	0.0461238	2.85187	0.124621	3.05573	0.137616	3.00534	0.142968	23.2089	4.30777	27.7913	2.09163	16.5955	4.98285	36.3635	1.676	17.4093	2.14327	21.3725	2.98275	20.3329	2.9588	0.468429	0	0	0	0.248976	0	0	0	0.27795	0
S39861_SI	1	1	1	2R	12521364	12522408	Alk	2R:12513590..12525279(-1)	FBgn0040505	FBpp0086264	FBtr0087118	3.09901	0.0347309	3.22818	0.200038	2.76669	0.200859	3.44604	0.0234139	2.84309	0.0940051	2.96576	0.205203	2.99889	0.122663	22.1849	0.767953	25.5722	5.10763	16.1423	3.1223	31.3817	0.737819	17.2203	1.66007	19.6764	3.87186	20.1638	2.46587	0.576355	0	0	0	0.212726	0	0	0	0.200075	0
S39862_SI	1	1	1	2R	12525153	12525279	Alk	2R:12513590..12525279(-1)	FBgn0040505	FBpp0086264	FBtr0087118	4.13358	0.395413	4.84669	0.162301	4.03884	0.079772	4.32859	0.134836	4.21107	0.109808	4.18983	0.313799	4.2937	0.0905349	65.4458	22.457	128.455	21.2341	56.897	4.57007	76.2853	9.8587	67.7043	7.60631	68.2133	21.3838	73.4394	6.75949	0.0135164	1	1	1	0.838498	0	0	0	0.0213142	1
S17502_SI	1	1	1	X	15752167	15752570	AlkB	X:15752167..15753520(-1)	FBgn0065035	FBpp0089414	FBtr0074168	1.29043	0.343236	1.29143	0.101605	1.52345	0.117625	1.18264	0.0917635	1.22289	0.147525	1.00523	0.467207	0.838523	0.379625	3.77754	1.26584	3.65033	0.36229	4.61242	0.560472	3.27228	0.3073	3.42236	0.524042	2.94307	1.41098	2.41852	0.818812	0.998564	0	0	0	0.896229	0	0	0	0.471493	0
S17503_SI	1	1	1	X	15752633	15753174	AlkB	X:15752167..15753520(-1)	FBgn0065035	FBpp0089414	FBtr0074168	1.13041	0.378935	0.62579	0.368199	1.63568	0.14242	1.43344	0.124983	0.709155	0.479814	0.695374	0.651496	0.896025	0.240894	3.23984	1.12113	1.95911	0.754649	5.17271	0.752957	4.21538	0.540709	2.1805	0.915751	2.30132	1.44454	2.49961	0.636151	0.338274	0	0	0	0.438532	0	0	0	0.925086	0
S17504_SI	1	1	1	X	15753226	15753520	AlkB	X:15752167..15753520(-1)	FBgn0065035	FBpp0089414	FBtr0074168	0.744045	0.528003	1.25404	0.628348	1.13797	0.473027	1.33411	0.351564	0.960584	0.386364	0.916988	0.386976	1.38784	0.253793	2.28919	1.03652	4.03252	2.73304	3.38488	1.51271	3.95729	1.4026	2.73573	0.928454	2.62877	1.00519	4.09509	1.07265	0.434187	0	0	0	0.778965	0	0	0	0.634392	0
S19571_SI	1	1	1	X	19642952	19643341	Alr	X:19642952..19644204(1)	FBgn0031068	FBpp0074563	FBtr0074794	1.64509	0.626344	0.652037	0.652307	1.90759	0.184528	1.81541	0.325222	1.9349	0.211044	1.71523	0.123353	2.07652	0.265582	5.96217	4.0582	2.17529	1.16951	6.82277	1.24259	6.35568	1.95125	7.02238	1.3843	5.5865	0.70031	8.17476	2.30476	0.0538326	1	1	0	0.634171	0	0	0	0.0396909	1
S19572_SI	1	1	1	X	19643421	19643662	Alr	X:19642952..19644204(1)	FBgn0031068	FBpp0074563	FBtr0074794	1.57941	0.371647	0.58711	0.534336	2.06123	0.461019	1.55624	0.417723	1.51289	0.39564	1.88236	0.232219	1.96644	0.631077	5.06523	1.69282	1.9809	1.07511	8.41045	3.05662	5.02789	2.12854	4.79578	2.02903	6.69279	1.63996	8.0682	4.45837	0.101312	1	0	0	0.942567	0	0	0	0.0333889	1
S19573_SI	1	1	1	X	19643722	19644204	Alr	X:19642952..19644204(1)	FBgn0031068	FBpp0074563	FBtr0074794	1.95972	0.3967	1.40351	0.20426	2.22808	0.180118	1.83686	0.278962	1.92446	0.102363	1.83589	0.177738	1.95466	0.115701	7.45007	2.61569	4.12435	0.795326	9.39559	1.69037	6.44481	1.84553	6.87513	0.689806	6.33483	1.06785	7.09233	0.791594	0.0656032	1	1	0	0.938792	0	0	0	0.15685	1
S12340_SI	1	1	1	X	3468571	3468953	AlstR	X:3468571..3560759(1)	FBgn0028961	FBpp0070550	FBtr0070575	1.51277	0.146792	1.56266	0.189299	1.00507	0.334481	1.70928	0.399537	1.35913	0.455656	0.751157	0.853669	1.42426	0.309252	4.57286	0.696486	4.82658	0.85904	2.84261	0.872895	5.84373	2.50581	4.19074	2.07423	2.63268	1.90397	4.29611	1.42004	0.95605	0	0	0	0.846559	0	0	0	0.169102	1
S12342_SI	1	1	1	X	3539337	3539795	AlstR	X:3468571..3560759(1)	FBgn0028961	FBpp0070550	FBtr0070575	1.78717	0.3443	1.99623	0.0807068	1.8781	0.122192	2.08562	0.142017	1.7685	0.379792	1.86839	0.109462	1.73159	0.347257	6.19517	1.8911	7.37724	0.593248	6.57849	0.827196	8.10289	1.11841	6.15563	2.39068	6.5035	0.699665	5.86567	1.83021	0.578344	0	0	0	0.971476	0	0	0	0.758114	0
S12343_SI	1	1	1	X	3549614	3549803	AlstR	X:3468571..3560759(1)	FBgn0028961	FBpp0070550	FBtr0070575	0.588836	1.11706	1.03252	0.67111	1.09307	0.615615	2.00739	0.0683523	1.53498	0.185606	1.46537	0.407451	0.916342	0.541796	1.5959	2.09615	3.2562	2.13355	3.47565	2.3719	7.45555	0.517427	4.69658	0.912492	4.58418	1.95497	2.77541	1.63123	0.655269	0	0	0	0.274056	0	0	0	0.620175	0
S12344_SI	1	1	1	X	3549883	3549978	AlstR	X:3468571..3560759(1)	FBgn0028961	FBpp0070550	FBtr0070575	0.75952	0.54839	1.26776	1.45989	2.13972	0.457392	1.98663	0.836301	1.49441	0.440158	1.30014	0.659116	1.83901	0.0411612	1.53331	1.57646	6.17507	6.35394	6.82682	5.64058	8.84713	5.52943	4.72716	1.80168	4.20133	2.50415	4.19531	3.63785	0.735826	0	0	0	0.60054	0	0	0	0.985033	0
S12345_SI	1	1	1	X	3550700	3550850	AlstR	X:3468571..3560759(1)	FBgn0028961	FBpp0070550	FBtr0070575	1.52619	0.536914	0.87302	0.602458	1.71776	0.609962	1.47435	0.414396	0.482126	1.68654	1.94483	0.393861	1.39036	0.314833	5.06135	2.68616	2.66096	1.29407	6.36708	3.55618	4.61479	1.79687	3.46692	4.28413	7.33105	2.50698	4.15316	1.33407	0.585727	0	0	0	0.340634	0	0	0	0.325888	0
S12346_SI	1	1	1	X	3556193	3556311	AlstR	X:3468571..3560759(1)	FBgn0028961	FBpp0070550	FBtr0070575	1.7278	1.02445	2.10769	0.400625	2.01252	0.219276	2.02901	0.385278	2.2565	0.234839	1.74723	0.312967	1.77033	0.0567258	8.12115	8.50737	8.64418	3.03602	7.61612	1.63501	7.97143	2.82621	9.73059	2.35626	5.93392	1.92166	3.91834	3.40156	0.6116	0	0	0	0.450769	0	0	0	0.633763	0
S12348_SI	1	1	1	X	3558367	3558522	AlstR	X:3468571..3560759(1)	FBgn0028961	FBpp0070550	FBtr0070575	1.95969	0.352535	1.3612	0.817991	2.19644	0.23844	1.83854	0.527501	1.80381	0.60451	1.82941	0.737709	0.92422	0.336242	7.39644	2.59599	4.71571	3.01177	9.18569	2.16694	6.87236	3.40798	6.74694	3.22903	7.53034	5.81108	2.62028	0.925869	0.449326	0	0	0	0.878797	0	0	0	0.573008	0
S12349_SI	1	1	1	X	3558594	3558702	AlstR	X:3468571..3560759(1)	FBgn0028961	FBpp0070550	FBtr0070575	1.52153	0.0914935	1.9118	0.453454	2.09334	0.297838	1.94893	0.44742	1.91092	0.167585	1.7372	0.548605	1.49871	0.129641	3.05922	2.6659	7.27436	3.5537	8.40854	2.79623	7.48573	3.15178	6.82349	1.15941	6.22784	2.98579	4.50039	0.560169	0.516095	0	0	0	0.517181	0	0	0	0.776826	0
S12350_SI	1	1	1	X	3558844	3560759	AlstR	X:3468571..3560759(1)	FBgn0028961	FBpp0070550	FBtr0070575	2.1347	0.0438974	2.4658	0.213274	2.10856	0.17474	1.9385	0.0202424	1.90871	0.253393	1.90838	0.173347	1.63929	0.109458	8.45989	0.368	11.9501	2.49242	8.32986	1.42388	6.94929	0.139849	6.8873	1.69173	6.80833	1.13618	5.17249	0.580514	0.132503	1	0	0	0.326885	0	0	0	0.0132716	1
S46825_SI	1	1	1	3R	2903618	2904129	Aly	3R:2903618..2906126(-1)	FBgn0010774	FBpp0081156	FBtr0081642	3.86268	0.0427296	3.79623	0.130698	4.04737	0.135391	3.62087	0.168832	3.81283	0.0802429	3.86028	0.0978069	3.83945	0.17068	47.622	2.05704	44.782	5.67113	57.6391	7.72721	37.7343	6.56419	45.3744	3.55795	47.6274	4.52682	46.9666	8.35208	0.758058	0	0	0	0.826369	0	0	0	0.768113	0
S46826_SI	1	1	1	3R	2904544	2904741	Aly	3R:2903618..2906126(-1)	FBgn0010774	FBpp0081156	FBtr0081642	2.74926	0.304231	1.88795	0.649585	2.87607	0.288285	2.98167	0.173169	2.47738	0.206072	2.50968	0.437071	2.47057	0.0520599	16.1417	5.20057	7.45668	3.82306	18.2577	4.59931	19.9148	3.34505	12.0781	2.45182	13.1398	6.01974	11.8398	0.611101	0.0643541	1	1	0	0.619199	0	0	0	0.189526	1
S46827_SI	1	1	1	3R	2904976	2905177	Aly	3R:2903618..2906126(-1)	FBgn0010774	FBpp0081156	FBtr0081642	3.34507	0.187626	2.79047	0.172335	3.32622	0.23528	3.46212	0.104931	3.42681	0.105165	3.18968	0.315092	3.34532	0.128693	28.6995	5.43358	16.446	2.70973	28.3954	6.32291	32.003	3.40509	30.8936	3.31823	25.051	7.21827	28.527	3.68702	0.0351723	1	1	1	0.814158	0	0	0	0.12917	1
S46828_SI	1	1	1	3R	2905686	2906126	Aly	3R:2903618..2906126(-1)	FBgn0010774	FBpp0081156	FBtr0081642	3.69911	0.0584737	3.52755	0.139209	3.78505	0.0512464	3.67204	0.0790136	3.6707	0.0701815	3.6792	0.0530464	3.75611	0.195236	40.4579	2.39734	34.266	4.93069	44.081	2.25268	39.413	3.05382	39.3449	2.81445	39.6516	2.07947	43.3422	8.76664	0.223537	0	0	0	0.88426	0	0	0	0.290146	0
S46759_SI	1	3	3	3R	2589555	2590983	Ama	3R:2588315..2590983(1)	FBgn0000071	FBpp0081135;FBpp0081136;FBpp0081137	FBtr0081618;FBtr0081619;FBtr0081620	0.159593	0.274672	0.340729	0.135603	-0.277235	0.344745	0.331444	0.225677	0.839262	0.158493	0.0293951	0.633333	0.397542	0.350709	1.20245	0.322899	1.41444	0.18594	0.793959	0.291986	1.41741	0.331142	2.33353	0.352672	1.16179	0.628989	1.54665	0.49315	0.75474	0	0	0	0.139851	1	0	0	0.549588	0
S37388_SI	1	1	1	2R	8481088	8481573	Amph	2R:8481088..8499578(1)	FBgn0027356	FBpp0086941	FBtr0087828	4.11396	0.113806	4.24685	0.0584358	4.00398	0.0543201	4.23261	0.0923691	3.836	0.10522	3.89165	0.036857	3.96978	0.121513	61.4542	7.03173	69.9656	4.15501	54.8769	3.00319	69.0948	6.45612	46.5142	5.02785	49.014	1.81272	53.2291	6.28124	0.270989	0	0	0	0.0190694	1	1	1	0.00429383	1
S37389_SI	1	1	1	2R	8494420	8494555	Amph	2R:8481088..8499578(1)	FBgn0027356	FBpp0086941	FBtr0087828	4.19174	0.178635	4.08853	0.183344	3.8426	0.285208	4.30571	0.0497238	3.9025	0.176655	3.96896	0.104176	3.99827	0.130854	66.849	12.0404	60.3048	10.569	48.1904	15.1154	74.1828	3.6713	50.0249	8.34653	53.1177	5.36825	54.8192	7.2841	0.735863	0	0	0	0.251394	0	0	0	0.687451	0
S37390_SI	1	1	1	2R	8494629	8494819	Amph	2R:8481088..8499578(1)	FBgn0027356	FBpp0086941	FBtr0087828	4.17792	0.249283	4.07426	0.0993967	3.89867	0.0895835	4.01549	0.109637	3.91982	0.0610397	3.83007	0.0631499	3.98951	0.103701	66.5248	15.2762	58.9976	5.72504	49.4825	4.29395	55.6756	6.20994	50.4536	3.05049	46.1277	2.96395	54.2244	5.71319	0.589048	0	0	0	0.12081	1	0	0	0.143621	1
S37391_SI	1	1	1	2R	8494883	8494987	Amph	2R:8481088..8499578(1)	FBgn0027356	FBpp0086941	FBtr0087828	4.62439	0.12724	4.70021	0.0649576	4.3547	0.22963	4.64784	0.0677959	4.32274	0.0924398	4.40346	0.157311	4.35991	0.111943	102.489	12.9387	110.123	7.0267	79.5063	20.1179	104.522	7.21823	75.6074	6.84901	82.4276	13.4433	78.581	8.93289	0.75203	0	0	0	0.112682	1	0	0	0.118921	1
S37392_SI	1	1	1	2R	8495049	8495219	Amph	2R:8481088..8499578(1)	FBgn0027356	FBpp0086941	FBtr0087828	4.35602	0.272002	4.27198	0.0852106	4.25728	0.199987	4.52209	0.0966762	4.05344	0.200786	4.19887	0.115467	4.20161	0.0570815	79.8068	20.2775	71.8356	6.02961	71.6428	13.4962	92.3142	8.8787	58.3553	11.2791	66.9034	7.55792	66.8661	3.81945	0.76868	0	0	0	0.181553	1	0	0	0.803301	0
S37393_SI	1	1	1	2R	8495421	8495502	Amph	2R:8481088..8499578(1)	FBgn0027356	FBpp0086941	FBtr0087828	4.91573	0.223628	4.88373	0.115329	5.04712	0.114109	5.0489	0.0802742	4.55133	0.183924	4.71225	0.136922	4.72939	0.178152	138.61	28.9122	132.696	14.7637	156.332	17.6956	156.18	12.2485	95.8605	18.2782	111.982	14.7323	114.453	20.9208	0.914646	0	0	0	0.0738949	1	1	0	0.441138	0
S37394_SI	1	1	1	2R	8495561	8495683	Amph	2R:8481088..8499578(1)	FBgn0027356	FBpp0086941	FBtr0087828	4.88823	0.154525	4.93583	0.0743508	4.91311	0.0367505	5.03634	0.0870144	4.59735	0.086212	4.71473	0.110557	4.74806	0.0652116	133.79	20.9941	139.443	10.2282	136.13	4.94395	154.299	13.6074	99.4706	8.77736	112.039	12.5649	115.522	7.39481	0.760945	0	0	0	0.019925	1	1	1	0.0716093	1
S37395_SI	1	1	1	2R	8496674	8497381	Amph	2R:8481088..8499578(1)	FBgn0027356	FBpp0086941	FBtr0087828	4.19411	0.232659	4.18787	0.0949168	4.31701	0.0740271	4.37498	0.138802	4.03604	0.109999	4.08766	0.111772	4.00052	0.0633184	67.4931	15.5304	66.0791	6.19259	75.115	5.36508	79.9381	10.6941	56.835	6.43667	59.8471	6.61615	54.6997	3.45629	0.981666	0	0	0	0.382281	0	0	0	0.612437	0
S37396_SI	1	1	1	2R	8498084	8498226	Amph	2R:8481088..8499578(1)	FBgn0027356	FBpp0086941	FBtr0087828	4.53163	0.00610921	4.63761	0.120751	4.57246	0.0855001	4.61169	0.257275	4.51701	0.117075	4.49917	0.15834	4.29476	0.293018	92.911	0.566654	103.81	12.916	97.047	8.28455	102.813	24.915	91.9789	10.69	90.6738	13.6813	75.4041	21.5015	0.704892	0	0	0	0.967794	0	0	0	0.601622	0
S37397_SI	1	1	1	2R	8498514	8499578	Amph	2R:8481088..8499578(1)	FBgn0027356	FBpp0086941	FBtr0087828	4.98442	0.144933	5.13267	0.0260355	5.07397	0.059096	4.79184	0.0625875	4.87601	0.0620219	4.8643	0.0228192	4.77288	0.120787	147.163	21.8334	169.507	4.38303	160.014	9.20853	120.682	7.66241	131.274	8.06283	129.602	2.97131	118.827	14.0414	0.18147	1	0	0	0.349097	0	0	0	0.0163075	1
F15629_SI	2	9	9	X	11604153	11606399	Amun	X:11604153..11609063(-1)	FBgn0030328	FBpp0073452;FBpp0073453;FBpp0073454;FBpp0073455;FBpp0073456;FBpp0292399;FBpp0292400;FBpp0292401;FBpp0292402	FBtr0073615;FBtr0073616;FBtr0073617;FBtr0073618;FBtr0073619;FBtr0303336;FBtr0303337;FBtr0303338;FBtr0303339	3.64068	0.0355424	3.79997	0.0476371	3.56382	0.0361969	3.70369	0.0462506	3.58905	0.0247752	3.75897	0.0177951	3.79672	0.102404	38.1337	1.36147	44.7335	2.10356	35.3151	1.26781	40.6259	1.90265	36.2069	0.892677	42.9089	0.767102	44.7136	4.69999	0.0204417	1	1	1	0.491964	0	0	0	0.60248	0
F15630_SI	5	9	9	X	11606802	11607841	Amun	X:11604153..11609063(-1)	FBgn0030328	FBpp0073452;FBpp0073453;FBpp0073454;FBpp0073455;FBpp0073456;FBpp0292399;FBpp0292400;FBpp0292401;FBpp0292402	FBtr0073615;FBtr0073616;FBtr0073617;FBtr0073618;FBtr0073619;FBtr0303336;FBtr0303337;FBtr0303338;FBtr0303339	3.12859	0.263513	3.15807	0.118253	3.22081	0.164116	3.55605	0.00552368	3.24088	0.208632	3.34539	0.0717755	3.36952	0.149764	23.3468	5.63182	23.6329	2.71108	25.3057	4.22668	35.025	0.193763	25.917	5.13035	28.4196	1.99604	29.2876	4.52876	0.926831	0	0	0	0.666085	0	0	0	0.424369	0
F15632_SI	4	7	7	X	11608508	11609063	Amun	X:11604153..11609063(-1)	FBgn0030328	FBpp0073452;FBpp0073453;FBpp0073454;FBpp0073455;FBpp0292400;FBpp0292401;FBpp0292402	FBtr0073615;FBtr0073616;FBtr0073617;FBtr0073618;FBtr0303337;FBtr0303338;FBtr0303339	2.58835	0.0766736	2.90914	0.282199	2.50119	0.245093	3.282	0.0867528	2.77007	0.35822	2.63403	0.133088	2.93314	0.145941	13.3343	1.04282	18.8426	5.44168	12.4594	2.8076	26.6947	2.25647	16.651	5.8867	14.0122	1.86293	18.9238	2.86511	0.288294	0	0	0	0.5881	0	0	0	0.373876	0
S15631_SI	1	2	2	X	11608055	11608246	Amun	X:11604153..11609063(-1)	FBgn0030328	FBpp0073456;FBpp0292399	FBtr0073619;FBtr0303336	2.65849	0.655868	3.54168	0.329395	2.90608	0.306883	3.85322	0.23397	3.3031	0.114527	2.87887	0.637408	2.92305	0.706081	16.41	10.3105	35.7163	10.65	18.9653	6.1341	48.0242	11.451	27.316	3.12386	20.1182	11.0571	21.39	11.4564	0.165592	1	0	0	0.33128	0	0	0	0.315936	0
S40235_SI	1	1	1	2R	13012267	13013887	Amy-d	2R:13012267..13013887(1)	FBgn0000078	FBpp0086136	FBtr0086983	0.696297	0.462607	0.168421	0.51704	2.52947	0.260679	1.80566	0.112866	1.51037	0.311244	1.42817	0.104273	1.09285	0.124748	2.14385	0.886866	1.2819	0.558702	12.8592	3.1789	6.10944	0.671458	4.68432	1.55658	4.18634	0.441825	2.99853	0.383434	0.213942	0	0	0	0.0502845	1	1	0	0.00446934	1
S40232_SI	1	1	1	2R	13006211	13007808	Amy-p	2R:13006211..13007808(-1)	FBgn0000079	FBpp0086155	FBtr0087004	-0.422329	1.01045	-0.169667	0.276459	-0.249533	0.796604	-0.119946	0.525428	1.28076	0.264532	0.981006	0.0419765	0.514923	0.455432	0.851205	0.560418	0.866172	0.246438	0.991486	0.797073	0.963497	0.428943	3.68355	0.961305	2.66869	0.110734	1.78155	0.692964	0.808973	0	0	0	0.0323543	1	1	1	0.14881	1
S39873_SI	1	1	1	2R	12538597	12539492	Amyrel	2R:12538597..12540204(-1)	FBgn0020506	FBpp0086263	FBtr0087117	0.165728	0.526362	-0.154311	0.396745	0.590273	0.470372	-0.35562	0.353522	0.206048	0.207973	-0.25903	0.683664	0.286348	0.106018	1.28452	0.591865	0.90222	0.347288	1.93528	0.698883	0.730947	0.263106	1.2461	0.247088	0.880667	0.461334	1.33657	0.142422	0.643614	0	0	0	0.965021	0	0	0	0.900946	0
F7546_SI	2	2	2	2L	13906507	13907172	Ance	2L:13905645..13909172(1)	FBgn0012037	FBpp0080129;FBpp0080130	FBtr0080552;FBtr0080553	2.45041	0.289101	2.24524	0.0190508	2.65967	0.0806654	2.45585	0.115102	3.07065	0.02499	2.94104	0.0855913	3.01176	0.0113626	11.9118	3.30674	9.44379	0.180128	14.3258	1.12103	11.7072	1.31611	21.5604	0.534876	18.9825	1.66243	20.3241	0.231095	0.228763	0	0	0	0.00101844	1	1	1	0.00042706	1
S7547_SI	1	2	2	2L	13907599	13907962	Ance	2L:13905645..13909172(1)	FBgn0012037	FBpp0080129;FBpp0080130	FBtr0080552;FBtr0080553	2.56588	0.0240658	2.48881	0.248253	2.865	0.149298	2.60989	0.112912	3.36791	0.0694967	3.21713	0.0534861	3.25253	0.263254	13.0146	0.312911	12.3069	3.22622	17.6985	2.70451	13.6546	1.50786	29.0642	1.99695	24.9802	1.32963	26.4726	7.17883	0.776298	0	0	0	0.000888433	1	1	1	0.00181064	1
S7548_SI	1	2	2	2L	13908024	13908590	Ance	2L:13905645..13909172(1)	FBgn0012037	FBpp0080129;FBpp0080130	FBtr0080552;FBtr0080553	2.78126	0.250763	2.73896	0.171227	3.12106	0.158681	2.66385	0.154814	3.3342	0.0867121	3.32971	0.123484	3.32564	0.0963877	16.4651	3.83304	15.6177	2.53475	22.8829	3.56215	14.463	2.13209	28.1253	2.38403	28.0692	3.34032	27.9044	2.75405	0.888123	0	0	0	0.011238	1	1	1	0.00753871	1
S7549_SI	1	2	2	2L	13908648	13908788	Ance	2L:13905645..13909172(1)	FBgn0012037	FBpp0080129;FBpp0080130	FBtr0080552;FBtr0080553	2.73772	0.318324	2.24752	0.388754	2.97473	0.18681	2.2699	0.256486	3.33781	0.112532	3.28591	0.163666	2.6813	0.639232	15.9594	4.75106	9.95122	3.8441	19.8452	3.76682	9.88317	2.35891	28.2751	3.1276	26.9799	4.59583	16.5574	9.37379	0.288391	0	0	0	0.182293	1	0	0	0.0210474	1
S7550_SI	1	2	2	2L	13908856	13909028	Ance	2L:13905645..13909172(1)	FBgn0012037	FBpp0080129;FBpp0080130	FBtr0080552;FBtr0080553	2.3788	0.169534	1.93616	0.615321	2.64907	0.196419	2.40484	0.208374	3.01613	0.349793	2.94728	0.0762583	2.86148	0.175013	10.896	1.85295	7.79242	4.28325	14.343	2.73905	11.2409	2.40088	21.1988	6.58553	19.0911	1.4683	17.6658	3.06552	0.288363	0	0	0	0.112182	1	0	0	0.0138487	1
S7551_SI	1	2	2	2L	13909093	13909172	Ance	2L:13905645..13909172(1)	FBgn0012037	FBpp0080129;FBpp0080130	FBtr0080552;FBtr0080553	1.82285	0.809649	1.9452	0.770779	1.73685	0.361547	1.38037	0.465709	2.10723	0.333222	1.72516	0.455521	2.58707	0.308253	7.39647	4.30834	8.28547	5.01516	5.98625	2.39923	4.29179	2.14535	8.5438	2.95135	6.03993	2.96432	13.6938	3.85482	0.904849	0	0	0	0.749758	0	0	0	0.814367	0
S7553_SI	1	1	1	2L	13909717	13910663	Ance-2	2L:13909640..13911640(1)	FBgn0032535	FBpp0080131	FBtr0080554	-0.957128	1.06337	-0.640393	0.88934	-0.881344	0.558705	-1.08192	0.39841	0.989451	0.337977	1.29039	0.050165	1.34979	0.304689	0.331838	0.427665	0.423191	0.509366	0.462117	0.236169	0.355725	0.122793	2.78956	0.881689	3.63723	0.180567	3.98253	1.27874	0.776315	0	0	0	0.0191023	1	1	1	0.0199183	1
S7554_SI	1	1	1	2L	13910716	13911276	Ance-2	2L:13909640..13911640(1)	FBgn0032535	FBpp0080131	FBtr0080554	-0.316454	0.196551	0.212678	0.887499	-0.269325	0.527256	-0.745607	0.867484	1.5016	0.127946	1.76018	0.366765	1.60075	0.205726	0.738354	0.149135	1.56008	1.15632	0.62429	0.52456	0.586346	0.393376	4.51399	0.596214	6.06805	2.07785	5.02951	1.08419	0.51698	0	0	0	0.0159994	1	1	1	0.0362638	1
S7557_SI	1	1	1	2L	13914725	13915250	Ance-3	2L:13914725..13955757(1)	FBgn0032536	FBpp0099733	FBtr0100327	1.90806	0.159036	1.98159	0.507291	2.05224	0.111294	2.14902	0.383435	2.65608	0.0704444	2.28522	0.22801	2.01255	0.136272	6.79798	1.10627	7.82944	3.29704	7.82227	0.896701	9.03333	3.74129	14.2641	1.01319	10.0064	2.40775	7.52849	1.01569	0.883732	0	0	0	0.0357745	1	1	1	0.430698	0
S7558_SI	1	1	1	2L	13915399	13915905	Ance-3	2L:13914725..13955757(1)	FBgn0032536	FBpp0099733	FBtr0100327	2.67405	0.133206	2.68121	0.267	2.89254	0.21604	3.02962	0.130379	3.44805	0.056454	3.33981	0.171806	2.90076	0.313367	14.5827	1.88004	14.959	4.07566	18.346	3.75127	20.8055	2.66014	31.4726	1.79321	28.4957	4.97435	18.753	5.28601	0.98692	0	0	0	0.00665411	1	1	1	0.0174018	1
S7559_SI	1	1	1	2L	13916406	13916564	Ance-3	2L:13914725..13955757(1)	FBgn0032536	FBpp0099733	FBtr0100327	2.21326	0.158199	1.93122	0.231146	2.14135	0.196237	2.32189	0.139547	2.77499	0.0962458	2.65039	0.581496	2.43077	0.0367605	9.22181	1.45037	7.02068	1.59995	8.63433	1.69053	10.2617	1.44356	16.0889	1.58821	15.8158	8.9356	11.3728	0.420365	0.460159	0	0	0	0.106995	1	0	0	0.0394706	1
S7560_SI	1	1	1	2L	13916621	13916861	Ance-3	2L:13914725..13955757(1)	FBgn0032536	FBpp0099733	FBtr0100327	2.62557	0.152259	2.50654	0.190178	2.89296	0.0721216	2.97253	0.201289	3.20625	0.208962	3.3228	0.0582924	3.05809	0.109882	13.9171	2.04169	12.4161	2.47272	18.0813	1.27493	19.8163	4.18789	25.0584	5.44702	27.769	1.59701	21.3745	2.41772	0.61069	0	0	0	0.00595232	1	1	1	0.000521396	1
S7561_SI	1	1	1	2L	13916926	13917650	Ance-3	2L:13914725..13955757(1)	FBgn0032536	FBpp0099733	FBtr0100327	2.28584	0.330122	2.42992	0.0954437	2.67985	0.206129	2.63951	0.148979	3.16732	0.147656	3.1052	0.097457	2.51184	0.043588	10.1914	3.27772	11.393	1.10665	14.8007	2.7323	14.1094	2.07353	23.9214	3.66379	22.3849	2.20064	12.3354	0.531549	0.604194	0	0	0	0.00109884	1	1	1	0.00698054	1
S7562_SI	1	1	1	2L	13917977	13918080	Ance-3	2L:13914725..13955757(1)	FBgn0032536	FBpp0099733	FBtr0100327	3.11689	0.176475	2.78109	0.9317	3.16429	0.30223	2.98962	0.123986	3.73716	0.156963	3.70378	0.127814	3.1632	0.247843	22.8072	3.90964	20.3973	13.6877	24.4411	6.66116	19.9784	2.40721	42.3149	6.36228	40.8264	5.36932	24.1268	5.82552	0.579832	0	0	0	0.253291	0	0	0	0.0793213	1
S7563_SI	1	1	1	2L	13918147	13918245	Ance-3	2L:13914725..13955757(1)	FBgn0032536	FBpp0099733	FBtr0100327	2.63202	0.428006	2.87868	0.105612	3.37109	0.219184	3.1166	0.119449	3.14826	0.250298	3.36585	0.50065	3.17245	0.0936267	14.7332	5.84875	17.8574	1.90349	29.6221	6.17559	22.6795	2.79515	23.7688	5.61834	31.2457	13.5159	23.9358	2.24791	0.572116	0	0	0	0.181018	1	0	0	0.209837	0
S7574_SI	1	1	1	2L	13954717	13954857	Ance-3	2L:13914725..13955757(1)	FBgn0032536	FBpp0099733	FBtr0100327	2.14836	0.258351	2.27739	0.138852	2.39844	0.353475	2.15606	0.277221	2.95412	0.226812	3.01829	0.458711	2.49091	0.348643	8.76391	2.2692	9.81296	1.32513	11.5076	3.77298	8.86695	2.54733	19.5012	4.11143	21.8051	8.63499	12.5346	3.88363	0.817144	0	0	0	0.0548222	1	1	0	0.0772033	1
S7575_SI	1	1	1	2L	13955265	13955757	Ance-3	2L:13914725..13955757(1)	FBgn0032536	FBpp0099733	FBtr0100327	2.70948	0.182193	2.89236	0.176302	2.97569	0.110482	2.56882	0.0658572	3.42727	0.164521	3.48031	0.126142	3.08334	0.118438	15.1823	2.60778	18.2195	3.10694	19.69	2.06625	13.0696	0.876385	31.0795	5.32364	32.6422	4.10903	21.9318	2.53	0.353536	0	0	0	0.000790705	1	1	1	0.003358	1
S35003_SI	1	1	1	2R	4927225	4927306	Ance-4	2R:4927225..4929647(-1)	FBgn0033366	FBpp0087745	FBtr0088664	1.2875	0.0784732	0.36726	1.18612	1.12198	0.904862	0.98822	0.666765	0.948344	0.138787	1.41735	0.653475	1.51595	1.06421	2.41952	2.105	2.04217	1.50235	4.07141	3.16271	3.04685	1.56345	2.59845	0.372957	3.04972	3.29802	6.33036	5.54116	0.509916	0	0	0	0.84058	0	0	0	0.441165	0
S35004_SI	1	1	1	2R	4927364	4927542	Ance-4	2R:4927225..4929647(-1)	FBgn0033366	FBpp0087745	FBtr0088664	3.19104	0.404796	2.46293	0.178731	3.477	0.347759	3.23357	0.0381129	2.81476	0.0436887	2.67724	0.208686	2.60751	0.162027	25.6986	10.6022	11.8647	2.11677	33.8455	11.6435	25.3824	0.971436	16.6998	0.734108	14.7543	3.00814	13.6814	2.12953	0.0281593	1	1	1	0.269232	0	0	0	0.569761	0
S35005_SI	1	1	1	2R	4927601	4927723	Ance-4	2R:4927225..4929647(-1)	FBgn0033366	FBpp0087745	FBtr0088664	2.33118	0.133831	2.19179	0.529705	2.96107	0.482959	2.93614	0.35658	2.4062	0.478664	2.00518	0.488302	1.94984	0.163084	10.3507	1.35134	9.72155	4.2208	21.0368	9.88103	19.6303	6.64345	11.9349	5.37017	7.97812	3.29952	7.08949	1.13733	0.853967	0	0	0	0.927096	0	0	0	0.795766	0
S35006_SI	1	1	1	2R	4927778	4927995	Ance-4	2R:4927225..4929647(-1)	FBgn0033366	FBpp0087745	FBtr0088664	2.76682	0.268204	2.1696	0.100587	3.28145	0.161326	2.58164	0.0261865	2.42236	0.282163	2.40349	0.360865	2.01525	0.413911	16.2897	4.29572	8.78419	0.876928	26.8813	4.48444	13.2218	0.347336	11.5764	3.27865	11.579	4.48155	7.94498	3.30021	0.0854743	1	1	0	0.349228	0	0	0	0.554808	0
S35007_SI	1	1	1	2R	4928060	4929316	Ance-4	2R:4927225..4929647(-1)	FBgn0033366	FBpp0087745	FBtr0088664	2.16356	0.264884	1.08237	0.238512	2.51337	0.044818	2.42683	0.0520229	1.97268	0.112017	1.67839	0.25358	1.61832	0.110287	8.91708	2.50758	3.00535	0.662483	12.3558	0.554864	11.3332	0.597274	7.22063	0.832109	5.4684	1.30396	5.06474	0.544428	0.000171854	1	1	1	0.449394	0	0	0	0.0121383	1
S35008_SI	1	1	1	2R	4929551	4929647	Ance-4	2R:4927225..4929647(-1)	FBgn0033366	FBpp0087745	FBtr0088664	1.52403	0.788414	1.90074	0.0683875	2.44204	0.555545	1.97831	0.209601	1.72816	0.50514	1.18082	0.990907	0.915958	0.761607	5.55175	3.85906	4.4658	3.88102	12.8577	6.68212	7.34008	1.59882	6.16662	3.39323	2.72654	3.41962	2.96801	1.89778	0.746717	0	0	0	0.857827	0	0	0	0.530033	0
S45102_SI	1	1	1	2R	20776151	20776284	Ance-5	2R:20776151..20778545(-1)	FBgn0035076	FBpp0072325	FBtr0072420	1.32992	0.510856	1.71726	0.39821	1.98693	0.119139	1.95983	0.607299	1.45989	0.394413	0.978371	0.580891	1.90079	0.257584	4.09799	1.86353	5.88916	2.52502	7.33279	0.898689	7.95498	4.31515	4.54872	1.93894	2.95057	1.51504	6.83389	1.63796	0.553022	0	0	0	0.871273	0	0	0	0.206585	0
S45103_SI	1	1	1	2R	20776345	20776658	Ance-5	2R:20776151..20778545(-1)	FBgn0035076	FBpp0072325	FBtr0072420	2.86147	0.443796	2.49477	0.3515	3.30924	0.103027	3.11776	0.0789599	2.82418	0.281612	2.86634	0.136719	3.07746	0.133927	18.741	8.92129	12.6207	4.3377	27.471	2.73543	22.643	1.80556	17.2789	4.54947	17.6847	2.49536	21.835	2.97637	0.288651	0	0	0	0.941078	0	0	0	0.281261	0
S45104_SI	1	1	1	2R	20776718	20777284	Ance-5	2R:20776151..20778545(-1)	FBgn0035076	FBpp0072325	FBtr0072420	2.47868	0.43792	2.34001	0.189625	3.04525	0.134937	2.78001	0.13227	2.72443	0.0692367	2.49648	0.0545137	2.7292	0.145597	12.7094	5.52795	10.5068	1.99849	21.1536	2.68686	16.212	2.0939	15.2718	1.03935	12.1516	0.65179	15.4261	2.14519	0.668697	0	0	0	0.394884	0	0	0	0.620366	0
S45105_SI	1	1	1	2R	20777446	20778545	Ance-5	2R:20776151..20778545(-1)	FBgn0035076	FBpp0072325	FBtr0072420	2.10051	0.167516	1.74773	0.254559	2.52112	0.243259	2.43927	0.112257	2.18621	0.16527	1.84107	0.100715	2.22014	0.222106	8.24945	1.44151	5.87007	1.54735	12.6985	2.70822	11.5119	1.25039	8.98324	1.49652	6.32497	0.653161	9.35927	2.03737	0.180595	1	0	0	0.801648	0	0	0	0.78046	0
S18834_SI	1	1	1	X	18072559	18073505	Andorra	X:18072559..18073505(-1)	FBgn0030898	FBpp0074363	FBtr0074591	-1.04593	0.928776	0.217217	1.79859	-0.543894	1.31465	1.70456	1.09966	1.39803	0.235259	-0.036312	1.45143	1.91654	0.625686	0.479313	0.474204	1.59368	2.46483	0.779328	1.17987	4.83122	6.30742	4.11945	0.908112	1.01226	1.46426	4.9824	5.31678	0.504013	0	0	0	0.121597	1	0	0	0.925658	0
F31699_SI	2	6	6	4	137015	137256	Ank	4:137015..150378(-1)	FBgn0011747	FBpp0088238;FBpp0088239;FBpp0088240;FBpp0088241;FBpp0289724;FBpp0289725	FBtr0089171;FBtr0089172;FBtr0089173;FBtr0089174;FBtr0300497;FBtr0300498	3.31592	0.348678	3.67972	0.16314	3.46123	0.106239	3.19595	0.246059	3.36723	0.146178	3.07646	0.304169	3.25114	0.0776495	28.7448	10.7108	39.9789	6.25996	31.9903	3.36248	24.9243	6.00371	29.2012	4.14113	22.3948	7.28365	25.8709	1.96337	0.216902	0	0	0	0.901939	0	0	0	0.0370336	1
F31708_SI	7	6	6	4	149948	150378	Ank	4:137015..150378(-1)	FBgn0011747	FBpp0088238;FBpp0088239;FBpp0088240;FBpp0088241;FBpp0289724;FBpp0289725	FBtr0089171;FBtr0089172;FBtr0089173;FBtr0089174;FBtr0300497;FBtr0300498	3.78457	0.15448	4.38066	0.24042	3.2039	0.472602	4.20112	0.149505	3.6737	0.0520251	3.79485	0.337611	3.74925	0.237748	44.3715	6.94378	81.3807	18.3472	26.6299	11.4901	67.2675	10.276	39.4327	2.02104	46.2691	16.5515	43.3248	10.7996	0.121191	1	0	0	0.829247	0	0	0	0.128091	1
S31700_SI	1	6	6	4	137312	139127	Ank	4:137015..150378(-1)	FBgn0011747	FBpp0088238;FBpp0088239;FBpp0088240;FBpp0088241;FBpp0289724;FBpp0289725	FBtr0089171;FBtr0089172;FBtr0089173;FBtr0089174;FBtr0300497;FBtr0300498	4.99043	0.0579952	5.22491	0.0189924	5.12184	0.0499065	4.92456	0.0190141	5.00336	0.0510541	5.08552	0.0335699	4.93194	0.120321	147.165	8.53373	185.866	3.54918	167.802	8.45078	137.645	2.61276	149.043	7.71421	161.724	5.37815	139.311	16.4633	0.00516796	1	1	1	0.910725	0	0	0	0.0775664	1
S31701_SI	1	6	6	4	139181	139405	Ank	4:137015..150378(-1)	FBgn0011747	FBpp0088238;FBpp0088239;FBpp0088240;FBpp0088241;FBpp0289724;FBpp0289725	FBtr0089171;FBtr0089172;FBtr0089173;FBtr0089174;FBtr0300497;FBtr0300498	4.30528	0.134695	4.30955	0.117011	4.3637	0.0408252	4.36474	0.0371748	4.1696	0.0595186	4.3501	0.0935452	4.2629	0.118835	74.5445	10.2192	74.7417	8.51364	78.5959	3.17715	78.6649	2.90832	64.765	3.78719	77.7136	7.32828	71.3432	8.18417	0.982624	0	0	0	0.285773	0	0	0	0.800166	0
S31702_SI	1	6	6	4	139464	139557	Ank	4:137015..150378(-1)	FBgn0011747	FBpp0088238;FBpp0088239;FBpp0088240;FBpp0088241;FBpp0289724;FBpp0289725	FBtr0089171;FBtr0089172;FBtr0089173;FBtr0089174;FBtr0300497;FBtr0300498	3.8653	0.101526	3.91102	0.169048	3.86194	0.321441	4.33361	0.0938229	4.05268	0.0780711	4.04667	0.156198	3.81525	0.568734	47.885	4.99397	50.4116	8.07525	49.3143	14.41	76.4397	7.01678	57.6683	4.50251	57.6739	9.01132	49.8885	23.022	0.933544	0	0	0	0.670693	0	0	0	0.772286	0
S31703_SI	1	6	6	4	140514	140838	Ank	4:137015..150378(-1)	FBgn0011747	FBpp0088238;FBpp0088239;FBpp0088240;FBpp0088241;FBpp0289724;FBpp0289725	FBtr0089171;FBtr0089172;FBtr0089173;FBtr0089174;FBtr0300497;FBtr0300498	4.95586	0.0227576	5.09186	0.0136238	4.91145	0.15944	5.02621	0.0251505	4.89556	0.176498	4.86183	0.102924	5.0241	0.0572314	142.029	3.25306	162.702	2.22423	137.097	20.8741	152.386	3.83097	135.093	23.9222	129.719	13.3869	152.199	8.70065	0.370163	0	0	0	0.734825	0	0	0	0.106767	1
S31704_SI	1	6	6	4	141484	142425	Ank	4:137015..150378(-1)	FBgn0011747	FBpp0088238;FBpp0088239;FBpp0088240;FBpp0088241;FBpp0289724;FBpp0289725	FBtr0089171;FBtr0089172;FBtr0089173;FBtr0089174;FBtr0300497;FBtr0300498	4.33593	0.0563105	4.72515	0.0843503	4.16584	0.271336	4.55193	0.0394357	4.24891	0.0590838	4.36319	0.150996	4.4613	0.139612	76.4777	4.35481	113.019	9.7441	66.1972	17.2387	94.8641	3.73328	70.1118	4.20799	79.1057	11.9236	87.1521	11.7696	0.0527092	1	1	0	0.72771	0	0	0	0.0711275	1
S31705_SI	1	6	6	4	142479	142582	Ank	4:137015..150378(-1)	FBgn0011747	FBpp0088238;FBpp0088239;FBpp0088240;FBpp0088241;FBpp0289724;FBpp0289725	FBtr0089171;FBtr0089172;FBtr0089173;FBtr0089174;FBtr0300497;FBtr0300498	4.29447	0.195863	4.34377	0.189866	4.11138	0.291784	4.43186	0.150037	4.02105	0.00948617	4.02237	0.209787	4.31614	0.162419	74.2008	13.7024	77.9182	14.5646	62.8488	16.1585	84.7093	12.3544	55.7613	0.527587	56.6313	11.294	75.5789	12.7795	0.89754	0	0	0	0.329249	0	0	0	0.240359	0
S31706_SI	1	6	6	4	142935	144048	Ank	4:137015..150378(-1)	FBgn0011747	FBpp0088238;FBpp0088239;FBpp0088240;FBpp0088241;FBpp0289724;FBpp0289725	FBtr0089171;FBtr0089172;FBtr0089173;FBtr0089174;FBtr0300497;FBtr0300498	4.20196	0.113565	4.38461	0.148208	3.87941	0.336538	4.52303	0.0256623	4.0142	0.0218578	4.03978	0.147913	4.18937	0.150095	67.0983	7.35669	80.7971	12.0027	50.4362	16.3893	92.1344	2.36256	55.3877	1.20892	57.239	8.74261	66.4637	9.52968	0.50425	0	0	0	0.490198	0	0	0	0.164112	1
S31707_SI	1	6	6	4	144411	144518	Ank	4:137015..150378(-1)	FBgn0011747	FBpp0088238;FBpp0088239;FBpp0088240;FBpp0088241;FBpp0289724;FBpp0289725	FBtr0089171;FBtr0089172;FBtr0089173;FBtr0089174;FBtr0300497;FBtr0300498	4.52108	0.11805	5.14281	0.197119	3.85006	0.239994	4.83088	0.104549	4.43448	0.156887	4.4628	0.17508	4.51462	0.352533	92.3712	11.2096	173.503	35.8629	47.9807	10.8253	125.782	13.282	85.0169	13.7258	87.6364	15.7336	94.9119	29.6115	0.0284445	1	1	1	0.816902	0	0	0	0.0177671	1
F24241_SI	3	6	6	3L	7655081	7655398	Ank2	3L:7648489..7711439(-1)	FBgn0261788	FBpp0292231;FBpp0292232;FBpp0292234;FBpp0292241;FBpp0292242;FBpp0292244	FBtr0303112;FBtr0303113;FBtr0303115;FBtr0303122;FBtr0303123;FBtr0303125	3.92166	1.41739	4.53629	0.06579	4.4981	0.242295	4.61464	0.0642042	4.42851	0.0280107	4.09334	0.323952	3.72163	1.55123	79.7394	61.3115	93.4772	6.05459	91.8712	22.6519	101.089	6.43332	83.8283	2.36053	62.1654	21.3237	69.8163	54.6721	0.618709	0	0	0	0.692926	0	0	0	0.736732	0
F24244_SI	2	2	2	3L	7656793	7659082	Ank2	3L:7648489..7711439(-1)	FBgn0261788	FBpp0292229;FBpp0292235	FBtr0303110;FBtr0303116	5.04791	0.18166	5.38251	0.109825	4.59848	0.143164	5.06465	0.0793771	4.8477	0.0739356	4.59455	0.212324	4.80839	0.10366	157.415	28.5181	218.429	23.3064	100.126	15.0515	158.66	12.7433	127.677	9.31265	100.38	19.9734	122.968	12.4707	0.0709096	1	1	0	0.301974	0	0	0	0.000381389	1
F24247_SI	2	12	12	3L	7689611	7689824	Ank2	3L:7648489..7711439(-1)	FBgn0261788	FBpp0292230;FBpp0292231;FBpp0292232;FBpp0292233;FBpp0292234;FBpp0292236;FBpp0292237;FBpp0292240;FBpp0292241;FBpp0292242;FBpp0292243;FBpp0292244	FBtr0303111;FBtr0303112;FBtr0303113;FBtr0303114;FBtr0303115;FBtr0303117;FBtr0303118;FBtr0303121;FBtr0303122;FBtr0303123;FBtr0303124;FBtr0303125	2.54237	0.57031	3.48179	0.273298	2.47102	0.402352	3.03575	0.104142	2.88619	0.12126	2.7204	0.496541	2.65347	0.371262	13.9944	6.62797	33.3345	9.05816	12.5351	4.63798	20.8914	2.14611	18.0112	2.12009	16.5592	8.78564	14.8206	4.87924	0.0614236	1	1	0	0.547059	0	0	0	0.131675	1
F24253_SI	2	13	13	3L	7697918	7699014	Ank2	3L:7648489..7711439(-1)	FBgn0261788	FBpp0292230;FBpp0292231;FBpp0292232;FBpp0292233;FBpp0292234;FBpp0292236;FBpp0292237;FBpp0292238;FBpp0292240;FBpp0292241;FBpp0292242;FBpp0292243;FBpp0292244	FBtr0303111;FBtr0303112;FBtr0303113;FBtr0303114;FBtr0303115;FBtr0303117;FBtr0303118;FBtr0303119;FBtr0303121;FBtr0303122;FBtr0303123;FBtr0303124;FBtr0303125	3.45345	0.0817806	3.66811	0.0354132	3.85072	0.030939	3.55709	0.0904856	3.37705	0.096743	3.51622	0.0461276	3.35438	0.0436172	31.6804	2.63258	39.1939	1.3789	47.044	1.45561	35.1551	3.09978	29.3764	2.87572	33.6811	1.57256	28.646	1.23659	0.0150304	1	1	1	0.411646	0	0	0	0.0777867	1
F24258_SI	2	14	14	3L	7702022	7702450	Ank2	3L:7648489..7711439(-1)	FBgn0261788	FBpp0292230;FBpp0292231;FBpp0292232;FBpp0292233;FBpp0292234;FBpp0292236;FBpp0292237;FBpp0292238;FBpp0292239;FBpp0292240;FBpp0292241;FBpp0292242;FBpp0292243;FBpp0292244	FBtr0303111;FBtr0303112;FBtr0303113;FBtr0303114;FBtr0303115;FBtr0303117;FBtr0303118;FBtr0303119;FBtr0303120;FBtr0303121;FBtr0303122;FBtr0303123;FBtr0303124;FBtr0303125	2.76368	0.262718	2.63441	0.327146	2.65941	0.11031	3.32651	0.0670251	2.54518	0.592414	2.91272	0.224954	2.69479	0.296616	16.228	4.27761	14.4334	4.61567	14.3509	1.4988	27.8833	1.9034	14.1845	7.33918	18.7283	4.372	15.2256	4.25183	0.809952	0	0	0	0.65257	0	0	0	0.546499	0
S24239_SI	1	13	13	3L	7648489	7649303	Ank2	3L:7648489..7711439(-1)	FBgn0261788	FBpp0292229;FBpp0292230;FBpp0292231;FBpp0292232;FBpp0292233;FBpp0292234;FBpp0292235;FBpp0292236;FBpp0292240;FBpp0292241;FBpp0292242;FBpp0292243;FBpp0292244	FBtr0303110;FBtr0303111;FBtr0303112;FBtr0303113;FBtr0303114;FBtr0303115;FBtr0303116;FBtr0303117;FBtr0303121;FBtr0303122;FBtr0303123;FBtr0303124;FBtr0303125	5.85266	0.207465	6.26259	0.0646312	5.77578	0.109029	5.20742	0.0354742	5.5026	0.179879	5.54888	0.0960962	5.41502	0.0985862	353.373	77.0991	525.299	33.4073	323.82	34.7553	182.699	6.5412	247.986	44.5234	257.738	24.638	225.497	22.7294	0.0168791	1	1	1	0.0380041	1	1	1	0.000381067	1
S24240_SI	1	12	12	3L	7649475	7654606	Ank2	3L:7648489..7711439(-1)	FBgn0261788	FBpp0292229;FBpp0292230;FBpp0292231;FBpp0292232;FBpp0292233;FBpp0292234;FBpp0292235;FBpp0292236;FBpp0292240;FBpp0292242;FBpp0292243;FBpp0292244	FBtr0303110;FBtr0303111;FBtr0303112;FBtr0303113;FBtr0303114;FBtr0303115;FBtr0303116;FBtr0303117;FBtr0303121;FBtr0303123;FBtr0303124;FBtr0303125	5.25431	0.278138	5.38801	0.0285613	5.14375	0.123602	5.09896	0.0638235	5.09591	0.0208268	5.05816	0.0327258	5.06365	0.192834	196.104	49.8369	218.826	6.2095	172.308	20.2283	164.071	10.2808	163.376	3.38251	157.357	5.12702	160.067	29.1576	0.522026	0	0	0	0.433179	0	0	0	0.0755858	1
S24242_SI	1	8	8	3L	7655571	7655990	Ank2	3L:7648489..7711439(-1)	FBgn0261788	FBpp0292229;FBpp0292230;FBpp0292231;FBpp0292232;FBpp0292233;FBpp0292234;FBpp0292235;FBpp0292244	FBtr0303110;FBtr0303111;FBtr0303112;FBtr0303113;FBtr0303114;FBtr0303115;FBtr0303116;FBtr0303125	5.18476	0.308909	5.33663	0.0241272	5.01714	0.120057	5.22142	0.0251679	4.9581	0.103364	4.8179	0.187294	5.08433	0.140333	184.045	53.0922	207.851	5.03759	151.796	18.1568	185.237	4.69522	142.82	14.3006	125.125	22.5891	162.504	21.8149	0.519407	0	0	0	0.301833	0	0	0	0.0157546	1
S24243_SI	1	13	13	3L	7656359	7656424	Ank2	3L:7648489..7711439(-1)	FBgn0261788	FBpp0292229;FBpp0292230;FBpp0292231;FBpp0292232;FBpp0292233;FBpp0292234;FBpp0292235;FBpp0292236;FBpp0292240;FBpp0292241;FBpp0292242;FBpp0292243;FBpp0292244	FBtr0303110;FBtr0303111;FBtr0303112;FBtr0303113;FBtr0303114;FBtr0303115;FBtr0303116;FBtr0303117;FBtr0303121;FBtr0303122;FBtr0303123;FBtr0303124;FBtr0303125	5.59545	0.26051	5.9394	0.126831	5.22472	0.174417	5.49921	0.119284	5.48097	0.0123046	5.37336	0.106369	5.31874	0.500033	275.032	65.9205	381.797	50.0541	188.041	35.0748	245.682	30.0481	240.091	2.95997	216.401	23.0469	219.874	91.6454	0.289993	0	0	0	0.775125	0	0	0	0.0692221	1
S24245_SI	1	1	1	3L	7659266	7686955	Ank2	3L:7648489..7711439(-1)	FBgn0261788	FBpp0292244	FBtr0303125	4.14303	0.938644	5.2587	0.280254	4.28015	0.168423	4.51837	0.129595	4.19987	0.161243	4.07187	0.134792	3.65145	1.12214	79.3729	50.662	197.13	52.0209	73.0348	12.5471	92.192	11.6384	67.2623	10.962	59.0156	7.70246	52.8057	37.5527	0.137345	1	0	0	0.961263	0	0	0	0.112799	1
S24246_SI	1	2	2	3L	7688476	7688719	Ank2	3L:7648489..7711439(-1)	FBgn0261788	FBpp0292229;FBpp0292235	FBtr0303110;FBtr0303116	4.83435	0.0780946	5.36101	0.162157	4.29254	0.157881	4.5641	0.0396013	4.18898	0.11197	4.02256	0.384219	4.40918	0.0758964	126.009	9.63205	214.8	34.4625	73.8377	11.6048	96.0268	3.84064	66.2352	7.55617	58.5209	20.8533	82.3583	6.15987	0.0286602	1	1	1	0.00925167	1	1	1	3.86573e-05	1
S24248_SI	1	12	12	3L	7689880	7689978	Ank2	3L:7648489..7711439(-1)	FBgn0261788	FBpp0292230;FBpp0292231;FBpp0292232;FBpp0292233;FBpp0292234;FBpp0292236;FBpp0292237;FBpp0292240;FBpp0292241;FBpp0292242;FBpp0292243;FBpp0292244	FBtr0303111;FBtr0303112;FBtr0303113;FBtr0303114;FBtr0303115;FBtr0303117;FBtr0303118;FBtr0303121;FBtr0303122;FBtr0303123;FBtr0303124;FBtr0303125	3.7696	0.232878	3.99973	0.183967	3.82549	0.198421	4.11165	0.0851445	3.77446	0.145835	4.08222	0.278586	4.01153	0.106292	44.1147	9.50672	55.1899	9.83132	46.5781	10.0539	61.193	5.10412	43.8881	6.52862	60.7468	15.5513	55.4426	6.00454	0.395041	0	0	0	0.990541	0	0	0	0.803545	0
S24249_SI	1	12	12	3L	7690038	7692473	Ank2	3L:7648489..7711439(-1)	FBgn0261788	FBpp0292230;FBpp0292231;FBpp0292232;FBpp0292233;FBpp0292234;FBpp0292236;FBpp0292237;FBpp0292240;FBpp0292241;FBpp0292242;FBpp0292243;FBpp0292244	FBtr0303111;FBtr0303112;FBtr0303113;FBtr0303114;FBtr0303115;FBtr0303117;FBtr0303118;FBtr0303121;FBtr0303122;FBtr0303123;FBtr0303124;FBtr0303125	3.49553	0.128346	3.79374	0.00977738	3.29205	0.229575	3.81143	0.0636426	3.34883	0.111523	3.59974	0.148608	3.53058	0.0332141	33.1449	4.09203	44.4238	0.434016	27.4386	6.36885	45.277	2.93245	28.5874	3.18296	36.8582	5.45478	34.1562	1.12514	0.0982244	1	1	0	0.457966	0	0	0	0.303327	0
S24250_SI	1	12	12	3L	7692586	7693424	Ank2	3L:7648489..7711439(-1)	FBgn0261788	FBpp0292230;FBpp0292231;FBpp0292232;FBpp0292233;FBpp0292234;FBpp0292236;FBpp0292237;FBpp0292240;FBpp0292241;FBpp0292242;FBpp0292243;FBpp0292244	FBtr0303111;FBtr0303112;FBtr0303113;FBtr0303114;FBtr0303115;FBtr0303117;FBtr0303118;FBtr0303121;FBtr0303122;FBtr0303123;FBtr0303124;FBtr0303125	3.06358	0.270611	3.30722	0.111542	2.85952	0.307881	3.67618	0.0434552	3.05097	0.094621	3.20548	0.0912827	3.19585	0.112474	21.9025	5.41032	27.42	2.95529	18.0547	5.18672	39.5201	1.73347	21.1979	1.95135	24.7369	2.31167	24.5321	2.67449	0.358018	0	0	0	0.974567	0	0	0	0.746305	0
S24251_SI	1	12	12	3L	7693489	7693648	Ank2	3L:7648489..7711439(-1)	FBgn0261788	FBpp0292230;FBpp0292231;FBpp0292232;FBpp0292233;FBpp0292234;FBpp0292236;FBpp0292237;FBpp0292240;FBpp0292241;FBpp0292242;FBpp0292243;FBpp0292244	FBtr0303111;FBtr0303112;FBtr0303113;FBtr0303114;FBtr0303115;FBtr0303117;FBtr0303118;FBtr0303121;FBtr0303122;FBtr0303123;FBtr0303124;FBtr0303125	2.93132	0.486698	2.86809	0.190501	2.20146	0.43708	3.34954	0.152315	2.4314	0.545716	2.82887	0.271648	2.80949	0.205688	20.1212	8.16755	17.817	3.37943	9.70387	4.165	28.7144	4.47487	12.5637	6.85207	17.3444	4.65513	16.8439	3.60355	0.931068	0	0	0	0.332144	0	0	0	0.959055	0
S24252_SI	1	12	12	3L	7696946	7697150	Ank2	3L:7648489..7711439(-1)	FBgn0261788	FBpp0292230;FBpp0292231;FBpp0292232;FBpp0292233;FBpp0292234;FBpp0292236;FBpp0292237;FBpp0292240;FBpp0292241;FBpp0292242;FBpp0292243;FBpp0292244	FBtr0303111;FBtr0303112;FBtr0303113;FBtr0303114;FBtr0303115;FBtr0303117;FBtr0303118;FBtr0303121;FBtr0303122;FBtr0303123;FBtr0303124;FBtr0303125	1.90489	0.30608	1.6204	0.442577	2.08475	0.20276	2.85713	0.316483	1.99369	0.673946	2.33847	0.306006	2.48494	0.128695	6.93727	2.1993	5.38854	2.30803	8.16267	1.56024	17.9843	5.43168	8.45248	5.11674	10.673	2.95025	12.0684	1.6061	0.624408	0	0	0	0.900923	0	0	0	0.149183	1
S24254_SI	1	13	13	3L	7699073	7699479	Ank2	3L:7648489..7711439(-1)	FBgn0261788	FBpp0292230;FBpp0292231;FBpp0292232;FBpp0292233;FBpp0292234;FBpp0292236;FBpp0292237;FBpp0292238;FBpp0292240;FBpp0292241;FBpp0292242;FBpp0292243;FBpp0292244	FBtr0303111;FBtr0303112;FBtr0303113;FBtr0303114;FBtr0303115;FBtr0303117;FBtr0303118;FBtr0303119;FBtr0303121;FBtr0303122;FBtr0303123;FBtr0303124;FBtr0303125	3.24795	0.289844	3.47803	0.11253	3.51354	0.1617	3.73335	0.152156	3.13832	0.301068	3.42098	0.0484426	3.30079	0.133138	26.4381	7.18774	32.5357	3.76995	33.901	5.56594	42.1519	6.66691	23.7992	7.54001	30.6231	1.472	27.2938	3.59684	0.400462	0	0	0	0.729507	0	0	0	0.872925	0
S24255_SI	1	13	13	3L	7699561	7699843	Ank2	3L:7648489..7711439(-1)	FBgn0261788	FBpp0292230;FBpp0292231;FBpp0292232;FBpp0292233;FBpp0292234;FBpp0292236;FBpp0292237;FBpp0292238;FBpp0292240;FBpp0292241;FBpp0292242;FBpp0292243;FBpp0292244	FBtr0303111;FBtr0303112;FBtr0303113;FBtr0303114;FBtr0303115;FBtr0303117;FBtr0303118;FBtr0303119;FBtr0303121;FBtr0303122;FBtr0303123;FBtr0303124;FBtr0303125	3.17666	0.300985	3.20737	0.238257	3.39699	0.141084	3.78371	0.190393	3.10838	0.154251	3.20008	0.118004	3.22097	0.269453	24.6845	7.17949	25.1644	5.57667	30.0986	4.27212	44.5282	8.81835	22.5676	3.60815	24.6497	2.94936	25.6329	6.341	0.942397	0	0	0	0.859132	0	0	0	0.987069	0
S24256_SI	1	4	4	3L	7700728	7700820	Ank2	3L:7648489..7711439(-1)	FBgn0261788	FBpp0292231;FBpp0292234;FBpp0292240;FBpp0292243	FBtr0303112;FBtr0303115;FBtr0303121;FBtr0303124	2.63283	0.781004	2.74279	0.611798	3.05069	0.298462	3.42637	0.241291	2.6364	0.330306	3.02522	0.44038	3.02232	0.131323	16.5685	10.2586	17.3043	8.43398	21.7915	5.76231	31.3384	7.00322	14.4874	4.88154	22.0564	10.4592	13.7517	12.0615	0.902272	0	0	0	0.997156	0	0	0	0.711626	0
S24257_SI	1	13	13	3L	7700989	7701916	Ank2	3L:7648489..7711439(-1)	FBgn0261788	FBpp0292230;FBpp0292231;FBpp0292232;FBpp0292233;FBpp0292234;FBpp0292236;FBpp0292237;FBpp0292238;FBpp0292240;FBpp0292241;FBpp0292242;FBpp0292243;FBpp0292244	FBtr0303111;FBtr0303112;FBtr0303113;FBtr0303114;FBtr0303115;FBtr0303117;FBtr0303118;FBtr0303119;FBtr0303121;FBtr0303122;FBtr0303123;FBtr0303124;FBtr0303125	3.40439	0.202492	3.46914	0.0994577	3.3426	0.10996	3.80014	0.0567301	3.13935	0.152347	3.42741	0.104554	3.34687	0.164583	30.4947	5.82948	32.2143	3.15739	28.4198	3.0779	44.755	2.49627	23.273	3.6853	30.9072	3.13663	28.6773	4.87704	0.778716	0	0	0	0.141209	1	0	0	0.866966	0
S24259_SI	1	14	14	3L	7702619	7703383	Ank2	3L:7648489..7711439(-1)	FBgn0261788	FBpp0292230;FBpp0292231;FBpp0292232;FBpp0292233;FBpp0292234;FBpp0292236;FBpp0292237;FBpp0292238;FBpp0292239;FBpp0292240;FBpp0292241;FBpp0292242;FBpp0292243;FBpp0292244	FBtr0303111;FBtr0303112;FBtr0303113;FBtr0303114;FBtr0303115;FBtr0303117;FBtr0303118;FBtr0303119;FBtr0303120;FBtr0303121;FBtr0303122;FBtr0303123;FBtr0303124;FBtr0303125	3.32111	0.204723	3.21061	0.0673103	3.32689	0.201403	3.65232	0.0539657	3.02152	0.0481194	3.26092	0.0938939	3.28786	0.0418523	28.0829	5.80016	24.8316	1.66171	28.2623	5.38011	38.602	2.11233	20.5383	0.991988	26.1493	2.40979	26.801	1.10954	0.576282	0	0	0	0.0811309	1	1	0	0.82705	0
S24260_SI	1	14	14	3L	7703449	7703901	Ank2	3L:7648489..7711439(-1)	FBgn0261788	FBpp0292230;FBpp0292231;FBpp0292232;FBpp0292233;FBpp0292234;FBpp0292236;FBpp0292237;FBpp0292238;FBpp0292239;FBpp0292240;FBpp0292241;FBpp0292242;FBpp0292243;FBpp0292244	FBtr0303111;FBtr0303112;FBtr0303113;FBtr0303114;FBtr0303115;FBtr0303117;FBtr0303118;FBtr0303119;FBtr0303120;FBtr0303121;FBtr0303122;FBtr0303123;FBtr0303124;FBtr0303125	3.18025	0.204735	3.2037	0.0401678	3.11242	0.135565	3.78274	0.0252094	2.79605	0.201114	3.00255	0.26131	3.11888	0.239943	24.3789	4.71651	24.6368	0.99914	22.6305	3.05525	43.9456	1.11578	16.6099	3.50864	20.5747	4.92197	23.0413	5.18765	0.949142	0	0	0	0.108586	1	0	0	0.440183	0
S24261_SI	1	14	14	3L	7703968	7704069	Ank2	3L:7648489..7711439(-1)	FBgn0261788	FBpp0292230;FBpp0292231;FBpp0292232;FBpp0292233;FBpp0292234;FBpp0292236;FBpp0292237;FBpp0292238;FBpp0292239;FBpp0292240;FBpp0292241;FBpp0292242;FBpp0292243;FBpp0292244	FBtr0303111;FBtr0303112;FBtr0303113;FBtr0303114;FBtr0303115;FBtr0303117;FBtr0303118;FBtr0303119;FBtr0303120;FBtr0303121;FBtr0303122;FBtr0303123;FBtr0303124;FBtr0303125	3.4925	0.205273	3.40394	0.169795	3.38659	0.246924	3.75016	0.116357	3.04904	0.144938	3.41226	0.415276	3.40135	0.235354	33.3468	7.14208	30.3744	5.19969	30.2432	7.36733	42.7172	4.84852	21.2472	3.19631	31.9716	11.5437	30.5671	7.25915	0.837429	0	0	0	0.170077	1	0	0	0.987101	0
S24262_SI	1	9	9	3L	7706238	7706750	Ank2	3L:7648489..7711439(-1)	FBgn0261788	FBpp0292232;FBpp0292233;FBpp0292236;FBpp0292237;FBpp0292238;FBpp0292240;FBpp0292241;FBpp0292242;FBpp0292244	FBtr0303113;FBtr0303114;FBtr0303117;FBtr0303118;FBtr0303119;FBtr0303121;FBtr0303122;FBtr0303123;FBtr0303125	3.95555	0.13335	4.16895	0.10946	3.81093	0.333857	4.2995	0.0309309	3.64303	0.0905615	3.89412	0.347872	4.07812	0.107101	52.5416	7.23328	64.9058	7.09846	47.0093	14.4523	73.6868	2.28496	38.3102	3.37449	51.2074	18.6918	59.2562	6.15438	0.502073	0	0	0	0.293294	0	0	0	0.364896	0
S24263_SI	1	2	2	3L	7709268	7709424	Ank2	3L:7648489..7711439(-1)	FBgn0261788	FBpp0292230;FBpp0292231	FBtr0303111;FBtr0303112	1.80909	0.321995	1.35471	0.724444	1.96549	0.485063	1.96262	0.356416	1.84413	0.386104	1.9583	0.643745	1.13236	0.857924	6.32528	2.11212	4.48519	2.43028	7.86207	4.34025	7.42394	2.62184	6.64373	2.55257	7.97622	3.99723	3.80544	2.45566	0.608591	0	0	0	0.976951	0	0	0	0.471435	0
S24264_SI	1	3	3	3L	7710467	7711439	Ank2	3L:7648489..7711439(-1)	FBgn0261788	FBpp0292234;FBpp0292239;FBpp0292243	FBtr0303115;FBtr0303120;FBtr0303124	0.417432	0.174644	0.154533	0.137472	0.159292	0.410114	0.962896	0.0605745	0.333151	0.413795	1.50531	0.622634	0.685043	0.372499	1.53323	0.259038	1.17439	0.158215	1.2545	0.566363	2.62244	0.156012	1.48048	0.643683	5.10056	2.98906	2.07896	0.787534	0.653878	0	0	0	0.905791	0	0	0	0.00827947	1
F54127_SI	2	4	4	3R	16890951	16891123	AnnIX	3R:16890951..16896639(1)	FBgn0000083	FBpp0088505;FBpp0088506;FBpp0088985;FBpp0088986	FBtr0089517;FBtr0089518;FBtr0089519;FBtr0089520	1.00856	0.901459	1.5647	0.619971	1.98847	0.239767	1.87712	0.225272	1.63879	0.322562	1.6022	1.1099	1.04571	0.756433	3.54242	2.93525	3.49871	3.72328	7.47358	1.95752	6.64299	1.43284	5.32506	1.63974	6.82869	5.14753	3.49558	2.86368	0.635764	0	0	0	0.529099	0	0	0	0.98121	0
S54128_SI	1	4	4	3R	16893168	16893221	AnnIX	3R:16890951..16896639(1)	FBgn0000083	FBpp0088505;FBpp0088506;FBpp0088985;FBpp0088986	FBtr0089517;FBtr0089518;FBtr0089519;FBtr0089520	4.93768	0.363396	4.84984	0.215061	5.53001	0.0620379	4.947	0.166429	5.29617	0.349217	5.09658	0.183844	4.97832	0.180168	145.228	46.5137	129.777	29.3714	252.512	15.7074	142.014	22.4279	207.218	64	165.261	29.0729	146.839	27.1673	0.833205	0	0	0	0.263321	0	0	0	0.469793	0
S54129_SI	1	4	4	3R	16893791	16894499	AnnIX	3R:16890951..16896639(1)	FBgn0000083	FBpp0088505;FBpp0088506;FBpp0088985;FBpp0088986	FBtr0089517;FBtr0089518;FBtr0089519;FBtr0089520	4.64892	0.207381	4.36152	0.10507	4.85541	0.0394978	4.84551	0.035897	4.92539	0.0647426	4.85054	0.163507	4.48739	0.0480593	105.946	21.2117	78.6687	8.41033	128.508	5.04352	127.223	4.59922	137.933	8.75948	128.934	20.5671	88.9581	4.32818	0.051826	1	1	0	0.0610489	1	1	0	0.00243845	1
S54130_SI	1	4	4	3R	16894560	16894741	AnnIX	3R:16890951..16896639(1)	FBgn0000083	FBpp0088505;FBpp0088506;FBpp0088985;FBpp0088986	FBtr0089517;FBtr0089518;FBtr0089519;FBtr0089520	4.98227	0.143998	4.82673	0.0477672	4.87607	0.0563716	4.84413	0.0423835	4.99249	0.0966146	4.9954	0.140504	4.81658	0.0604726	146.815	21.0926	124.896	5.89424	131.272	7.46931	127.069	5.43084	147.769	14.623	148.692	20.3958	123.693	7.50578	0.213335	0	0	0	0.95719	0	0	0	0.173328	1
S54131_SI	1	1	1	3R	16895035	16895486	AnnIX	3R:16890951..16896639(1)	FBgn0000083	FBpp0088986	FBtr0089519	4.70495	0.151696	4.65166	0.0841441	4.59252	0.0537295	4.57599	0.0900426	4.87021	0.102553	4.86333	0.223256	4.65151	0.124165	111.325	16.329	105.007	8.82994	98.8511	5.39567	97.3866	8.74856	130.812	13.625	131.553	27.9471	105.269	12.5717	0.811248	0	0	0	0.355301	0	0	0	0.21988	0
S54132_SI	1	1	1	3R	16896000	16896261	AnnIX	3R:16890951..16896639(1)	FBgn0000083	FBpp0088505	FBtr0089517	4.77663	0.0607065	4.73318	0.0927087	5.01139	0.129295	4.86667	0.0676175	5.21508	0.177433	5.16268	0.128519	4.67978	0.15587	118.848	7.08427	113.977	10.2782	151.047	19.2591	130.084	8.66564	186.027	34.4727	175.584	22.1688	108.61	16.5761	0.847242	0	0	0	0.0104926	1	1	1	0.0118509	1
F19697_SI	2	2	2	X	20067402	20067552	AnnX	X:20065478..20067552(-1)	FBgn0000084	FBpp0070024;FBpp0291143	FBtr0070025;FBtr0301931	4.95532	0.134887	4.87256	0.28127	5.49781	0.101177	5.11499	0.117839	5.53512	0.0254061	5.24257	0.113512	5.33713	0.100933	142.784	19.0337	134.255	39.4104	245.105	25.1692	167.257	19.1275	253.492	6.46935	189.957	21.0362	208.636	21.6244	0.726029	0	0	0	0.00426307	1	1	1	0.0515159	1
S19696_SI	1	2	2	X	20066338	20067049	AnnX	X:20065478..20067552(-1)	FBgn0000084	FBpp0070024;FBpp0291143	FBtr0070025;FBtr0301931	3.97451	0.202852	3.65356	0.172893	4.03023	0.0706596	3.98774	0.0708098	4.10151	0.0313724	3.95945	0.230221	3.79648	0.0266929	53.9292	10.2657	39.01	7.03559	56.3799	4.0103	54.0234	3.85565	60.4517	1.91167	53.3572	12.1761	44.5546	1.19315	0.0778005	1	1	0	0.537586	0	0	0	0.09321	1
F15161_SI	2	2	2	X	10674230	10674694	Ant2	X:10672923..10680913(-1)	FBgn0025111	FBpp0073281;FBpp0073282	FBtr0073425;FBtr0073426	0.498794	0.186872	1.31544	0.338975	0.131966	0.474103	-0.0944769	0.510442	0.356256	0.585066	0.337053	0.478679	0.0970256	0.294317	1.66531	0.293929	2.55595	2.39016	1.23657	0.54393	0.983898	0.426577	1.60309	0.951959	1.50033	0.606438	1.13296	0.314882	0.229398	0	0	0	0.861256	0	0	0	0.142917	1
F46785_SI	2	10	10	3R	2721975	2724260	Antp	3R:2721975..2824950(-1)	FBgn0260642	FBpp0081161;FBpp0081162;FBpp0089086;FBpp0089241;FBpp0089242;FBpp0089243;FBpp0089244;FBpp0089245;FBpp0089246;FBpp0089247	FBtr0081647;FBtr0081648;FBtr0081649;FBtr0081650;FBtr0081651;FBtr0081652;FBtr0081653;FBtr0081654;FBtr0081655;FBtr0081656	0.248981	0.300197	0.86867	0.238357	-0.20883	0.2768	-0.0829007	0.220842	-0.102437	0.397832	0.080897	0.536816	0.139069	0.22154	1.31939	0.3586	2.42773	0.548429	0.835344	0.232876	0.935104	0.197798	0.948064	0.337519	1.20191	0.703956	1.16774	0.250221	0.163484	1	0	0	0.468086	0	0	0	0.0729498	1
S46788_SI	1	11	11	3R	2735012	2735788	Antp	3R:2721975..2824950(-1)	FBgn0260642	FBpp0081160;FBpp0081161;FBpp0081162;FBpp0089086;FBpp0089241;FBpp0089242;FBpp0089243;FBpp0089244;FBpp0089245;FBpp0089246;FBpp0089247	FBtr0081646;FBtr0081647;FBtr0081648;FBtr0081649;FBtr0081650;FBtr0081651;FBtr0081652;FBtr0081653;FBtr0081654;FBtr0081655;FBtr0081656	-0.970048	0.58925	-0.341696	0.584632	-0.187718	0.251976	-0.078818	0.321843	-0.948946	0.423177	-0.470106	0.253624	-1.04612	0.108566	0.274965	0.288319	0.794962	0.453883	0.634264	0.452356	0.957022	0.312556	0.269741	0.261526	0.423342	0.383549	0.234889	0.205203	0.339333	0	0	0	0.984338	0	0	0	0.881743	0
S46792_SI	1	5	5	3R	2823928	2824950	Antp	3R:2721975..2824950(-1)	FBgn0260642	FBpp0081161;FBpp0089086;FBpp0089242;FBpp0089243;FBpp0089245	FBtr0081647;FBtr0081649;FBtr0081650;FBtr0081651;FBtr0081654	-0.696073	0.932834	-0.209118	0.705712	-1.06735	0.619235	-0.185174	0.194972	-0.679948	0.301342	0.0196831	0.209569	0.121552	0.320836	0.627585	0.404895	0.96219	0.697677	0.394201	0.22272	0.841495	0.162658	0.522976	0.16823	1.03545	0.228037	1.16703	0.351409	0.558962	0	0	0	0.989142	0	0	0	0.813099	0
F17941_SI	2	2	2	X	16314083	16314158	Anxb11	X:16311269..16316249(-1)	FBgn0030749	FBpp0074077;FBpp0074078	FBtr0074302;FBtr0074303	3.13822	0.724311	3.05708	0.336444	3.38615	0.177927	3.51885	0.270655	3.80828	0.298464	3.27531	0.224461	3.82575	0.123799	26.7811	15.1757	22.1275	7.99412	29.9033	5.29707	34.5346	8.58402	46.3966	13.3273	26.9129	6.30245	46.1018	5.7045	0.904849	0	0	0	0.156438	1	0	0	0.704107	0
S17936_SI	1	2	2	X	16311989	16312057	Anxb11	X:16311269..16316249(-1)	FBgn0030749	FBpp0074077;FBpp0074078	FBtr0074302;FBtr0074303	3.22209	0.487304	2.20135	0.255393	2.93524	0.348264	3.14991	0.218749	3.16779	0.218187	3.01904	0.106211	3.16759	0.287177	27.0377	12.1893	9.22564	2.1724	19.6488	6.27753	23.717	5.34617	24.1329	5.22443	20.5473	2.12471	24.4063	6.91823	0.0134856	1	1	1	0.927631	0	0	0	0.0425887	1
S17937_SI	1	2	2	X	16312114	16312323	Anxb11	X:16311269..16316249(-1)	FBgn0030749	FBpp0074077;FBpp0074078	FBtr0074302;FBtr0074303	3.42666	0.160988	2.83735	0.0887947	3.27055	0.180995	3.57646	0.12371	3.44742	0.10365	3.52281	0.0707279	3.55077	0.0669691	31.032	4.74544	17.1162	1.55664	26.6361	4.49251	35.931	4.49618	31.5297	3.1733	33.9368	2.44485	34.8927	2.37938	0.00165772	1	1	1	0.934868	0	0	0	0.000535547	1
S17938_SI	1	2	2	X	16312393	16312622	Anxb11	X:16311269..16316249(-1)	FBgn0030749	FBpp0074077;FBpp0074078	FBtr0074302;FBtr0074303	3.13427	0.327653	2.5852	0.073776	2.77256	0.132756	3.18778	0.0619724	3.24261	0.210592	3.07736	0.0589319	2.83985	0.099606	23.7518	6.98198	13.2897	0.95882	16.1025	2.04584	24.2658	1.52577	25.9861	5.56497	21.726	1.26835	17.1696	1.69369	0.0146716	1	1	1	0.684239	0	0	0	0.0264463	1
S17939_SI	1	2	2	X	16312701	16313082	Anxb11	X:16311269..16316249(-1)	FBgn0030749	FBpp0074077;FBpp0074078	FBtr0074302;FBtr0074303	3.09142	0.139277	2.55404	0.122237	2.75141	0.192976	3.25822	0.122811	3.17807	0.126725	2.99345	0.0320301	2.98135	0.174771	22.1494	3.03324	12.9235	1.59326	15.8931	3.23678	26.1311	3.09485	24.1277	3.0043	19.9613	0.639529	19.9131	3.40214	0.00738049	1	1	1	0.714164	0	0	0	0.0235272	1
S17940_SI	1	1	1	X	16313237	16313803	Anxb11	X:16311269..16316249(-1)	FBgn0030749	FBpp0074078	FBtr0074303	2.61837	0.662956	1.86922	0.355461	2.46337	0.603485	2.8566	0.415362	3.11876	0.217546	2.14429	0.797755	2.7486	0.66182	15.5985	8.47705	6.74073	2.11858	13.1744	6.1695	18.4331	7.65607	22.9807	5.0548	10.6896	9.03242	17.8123	10.0413	0.352492	0	0	0	0.565182	0	0	0	0.778633	0
S17942_SI	1	1	1	X	16316200	16316249	Anxb11	X:16311269..16316249(-1)	FBgn0030749	FBpp0074077	FBtr0074302	3.19997	0.678782	2.6391	0.921356	3.61461	0.122035	3.61393	0.312049	3.77835	0.416698	3.60839	0.352469	3.54541	0.568564	27.9407	14.5334	17.8472	13.1158	37.3417	4.45803	38.3838	12.6245	46.2271	17.9424	38.4248	13.0104	38.2178	18.7619	0.467674	0	0	0	0.451361	0	0	0	0.172532	1
S49733_SI	1	1	1	3R	8258851	8259279	Aos1	3R:8258255..8259626(-1)	FBgn0029512	FBpp0082065	FBtr0082593	2.23168	0.229917	1.83001	0.267443	2.12604	0.273029	2.2143	0.129854	2.31734	0.182302	2.26882	0.292898	2.24932	0.101913	9.47856	2.12877	6.39116	1.81705	8.62338	2.42145	9.20635	1.18811	10.264	1.92734	9.94454	2.85338	9.51358	0.943892	0.192397	1	0	0	0.833755	0	0	0	0.151051	1
S49734_SI	1	1	1	3R	8259347	8259626	Aos1	3R:8258255..8259626(-1)	FBgn0029512	FBpp0082065	FBtr0082593	1.76627	0.264871	1.80906	0.660751	1.93543	0.468275	2.18967	0.167743	2.00192	0.309997	1.59432	0.625365	1.70721	0.236446	5.9813	1.47936	7.12272	5.02956	7.42522	2.67572	9.01456	1.46066	7.63571	2.2431	5.59933	3.41406	5.61236	1.23189	0.962677	0	0	0	0.747739	0	0	0	0.773437	0
S58455_SI	1	1	1	3R	24658022	24662208	Apc	3R:24658022..24670372(-1)	FBgn0015589	FBpp0084720	FBtr0085351	2.94469	0.0734828	3.02488	0.0416261	3.04262	0.0540932	2.89596	0.0323477	2.78123	0.0349139	2.94086	0.0824058	2.82234	0.0252893	19.0387	1.37871	20.6035	0.85198	20.9832	1.14069	18.1071	0.580278	16.1454	0.561097	18.9757	1.59877	16.8197	0.424859	0.279383	0	0	0	0.023696	1	1	1	0.253763	0
S58456_SI	1	1	1	3R	24662269	24662407	Apc	3R:24658022..24670372(-1)	FBgn0015589	FBpp0084720	FBtr0085351	2.29741	0.140673	1.91306	0.648338	2.13569	0.200211	2.81356	0.15184	1.96197	0.492953	2.09705	0.156141	2.02318	0.580172	10.0159	1.45932	7.71432	4.47725	8.5894	1.68334	16.7952	2.47359	7.71527	3.81198	8.20715	1.24051	8.35826	4.05909	0.508544	0	0	0	0.57474	0	0	0	0.784462	0
S58457_SI	1	1	1	3R	24662621	24666547	Apc	3R:24658022..24670372(-1)	FBgn0015589	FBpp0084720	FBtr0085351	2.28623	0.157778	2.39364	0.0769964	2.1351	0.252773	2.65042	0.0848845	2.12517	0.122952	2.21716	0.213324	2.34428	0.0370193	9.91722	1.4913	10.9746	0.825545	8.64935	1.97281	14.1944	1.22631	8.41731	1.06024	9.31756	1.90178	10.4305	0.381994	0.682891	0	0	0	0.505897	0	0	0	0.45809	0
S58458_SI	1	1	1	3R	24670282	24670372	Apc	3R:24658022..24670372(-1)	FBgn0015589	FBpp0084720	FBtr0085351	2.3988	0.539264	2.84651	0.284411	2.49342	0.672722	2.85935	0.179813	2.44334	0.288281	2.27566	0.522035	2.46573	0.406973	12.0156	5.51847	17.6848	4.81396	13.9195	7.08383	17.6368	3.11062	11.8286	3.31396	10.5521	4.56193	12.4791	5.46514	0.5206	0	0	0	0.963588	0	0	0	0.390981	0
S40396_SI	1	1	1	2R	13405476	13405688	Apc10	2R:13404766..13405688(-1)	FBgn0034231	FBpp0086107	FBtr0086951	1.15744	0.393895	1.54882	0.206005	1.73944	0.818383	1.18561	0.175379	1.09032	0.61576	1.34275	0.631008	1.47626	0.33817	3.34358	1.23676	4.77074	0.933437	6.87339	3.62515	3.30721	0.600257	3.31834	1.61635	4.41875	3.04554	4.54284	1.48643	0.644727	0	0	0	0.951453	0	0	0	0.829668	0
S55925_SI	1	1	1	3R	19990595	19992808	Apc2	3R:19989690..19994041(1)	FBgn0026598	FBpp0083937	FBtr0084552	-0.0484394	0.114014	-0.756553	1.06957	0.0857106	0.110842	0.117323	0.149221	-0.105875	0.355166	0.118321	0.0532224	-0.26521	0.138016	0.956783	0.106334	0.634897	0.47722	1.09467	0.126714	1.13307	0.175267	0.937812	0.328586	1.12668	0.0607494	0.771982	0.108171	0.224055	0	0	0	0.947555	0	0	0	0.125202	1
S8688_SI	1	1	1	2L	16908219	16910184	ApepP	2L:16908219..16910431(-1)	FBgn0026150	FBpp0080509	FBtr0080956	2.38756	0.127099	2.49901	0.173402	2.15865	0.538652	3.1007	0.144213	3.01577	0.203857	2.98672	0.293312	2.72769	0.568068	10.9442	1.34096	12.296	2.2061	9.81769	6.40525	22.3703	3.29371	20.6789	3.97986	20.3638	5.45012	16.8212	7.84851	0.866978	0	0	0	0.196969	1	0	0	0.333286	0
S8689_SI	1	1	1	2L	16910309	16910431	ApepP	2L:16908219..16910431(-1)	FBgn0026150	FBpp0080509	FBtr0080956	2.15548	0.291549	2.8723	0.172464	1.97875	0.624996	2.934	0.14428	2.80492	0.175475	2.83832	0.416241	2.8785	0.0898137	8.86684	2.377	17.8476	2.91255	8.41776	5.50133	18.9367	2.82679	16.6964	2.93298	18.0169	6.55383	17.8357	1.61225	0.131776	1	0	0	0.175819	1	0	0	0.963587	0
S5423_SI	1	1	1	2L	9938170	9938510	Apf	2L:9938170..9938787(-1)	FBgn0051713	FBpp0079490	FBtr0079895	2.66393	0.175611	2.36417	0.250955	2.71799	0.171253	2.50766	0.0512621	2.4949	0.0246768	2.2967	0.292043	2.44395	0.180508	14.4957	2.40947	10.8579	2.67241	15.3206	2.6993	12.287	0.634687	12.123	0.298793	10.241	3.17875	11.6474	2.17837	0.242526	0	0	0	0.551367	0	0	0	0.841811	0
S5424_SI	1	1	1	2L	9938569	9938787	Apf	2L:9938170..9938787(-1)	FBgn0051713	FBpp0079490	FBtr0079895	2.79019	0.217708	2.79038	0.338686	2.79219	0.298542	2.81156	0.241261	2.94894	0.28433	3.02296	0.0730368	2.56217	0.381087	16.5523	3.77814	16.957	6.1702	16.8861	5.2343	16.9452	3.77198	19.616	5.7131	20.588	1.47119	13.5771	4.8228	0.999689	0	0	0	0.734795	0	0	0	0.592382	0
S59703_SI	1	1	1	3R	26874654	26875041	Aph-4	3R:26874654..26878268(1)	FBgn0016123	FBpp0085095	FBtr0085733	2.42828	0.282527	1.95935	0.162198	3.48963	0.0351762	3.11361	0.166739	3.25093	0.0603544	3.14478	0.0677012	2.42103	0.142164	11.6384	3.18085	7.15527	1.10519	32.789	1.13795	22.7046	3.59473	25.8459	1.58183	23.25	1.565	11.3354	1.67022	0.0201496	1	1	1	0.000464337	1	1	1	2.32355e-05	1
S59705_SI	1	2	2	3R	26876374	26876615	Aph-4	3R:26874654..26878268(1)	FBgn0016123	FBpp0085095;FBpp0085096	FBtr0085733;FBtr0085734	2.71274	0.312683	2.69759	0.287271	3.72224	0.158433	3.38207	0.113751	3.68199	0.134932	3.38847	0.0436386	3.05934	0.106199	15.5383	4.39697	15.2495	4.24842	41.7397	6.40834	29.5613	3.45638	39.9606	5.16726	29.6393	1.27934	21.3952	2.33109	0.969768	0	0	0	0.000788918	1	1	1	0.00826989	1
S59706_SI	1	2	2	3R	26876683	26877646	Aph-4	3R:26874654..26878268(1)	FBgn0016123	FBpp0085095;FBpp0085096	FBtr0085733;FBtr0085734	2.56659	0.231792	2.33146	0.109511	3.59372	0.133857	3.20084	0.15808	3.39786	0.0785449	3.33252	0.204551	2.59548	0.128285	13.2489	2.91918	10.3334	1.09523	36.615	4.92966	24.7547	3.80486	29.9625	2.40331	28.3875	5.47837	13.475	1.66966	0.278884	0	0	0	0.000635171	1	1	1	0.000143403	1
S59707_SI	1	2	2	3R	26877707	26878268	Aph-4	3R:26874654..26878268(1)	FBgn0016123	FBpp0085095;FBpp0085096	FBtr0085733;FBtr0085734	2.28487	0.0485143	2.33888	0.352151	3.70268	0.119726	3.33553	0.115446	3.47151	0.0934722	3.44	0.19663	2.60879	0.0827287	9.83201	0.470245	10.8289	4.06831	40.768	4.66103	28.22	3.32434	32.2779	2.95103	31.6055	6.52184	13.6132	1.1085	0.863999	0	0	0	7.02163e-05	1	1	1	0.000130644	1
F20854_SI	2	2	2	3L	1197509	1198230	Aplip1	3L:1196321..1199339(1)	FBgn0040281	FBpp0072522;FBpp0072523	FBtr0072626;FBtr0072627	2.98622	0.299596	2.96519	0.119376	3.28338	0.100957	3.10559	0.0954396	3.03751	0.108607	3.14386	0.0491173	2.91685	0.0794172	20.3733	5.50481	19.4923	2.38238	26.7688	2.73808	22.3891	2.07762	20.9369	2.33622	23.2118	1.13741	18.5215	1.44716	0.941804	0	0	0	0.841349	0	0	0	0.376009	0
F20856_SI	3	2	2	3L	1198555	1199339	Aplip1	3L:1196321..1199339(1)	FBgn0040281	FBpp0072522;FBpp0072523	FBtr0072626;FBtr0072627	4.25659	0.129752	4.52625	0.107595	4.55251	0.0653305	3.96883	0.00860267	4.26413	0.0783319	4.33173	0.0487077	4.17487	0.0491224	70.9587	8.95794	92.7753	10.2711	95.023	6.24937	52.924	0.455124	71.2461	5.45153	76.1362	3.72101	65.0839	3.24105	0.0124701	1	1	1	0.963539	0	0	0	0.0633221	1
S20852_SI	1	2	2	3L	1196321	1196655	Aplip1	3L:1196321..1199339(1)	FBgn0040281	FBpp0072522;FBpp0072523	FBtr0072626;FBtr0072627	3.68544	0.153547	3.67201	0.0762616	3.69032	0.197191	3.512	0.135083	3.63067	0.130494	3.67325	0.110943	3.56754	0.0609299	40.1707	5.98017	39.4068	2.98139	40.6812	8.72687	33.7247	4.71789	37.9576	5.11685	39.5389	4.27294	35.4726	2.1222	0.962763	0	0	0	0.822361	0	0	0	0.996625	0
S20853_SI	1	2	2	3L	1196937	1197313	Aplip1	3L:1196321..1199339(1)	FBgn0040281	FBpp0072522;FBpp0072523	FBtr0072626;FBtr0072627	3.3212	0.142714	3.12986	0.308282	3.77768	0.0658543	3.47295	0.231613	3.35026	0.0577879	3.67719	0.0768312	3.35391	0.164094	27.8827	3.99731	23.5594	6.5523	43.7866	2.9401	32.7911	7.16286	28.5423	1.6742	39.614	3.1049	28.8726	4.74814	0.43557	0	0	0	0.931231	0	0	0	0.0173361	1
S20855_SI	1	2	2	3L	1198299	1198486	Aplip1	3L:1196321..1199339(1)	FBgn0040281	FBpp0072522;FBpp0072523	FBtr0072626;FBtr0072627	3.60935	0.172571	3.4236	0.257141	4.0874	0.0778021	3.55492	0.143118	3.54959	0.0326381	3.82516	0.12844	3.44364	0.415131	37.3072	6.34997	31.3286	7.43321	59.7232	4.78787	35.2184	4.83641	34.8112	1.12631	46.0874	5.72364	33.2651	14.9132	0.553452	0	0	0	0.877597	0	0	0	0.147552	1
S11060_SI	1	1	1	X	425652	425909	Appl	X:425652..472172(1)	FBgn0000108	FBpp0070104	FBtr0070109	4.87636	0.184923	5.04913	0.0920345	4.6488	0.283541	5.39728	0.108085	4.88568	0.201829	4.97061	0.239055	5.10978	0.0232689	132.665	24.7539	156.335	14.7428	107.617	29.9314	221.65	23.2454	134.114	25.3407	146.75	32.4678	165.663	3.87573	0.553902	0	0	0	0.981955	0	0	0	0.817769	0
S11061_SI	1	1	1	X	454639	454809	Appl	X:425652..472172(1)	FBgn0000108	FBpp0070104	FBtr0070109	4.27022	0.242446	4.4841	0.0990698	4.00589	0.157323	4.85816	0.0172026	4.18919	0.10094	4.43433	0.0742163	4.34202	0.0437319	73.0027	18.581	88.8857	8.7203	55.4385	8.86086	128.8	2.20593	66.1893	6.48181	84.4485	6.12778	76.9117	3.34039	0.225833	0	0	0	0.700944	0	0	0	0.829391	0
S11062_SI	1	1	1	X	464895	465033	Appl	X:425652..472172(1)	FBgn0000108	FBpp0070104	FBtr0070109	4.63325	0.177221	4.96178	0.177378	4.41102	0.149224	5.18644	0.0655825	4.71255	0.181828	4.68224	0.253116	4.73466	0.0530969	103.925	18.305	144.344	25.3573	83.0429	12.3788	179.086	11.7097	112.543	19.8153	110.243	26.0994	113.932	6.09935	0.136486	1	0	0	0.778899	0	0	0	0.212439	0
S11063_SI	1	1	1	X	465167	465385	Appl	X:425652..472172(1)	FBgn0000108	FBpp0070104	FBtr0070109	4.1821	0.417153	4.31264	0.225676	3.85523	0.367512	4.80521	0.0814191	4.04895	0.11931	4.26941	0.169646	4.23928	0.0824125	69.0523	24.7941	75.9598	17.9885	49.6001	17.1474	122.41	9.72324	57.6137	7.00847	72.145	11.6077	69.5126	5.6072	0.763981	0	0	0	0.758631	0	0	0	0.932512	0
S11064_SI	1	1	1	X	465460	466103	Appl	X:425652..472172(1)	FBgn0000108	FBpp0070104	FBtr0070109	4.88645	0.16466	5.20716	0.0639594	4.63209	0.256148	5.42248	0.0787063	4.90908	0.185894	5.00964	0.157684	5.00287	0.0731922	133.652	21.0797	182.823	11.6806	105.245	26.2768	226.9	17.4385	137.073	25.1903	151.062	22.7921	149.102	10.6773	0.146935	1	0	0	0.946411	0	0	0	0.402951	0
S11065_SI	1	1	1	X	466182	466322	Appl	X:425652..472172(1)	FBgn0000108	FBpp0070104	FBtr0070109	4.33647	0.246815	4.16985	0.037819	4.12524	0.281971	4.86337	0.00621326	4.41714	0.0494951	4.5046	0.136067	4.37831	0.141747	77.9237	17.7168	64.7369	2.46902	63.7332	17.5915	129.462	0.802934	82.9271	4.15302	90.9801	11.9858	80.2372	11.3269	0.521217	0	0	0	0.787996	0	0	0	0.151174	1
S11066_SI	1	1	1	X	467886	468035	Appl	X:425652..472172(1)	FBgn0000108	FBpp0070104	FBtr0070109	4.2073	0.101751	4.2378	0.146592	4.20716	0.270222	4.91156	0.113128	4.2032	0.12475	4.31116	0.227436	4.46128	0.186603	67.4035	6.69679	69.7544	10.2595	68.9938	18.0586	136.44	15.7399	67.2509	8.48812	75.7646	16.0535	87.6398	17.0626	0.934931	0	0	0	0.991919	0	0	0	0.82505	0
S11067_SI	1	1	1	X	468229	468911	Appl	X:425652..472172(1)	FBgn0000108	FBpp0070104	FBtr0070109	4.1803	0.281767	4.12534	0.0337043	4.09213	0.276186	4.80941	0.0343771	4.18368	0.123957	4.28456	0.175266	4.33083	0.10196	67.051	17.4668	61.9125	2.07887	61.5668	16.4381	122.707	4.18023	65.945	8.22712	73.3032	12.4803	76.2704	7.72555	0.873675	0	0	0	0.993273	0	0	0	0.573516	0
S11068_SI	1	1	1	X	468975	469122	Appl	X:425652..472172(1)	FBgn0000108	FBpp0070104	FBtr0070109	3.55265	0.543251	3.51495	0.120864	3.6357	0.240873	4.24295	0.13408	3.49431	0.207376	3.77451	0.272288	3.59841	0.236966	38.1398	17.6167	33.7749	3.9508	38.7219	8.65269	70.0412	9.72292	33.3834	6.4912	44.613	11.2475	37.2583	9.33435	0.947952	0	0	0	0.915538	0	0	0	0.542082	0
S11069_SI	1	1	1	X	469201	469383	Appl	X:425652..472172(1)	FBgn0000108	FBpp0070104	FBtr0070109	3.26511	0.433884	3.43656	0.406215	3.48245	0.171347	4.11347	0.171366	3.31061	0.217918	3.72393	0.155964	3.45204	0.0870691	27.7926	11.1768	32.9413	14.4178	32.9193	6.09865	61.7545	10.4278	27.8517	6.32157	41.7675	6.61464	31.6437	2.71177	0.685368	0	0	0	0.930299	0	0	0	0.451282	0
S11070_SI	1	1	1	X	469504	472172	Appl	X:425652..472172(1)	FBgn0000108	FBpp0070104	FBtr0070109	5.37334	0.0301842	5.63509	0.0665548	5.4008	0.103094	5.44285	0.0315906	5.42915	0.0185991	5.5813	0.0950134	5.44186	0.126518	215.648	6.54214	280.502	18.9945	222.45	22.2114	231.178	7.32244	227.981	4.26229	266.21	25.0655	232.133	30.3517	0.0166057	1	1	1	0.663984	0	0	0	0.677435	0
S21365_SI	1	1	1	3L	1883892	1884248	Aprt	3L:1883892..1884885(-1)	FBgn0000109	FBpp0088438	FBtr0089420	2.13397	0.20519	1.4575	0.57014	2.78067	0.23164	2.69846	0.0710889	2.53887	0.542269	2.34573	0.185632	2.5393	0.591867	8.57092	1.82521	4.72335	2.18566	16.4513	3.69727	14.8818	1.04734	13.896	6.93915	10.564	2.01874	14.3278	9.0219	0.203021	0	0	0	0.482854	0	0	0	0.0882288	1
S21366_SI	1	1	1	3L	1884323	1884560	Aprt	3L:1883892..1884885(-1)	FBgn0000109	FBpp0088438	FBtr0089420	1.35106	0.429904	1.49524	0.33096	2.54057	0.189384	2.44165	0.146909	2.33342	0.391962	1.816	0.290514	2.56112	0.490779	4.11055	1.80096	4.63435	1.63572	12.8491	2.23108	11.5743	1.68167	10.8833	4.56003	6.31852	1.77284	13.9687	6.27554	0.809056	0	0	0	0.0307208	1	1	1	0.528311	0
S21367_SI	1	1	1	3L	1884691	1884885	Aprt	3L:1883892..1884885(-1)	FBgn0000109	FBpp0088438	FBtr0089420	2.68998	0.295292	2.60667	0.188575	3.18445	0.282662	3.0004	0.159398	2.75422	0.395015	3.00059	0.0760741	2.85355	0.526707	15.1384	4.04217	13.7167	2.61571	24.8602	6.65612	20.2691	3.35714	16.4753	5.66733	20.1361	1.52734	19.022	9.93365	0.886876	0	0	0	0.915133	0	0	0	0.369522	0
F25923_SI	2	3	3	3L	10887876	10889509	Aps	3L:10887876..10892224(-1)	FBgn0036111	FBpp0075979;FBpp0075980;FBpp0075981	FBtr0076250;FBtr0076251;FBtr0076252	4.61369	0.141992	4.81538	0.044803	4.4816	0.098947	4.46752	0.0234383	4.52258	0.110706	4.54761	0.03479	4.63756	0.0839114	101.552	14.936	123.476	5.50033	88.7024	8.83145	87.1567	2.04283	92.4568	10.5322	94.4453	3.31779	103.533	8.61724	0.0870148	1	1	0	0.48573	0	0	0	0.0247251	1
F25926_SI	5	3	3	3L	10891078	10892224	Aps	3L:10887876..10892224(-1)	FBgn0036111	FBpp0075979;FBpp0075980;FBpp0075981	FBtr0076250;FBtr0076251;FBtr0076252	4.08223	0.120875	4.1263	0.0859152	3.80491	0.0783892	4.28892	0.0789404	4.0314	0.0743721	4.04656	0.0937552	4.15432	0.0698824	59.5606	6.95386	62.0985	5.20652	45.0272	3.65668	73.0412	5.88986	56.4423	4.10825	57.3677	5.34594	63.8126	4.48792	0.767677	0	0	0	0.725859	0	0	0	0.547148	0
S25924_SI	1	3	3	3L	10889569	10889724	Aps	3L:10887876..10892224(-1)	FBgn0036111	FBpp0075979;FBpp0075980;FBpp0075981	FBtr0076250;FBtr0076251;FBtr0076252	3.64751	0.266477	3.41405	0.292091	3.01438	0.221024	3.77262	0.0818956	3.37465	0.253295	3.56131	0.0471681	3.51056	0.15699	39.2862	10.2636	31.2177	8.38377	20.7284	4.13569	43.5899	3.49242	29.8119	6.93618	35.2352	1.64838	33.7367	5.11166	0.445718	0	0	0	0.359437	0	0	0	0.661413	0
S25925_SI	1	3	3	3L	10889879	10889977	Aps	3L:10887876..10892224(-1)	FBgn0036111	FBpp0075979;FBpp0075980;FBpp0075981	FBtr0076250;FBtr0076251;FBtr0076252	4.01529	0.134495	4.18972	0.148166	3.93804	0.124035	4.26619	0.0600027	3.95811	0.030444	3.89175	0.0683097	4.02447	0.184974	55.7658	7.20355	66.5007	10.2029	51.6036	6.03277	71.3343	4.24	52.3742	1.5818	49.0737	3.41554	56.5826	10.227	0.295985	0	0	0	0.781765	0	0	0	0.0621516	1
S3264_SI	1	1	1	2L	6125138	6125755	Arc-p20	2L:6125138..6125911(1)	FBgn0031781	FBpp0078831	FBtr0079200	3.27808	0.0870341	2.79141	0.348085	3.66337	0.152143	3.15868	0.213579	3.26575	0.227151	3.22263	0.0544395	3.22505	0.14115	26.5917	2.3104	16.9526	5.60058	39.3327	5.99887	23.8898	4.8801	26.6713	6.38238	25.119	1.3874	25.3178	3.42522	0.061886	1	1	0	0.976247	0	0	0	0.0985989	1
S10003_SI	1	1	1	2L	20420319	20420412	Arc-p34	2L:20417061..20423034(1)	FBgn0032859	FBpp0080890	FBtr0081358	2.45529	0.0662903	2.73058	0.123782	2.61772	0.254604	2.84799	0.203351	3.02738	0.171029	3.06942	0.128836	2.48258	0.326989	11.6667	0.762119	15.4203	1.90919	14.0329	3.43607	17.4827	3.33037	20.8515	3.72273	21.6517	2.88452	12.3808	3.68964	0.340316	0	0	0	0.0371134	1	1	1	0.226479	0
S10004_SI	1	1	1	2L	20420490	20420589	Arc-p34	2L:20417061..20423034(1)	FBgn0032859	FBpp0080890	FBtr0081358	3.12345	0.468154	3.16088	0.427035	2.86485	0.382164	3.3628	0.207717	3.43949	0.23957	3.30514	0.168449	3.29807	0.0451944	24.3397	10.375	25.1668	11.6567	18.4659	6.37471	29.3031	6.39841	31.7433	7.03239	27.5127	4.66787	27.0791	1.23934	0.954654	0	0	0	0.505008	0	0	0	0.794516	0
S10005_SI	1	1	1	2L	20420648	20420834	Arc-p34	2L:20417061..20423034(1)	FBgn0032859	FBpp0080890	FBtr0081358	3.45176	0.0335809	3.48638	0.292924	3.20062	0.0443592	3.12608	0.188777	3.27879	0.0513016	3.30534	0.147948	3.17218	0.159907	31.5678	1.0499	33.5567	8.90877	24.5659	1.09933	23.0516	4.22847	26.5669	1.36565	27.4534	3.94318	24.0598	3.73815	0.907758	0	0	0	0.439523	0	0	0	0.414502	0
S10006_SI	1	1	1	2L	20420897	20421117	Arc-p34	2L:20417061..20423034(1)	FBgn0032859	FBpp0080890	FBtr0081358	3.33854	0.060224	3.30609	0.246525	3.20239	0.0882474	3.28135	0.247765	3.43146	0.121528	3.33597	0.260851	3.35368	0.10897	28.212	1.70348	27.8215	6.58375	24.6645	2.23875	27.1829	7.09762	31.0719	3.68602	28.7483	7.46384	28.7217	3.14431	0.926176	0	0	0	0.756469	0	0	0	0.932673	0
S10013_SI	1	1	1	2L	20422145	20422236	Arc-p34	2L:20417061..20423034(1)	FBgn0032859	FBpp0080890	FBtr0081358	3.85804	0.0740469	4.02724	0.286201	3.82394	0.209686	3.74188	0.145304	3.90173	0.235624	3.94497	0.0747725	3.94546	0.272534	47.4598	3.55319	57.5721	15.0862	46.5337	9.5564	42.4721	6.07838	50.3976	11.5906	51.7704	3.82681	52.95	13.6641	0.592382	0	0	0	0.91276	0	0	0	0.821027	0
S10014_SI	1	1	1	2L	20422302	20422411	Arc-p34	2L:20417061..20423034(1)	FBgn0032859	FBpp0080890	FBtr0081358	4.36776	0.335573	4.51389	0.15057	4.169	0.19315	4.20489	0.0983124	4.31758	0.100244	4.55935	0.0892449	4.30717	0.0692182	81.6637	24.3799	91.9684	13.8393	65.5054	11.4948	67.2259	6.43799	75.2578	7.50012	95.7795	8.73493	74.3496	5.21933	0.585165	0	0	0	0.878081	0	0	0	0.890625	0
S10015_SI	1	1	1	2L	20422469	20423034	Arc-p34	2L:20417061..20423034(1)	FBgn0032859	FBpp0080890	FBtr0081358	3.1427	0.0711272	3.20281	0.169887	3.11295	0.205373	3.00358	0.178956	3.15311	0.203579	3.10693	0.229323	3.05496	0.259694	23.2056	1.66598	24.845	4.36545	22.8516	4.80404	20.3765	3.71223	23.7434	5.02568	22.7307	4.87374	21.7111	5.77696	0.870682	0	0	0	0.980476	0	0	0	0.777859	0
S9991_SI	1	1	1	2L	20417061	20417667	Arc-p34	2L:20417061..20423034(1)	FBgn0032859	FBpp0080890	FBtr0081358	2.74752	0.113028	2.40913	0.098617	2.60717	0.145867	2.64719	0.0551768	2.73975	0.0978294	2.6469	0.0571078	2.7177	0.219641	15.669	1.71136	11.1609	1.12496	13.6733	2.10663	14.1286	0.779145	15.532	1.49308	14.1258	0.818466	15.3812	3.17372	0.0452954	1	1	1	0.976992	0	0	0	0.163215	1
S38428_SI	1	1	1	2R	10245428	10247799	Arc1	2R:10245428..10247799(-1)	FBgn0033926	FBpp0086687	FBtr0087560	3.86109	0.0368858	3.31895	0.0968119	3.2114	0.170341	3.63136	0.100556	3.1522	0.101347	4.48358	0.0315824	4.20117	0.0581271	47.5385	1.74316	27.7189	2.73429	25.1	4.61492	37.8899	3.72932	23.4675	2.37323	88.5809	2.82226	66.8402	3.94774	0.000685685	1	1	1	7.88016e-05	1	1	1	1.12829e-06	1
S53436_SI	1	1	1	3R	15703470	15703633	Arc42	3R:15703470..15705034(1)	FBgn0038742	FBpp0083227	FBtr0083817	2.52095	0.33757	2.28671	0.419792	2.43536	0.373537	2.22855	0.266424	2.0797	0.0721843	1.64777	0.272916	2.01585	0.512933	12.8902	3.91972	10.438	4.37817	12.0081	4.20331	9.51749	2.6761	8.01576	0.567197	5.3257	1.44848	8.22911	4.47577	0.679414	0	0	0	0.377554	0	0	0	0.178403	1
S53437_SI	1	1	1	3R	15703721	15703930	Arc42	3R:15703470..15705034(1)	FBgn0038742	FBpp0083227	FBtr0083817	2.89212	0.384628	2.75104	0.0867874	2.89102	0.140145	2.99604	0.348772	3.02485	0.290312	2.88057	0.0488944	2.87535	0.325097	18.982	7.7174	15.6982	1.36158	18.1392	2.38432	20.7893	6.66874	21.1419	5.57079	17.8388	0.884004	18.3567	5.82042	0.746211	0	0	0	0.763568	0	0	0	0.770193	0
S53438_SI	1	1	1	3R	15703999	15705034	Arc42	3R:15703470..15705034(1)	FBgn0038742	FBpp0083227	FBtr0083817	2.70474	0.159493	2.3826	0.237886	2.71703	0.167166	2.5905	0.0707147	2.69152	0.138428	2.57019	0.111277	2.75121	0.0639677	15.0807	2.4869	11.0303	2.45249	15.295	2.56119	13.3585	0.934659	14.8468	1.99655	13.122	1.44305	15.6832	1.02098	0.105544	1	0	0	0.966516	0	0	0	0.376673	0
S32292_SI	1	1	1	4	1144800	1144957	Arf102F	4:1144800..1145807(1)	FBgn0013749	FBpp0088256	FBtr0089192	4.07365	0.287437	4.35583	0.00339132	3.85677	0.218457	3.71196	0.324806	3.88227	0.161979	3.93234	0.0978934	3.26903	0.557993	60.3136	15.7569	77.9315	0.264064	48.1115	9.50312	42.4498	14.4455	48.9643	8.03563	51.1881	4.95358	28.8015	13.1345	0.508255	0	0	0	0.678525	0	0	0	0.286539	0
S32293_SI	1	1	1	4	1145062	1145324	Arf102F	4:1144800..1145807(1)	FBgn0013749	FBpp0088256	FBtr0089192	4.79842	0.0776065	4.84423	0.122407	4.8615	0.144149	4.74934	0.138701	5.05966	0.0857413	4.98551	0.0727628	4.81585	0.222783	121.565	9.55313	127.635	15.3794	130.271	19.963	116.231	15.4294	157.92	13.3242	146.539	10.8182	125.463	26.9664	0.851802	0	0	0	0.147905	1	0	0	0.475027	0
S32294_SI	1	1	1	4	1145394	1145519	Arf102F	4:1144800..1145807(1)	FBgn0013749	FBpp0088256	FBtr0089192	5.02702	0.160538	4.73168	0.265834	5.26974	0.190541	4.92324	0.0978775	5.18052	0.080875	5.16975	0.0746823	5.06207	0.129518	153.825	25.5685	116.065	28.6939	196.858	33.9075	137.892	13.7621	178.166	14.5399	176.195	12.9826	158.82	21.1915	0.171297	1	0	0	0.521687	0	0	0	0.0405567	1
S32295_SI	1	1	1	4	1145576	1145807	Arf102F	4:1144800..1145807(1)	FBgn0013749	FBpp0088256	FBtr0089192	3.86955	0.133603	3.67382	0.0660731	3.62787	0.086721	3.51781	0.0705355	4.02549	0.170864	3.96736	0.183758	3.50215	0.273715	48.2029	6.31213	39.46	2.63556	37.7391	3.29009	33.7658	2.33765	56.5627	9.85249	53.44	9.74711	33.978	8.4959	0.372241	0	0	0	0.495659	0	0	0	0.157763	1
F38951_SI	2	4	4	2R	11209979	11210246	Arf51F	2R:11209979..11212399(1)	FBgn0013750	FBpp0086507;FBpp0086508;FBpp0086509;FBpp0086510	FBtr0087375;FBtr0087376;FBtr0087377;FBtr0087378	3.06342	0.0153119	2.85443	0.209775	3.09483	0.240048	3.12113	0.015258	3.11781	0.160386	3.02015	0.196369	3.04159	0.322922	21.4023	0.326415	17.6301	3.88334	22.5694	5.48426	22.6736	0.347466	22.7861	3.50251	20.7511	3.88179	21.7119	7.43495	0.481116	0	0	0	0.88648	0	0	0	0.594065	0
S38952_SI	1	1	1	2R	11210327	11210545	Arf51F	2R:11209979..11212399(1)	FBgn0013750	FBpp0086511	FBtr0087379	1.84794	1.17689	2.73215	0.69325	3.0097	0.377951	2.44908	0.201171	2.61006	0.307957	2.82029	0.427143	1.91239	1.03613	8.9059	6.37347	17.6799	9.99412	21.4998	9.18198	11.7284	2.21066	14.0588	4.632	17.8297	7.56561	8.99733	6.56335	0.362151	0	0	0	0.444423	0	0	0	0.949959	0
S38953_SI	1	3	3	2R	11210629	11210646	Arf51F	2R:11209979..11212399(1)	FBgn0013750	FBpp0086507;FBpp0086509;FBpp0086511	FBtr0087375;FBtr0087377;FBtr0087379	2.34161	0.547836	2.55476	0.927523	3.07014	0.453929	2.42398	0.115098	2.68044	0.311387	2.63073	0.584971	2.17754	0.821184	11.3678	5.19939	16.1948	10.6028	23.3849	11.5881	11.3403	1.28736	15.0634	4.58399	15.5386	8.90248	10.9427	8.40341	0.84219	0	0	0	0.730769	0	0	0	0.950153	0
S38954_SI	1	5	5	2R	11210954	11211070	Arf51F	2R:11209979..11212399(1)	FBgn0013750	FBpp0086507;FBpp0086508;FBpp0086509;FBpp0086510;FBpp0086511	FBtr0087375;FBtr0087376;FBtr0087377;FBtr0087378;FBtr0087379	4.03473	0.0892613	4.30889	0.0945874	4.15851	0.0747186	4.05192	0.0911646	4.00503	0.0603897	4.13784	0.0937388	3.99656	0.293491	56.6754	4.93079	74.5832	7.2163	64.111	4.82829	57.665	5.13554	54.94	3.28626	62.8513	5.9009	55.9889	16.3301	0.125231	1	0	0	0.908875	0	0	0	0.367125	0
S38955_SI	1	5	5	2R	11211350	11211652	Arf51F	2R:11209979..11212399(1)	FBgn0013750	FBpp0086507;FBpp0086508;FBpp0086509;FBpp0086510;FBpp0086511	FBtr0087375;FBtr0087376;FBtr0087377;FBtr0087378;FBtr0087379	4.36458	0.0417159	4.44731	0.127007	4.34905	0.181898	4.41317	0.0609856	4.40406	0.0608194	4.47566	0.083829	4.42699	0.0723168	78.6615	3.24136	85.848	10.5702	78.3931	14.7608	82.6335	5.04605	81.8846	5.06403	88.0566	7.29466	83.8257	6.08705	0.627493	0	0	0	0.840305	0	0	0	0.890778	0
S38956_SI	1	5	5	2R	11211707	11212399	Arf51F	2R:11209979..11212399(1)	FBgn0013750	FBpp0086507;FBpp0086508;FBpp0086509;FBpp0086510;FBpp0086511	FBtr0087375;FBtr0087376;FBtr0087377;FBtr0087378;FBtr0087379	4.66841	0.18086	4.95483	0.0392794	4.59272	0.0761143	4.48103	0.070159	4.59314	0.177468	4.67501	0.0872769	4.49396	0.138106	107.73	20.2983	141.931	5.54621	98.977	7.50277	88.4691	6.10943	99.8477	17.7297	107.502	9.135	90.036	12.1289	0.0722451	1	1	0	0.700003	0	0	0	0.0792126	1
S28101_SI	1	1	1	3L	15976221	15976380	Arf72A	3L:15976221..15977462(1)	FBgn0000115	FBpp0075272	FBtr0075517	3.49042	0.190552	3.29175	0.0770296	3.54524	0.174392	3.35921	0.143314	3.40814	0.212393	3.30093	0.113084	3.63073	0.143592	33.1974	6.28336	26.9437	2.1026	35.0382	5.95233	28.9583	3.96636	30.653	6.21953	27.2533	3.0678	37.9952	5.28611	0.380215	0	0	0	0.760168	0	0	0	0.978434	0
S28102_SI	1	1	1	3L	15976478	15976694	Arf72A	3L:15976221..15977462(1)	FBgn0000115	FBpp0075272	FBtr0075517	2.58307	0.155502	1.99187	0.404196	2.76971	0.343503	2.70754	0.151037	2.8625	0.233458	2.4761	0.447931	2.60008	0.0524388	13.3415	1.97697	7.76191	3.36306	16.6552	5.46324	15.1094	2.35957	17.8206	4.05294	12.7441	5.94665	13.4773	0.714339	0.135172	1	0	0	0.528799	0	0	0	0.230725	0
F31422_SI	2	7	7	3L	22861479	22862346	Arf79F	3L:22861479..22865331(-1)	FBgn0010348	FBpp0078222;FBpp0078224;FBpp0078225;FBpp0078226;FBpp0111771;FBpp0289184;FBpp0289185	FBtr0078571;FBtr0078573;FBtr0078574;FBtr0078575;FBtr0112858;FBtr0299906;FBtr0299907	5.38921	0.0679838	5.47409	0.0496456	5.21182	0.0606628	5.1986	0.0690997	5.35805	0.0840051	5.393	0.0624129	5.41381	0.105777	219.37	15.0731	238.628	11.7883	183.676	10.8561	181.308	12.6142	212.804	17.5713	220.15	13.893	225.335	24.3271	0.420927	0	0	0	0.808678	0	0	0	0.445968	0
F31426_SI	2	7	7	3L	22862942	22863250	Arf79F	3L:22861479..22865331(-1)	FBgn0010348	FBpp0078222;FBpp0078224;FBpp0078225;FBpp0078226;FBpp0111771;FBpp0289184;FBpp0289185	FBtr0078571;FBtr0078573;FBtr0078574;FBtr0078575;FBtr0112858;FBtr0299906;FBtr0299907	5.6786	0.000698298	5.65675	0.0648825	5.38622	0.107774	5.59015	0.04748	5.67196	0.106173	5.69846	0.0738905	5.67404	0.184973	292.539	0.204295	286.614	18.2372	219.348	24.3647	267.979	12.8896	291.704	31.2002	298.959	22.5335	294.426	51.4414	0.911023	0	0	0	0.97509	0	0	0	0.814714	0
F31429_SI	2	2	2	3L	22864420	22864855	Arf79F	3L:22861479..22865331(-1)	FBgn0010348	FBpp0078224;FBpp0078225	FBtr0078573;FBtr0078574	4.03202	0.834639	4.38031	0.182578	4.26779	0.18003	4.30666	0.127672	4.39413	0.190626	4.45433	0.162875	4.06615	1.05537	68.497	43.5846	80.7232	13.9276	72.2363	13.0108	74.5944	9.43703	81.9529	15.4265	86.7828	14.6717	77.4748	53.2306	0.675163	0	0	0	0.660618	0	0	0	0.943898	0
S31423_SI	1	7	7	3L	22862446	22862571	Arf79F	3L:22861479..22865331(-1)	FBgn0010348	FBpp0078222;FBpp0078224;FBpp0078225;FBpp0078226;FBpp0111771;FBpp0289184;FBpp0289185	FBtr0078571;FBtr0078573;FBtr0078574;FBtr0078575;FBtr0112858;FBtr0299906;FBtr0299907	5.39518	0.121166	5.27288	0.127102	5.07571	0.090702	5.3452	0.0315445	5.46848	0.0839797	5.37919	0.195687	5.42214	0.03511	221.405	26.1702	196.043	25.417	160.575	14.3022	209.669	6.66096	237.651	19.5947	219.528	40.5183	226.457	7.9884	0.448469	0	0	0	0.681952	0	0	0	0.521441	0
S31425_SI	1	7	7	3L	22862765	22862874	Arf79F	3L:22861479..22865331(-1)	FBgn0010348	FBpp0078222;FBpp0078224;FBpp0078225;FBpp0078226;FBpp0111771;FBpp0289184;FBpp0289185	FBtr0078571;FBtr0078573;FBtr0078574;FBtr0078575;FBtr0112858;FBtr0299906;FBtr0299907	5.52381	0.063127	5.4228	0.0363689	5.12877	0.0805804	5.36543	0.0540656	5.40407	0.127071	5.4323	0.0420072	5.50646	0.0822275	250.924	16.013	226.613	8.18331	169.214	13.29	214.093	11.7326	223.483	27.4871	228.81	9.66797	246.842	20.7382	0.345384	0	0	0	0.250956	0	0	0	0.95154	0
S31427_SI	1	1	1	3L	22863315	22863394	Arf79F	3L:22861479..22865331(-1)	FBgn0010348	FBpp0111771	FBtr0112858	3.83037	1.3805	4.47204	0.214676	4.40164	0.170876	4.3511	0.239758	4.40189	0.162534	4.4519	0.177384	3.29471	2.40775	71.699	55.7929	88.8387	17.9754	82.4749	13.9083	79.058	18.83	82.3199	13.1896	86.7187	15.9787	72.917	62.2651	0.704381	0	0	0	0.7412	0	0	0	0.992825	0
S31428_SI	1	1	1	3L	22863947	22864153	Arf79F	3L:22861479..22865331(-1)	FBgn0010348	FBpp0078226	FBtr0078575	3.76685	1.35317	4.4351	0.155499	4.36172	0.210622	4.31022	0.193416	4.427	0.134107	4.46752	0.201515	3.52805	2.03051	66.6559	52.7668	85.0219	12.5818	79.7021	16.6643	75.3871	14.4877	84.1805	11.2071	88.3621	18.5488	74.6703	62.7702	0.642975	0	0	0	0.64786	0	0	0	0.986773	0
S47456_SI	1	1	1	3R	4166822	4166965	Arf84F	3R:4166822..4167608(1)	FBgn0004908	FBpp0081328	FBtr0081838	2.67675	0.543603	3.07926	0.362629	3.15109	0.14652	3.08441	0.144139	3.09627	0.117146	2.83551	0.396022	3.02448	0.179595	15.8565	7.05248	22.7129	8.19016	23.5471	3.36654	22.0101	3.28149	22.2159	2.57219	17.8886	6.33716	20.8128	3.90738	0.347631	0	0	0	0.3244	0	0	0	0.605448	0
S47457_SI	1	1	1	3R	4167025	4167379	Arf84F	3R:4166822..4167608(1)	FBgn0004908	FBpp0081328	FBtr0081838	2.55202	0.146024	2.86615	0.225382	3.0337	0.0656209	2.55907	0.0677911	2.69909	0.150613	2.85525	0.139754	2.61059	0.106175	12.9234	1.85266	17.8586	3.80725	20.8081	1.39589	12.9435	0.865261	14.9785	2.23922	17.494	2.50068	13.6573	1.40881	0.0826453	1	1	0	0.459264	0	0	0	0.969838	0
F25114_SI	2	2	2	3L	9044230	9044848	Argk	3L:9041962..9059127(-1)	FBgn0000116	FBpp0076273;FBpp0111704	FBtr0076546;FBtr0112792	5.26306	1.809	5.93926	0.118905	6.36359	0.0347283	6.29742	0.19217	6.19249	0.0532849	6.20383	0.245536	5.12463	1.60427	376.069	313.786	381.429	44.5925	580.59	20.0725	549.806	103.523	489.524	25.9247	504.343	117.612	292.374	232.813	0.632323	0	0	0	0.482848	0	0	0	0.874973	0
S25113_SI	1	6	6	3L	9041962	9043459	Argk	3L:9041962..9059127(-1)	FBgn0000116	FBpp0076270;FBpp0076271;FBpp0076272;FBpp0076273;FBpp0111703;FBpp0111704	FBtr0076543;FBtr0076544;FBtr0076545;FBtr0076546;FBtr0112791;FBtr0112792	6.68854	0.161924	6.30206	0.0357353	7.01788	0.0764421	6.71872	0.100167	6.55473	0.0415424	6.52119	0.136632	6.49688	0.104844	810.367	135.77	545.925	19.4229	1118.86	85.1464	830.488	81.3916	702.965	29.4094	683.517	89.7288	665.52	70.4127	0.00697671	1	1	1	0.35576	0	0	0	0.109174	1
S25115_SI	1	2	2	3L	9050643	9050679	Argk	3L:9041962..9059127(-1)	FBgn0000116	FBpp0076272;FBpp0111704	FBtr0076545;FBtr0112792	6.11247	0.570893	6.00173	0.102677	6.64282	0.0193239	6.37964	0.223101	6.35772	0.0809237	6.28484	0.173994	5.93824	0.573976	497.275	236.584	405.529	40.6521	767.362	14.8269	599.44	130.869	578.198	47.1295	541.806	93.9678	418.213	200.179	0.848544	0	0	0	0.623868	0	0	0	0.559898	0
S25116_SI	1	2	2	3L	9055007	9055567	Argk	3L:9041962..9059127(-1)	FBgn0000116	FBpp0076270;FBpp0076271	FBtr0076543;FBtr0076544	4.07886	0.504584	4.45367	0.0263662	4.37488	0.216691	4.3367	0.221446	4.40277	0.175334	4.24711	0.166502	4.10819	0.0254039	63.7097	26.6758	85.9622	2.27247	80.8546	17.7891	77.667	16.2087	82.5125	14.317	70.5459	11.5703	60.8498	1.55674	0.261181	0	0	0	0.342407	0	0	0	0.578369	0
S25117_SI	1	1	1	3L	9055912	9056048	Argk	3L:9041962..9059127(-1)	FBgn0000116	FBpp0076271	FBtr0076544	2.6313	2.50977	4.30939	0.145755	3.98994	0.365087	3.94218	0.411256	4.11103	0.173733	3.77577	0.537537	2.76132	1.567	39.8924	34.5355	74.9304	11.1116	57.0808	23.5996	54.351	20.5166	61.6199	10.5343	47.5258	21.1673	27.5347	23.9469	0.284592	0	0	0	0.354718	0	0	0	0.784265	0
S25118_SI	1	2	2	3L	9057564	9057617	Argk	3L:9041962..9059127(-1)	FBgn0000116	FBpp0076270;FBpp0111703	FBtr0076543;FBtr0112791	4.67393	0.144932	5.00753	0.160185	5.03681	0.0234358	4.71733	0.214368	4.94911	0.16806	4.92756	0.231286	4.5432	0.126282	107.888	16.1444	150.782	23.1016	154.01	3.64029	113.6	24.4383	142.422	24.9547	140.406	30.0961	94.4924	11.9456	0.120573	1	0	0	0.20828	0	0	0	0.770812	0
S25119_SI	1	2	2	3L	9058808	9059127	Argk	3L:9041962..9059127(-1)	FBgn0000116	FBpp0076270;FBpp0111703	FBtr0076543;FBtr0112791	4.86855	0.152602	4.99335	0.146629	5.03734	0.0914107	4.71384	0.086828	4.90405	0.0610434	4.93684	0.0480171	4.84069	0.141608	131.171	20.7086	148.489	21.7508	154.532	13.6404	111.763	9.8621	135	8.09209	139.437	6.7692	127.419	18.465	0.438131	0	0	0	0.862273	0	0	0	0.764356	0
F40137_SI	2	2	2	2R	12910590	12910877	Ark	2R:12907549..12914208(1)	FBgn0024252	FBpp0086121;FBpp0086122	FBtr0086967;FBtr0086968	2.13596	0.307375	2.46902	0.127163	2.5147	0.200642	2.57688	0.139002	2.3257	0.111118	2.14463	0.136435	2.43937	0.0522934	8.74976	2.87706	11.8744	1.49797	12.5497	2.49638	13.24	1.80554	10.2769	1.17435	8.59267	1.19247	11.4762	0.59187	0.154802	1	0	0	0.455322	0	0	0	0.166693	1
S40132_SI	1	2	2	2R	12907549	12907746	Ark	2R:12907549..12914208(1)	FBgn0024252	FBpp0086121;FBpp0086122	FBtr0086967;FBtr0086968	2.42388	0.371042	3.00281	0.233287	1.97838	0.513682	2.83718	0.282644	2.43617	0.0855713	2.12574	0.126608	2.78928	0.348189	11.7861	3.96188	20.5244	5.03971	7.94516	3.75176	17.5009	4.5021	11.4567	0.959408	8.42354	1.04984	16.9611	6.15617	0.198037	1	0	0	0.986245	0	0	0	0.0473233	1
S40133_SI	1	2	2	2R	12908895	12909295	Ark	2R:12907549..12914208(1)	FBgn0024252	FBpp0086121;FBpp0086122	FBtr0086967;FBtr0086968	2.22536	0.341325	2.53794	0.181028	2.19106	0.174938	2.59676	0.0869155	2.10341	0.127365	2.3139	0.180145	2.39364	0.0840033	9.62908	3.35687	12.7884	2.20979	9.04771	1.57729	13.4545	1.19321	8.23946	1.08241	10.2199	1.74322	10.9791	0.924381	0.220306	0	0	0	0.687028	0	0	0	0.403364	0
S40134_SI	1	2	2	2R	12909417	12910054	Ark	2R:12907549..12914208(1)	FBgn0024252	FBpp0086121;FBpp0086122	FBtr0086967;FBtr0086968	1.66159	0.285363	1.97802	0.181391	1.72098	0.37862	2.31868	0.228302	1.7445	0.0595204	1.57794	0.290014	1.9404	0.221605	5.40988	1.50053	7.31065	1.38673	5.86297	1.84975	10.3401	2.35587	5.72987	0.346692	4.98937	1.54341	7.07649	1.56914	0.404845	0	0	0	0.865683	0	0	0	0.274142	0
S40135_SI	1	2	2	2R	12910108	12910231	Ark	2R:12907549..12914208(1)	FBgn0024252	FBpp0086121;FBpp0086122	FBtr0086967;FBtr0086968	1.78522	0.519935	1.98981	0.244128	2.02393	0.598619	1.96264	0.648082	1.59098	0.0883005	2.10828	0.121441	2.43374	0.169981	6.56522	3.72398	7.45394	1.68896	8.59224	4.6517	8.05887	4.34154	4.92111	0.423457	8.27379	0.971545	11.5097	1.90198	0.779295	0	0	0	0.792506	0	0	0	0.882766	0
S40136_SI	1	2	2	2R	12910295	12910485	Ark	2R:12907549..12914208(1)	FBgn0024252	FBpp0086121;FBpp0086122	FBtr0086967;FBtr0086968	1.80613	0.226926	2.40713	0.221446	1.6441	0.448245	1.99586	0.312154	1.85411	0.272574	2.29044	0.35221	2.29245	0.264605	6.18831	1.32564	11.2849	2.49514	5.60112	2.69814	7.59013	2.2048	6.54186	1.71221	10.3056	3.74054	10.1295	2.62292	0.166318	1	0	0	0.941491	0	0	0	0.840935	0
S40138_SI	1	1	1	2R	12910894	12911083	Ark	2R:12907549..12914208(1)	FBgn0024252	FBpp0086122	FBtr0086968	2.45483	0.263932	2.15176	1.0054	2.4984	0.179062	2.58429	0.0811499	2.37665	0.223586	2.37384	0.341407	2.27818	0.105172	11.9034	2.88764	11.3442	8.50901	12.3183	2.38485	13.2835	1.10179	10.9508	2.46863	11.1871	4.09946	9.79444	1.00815	0.650803	0	0	0	0.925148	0	0	0	0.754929	0
S40139_SI	1	1	1	2R	12911203	12912796	Ark	2R:12907549..12914208(1)	FBgn0024252	FBpp0086122	FBtr0086968	2.27635	0.249813	2.17466	0.149661	2.48428	0.0872358	2.53363	0.0370068	2.34944	0.034847	2.26822	0.103156	2.24314	0.0658248	9.9504	2.56505	8.86368	1.28163	12.0274	1.07942	12.6049	0.461683	10.484	0.367126	9.69601	0.977856	9.43644	0.615213	0.596057	0	0	0	0.721191	0	0	0	0.631661	0
S40140_SI	1	1	1	2R	12912864	12912983	Ark	2R:12907549..12914208(1)	FBgn0024252	FBpp0086122	FBtr0086968	2.5158	0.4362	2.70336	0.152414	2.77968	0.424966	2.83695	0.0878267	2.95407	0.137614	2.36216	0.642474	2.42339	0.342587	13.1665	5.5364	15.0466	2.3138	17.1561	6.49858	17.1073	1.4849	19.3069	2.70758	12.1434	7.54241	11.7153	3.76545	0.769605	0	0	0	0.41769	0	0	0	0.548082	0
S40141_SI	1	1	1	2R	12913039	12913185	Ark	2R:12907549..12914208(1)	FBgn0024252	FBpp0086122	FBtr0086968	2.92859	0.296783	3.13451	0.0703947	2.85634	0.325221	2.95602	0.273327	2.83709	0.109922	2.80751	0.254383	2.60464	0.451933	19.2236	5.16424	23.0155	1.63019	18.1148	6.0825	19.6884	5.08987	17.1348	1.87957	16.9261	4.23953	14.4376	6.11571	0.651239	0	0	0	0.862687	0	0	0	0.430683	0
S40142_SI	1	1	1	2R	12913250	12914208	Ark	2R:12907549..12914208(1)	FBgn0024252	FBpp0086122	FBtr0086968	2.16061	0.201349	2.0039	0.0839852	2.60768	0.213544	2.21716	0.235296	2.40391	0.0782016	2.32879	0.131318	2.17225	0.0384947	8.79001	1.66838	7.43555	0.632027	13.8015	2.94143	9.35213	2.19896	11.0887	0.848847	10.3256	1.38706	8.78236	0.341691	0.520163	0	0	0	0.280692	0	0	0	0.136586	1
S19480_SI	1	1	1	X	19538561	19539615	Arp11	X:19538561..19540079(-1)	FBgn0031050	FBpp0074529	FBtr0074760	2.27214	0.0513196	1.95576	0.206158	2.52572	0.0627382	2.08792	0.130341	2.17621	0.111909	2.25022	0.323038	2.22706	0.0916318	9.7086	0.494873	7.17079	1.49204	12.5184	0.784342	8.11363	1.04592	8.85042	1.01955	9.8082	2.92098	9.2982	0.832969	0.144769	1	0	0	0.718996	0	0	0	0.177557	1
S19481_SI	1	1	1	X	19539666	19539818	Arp11	X:19538561..19540079(-1)	FBgn0031050	FBpp0074529	FBtr0074760	2.49679	0.430843	1.93528	0.304185	2.29099	0.239888	2.30412	0.384388	2.26107	0.168153	1.71183	0.494202	2.16475	0.239123	12.894	5.30279	4.72455	4.35829	10.0966	2.36259	10.5178	4.00531	9.68271	1.58898	6.03609	3.1975	8.87248	1.97613	0.288917	0	0	0	0.665296	0	0	0	0.722129	0
S19482_SI	1	1	1	X	19539879	19540079	Arp11	X:19538561..19540079(-1)	FBgn0031050	FBpp0074529	FBtr0074760	2.71128	0.288318	2.6032	0.153199	3.07659	0.187102	2.64749	0.198278	2.79514	0.484154	2.74352	0.127042	2.55341	0.161002	15.4806	4.60197	13.6111	2.03259	21.9695	4.08596	14.3031	2.79965	17.6799	8.41578	15.6242	1.93814	12.9612	2.05337	0.808562	0	0	0	0.856692	0	0	0	0.740611	0
F18012_SI	2	2	2	X	16442247	16443445	Arp14D	X:16442247..16448001(-1)	FBgn0011742	FBpp0074070;FBpp0111781	FBtr0074295;FBtr0112868	3.26627	0.0758255	3.26757	0.160381	3.5035	0.0836977	3.20366	0.0464147	3.30416	0.156551	3.27968	0.0511427	3.22327	0.0205322	26.2628	1.94855	26.4717	4.19624	33.3187	2.77965	24.6401	1.1374	27.4444	4.16078	26.5901	1.34041	25.1136	0.518347	0.995108	0	0	0	0.829384	0	0	0	0.952451	0
F18017_SI	3	2	2	X	16447377	16448001	Arp14D	X:16442247..16448001(-1)	FBgn0011742	FBpp0074070;FBpp0111781	FBtr0074295;FBtr0112868	2.91178	0.411583	3.07679	0.168231	3.0138	0.0820177	3.09637	0.061022	3.01337	0.173175	3.04111	0.0894621	2.92248	0.0688038	19.5088	8.5323	21.8949	3.70036	20.4161	1.67596	22.1452	1.36482	20.5655	3.68856	20.9834	1.82678	18.6165	1.26567	0.558388	0	0	0	0.74373	0	0	0	0.922004	0
S18013_SI	1	2	2	X	16443511	16443939	Arp14D	X:16442247..16448001(-1)	FBgn0011742	FBpp0074070;FBpp0111781	FBtr0074295;FBtr0112868	2.88007	0.382595	2.78454	0.242548	3.00496	0.134503	2.97794	0.0636559	2.78314	0.415974	2.85292	0.125424	2.80067	0.127704	18.6377	6.30745	16.5263	4.2411	20.3243	2.77832	19.674	1.26186	17.1045	6.84645	17.4311	2.23925	16.5456	2.12298	0.826506	0	0	0	0.823758	0	0	0	0.882134	0
S18014_SI	1	2	2	X	16444010	16444219	Arp14D	X:16442247..16448001(-1)	FBgn0011742	FBpp0074070;FBpp0111781	FBtr0074295;FBtr0112868	2.36816	0.465787	2.46576	0.63814	2.71046	0.229272	2.74914	0.0705267	2.9796	0.263233	2.49153	0.14212	2.30464	0.418224	11.5326	5.82869	13.228	6.61873	15.352	3.80573	15.6553	1.11297	20.1486	5.4474	12.159	1.65322	10.5705	3.8545	0.886971	0	0	0	0.2159	0	0	0	0.973297	0
[truncated: 40,855 more rows]
[truncated: 179 more columns]

## Sheet: Supplemental Table 1-B
symbol	CHROM	sequence_loc	GO_biological_process	GO_cellular_component	GO_molecular_function	Clough_et_al_2014_occupied	Luo_et_al_2011_occupied	flag_fdr_p_AH_BerF_AH_BerM_05	flag_fdr_p_AH_BerF_AH_BerM_10	flag_fdr_p_AH_BerF_AH_BerM_20	flag_fdr_p_AH_BerF_AH_NullF_05	flag_fdr_p_AH_BerF_AH_NullF_10	flag_fdr_p_AH_BerF_AH_NullF_20	flag_fdr_p_AH_BerM_AH_NullM_05	flag_fdr_p_AH_BerM_AH_NullM_10	flag_fdr_p_AH_BerM_AH_NullM_20	flag_fdr_p_AH_CSM_AH_NullM_05	flag_fdr_p_AH_CSM_AH_NullM_10	flag_fdr_p_AH_CSM_AH_NullM_20	flag_fdr_p_AH_CSF_AH_CSM_05	flag_fdr_p_AH_CSF_AH_CSM_10	flag_fdr_p_AH_CSF_AH_CSM_20	flag_fdr_p_AH_CSF_AH_dsxD_05	flag_fdr_p_AH_CSF_AH_dsxD_10	flag_fdr_p_AH_CSF_AH_dsxD_20	flag_fdr_p_AH_CSF_AH_NullF_05	flag_fdr_p_AH_CSF_AH_NullF_10	flag_fdr_p_AH_CSF_AH_NullF_20	flag_fdr_p_AH_BerF_AH_dsxD_05	flag_fdr_p_AH_BerF_AH_dsxD_10	flag_fdr_p_AH_BerF_AH_dsxD_20	CSBer_wtsexbias_fem_05	CSBer_wtsexbias_fem_10	CSBer_wtsexbias_fem_20	CSBer_wtsexbias_mal_05	CSBer_wtsexbias_mal_10	CSBer_wtsexbias_mal_20	CSBer_wtsexbias_malfem_05	CSBer_wtsexbias_malfem_10	CSBer_wtsexbias_malfem_20	CSBer_wtsexbias_femmal_05	CSBer_wtsexbias_femmal_10	CSBer_wtsexbias_femmal_20	Ber_only_wtsexbias_fem_05	Ber_only_wtsexbias_fem_10	Ber_only_wtsexbias_fem_20	Ber_only_wtsexbias_mal_05	Ber_only_wtsexbias_mal_10	Ber_only_wtsexbias_mal_20
[truncated: 9,476 more rows]
[truncated: 121 more columns]
