# Supplementary material for: Sex Differences in Drosophila Somatic Gene Expression: Variation and Regulation by doublesex
Source: G3 (Bethesda). 2016 Apr 19;6(7):1799–808. doi: 10.1534/g3.116.027961 (PMC4938635; doi:10.1534/g3.116.027961)
Supplement: Supplemental Material [file supp_g3.116.027961_Supplemental_Table_2.xlsx]

## Sheet: README
Supplemental Table 2 (A-B): Exons (A) with patterns of sex-differential expression in wild type comparisons (FDR < 0.05). A gene level summary is provided in sheet B. If sex bias categories differ across the exons of a gene, this is indicated in the sex bias column of the gene level summary as 'mixed result'.
Column	Description
Fusion_ID	Unique identifier for an exonic region. F indicates that the unique genome region spans overlapping alternative exons. S indicates only a single exon corresponds to the region.
Location	The location of the corresponding gene model/s (FB5.30)
CHROM	The chromosome arm
START	The start position of the exonic region corresponding to the fusion ID
END	The end position position of the exonic region corresponding to the fusion ID
Gene	The gene symbol (FB5.30)
AH_BerF_mean_logrpkm	8-24 hour adult head wild type Berlin female mean ln(RPKM)
AH_BerF_SD_logrpkm	8-24 hour adult head wild type Berlin female standard deviation of the ln(RPKM)
AH_BerM_mean_logrpkm	8-24 hour adult head wild type Berlin male mean ln(RPKM)
AH_BerM_SD_logrpkm	8-24 hour adult head wild type Berlin male standard deviation of the ln(RPKM)
AH_CSM_mean_logrpkm	8-24 hour adult head wild type Canton S male mean ln(RPKM)
AH_CSM_SD_logrpkm	8-24 hour adult head wild type Canton S male standard deviation of the ln(RPKM)
AH_CSFemale_mean_logrpkm	8-24 hour adult head wild type Canton S female mean ln(RPKM)
AH_CSFemale_SD_logrpkm	8-24 hour adult head wild type Canton S female standard deviation of the ln(RPKM)
AH_BerF_mean_rpkm	8-24 hour adult head wild type Berlin female mean RPKM
AH_BerF_SD_rpkm	8-24 hour adult head wild type Berlin female standard deviation of the RPKM
AH_BerM_mean_rpkm	8-24 hour adult head wild type Berlin male mean RPKM
AH_BerM_SD_rpkm	8-24 hour adult head wild type Berlin male standard deviation of the RPKM
AH_CSM_mean_rpkm	8-24 hour adult head wild type Canton S male mean RPKM
AH_CSM_SD_rpkm	8-24 hour adult head wild type Canton S male standard deviation of the RPKM
AH_CSFemale_mean_rpkm	8-24 hour adult head wild type Canton S female mean RPKM
AH_CSFemale_SD_rpkm	8-24 hour adult head wild type Canton S female standard deviation of the RPKM
fdr_p_contrast_AH_CSFemale-AH_CS	FDR adjusted P-value of contrast adult head Canton S female to adult head Canton S male
fdr_p_contrast_AH_BerF-AH_BerM	FDR adjusted P-value of contrast adult head Berlin female to adult head Berlin male
con_est_AH_BerF_AH_BerM	Estimated expression difference for contrast adult head Berlin female to adult head Berlin male
con_est_AH_CSF_AH_CSM	Estimated expression difference for contrast adult head Canton S female to adult head Canton S male
con_stderr_AH_BerF_AH_BerM	Standard Error for contrast adult head Berlin female to adult head Berlin male
con_stderr_AH_CSF_AH_CSM	Standard Error for contrast adult head Canton S female to adult head Canton S male
CSBer_wtsexbias_fem_05	Sex bias test is significant at FDR < .05 for Canton S and for Berlin: = 1 (female biased in both strains), else =0
CSBer_wtsexbias_mal_05	Sex bias test is significant at FDR < .05 for Canton S and for Berlin: = 1 (male biased in both strains), else =0
CSBer_wtsexbias_malfem_05	Sex bias test is significant at FDR < .05 for Canton S and for Berlin: =1 (opposing bias in each strain with Berlin female and Canton S male biased), else =0
CSBer_wtsexbias_femmal_05	Sex bias test is significant at FDR < .05 for Canton S and for Berlin: =1 (opposing bias in each strain with Berlin male and Canton S female biased), else =0
Ber_only_wtsexbias_fem_05	Sex bias test is significant at FDR < .05 for only Berlin and not for Canton S: = 1 (female biased), else =0
CS_only_wtsexbias_fem_05	Sex bias test is significant at FDR < .05 for only Canton S and not for Berlin S: = 1 (female biased), else =0
Ber_only_wtsexbias_mal_05	Sex bias test is significant at FDR < .05 for only Berlin and not for Canton S: = 1 (male biased), else =0
CS_only_wtsexbias_mal_05	Sex bias test is significant at FDR < .05 for only Canton S and not for Berlin S: = 1 (male biased), else =0
sex_bias	The direction of sex differential expression Female (Female-biased) or Male (Male-biased) in CS and Ber, in CS only or in Ber only. For gene level information, this column is set to mixed when different exons of a gene belong to different sex bias categories.

## Sheet: Supplemental Table 2- A
Fusion_ID	CHROM	START	END	Gene	AH_BerF_mean_logrpkm	AH_BerF_SD_logrpkm	AH_BerM_mean_logrpkm	AH_BerM_SD_logrpkm	AH_CSM_mean_logrpkm	AH_CSM_SD_logrpkm	AH_CSFemale_mean_logrpkm	AH_CSFemale_SD_logrpkm	AH_BerF_mean_rpkm	AH_BerF_SD_rpkm	AH_BerM_mean_rpkm	AH_BerM_SD_rpkm	AH_CSM_mean_rpkm	AH_CSM_SD_rpkm	AH_CSFemale_mean_rpkm	AH_CSFemale_SD_rpkm	fdr_p_contrast_AH_BerF-AH_BerM	fdr_p_contrast_AH_CSFemale-AH_CS	con_est_AH_BerF_AH_BerM	con_est_AH_CSF_AH_CSM	con_stderr_AH_BerF_AH_BerM	con_stderr_AH_CSF_AH_CSM	CSBer_wtsexbias_fem_05	CSBer_wtsexbias_mal_05	CSBer_wtsexbias_malfem_05	CSBer_wtsexbias_femmal_05	Ber_only_wtsexbias_fem_05	CS_only_wtsexbias_fem_05	Ber_only_wtsexbias_mal_05	CS_only_wtsexbias_mal_05	sex_bias
S38167_SI	2R	9834047	9835615	AGO1	4.76284	0.0576502	5.22107	0.111923	4.41951	0.168683	4.99114	0.00912164	117.209	6.85953	185.904	20.723	83.9637	14.5645	147.109	1.34538	0.0251388	0.00459081	-0.4582	0.5716	0.1232	0.1152	0	0	0	1	0	0	0	0	CS Female and Ber Male
S50128_SI	3R	9053964	9055492	Ace	4.08499	0.0625757	4.46333	0.0649537	3.97916	0.115814	4.30072	0.0157594	59.5178	3.65517	86.8974	5.61741	53.7348	5.98225	73.7587	1.16122	0.00249525	0.00480646	-0.3783	0.3216	0.06978	0.06527	0	0	0	1	0	0	0	0	CS Female and Ber Male
S11542_SI	X	1677689	1678034	Adar	3.93944	0.0499563	4.49145	0.0541491	3.59073	0.267367	4.18129	0.0521249	51.4326	2.59022	89.3386	4.85909	37.1848	9.04489	65.5089	3.3647	0.0113989	0.00493827	-0.552	0.5906	0.1287	0.1204	0	0	0	1	0	0	0	0	CS Female and Ber Male
F15629_SI	X	11604153	11606399	Amun	3.64068	0.0355424	3.79997	0.0476371	3.56382	0.0361969	3.70369	0.0462506	38.1337	1.36147	44.7335	2.10356	35.3151	1.26781	40.6259	1.90265	0.0204417	0.0283941	-0.1593	0.1399	0.04115	0.0385	0	0	0	1	0	0	0	0	CS Female and Ber Male
S31707_SI	4	144411	144518	Ank	4.52108	0.11805	5.14281	0.197119	3.85006	0.239994	4.83088	0.104549	92.3712	11.2096	173.503	35.8629	47.9807	10.8253	125.782	13.282	0.0284445	0.00102981	-0.6217	0.9808	0.1712	0.1601	0	0	0	1	0	0	0	0	CS Female and Ber Male
S31921_SI	4	499426	499494	Asator	3.86882	0.162043	4.26904	0.238152	3.68412	0.163509	4.31035	0.184995	48.3172	8.10593	72.8069	17.1607	40.2108	6.55956	75.3468	14.5395	0.0498601	0.00258067	-0.4002	0.6262	0.1241	0.116	0	0	0	1	0	0	0	0	CS Female and Ber Male
S31927_SI	4	504127	504406	Asator	3.4083	0.0559719	4.11417	0.202995	2.99737	0.302046	4.05394	0.0399818	30.2455	1.6901	62.0719	13.1197	20.7222	6.122	57.6548	2.31634	0.0143009	0.000583723	-0.7059	1.0566	0.171	0.16	0	0	0	1	0	0	0	0	CS Female and Ber Male
F26947_SI	3L	12797455	12798214	Atg1	3.8037	0.12357	4.18704	0.053792	3.51765	0.1896	3.86885	0.0628868	45.0982	5.65567	65.8921	3.59762	34.1633	6.49769	47.951	3.06264	0.0411886	0.0453263	-0.3833	0.3512	0.1139	0.1066	0	0	0	1	0	0	0	0	CS Female and Ber Male
S54039_SI	3R	16789447	16789578	Atpalpha	6.8693	0.0712881	7.40028	0.198062	6.31022	0.263927	7.0897	0.0272357	963.89	67.4274	1657.91	326.669	564.105	139.819	1199.85	32.4828	0.0164715	0.000816062	-0.531	0.7795	0.1319	0.1233	0	0	0	1	0	0	0	0	CS Female and Ber Male
F4408_SI	2L	8107748	8109458	Bsg	5.12614	0.027436	5.4931	0.0378993	4.95721	0.0589588	5.16002	0.0188713	168.407	4.62001	243.126	9.17767	142.378	8.17513	174.188	3.28478	2.39313e-05	0.0015849	-0.367	0.2028	0.03752	0.03509	0	0	0	1	0	0	0	0	CS Female and Ber Male
S13612_SI	X	6697140	6697579	C3G	2.20315	0.194232	2.90161	0.0238413	1.94227	0.243955	2.59969	0.0350104	9.17003	1.82487	18.2069	0.436953	7.11881	1.52131	13.465	0.466643	0.0365927	0.0355053	-0.6985	0.6574	0.2024	0.1893	0	0	0	1	0	0	0	0	CS Female and Ber Male
S58356_SI	3R	24460098	24460785	CG10011	2.83479	0.0424898	3.26764	0.176133	2.49076	0.125987	3.08919	0.0314757	17.0371	0.72422	26.5132	4.43547	12.1408	1.47879	21.9666	0.688091	0.00560761	0.000329017	-0.4329	0.5984	0.08992	0.08412	0	0	0	1	0	0	0	0	CS Female and Ber Male
S13967_SI	X	7818151	7820732	CG10777	4.11394	0.170217	4.58787	0.0726264	3.54641	0.0955947	3.92493	0.0350613	61.7682	10.1723	98.4557	7.0456	34.8073	3.3107	50.6706	1.78696	0.00131613	0.00402739	-0.4739	0.3785	0.07996	0.0748	0	0	0	1	0	0	0	0	CS Female and Ber Male
S12304_SI	X	3376059	3376355	CG10804	3.07975	0.200035	3.49498	0.0967886	3.08988	0.0936514	3.47074	0.148757	22.0515	4.55393	33.0544	3.27891	22.0462	2.03547	32.403	4.9537	0.0290224	0.0319979	-0.4152	0.3809	0.1148	0.1074	0	0	0	1	0	0	0	0	CS Female and Ber Male
S45547_SI	3R	191424	192577	CG1090	4.39909	0.0843847	4.91591	0.0384539	4.04662	0.148244	4.54583	0.116435	81.5701	6.88324	136.512	5.30503	57.6736	8.45401	94.6721	11.2921	0.00164959	0.00130316	-0.5168	0.4992	0.08993	0.08412	0	0	0	1	0	0	0	0	CS Female and Ber Male
S16660_SI	X	13744881	13748405	CG11071	3.01853	0.137383	3.29923	0.0434783	2.49585	0.102931	2.97904	0.0288812	20.5872	2.72421	27.1088	1.17339	12.18	1.24044	19.6745	0.57175	0.0384919	0.000852306	-0.2807	0.4832	0.08221	0.0769	0	0	0	1	0	0	0	0	CS Female and Ber Male
S22105_SI	3L	3232298	3232320	CG11505	3.48718	0.377175	4.34705	0.188793	3.03368	0.384595	4.19715	0.286529	34.1488	11.2623	78.1416	13.9799	22.0533	9.44492	68.3127	19.1206	0.0328323	0.00380355	-0.8599	1.1635	0.2436	0.2279	0	0	0	1	0	0	0	0	CS Female and Ber Male
S15499_SI	X	11332696	11333139	CG11727	3.1592	0.171582	3.60128	0.103735	2.74975	0.150324	3.52071	0.127701	23.7904	4.24433	36.7768	3.80758	15.7727	2.39575	33.9954	4.44126	0.0308634	0.000547698	-0.4421	0.771	0.1237	0.1157	0	0	0	1	0	0	0	0	CS Female and Ber Male
S22397_SI	3L	3956841	3959896	CG12605	3.35626	0.108302	3.70558	0.0730975	3.2337	0.0983872	3.71094	0.055254	28.7953	3.17542	40.7454	2.93138	25.4657	2.51166	40.9336	2.23544	0.00958203	0.000697899	-0.3493	0.4772	0.07906	0.07396	0	0	0	1	0	0	0	0	CS Female and Ber Male
S22399_SI	3L	3961572	3962669	CG12605	3.47657	0.049082	3.75478	0.0809125	3.24305	0.0520126	3.81774	0.0658246	32.3744	1.56989	42.8176	3.43998	25.6378	1.33439	45.5673	3.02504	0.0110118	2.97868e-05	-0.2782	0.5747	0.06445	0.06029	0	0	0	1	0	0	0	0	CS Female and Ber Male
S38633_SI	2R	10632703	10632834	CG12858	4.89573	0.0932905	5.31717	0.0737817	4.56405	0.106785	4.93978	0.0798166	134.108	12.6235	204.172	14.8288	96.3725	9.90867	140.04	11.4118	0.0095313	0.0126695	-0.4214	0.3757	0.0953	0.08915	0	0	0	1	0	0	0	0	CS Female and Ber Male
S46272_SI	3R	1495435	1496294	CG1347	3.57932	0.158348	4.03561	0.0807877	3.32163	0.19557	3.80895	0.0696411	36.1427	5.51011	56.6996	4.5237	28.1007	5.39778	45.1749	3.08052	0.0214966	0.0101252	-0.4563	0.4873	0.119	0.1113	0	0	0	1	0	0	0	0	CS Female and Ber Male
F3889_SI	2L	7218909	7220029	CG13784	3.92505	0.12548	4.20938	0.0462155	3.35133	0.0737253	3.93712	0.0374478	50.916	6.17405	67.3624	3.07558	28.5984	2.07678	51.2946	1.9005	0.0345127	0.000173243	-0.2843	0.5858	0.0814	0.07614	0	0	0	1	0	0	0	0	CS Female and Ber Male
S55212_SI	3R	18907821	18907887	CG13830	4.47418	0.257601	4.97539	0.0695475	4.23139	0.136572	4.74222	0.0783513	89.5892	21.383	145.042	10.2779	69.2816	9.04332	114.921	8.85478	0.0339178	0.0219341	-0.5012	0.5108	0.143	0.1337	0	0	0	1	0	0	0	0	CS Female and Ber Male
S29425_SI	3L	18796163	18796830	CG14073	3.26848	0.100804	3.63232	0.0407733	3.07783	0.129001	3.36067	0.0648993	26.359	2.59222	37.8213	1.54742	21.8415	2.63865	28.8488	1.85651	0.00391732	0.0125125	-0.3638	0.2828	0.07159	0.06697	0	0	0	1	0	0	0	0	CS Female and Ber Male
S52398_SI	3R	13486447	13490364	CG14322	1.86365	0.0646739	2.24443	0.0642685	1.80497	0.218505	2.11235	0.16227	6.45623	0.417591	9.44789	0.598001	6.18788	1.32395	8.34184	1.39013	0.0244475	0.0496977	-0.3808	0.3074	0.1018	0.09521	0	0	0	1	0	0	0	0	CS Female and Ber Male
S13120_SI	X	5713048	5713235	CG15765	3.53828	0.141903	3.96762	0.168145	3.3969	0.0843531	4.0867	0.0458233	34.6404	4.95035	53.3564	8.90069	29.9501	2.47348	59.5849	2.76343	0.0288759	0.00091902	-0.4293	0.6898	0.1186	0.1109	0	0	0	1	0	0	0	0	CS Female and Ber Male
S107_SI	2RHet	2814312	2821208	CG17514	3.63336	0.0344711	3.8126	0.0565829	3.4324	0.0361527	3.78154	0.0514215	37.8548	1.31213	45.3164	2.58231	30.9657	1.10174	43.9224	2.26648	0.0333296	0.000257797	-0.1792	0.3491	0.05094	0.04765	0	0	0	1	0	0	0	0	CS Female and Ber Male
S31550_SI	3L	23733261	23734184	CG17698	4.09356	0.0956416	4.61901	0.0520129	3.96763	0.111256	4.22221	0.0743471	60.133	5.61289	101.485	5.27142	53.1112	6.12173	68.3104	5.09624	0.000528199	0.0357781	-0.5255	0.2546	0.07851	0.07344	0	0	0	1	0	0	0	0	CS Female and Ber Male
S53904_SI	3R	16622866	16622999	CG17838	4.40843	0.101014	4.79743	0.133139	3.88444	0.109145	4.78501	0.158842	82.4221	8.4156	121.919	16.2932	48.8584	5.37118	120.741	19.9116	0.0116613	1.25386e-05	-0.389	0.9006	0.09102	0.08515	0	0	0	1	0	0	0	0	CS Female and Ber Male
S53905_SI	3R	16623067	16623195	CG17838	4.44456	0.105235	4.88855	0.0547043	3.97359	0.204197	4.82178	0.136609	85.4777	8.99983	132.892	7.15246	53.9996	10.7908	124.942	16.4511	0.0131437	7.14943e-05	-0.444	0.8482	0.106	0.09915	0	0	0	1	0	0	0	0	CS Female and Ber Male
S27637_SI	3L	14858103	14858273	CG17839	4.5358	0.0685149	4.82368	0.187659	4.47468	0.0766587	4.82817	0.024383	93.4443	6.38916	125.923	24.363	87.9593	6.69761	125.007	3.03607	0.0412591	0.00961023	-0.2879	0.3535	0.08558	0.08005	0	0	0	1	0	0	0	0	CS Female and Ber Male
S45305_SI	2R	21141651	21142371	CG30428	3.38048	0.244028	3.90304	0.0546954	2.74851	0.0619096	3.37175	0.0995873	29.9444	6.74803	49.6018	2.68172	15.6414	0.942867	29.2262	2.92721	0.00338141	0.000574741	-0.5226	0.6232	0.1006	0.09414	0	0	0	1	0	0	0	0	CS Female and Ber Male
F53207_SI	3R	15241355	15242110	CG31221	5.35811	0.0623153	5.88179	0.0835469	4.99035	0.174898	5.39628	0.0213506	212.595	13.0214	359.283	29.812	148.67	25.6617	220.618	4.72389	0.00276122	0.00943599	-0.5237	0.4059	0.09798	0.09165	0	0	0	1	0	0	0	0	CS Female and Ber Male
S31758_SI	4	224606	225200	CG31998	2.97478	0.121661	3.60353	0.118088	2.19997	0.37344	3.43534	0.0689734	19.6832	2.43229	36.9021	4.47737	9.54055	3.89409	31.0905	2.10016	0.0400553	0.000329846	-0.6288	1.2354	0.1857	0.1737	0	0	0	1	0	0	0	0	CS Female and Ber Male
S31713_SI	4	157505	157793	CG32000	4.58242	0.173846	5.00089	0.0821028	4.20423	0.206451	4.82874	0.0417304	98.7709	17.9346	148.885	12.4708	68.0215	13.5221	125.127	5.25545	0.0469444	0.0032765	-0.4185	0.6245	0.128	0.1197	0	0	0	1	0	0	0	0	CS Female and Ber Male
S31714_SI	4	157849	157958	CG32000	4.4461	0.20302	4.96804	0.0656552	4.14631	0.215678	4.77789	0.0216221	86.4898	17.9046	143.955	9.62281	64.2798	13.2821	118.872	2.5556	0.0311038	0.00732459	-0.5219	0.6316	0.1463	0.1369	0	0	0	1	0	0	0	0	CS Female and Ber Male
S31715_SI	4	158017	158378	CG32000	4.25031	0.0354569	4.65158	0.0988582	3.91162	0.176849	4.47499	0.146467	70.1565	2.50684	105.086	10.0892	50.5614	8.75716	88.4237	12.9394	0.036437	0.00341625	-0.4013	0.5634	0.1162	0.1087	0	0	0	1	0	0	0	0	CS Female and Ber Male
F25355_SI	3L	9454988	9457806	CG32043	2.90388	0.00330141	3.16658	0.0155506	2.71802	0.104654	3.16189	0.0231848	18.2448	0.0602323	23.7281	0.369783	15.2127	1.59366	23.6193	0.544216	0.00366758	3.71012e-05	-0.2627	0.4439	0.05119	0.04788	0	0	0	1	0	0	0	0	CS Female and Ber Male
F22289_SI	3L	3787557	3787966	CG32264	2.05964	0.148608	2.64739	0.207302	2.21864	0.310659	2.82697	0.145673	7.90263	1.21961	14.3143	2.82245	9.50709	2.62002	17.0161	2.53489	0.0233094	0.0133505	-0.5878	0.6083	0.1557	0.1456	0	0	0	1	0	0	0	0	CS Female and Ber Male
S19625_SI	X	19798772	19800720	CG32529	3.08015	0.0128783	3.36639	0.0797424	2.90747	0.0747524	3.30338	0.0173292	21.763	0.279645	29.0358	2.35273	18.3488	1.37384	27.2071	0.470878	0.0136752	0.000995042	-0.2862	0.3959	0.06879	0.06435	0	0	0	1	0	0	0	0	CS Female and Ber Male
S13058_SI	X	5613768	5615729	CG32758	3.45592	0.0718524	3.7243	0.039844	3.23036	0.0707378	3.41056	0.0590578	31.7414	2.24584	41.4641	1.65607	25.3358	1.76294	30.3179	1.81994	0.0016067	0.0140656	-0.2684	0.1802	0.04653	0.04352	0	0	0	1	0	0	0	0	CS Female and Ber Male
S12800_SI	X	4975519	4976272	CG32767	3.64697	0.0731031	4.04844	0.0548897	3.26939	0.129593	3.79698	0.0218021	38.4264	2.78924	57.3658	3.14449	26.4619	3.44873	44.5732	0.965718	0.00917074	0.000884403	-0.4015	0.5276	0.09022	0.08439	0	0	0	1	0	0	0	0	CS Female and Ber Male
S12319_SI	X	3405354	3407685	CG32791	1.01005	0.0825665	1.6499	0.226547	0.470185	0.239531	1.43907	0.0177943	2.75208	0.232264	5.29859	1.24417	1.63379	0.370273	4.21724	0.0753294	0.01258	0.000452463	-0.6398	0.9689	0.1516	0.1419	0	0	0	1	0	0	0	0	CS Female and Ber Male
S31731_SI	4	181475	185021	CG33978	0.038994	0.194156	0.726196	0.123383	-0.247445	0.235283	0.450493	0.0457249	1.05249	0.194456	2.07758	0.251408	0.797365	0.191421	1.57018	0.0720039	0.0461484	0.0312425	-0.6872	0.6979	0.2093	0.1958	0	0	0	1	0	0	0	0	CS Female and Ber Male
S44998_SI	2R	20586468	20587840	CG33988	3.03284	0.0843835	3.31611	0.030075	2.78369	0.0263125	3.28726	0.0507551	20.8057	1.77192	27.5613	0.832628	16.1828	0.424679	26.7925	1.36441	0.00712508	5.59171e-05	-0.2833	0.5036	0.06111	0.05717	0	0	0	1	0	0	0	0	CS Female and Ber Male
S19994_SI	X	21005048	21006054	CG34120	3.83217	0.0270976	4.11761	0.110107	3.63249	0.142151	4.13978	0.0485432	46.1738	1.24458	61.6555	6.5604	38.1026	5.64764	62.8381	3.00646	0.0477271	0.000952041	-0.2854	0.5073	0.08761	0.08196	0	0	0	1	0	0	0	0	CS Female and Ber Male
S58208_SI	3R	23973222	23973973	CG34354	2.43363	0.187878	2.91301	0.150539	2.32049	0.110047	2.72965	0.107365	11.5342	2.14371	18.5492	2.71362	10.2276	1.14987	15.3865	1.65312	0.021528	0.0343173	-0.4794	0.4092	0.1251	0.117	0	0	0	1	0	0	0	0	CS Female and Ber Male
F11296_SI	X	1111116	1115628	CG3638	3.44865	0.0345541	3.74839	0.0669471	3.30001	0.101621	3.71041	0.0282092	31.4704	1.09702	42.5159	2.81912	27.22	2.83488	40.8815	1.14471	0.00479611	0.000292892	-0.2997	0.4104	0.06082	0.05689	0	0	0	1	0	0	0	0	CS Female and Ber Male
S29470_SI	3L	18880653	18880846	CG3961	4.91513	0.0967456	5.33035	0.137343	4.47165	0.0977011	4.86218	0.0304588	136.768	13.4481	207.777	27.3285	87.8183	8.72204	129.346	3.92467	0.00410684	0.00395979	-0.4152	0.3905	0.08229	0.07697	0	0	0	1	0	0	0	0	CS Female and Ber Male
S45330_SI	3LHet	595420	599027	CG40351	3.12328	0.0297478	3.46156	0.0274864	2.89676	0.115188	3.22148	0.0290205	22.7274	0.678422	31.8746	0.882185	18.2062	2.11347	25.0723	0.728036	0.00606854	0.00512642	-0.3383	0.3247	0.07114	0.06655	0	0	0	1	0	0	0	0	CS Female and Ber Male
S25281_SI	3L	9391607	9392350	CG4080	3.06764	0.160271	3.38617	0.0593148	2.57102	0.130137	3.16897	0.0434574	21.6698	3.2997	29.5877	1.7829	13.163	1.72952	23.7981	1.04684	0.0359379	0.00039347	-0.3185	0.598	0.09197	0.08603	0	0	0	1	0	0	0	0	CS Female and Ber Male
S32497_SI	U	1317213	1318187	CG41520	3.19723	0.0970236	3.5256	0.0622693	2.77698	0.112916	3.34016	0.115232	24.5402	2.31565	34.0187	2.15314	16.15	1.91228	28.346	3.15142	0.00787149	8.64154e-05	-0.3284	0.5632	0.07198	0.06733	0	0	0	1	0	0	0	0	CS Female and Ber Male
S51840_SI	3R	12283984	12292107	CG42232	1.58848	0.0581651	1.95145	0.0712897	1.45261	0.0969856	1.77725	0.0199734	4.90178	0.28022	7.05097	0.512443	4.28975	0.432695	5.91434	0.118434	0.00169939	0.00233497	-0.363	0.3246	0.06341	0.05932	0	0	0	1	0	0	0	0	CS Female and Ber Male
S43521_SI	2R	18684401	18684614	CG42260	3.25934	0.0471534	4.02439	0.0140904	2.69539	0.141375	3.53646	0.140865	26.0517	1.22962	55.9501	0.785619	14.9248	2.17105	34.5744	4.91599	0.0216082	0.008546	-0.7651	0.8411	0.1998	0.1869	0	0	0	1	0	0	0	0	CS Female and Ber Male
S13449_SI	X	6417765	6418356	CG42340	1.56698	0.191828	2.16343	0.196063	1.51637	0.219166	2.39414	0.0779834	4.85325	0.974762	8.81214	1.70442	4.63894	1.02763	10.9813	0.874058	0.031877	0.00202601	-0.5964	0.8778	0.168	0.1572	0	0	0	1	0	0	0	0	CS Female and Ber Male
S52994_SI	3R	14797012	14797138	CG42613	4.93247	0.113174	5.43726	0.278611	4.90486	0.213453	5.4375	0.0542421	139.319	15.9322	235.487	59.8719	137.238	28.6672	230.092	12.3333	0.0315901	0.016812	-0.5048	0.5326	0.1419	0.1328	0	0	0	1	0	0	0	0	CS Female and Ber Male
S37510_SI	2R	8592679	8593141	CG42663	1.89571	0.221153	2.39127	0.126657	1.99988	0.129954	2.51697	0.320354	6.7636	1.43219	10.9852	1.36496	7.43335	0.912626	12.8367	4.30318	0.0481285	0.0286108	-0.4956	0.5171	0.1524	0.1425	0	0	0	1	0	0	0	0	CS Female and Ber Male
S30179_SI	3L	20148001	20148378	CG42674	1.91537	0.151536	2.73899	0.0476161	2.15108	0.117431	2.80147	0.216978	6.8419	1.04415	15.483	0.737806	8.63817	0.997715	16.7385	3.81489	0.0116289	0.0293601	-0.8236	0.6504	0.1926	0.1802	0	0	0	1	0	0	0	0	CS Female and Ber Male
F3881_SI	2L	7196313	7196857	CG4502	3.79067	0.115156	4.13091	0.0658691	3.54777	0.0533595	3.95396	0.0480659	44.4862	5.27076	62.324	4.08149	34.7729	1.86021	52.1819	2.54143	0.00633088	0.00115854	-0.3402	0.4062	0.07205	0.06739	0	0	0	1	0	0	0	0	CS Female and Ber Male
F12537_SI	X	4019957	4020775	CG4857	3.08989	0.0507232	3.45546	0.0233921	2.71218	0.0651254	3.26047	0.0852239	21.9935	1.10037	31.6788	0.74161	15.0863	1.00089	26.1259	2.27589	0.0211414	0.000978425	-0.3656	0.5483	0.09505	0.08891	0	0	0	1	0	0	0	0	CS Female and Ber Male
S25120_SI	3L	9062749	9063747	CG4911	3.63517	0.104309	3.89319	0.0471665	3.32148	0.155429	3.71435	0.0428007	38.0471	4.01685	49.104	2.34073	27.954	4.35536	41.0566	1.73833	0.0396666	0.00218742	-0.258	0.3929	0.07605	0.07114	0	0	0	1	0	0	0	0	CS Female and Ber Male
S28114_SI	3L	15997449	15997835	CG5830	3.9914	0.137737	4.35622	0.0784296	3.71058	0.0722622	3.99107	0.049726	54.4815	7.7512	78.1194	5.99071	40.9594	3.05602	54.157	2.65593	0.00278383	0.0099752	-0.3648	0.2805	0.06833	0.06391	0	0	0	1	0	0	0	0	CS Female and Ber Male
S18872_SI	X	18218278	18220808	CG6123	2.95582	0.0725904	3.35257	0.046556	2.95392	0.119235	3.27557	0.0683447	19.2508	1.36722	28.5967	1.31825	19.2845	2.3323	26.4997	1.83069	0.0018301	0.00490978	-0.3968	0.3216	0.07003	0.0655	0	0	0	1	0	0	0	0	CS Female and Ber Male
F40601_SI	2R	13603211	13605254	CG6424	4.55617	0.0502878	4.85785	0.0110382	4.54903	0.149586	4.87614	0.0482084	95.2994	4.85959	128.752	1.42444	95.3203	13.8184	131.226	6.34397	0.0200842	0.00853606	-0.3017	0.3271	0.07768	0.07266	0	0	0	1	0	0	0	0	CS Female and Ber Male
S10413_SI	2L	21223192	21226422	CG8677	2.93135	0.0345873	3.21742	0.0240424	2.72	0.137654	3.17109	0.0193769	18.7605	0.65083	24.9685	0.596271	15.2874	2.06937	23.8364	0.462379	0.0099275	0.000236812	-0.2861	0.4511	0.06513	0.06092	0	0	0	1	0	0	0	0	CS Female and Ber Male
S28660_SI	3L	16792584	16793054	CG9674	4.75168	0.120407	5.16672	0.0428862	4.6389	0.163224	5.00992	0.0905284	116.339	13.9756	175.447	7.58161	104.416	15.7339	150.297	13.2895	0.00597139	0.00794214	-0.415	0.371	0.08707	0.08145	0	0	0	1	0	0	0	0	CS Female and Ber Male
F47709_SI	3R	4645650	4646386	CG9821	5.29996	0.0857395	5.55886	0.0397114	4.98166	0.148567	5.3943	0.0670453	200.818	17.0937	259.664	10.4244	146.934	21.9979	220.481	14.9156	0.0251962	0.000799008	-0.2589	0.4126	0.06962	0.06513	0	0	0	1	0	0	0	0	CS Female and Ber Male
S8772_SI	2L	17406996	17408825	CLIP-190	3.71095	0.0856484	3.90617	0.0359999	3.52615	0.0791817	3.66444	0.0337288	40.9919	3.47304	49.7295	1.77381	34.0722	2.65955	39.0491	1.30635	0.0109984	0.0469645	-0.1952	0.1383	0.04522	0.0423	0	0	0	1	0	0	0	0	CS Female and Ber Male
S8275_SI	2L	16177336	16177394	Ca-alpha1D	3.28546	0.177938	4.03084	0.25585	3.19143	0.134182	4.21629	0.0891339	26.9978	4.62357	57.5294	14.3554	24.4908	3.37491	67.96	5.99957	0.0404998	0.00457581	-0.7454	1.0249	0.2207	0.2064	0	0	0	1	0	0	0	0	CS Female and Ber Male
F6512_SI	2L	11165564	11165678	Ca-beta	2.06546	0.0270227	2.91401	0.317505	2.28919	0.178059	2.9195	0.0858171	7.89082	0.211581	19.0372	5.71631	9.98051	1.67805	18.5769	1.55467	0.00856607	0.0308788	-0.8486	0.6303	0.1886	0.1764	0	0	0	1	0	0	0	0	CS Female and Ber Male
S31897_SI	4	470868	470942	CaMKI	5.25496	0.295675	5.70836	0.0168193	4.91423	0.150301	5.43767	0.125217	196.878	53.5963	301.404	5.08953	137.418	21.8224	231.108	28.8369	0.0398684	0.0132553	-0.4534	0.5234	0.1338	0.1251	0	0	0	1	0	0	0	0	CS Female and Ber Male
S32227_SI	4	1058272	1058366	CaMKII	4.82188	0.0677948	5.45303	0.130691	4.84668	0.112834	5.11987	0.0969365	124.388	8.40142	234.792	30.4901	127.943	15.041	167.837	16.163	0.000275984	0.041344	-0.6312	0.2732	0.08686	0.08125	0	0	0	1	0	0	0	0	CS Female and Ber Male
S32231_SI	4	1065782	1065874	CaMKII	5.85634	0.0703351	6.31383	0.14086	5.56069	0.18575	6.10778	0.0679867	350.011	24.2035	555.914	81.1917	263.196	44.8024	450.03	30.3812	0.0135042	0.00281472	-0.4575	0.5471	0.1097	0.1026	0	0	0	1	0	0	0	0	CS Female and Ber Male
S32232_SI	4	1067890	1068016	CaMKII	5.17788	0.115678	5.59592	0.0808017	4.78869	0.0682197	5.56966	0.055604	178.104	20.7911	269.92	22.2346	120.352	8.12543	262.613	14.5233	0.00633368	3.22579e-05	-0.418	0.781	0.08853	0.08281	0	0	0	1	0	0	0	0	CS Female and Ber Male
S32233_SI	4	1068079	1068201	CaMKII	5.20192	0.0371312	5.61864	0.0977455	4.97233	0.189561	5.51347	0.0404243	181.704	6.68167	276.409	27.6844	146.333	28.0293	248.146	10.1284	0.0285751	0.00415233	-0.4167	0.5411	0.1149	0.1074	0	0	0	1	0	0	0	0	CS Female and Ber Male
S32238_SI	4	1070924	1071018	CaMKII	5.17094	0.245616	5.95707	0.113517	4.77426	0.305556	5.44696	0.0534656	179.516	41.4586	388.107	42.6967	122.436	34.9124	232.273	12.4044	0.00315002	0.00570657	-0.7861	0.6727	0.1498	0.1402	0	0	0	1	0	0	0	0	CS Female and Ber Male
S32239_SI	4	1071081	1071235	CaMKII	5.26967	0.14333	5.73081	0.055721	4.84182	0.199018	5.627	0.111523	195.658	27.1056	308.536	16.9475	128.621	26.0886	279.001	31.906	0.0289004	0.000594288	-0.4611	0.7852	0.1274	0.1191	0	0	0	1	0	0	0	0	CS Female and Ber Male
S32242_SI	4	1074124	1074329	CaMKII	4.90993	0.100729	5.53579	0.0823289	4.48379	0.287463	5.333	0.131686	136.085	13.5081	254.175	20.466	91.3729	26.5767	208.271	27.8384	0.0124861	0.00102606	-0.6259	0.8492	0.1481	0.1386	0	0	0	1	0	0	0	0	CS Female and Ber Male
S54541_SI	3R	17629406	17630897	Caki	3.6127	0.230827	4.08118	0.0556492	3.74962	0.1153	4.19173	0.135863	37.7241	8.58711	59.2761	3.24643	42.7181	4.95219	66.5353	8.71059	0.0117127	0.0111276	-0.4685	0.4421	0.1097	0.1026	0	0	0	1	0	0	0	0	CS Female and Ber Male
S54550_SI	3R	17646369	17646745	Caki	3.91736	0.118024	4.41779	0.153936	3.77341	0.208612	4.38324	0.0130777	50.505	6.09505	83.5877	13.3586	44.2308	8.97291	80.1016	1.05091	0.0287881	0.00635066	-0.5004	0.6098	0.1381	0.1292	0	0	0	1	0	0	0	0	CS Female and Ber Male
S35388_SI	2R	5365048	5365595	Camta	2.98887	0.0787265	3.68392	0.101515	2.74468	0.213472	3.18359	0.0373559	19.9049	1.59995	39.937	3.96757	15.811	3.06171	24.1443	0.892178	0.00167728	0.0204522	-0.695	0.4389	0.1212	0.1134	0	0	0	1	0	0	0	0	CS Female and Ber Male
S32370_SI	4	1235704	1235916	Caps	3.25065	0.0449958	3.96734	0.228656	2.36632	0.238209	3.13586	0.334016	25.8244	1.15985	53.7746	12.3335	10.8845	2.54995	23.8594	7.69195	0.0417539	0.0209825	-0.7167	0.7695	0.2136	0.1998	0	0	0	1	0	0	0	0	CS Female and Ber Male
S32371_SI	4	1236855	1237236	Caps	4.49171	0.0840478	5.13906	0.158518	4.17493	0.221886	4.97761	0.0487934	89.4853	7.55553	171.996	27.4483	66.3046	15.7531	145.241	6.98487	0.0131817	0.00211486	-0.6473	0.8027	0.1546	0.1446	0	0	0	1	0	0	0	0	CS Female and Ber Male
S32372_SI	4	1238405	1238525	Caps	3.44212	0.134033	3.8917	0.192402	3.05855	0.0780088	3.95917	0.0928522	31.4365	4.0646	49.5877	9.19161	21.3463	1.71071	52.5671	5.001	0.0103277	3.48667e-05	-0.4496	0.9006	0.103	0.09639	0	0	0	1	0	0	0	0	CS Female and Ber Male
S32374_SI	4	1247203	1247378	Caps	4.17425	0.165153	4.82335	0.198375	3.75519	0.347619	4.67511	0.130224	65.5899	10.9761	126.08	26.2366	44.6879	15.0299	107.864	14.4629	0.0409793	0.00380682	-0.6491	0.9199	0.1927	0.1802	0	0	0	1	0	0	0	0	CS Female and Ber Male
S32375_SI	4	1247445	1247676	Caps	4.4981	0.0550164	5.17916	0.142673	4.1083	0.231175	4.92835	0.139653	89.9357	4.87248	178.757	25.9473	62.0827	14.464	139.037	18.9154	0.00519595	0.000865628	-0.6811	0.8201	0.1398	0.1308	0	0	0	1	0	0	0	0	CS Female and Ber Male
S32376_SI	4	1247740	1247990	Caps	4.73304	0.147503	5.38952	0.0878414	4.27656	0.35071	5.10336	0.0656009	114.486	17.4503	219.672	19.7457	75.6508	29.4491	164.808	10.6334	0.0139043	0.00202581	-0.6565	0.8268	0.1582	0.148	0	0	0	1	0	0	0	0	CS Female and Ber Male
S32380_SI	4	1249303	1249409	Caps	4.36455	0.0593142	5.07634	0.0477516	4.24861	0.170161	4.86901	0.0437161	78.7075	4.73119	160.308	7.58729	70.7493	11.5134	130.274	5.62387	0.00228588	0.00375206	-0.7118	0.6204	0.1297	0.1213	0	0	0	1	0	0	0	0	CS Female and Ber Male
S32381_SI	4	1249478	1249653	Caps	4.62163	0.088763	5.16654	0.243361	4.22092	0.232716	4.92114	0.133272	101.927	9.03998	178.936	45.8884	69.532	16.8765	137.987	18.8602	0.0168164	0.00222074	-0.5449	0.7002	0.1358	0.1271	0	0	0	1	0	0	0	0	CS Female and Ber Male
S32383_SI	4	1250828	1250964	Caps	4.61687	0.125352	5.03924	0.0593741	4.43661	0.231311	4.79701	0.0776515	101.72	13.1756	154.532	9.03148	86.1659	19.3926	121.392	9.47052	0.0260479	0.0409119	-0.4224	0.3604	0.1143	0.1069	0	0	0	1	0	0	0	0	CS Female and Ber Male
S45797_SI	3R	749254	749414	Cdep	2.95403	0.403323	3.55176	0.216766	2.82115	0.223334	3.40167	0.0721205	20.2852	8.51874	35.4456	8.09149	17.1014	3.6162	30.0667	2.20603	0.0450277	0.0378209	-0.5977	0.5805	0.1811	0.1694	0	0	0	1	0	0	0	0	CS Female and Ber Male
S33926_SI	2R	3433167	3433764	Corin	2.46832	0.174926	3.34101	0.108477	2.09436	0.342271	2.91805	0.0778329	11.9261	2.14758	28.3608	3.16264	8.4859	2.90936	18.5421	1.41091	0.0239758	0.0228749	-0.8727	0.8237	0.2324	0.2174	0	0	0	1	0	0	0	0	CS Female and Ber Male
S10336_SI	2L	21140217	21140490	Dap160	4.16004	0.198847	4.61238	0.0669097	3.82713	0.132558	4.31953	0.0442306	64.953	13.5425	100.874	6.72787	46.2306	6.0224	75.2021	3.30343	0.0371134	0.0170073	-0.4523	0.4924	0.1315	0.123	0	0	0	1	0	0	0	0	CS Female and Ber Male
S10339_SI	2L	21141625	21142012	Dap160	3.82349	0.143205	4.24476	0.137874	3.54439	0.209669	4.04474	0.0382556	46.0811	6.71598	70.1711	9.29427	35.2094	7.68892	57.1242	2.16067	0.0320402	0.00852655	-0.4213	0.5004	0.1188	0.1111	0	0	0	1	0	0	0	0	CS Female and Ber Male
S10340_SI	2L	21142239	21142353	Dap160	3.19961	0.147579	3.80836	0.0940229	2.5447	0.0963791	3.02561	0.133758	24.6997	3.58514	45.2116	4.35962	12.7826	1.17781	20.7327	2.86411	0.0143852	0.0350209	-0.6087	0.4809	0.1476	0.1381	0	0	0	1	0	0	0	0	CS Female and Ber Male
S58499_SI	3R	24727055	24727261	Doa	0.732114	0.944258	2.51295	0.285464	1.64655	0.757888	2.98945	0.0410765	2.72968	2.2662	12.6738	3.50313	6.44831	5.01649	19.8859	0.818635	0.0126006	0.0392411	-1.7808	1.3429	0.4222	0.3949	0	0	0	1	0	0	0	0	CS Female and Ber Male
F22759_SI	3L	4379421	4379596	DopEcR	4.85734	0.0989405	5.43271	0.157445	4.15265	0.277332	4.84586	0.0565524	129.109	13.11	230.65	35.8354	65.4443	17.7923	127.346	7.09592	0.0289023	0.00687097	-0.5754	0.6932	0.1589	0.1487	0	0	0	1	0	0	0	0	CS Female and Ber Male
F22760_SI	3L	4379931	4380376	DopEcR	3.42996	0.144889	4.00075	0.116096	2.9647	0.280963	3.68884	0.0123986	31.0973	4.66413	54.8795	6.14829	19.9836	5.78495	40.0006	0.494575	0.0345696	0.00621662	-0.5708	0.7241	0.1635	0.1529	0	0	0	1	0	0	0	0	CS Female and Ber Male
S35285_SI	2R	5179362	5180374	Drep-2	2.84752	0.0490219	3.13591	0.0363675	2.48923	0.179826	2.91079	0.081988	17.259	0.857659	23.0196	0.836572	12.1916	2.02883	18.4123	1.50289	0.0253046	0.00153067	-0.2884	0.4216	0.07762	0.0726	0	0	0	1	0	0	0	0	CS Female and Ber Male
S35288_SI	2R	5185772	5189717	Drep-2	3.10223	0.0264877	3.3827	0.0421298	2.86121	0.128269	3.17052	0.0359114	22.2527	0.589773	29.4678	1.25553	17.5932	2.33017	23.8302	0.85793	0.0294926	0.0120292	-0.2805	0.3093	0.07777	0.07275	0	0	0	1	0	0	0	0	CS Female and Ber Male
S32367_SI	4	1233306	1233844	Dyrk3	3.86444	0.105642	4.29625	0.0905596	3.58041	0.119977	4.02047	0.0999017	47.8551	5.08947	73.6232	6.59625	36.0823	4.32746	55.9142	5.63529	0.0376679	0.0245675	-0.4318	0.4401	0.1259	0.1178	0	0	0	1	0	0	0	0	CS Female and Ber Male
F33098_SI	2R	1977924	1981238	EcR	2.66253	0.0769452	3.00546	0.0686415	2.36252	0.127275	2.74566	0.107247	14.3611	1.12366	20.2269	1.36233	10.6823	1.35777	15.6358	1.7187	0.0141534	0.00473439	-0.3429	0.3831	0.08293	0.07758	0	0	0	1	0	0	0	0	CS Female and Ber Male
S24423_SI	3L	8090071	8090272	Ect4	3.99219	0.0575166	4.37225	0.119217	3.80928	0.129798	4.2684	0.11861	54.233	3.09074	79.5894	9.18036	45.4074	5.9971	71.7367	8.26259	0.0204868	0.00437994	-0.3801	0.4591	0.09823	0.09189	0	0	0	1	0	0	0	0	CS Female and Ber Male
S33350_SI	2R	2654556	2654700	Epac	4.00699	0.106885	4.54251	0.227282	3.35738	0.123414	4.09713	0.0783712	55.1882	5.78329	95.5145	20.8429	28.8734	3.40886	60.29	4.68578	0.0274969	0.00256806	-0.5355	0.7398	0.1465	0.137	0	0	0	1	0	0	0	0	CS Female and Ber Male
F31982_SI	4	631911	632281	Eph	4.03885	0.110804	4.38932	0.0559298	3.75559	0.0526591	4.17276	0.0618348	56.9985	6.50285	80.6685	4.44385	42.804	2.24753	64.9783	4.08317	0.00672277	0.00127132	-0.3505	0.4172	0.0749	0.07007	0	0	0	1	0	0	0	0	CS Female and Ber Male
S31985_SI	4	634563	635048	Eph	4.07106	0.154271	4.41606	0.0668292	3.80616	0.125693	4.23642	0.0262167	59.0799	8.94617	82.8941	5.62545	45.2442	5.67838	69.1758	1.82414	0.0221285	0.00390517	-0.345	0.4303	0.09047	0.08463	0	0	0	1	0	0	0	0	CS Female and Ber Male
S31963_SI	4	594239	595054	Ephrin	3.68311	0.0700184	4.06332	0.0982972	3.38708	0.141222	4.10453	0.0154246	39.8358	2.83933	58.3568	5.83214	29.8078	4.38872	60.6192	0.935134	0.017733	0.000122971	-0.3802	0.7175	0.09568	0.0895	0	0	0	1	0	0	0	0	CS Female and Ber Male
S31966_SI	4	597605	598159	Ephrin	4.03043	0.148697	4.39189	0.0883857	3.72141	0.0690311	3.99796	0.0579521	56.6967	8.28391	81.0024	7.11356	41.3976	2.9155	54.5478	3.16002	0.018047	0.0488942	-0.3615	0.2765	0.09124	0.08535	0	0	0	1	0	0	0	0	CS Female and Ber Male
S41637_SI	2R	15323282	15323984	Fak56D	2.41751	0.0770938	2.75363	0.0499155	2.37686	0.173572	2.76233	0.125518	11.2405	0.883032	15.7125	0.776567	10.9002	2.04773	15.9188	1.94977	0.0260389	0.00821051	-0.3361	0.3855	0.09097	0.08509	0	0	0	1	0	0	0	0	CS Female and Ber Male
S10933_SI	X	142415	144271	G9a	2.23643	0.181019	2.73559	0.098561	1.92051	0.196581	2.64508	0.0149882	9.46225	1.70193	15.4679	1.48206	6.92493	1.37806	14.0856	0.210446	0.0149295	0.000779886	-0.4992	0.7246	0.1218	0.114	0	0	0	1	0	0	0	0	CS Female and Ber Male
S7913_SI	2L	15021092	15021346	GABA-B-R1	2.08571	0.029238	2.72891	0.323759	1.66711	0.210247	2.57528	0.130373	8.05258	0.237289	15.8832	5.43267	5.38328	1.09122	13.2079	1.66115	0.0303523	0.00252943	-0.6432	0.9082	0.1794	0.1678	0	0	0	1	0	0	0	0	CS Female and Ber Male
S37399_SI	2R	8501072	8501850	Galpha49B	4.17784	0.0525515	4.5882	0.0349334	3.92064	0.108408	4.26929	0.0314346	65.2854	3.47981	98.3568	3.40065	50.6519	5.35435	71.4943	2.24633	0.0193346	0.031754	-0.4104	0.3486	0.1049	0.09813	0	0	0	1	0	0	0	0	CS Female and Ber Male
S37410_SI	2R	8506569	8507806	Galpha49B	3.75224	0.134696	4.2353	0.0846649	3.44375	0.109002	3.83667	0.0523862	42.8791	5.90711	69.2486	5.89537	31.4441	3.43267	46.4129	2.40731	0.00428296	0.0103781	-0.4831	0.3929	0.09636	0.09013	0	0	0	1	0	0	0	0	CS Female and Ber Male
S20789_SI	3L	973823	973942	Glut1	1.60304	0.9981	2.98606	0.233529	2.21079	0.521884	3.46576	0.00492538	7.10267	7.46218	20.1709	4.71122	10.0863	5.07092	32.001	0.157833	0.0324143	0.0375621	-1.383	1.255	0.3909	0.3656	0	0	0	1	0	0	0	0	CS Female and Ber Male
S2410_SI	2L	4577719	4578201	HP6	-0.701287	0.164008	1.57677	1.27946	-0.530256	0.497281	2.28335	0.520074	0.500537	0.0853936	7.15182	5.37707	0.4812	0.423859	10.7576	5.75896	0.0213744	0.00690895	-2.2781	2.8136	0.5626	0.5626	0	0	0	1	0	0	0	0	CS Female and Ber Male
S35900_SI	2R	6092959	6095633	Hr46	2.87137	0.125501	3.31007	0.108756	2.62881	0.150463	3.04958	0.0702118	17.7561	2.29904	27.4932	2.90453	13.9724	2.02412	21.141	1.47176	0.0317363	0.0280043	-0.4387	0.4208	0.1235	0.1155	0	0	0	1	0	0	0	0	CS Female and Ber Male
S15681_SI	X	11700902	11701212	Hsc70-3	4.63781	0.19895	5.12452	0.0585059	4.33623	0.170393	4.71951	0.117566	104.633	19.504	168.284	9.71953	77.2383	12.7669	112.625	13.0012	0.0102145	0.0265862	-0.4867	0.3833	0.1113	0.1042	0	0	0	1	0	0	0	0	CS Female and Ber Male
S39059_SI	2R	11419627	11419743	Khc-73	3.90634	0.280081	4.47282	0.193576	3.50353	0.167884	4.22463	0.130147	51.0111	13.9235	88.7286	17.7191	33.5708	5.28736	68.7262	8.60348	0.0418009	0.00784037	-0.5665	0.7211	0.1689	0.158	0	0	0	1	0	0	0	0	CS Female and Ber Male
S39544_SI	2R	12069486	12069595	Lis-1	4.81941	0.0583432	5.2587	0.0763355	4.68888	0.0917686	5.01543	0.0799701	124.033	7.27143	192.602	14.5081	109.074	9.95502	151.038	11.8035	0.0132467	0.0435979	-0.4393	0.3266	0.105	0.09823	0	0	0	1	0	0	0	0	CS Female and Ber Male
S49318_SI	3R	7578506	7580833	Lk6	5.37613	0.0328583	5.62537	0.132999	5.2459	0.0367127	5.4512	0.076586	216.261	7.11929	279.042	38.0258	189.883	7.08169	233.489	17.6082	0.014488	0.0286544	-0.2492	0.2053	0.06052	0.05661	0	0	0	1	0	0	0	0	CS Female and Ber Male
S35497_SI	2R	5498644	5500123	Mmp2	4.19685	0.060076	4.35989	0.073094	4.07645	0.0312653	4.23862	0.0745272	66.5562	3.94226	78.3887	5.7646	58.9574	1.85513	69.4401	5.15351	0.0414493	0.0308516	-0.163	0.1622	0.04851	0.04538	0	0	0	1	0	0	0	0	CS Female and Ber Male
F5267_SI	2L	9712583	9717763	Nckx30C	5.07314	0.0887359	5.48047	0.0279296	4.81508	0.0986739	5.14054	0.0127824	160.088	13.8639	240.022	6.74118	123.804	12.0901	170.817	2.18584	0.000283624	0.00095556	-0.4073	0.3255	0.05624	0.05261	0	0	0	1	0	0	0	0	CS Female and Ber Male
S16890_SI	X	14581645	14585436	NetB	2.9757	0.0360371	3.29652	0.00874346	2.84759	0.130675	3.1689	0.041239	19.6118	0.699576	27.0191	0.235955	17.3541	2.1826	23.7947	0.984111	0.0125113	0.00830008	-0.3208	0.3213	0.07596	0.07106	0	0	0	1	0	0	0	0	CS Female and Ber Male
F32822_SI	2R	1099834	1099972	Nipped-A	0.934431	0.601308	2.38884	0.14973	0.79021	0.201425	2.48648	0.296926	2.86043	1.63615	10.9814	1.60728	2.23584	0.414633	12.395	3.93109	0.00255576	0.00053148	-1.4544	1.6963	0.2626	0.2457	0	0	0	1	0	0	0	0	CS Female and Ber Male
F32758_SI	2R	614353	615239	Nipped-B	3.17298	0.159243	3.65483	0.153601	2.97545	0.0615586	3.64206	0.108471	24.0842	3.9147	38.9742	6.21877	19.626	1.18895	38.3173	4.02752	0.0245251	0.00217021	-0.4818	0.6666	0.1289	0.1206	0	0	0	1	0	0	0	0	CS Female and Ber Male
S32748_SI	2R	586008	586501	Nipped-B	3.5597	0.034313	3.90028	0.0828725	3.48719	0.151081	3.77115	0.0547666	35.1665	1.20606	49.5315	4.19777	32.9661	4.74628	43.4731	2.35696	0.0124098	0.0235103	-0.3406	0.284	0.08053	0.07533	0	0	0	1	0	0	0	0	CS Female and Ber Male
S32753_SI	2R	599319	599550	Nipped-B	3.54645	0.0561931	4.17995	0.0449584	3.12302	0.175235	3.89225	0.0698549	34.7266	1.96705	65.4065	2.90526	22.9754	3.96754	49.1009	3.42977	0.00699686	0.00115021	-0.6335	0.7692	0.1363	0.1275	0	0	0	1	0	0	0	0	CS Female and Ber Male
S32754_SI	2R	599606	600280	Nipped-B	3.28298	0.0361473	3.77691	0.0492259	3.0288	0.0577703	3.70021	0.166058	26.6667	0.97291	43.7163	2.16426	20.698	1.18166	40.8186	6.48476	0.00833317	0.000609115	-0.4939	0.6714	0.1093	0.1022	0	0	0	1	0	0	0	0	CS Female and Ber Male
S32756_SI	2R	609652	609830	Nipped-B	3.47215	0.103599	4.19718	0.368851	3.45348	0.160791	4.06704	0.058089	32.3198	3.28158	69.3551	22.742	31.9203	5.19584	58.4503	3.43599	0.0124624	0.0218176	-0.725	0.6136	0.1716	0.1605	0	0	0	1	0	0	0	0	CS Female and Ber Male
F31863_SI	4	379176	379298	PMCA	4.82302	0.121109	5.32316	0.0284962	4.69916	0.163667	5.175	0.0146108	124.944	14.9197	205.087	5.84083	110.93	17.3505	176.809	2.59402	0.010532	0.00951949	-0.5001	0.4758	0.115	0.1076	0	0	0	1	0	0	0	0	CS Female and Ber Male
S31854_SI	4	371391	371835	PMCA	5.45637	0.0541688	5.71267	0.0133872	5.29026	0.0248209	5.61564	0.0622189	234.472	12.4972	302.697	4.05976	198.441	4.95702	275.039	16.8804	0.0311746	0.00541963	-0.2563	0.3254	0.07188	0.06724	0	0	0	1	0	0	0	0	CS Female and Ber Male
S31855_SI	4	372212	372453	PMCA	5.6656	0.155091	6.11129	0.0633342	5.37251	0.122362	5.8547	0.0548902	291.03	43.497	451.528	29.0144	216.589	25.6538	349.22	19.2644	0.0280456	0.0127041	-0.4457	0.4822	0.1224	0.1145	0	0	0	1	0	0	0	0	CS Female and Ber Male
S31856_SI	4	372510	372752	PMCA	5.3948	0.0986779	5.6777	0.107535	5.23869	0.091644	5.595	0.0815268	220.987	22.3874	293.383	30.6167	189.012	17.1438	269.671	21.8564	0.028313	0.00501721	-0.2829	0.3563	0.07782	0.0728	0	0	0	1	0	0	0	0	CS Female and Ber Male
S31859_SI	4	374977	375187	PMCA	5.40037	0.142014	5.80427	0.0138994	4.97877	0.161509	5.62257	0.0713955	222.993	31.9992	331.733	4.61582	146.729	23.8236	277.074	20.1147	0.0155431	0.000401438	-0.4039	0.6438	0.09927	0.09285	0	0	0	1	0	0	0	0	CS Female and Ber Male
S31860_SI	4	375306	375592	PMCA	5.28018	0.0726111	5.72405	0.162481	5.017	0.17704	5.55557	0.03689	196.756	14.5715	308.863	50.6152	152.704	26.1674	258.792	9.62312	0.01143	0.00208426	-0.4439	0.5386	0.1035	0.09684	0	0	0	1	0	0	0	0	CS Female and Ber Male
S337_SI	2L	302026	303955	Pi3K21B	2.57065	0.0737406	2.88073	0.107064	2.47979	0.128296	2.74091	0.0504601	13.0977	0.945248	17.8967	1.96654	12.0113	1.4997	15.5142	0.775064	0.0136292	0.024221	-0.3101	0.2611	0.07448	0.06967	0	0	0	1	0	0	0	0	CS Female and Ber Male
S35731_SI	2R	5883325	5884126	Pka-R2	4.70313	0.0716991	5.13975	0.0130339	4.34187	0.179727	4.73607	0.0836738	110.483	8.07682	170.682	2.21911	77.8081	14.4409	114.254	9.65384	0.0149881	0.0183087	-0.4366	0.3942	0.1066	0.09976	0	0	0	1	0	0	0	0	CS Female and Ber Male
S38246_SI	2R	10027294	10028403	Prosap	3.48375	0.109867	3.7765	0.0764854	3.07712	0.0282113	3.63171	0.0532182	32.7148	3.66663	43.7471	3.26935	21.7023	0.616377	37.8127	1.98257	0.0218223	0.000164236	-0.2928	0.5546	0.07657	0.07163	0	0	0	1	0	0	0	0	CS Female and Ber Male
F12777_SI	X	4834344	4834880	Ptp4E	2.79064	0.0322868	3.17009	0.220841	2.70188	0.156079	3.11947	0.0768355	16.2971	0.530786	24.2008	5.36601	15.0451	2.36387	22.6784	1.70626	0.036831	0.0158609	-0.3794	0.4176	0.1101	0.103	0	0	0	1	0	0	0	0	CS Female and Ber Male
F31948_SI	4	580721	580926	Pur-alpha	5.69859	0.111877	6.17625	0.116578	5.35468	0.104693	5.69821	0.0448922	299.667	32.4124	483.317	54.3343	212.453	21.6867	298.535	13.5686	0.00191526	0.0108242	-0.4777	0.3435	0.08484	0.07936	0	0	0	1	0	0	0	0	CS Female and Ber Male
S31950_SI	4	581097	581209	Pur-alpha	4.76566	0.0845037	5.16948	0.144323	4.79661	0.123722	5.09585	0.0348195	117.693	10.1721	177.047	25.5055	121.8	15.2025	163.409	5.6709	0.0151744	0.0491394	-0.4038	0.2992	0.09884	0.09246	0	0	0	1	0	0	0	0	CS Female and Ber Male
S60168_SI	3R	27665819	27670966	RhoGAP100F	3.04064	0.0546991	3.47544	0.0318183	2.66034	0.17869	3.26694	0.0372637	20.9397	1.16288	32.3228	1.01917	14.4713	2.53843	26.2429	0.967225	0.00467119	0.000243275	-0.4348	0.6066	0.08787	0.08219	0	0	0	1	0	0	0	0	CS Female and Ber Male
S52542_SI	3R	13700763	13701267	Rim	4.16844	0.129924	4.88145	0.164136	3.53962	0.141759	4.06709	0.0396952	64.9875	8.73333	132.98	20.971	34.7145	4.92411	58.4176	2.3445	0.000137071	0.000876384	-0.713	0.5275	0.09009	0.08427	0	0	0	1	0	0	0	0	CS Female and Ber Male
S645_SI	2L	1050877	1052265	S	2.43946	0.156908	2.89658	0.0389376	2.20871	0.155267	2.69769	0.117468	11.5611	1.80826	18.1213	0.710198	9.18966	1.50501	14.9127	1.70972	0.00643034	0.00261229	-0.4571	0.489	0.09703	0.09076	0	0	0	1	0	0	0	0	CS Female and Ber Male
F51516_SI	3R	11760822	11762062	Sap47	5.16141	0.155611	5.40545	0.0273564	5.11212	0.0773026	5.39141	0.0330074	175.787	26.2554	222.672	6.11944	166.394	12.8164	219.592	7.29311	0.0427453	0.0152039	-0.244	0.2793	0.0731	0.06838	0	0	0	1	0	0	0	0	CS Female and Ber Male
F51528_SI	3R	11782587	11783641	Sap47	5.37481	0.0359381	5.93866	0.0940907	4.87218	0.098991	5.241	0.142581	215.991	7.76112	380.528	34.7975	131.086	12.9383	190.168	27.8809	0.00248951	0.0227626	-0.5639	0.3688	0.104	0.09724	0	0	0	1	0	0	0	0	CS Female and Ber Male
S4814_SI	2L	8563739	8564296	Sema-1a	3.15896	0.0278666	3.79162	0.182901	2.19372	0.388701	3.82425	0.103249	23.5522	0.660706	44.8142	7.91922	9.48425	3.58511	45.9644	4.86916	0.0327253	2.49962e-05	-0.6327	1.6305	0.1791	0.1676	0	0	0	1	0	0	0	0	CS Female and Ber Male
F18701_SI	X	17844462	17844797	Sh	4.4635	0.271127	4.84817	0.106828	3.77737	0.134434	4.65459	0.074817	88.8191	21.9627	127.985	13.3146	43.9991	5.93571	105.264	7.95786	0.0332582	6.9761e-05	-0.3847	0.8772	0.1093	0.1022	0	0	0	1	0	0	0	0	CS Female and Ber Male
F18728_SI	X	17933118	17934416	Sh	2.93142	0.0671692	3.63278	0.159472	2.12698	0.244361	3.4238	0.0166655	18.7826	1.27311	38.1313	5.83624	8.56978	1.9386	30.6886	0.513153	0.00932626	5.78378e-05	-0.7014	1.2968	0.158	0.1478	0	0	0	1	0	0	0	0	CS Female and Ber Male
S18702_SI	X	17845225	17845346	Sh	4.63603	0.12392	5.32839	0.194013	3.91583	0.219508	4.72307	0.076616	103.675	13.2713	208.69	40.0863	51.1678	12.3453	112.733	8.57681	0.0110067	0.00263695	-0.6924	0.8072	0.1604	0.15	0	0	0	1	0	0	0	0	CS Female and Ber Male
S18703_SI	X	17845448	17845643	Sh	4.58194	0.121067	5.22648	0.118336	3.88254	0.253969	4.67565	0.101715	98.1779	11.7338	187.019	22.5919	49.6435	11.1643	107.676	11.0811	0.0116426	0.0019322	-0.6445	0.7931	0.1508	0.141	0	0	0	1	0	0	0	0	CS Female and Ber Male
S32032_SI	4	684481	684966	Slip1	3.78947	0.0465217	4.03945	0.136565	3.4858	0.056275	3.77115	0.0812817	44.2645	2.03569	57.1578	8.0851	32.6877	1.87101	43.5264	3.57473	0.0257879	0.008358	-0.25	0.2854	0.06753	0.06317	0	0	0	1	0	0	0	0	CS Female and Ber Male
S21680_SI	3L	2508120	2508573	Spn	3.59267	0.147754	3.9614	0.197585	3.57906	0.0186265	3.93471	0.0999816	36.5989	5.48447	53.2242	10.6365	35.8445	0.668377	51.3148	4.98104	0.0457779	0.0397885	-0.3687	0.3557	0.1121	0.1049	0	0	0	1	0	0	0	0	CS Female and Ber Male
F13737_SI	X	6982611	6982800	Sxl	2.54014	0.309256	3.5167	0.291024	2.5619	0.285454	3.36589	0.130339	13.1116	4.31707	34.6547	10.34	13.36	3.77108	29.1219	3.73735	0.0181766	0.0350323	-0.9766	0.804	0.2468	0.2309	0	0	0	1	0	0	0	0	CS Female and Ber Male
S1457_SI	2L	2780741	2782839	Syt1	5.83784	0.0919703	6.24527	0.0616848	5.53096	0.0904899	5.86275	0.015623	343.995	31.1082	516.215	31.3938	253.164	22.9678	351.718	5.48184	0.00174432	0.00457581	-0.4074	0.3318	0.07144	0.06683	0	0	0	1	0	0	0	0	CS Female and Ber Male
S48403_SI	3R	5653580	5654517	Teh1	2.68034	0.0729001	3.11532	0.103458	2.27998	0.0387969	2.62466	0.0895485	14.6163	1.08627	22.6201	2.29072	9.78203	0.385552	13.8366	1.23153	0.0102446	0.0258108	-0.435	0.3447	0.09956	0.09313	0	0	0	1	0	0	0	0	CS Female and Ber Male
S48404_SI	3R	5690691	5692061	Teh1	1.39429	0.0810633	1.89473	0.160844	1.42124	0.289937	2.0729	0.025276	4.0411	0.334788	6.70758	1.05808	4.27941	1.30586	7.94951	0.199495	0.0450438	0.00753403	-0.5004	0.6517	0.1516	0.1418	0	0	0	1	0	0	0	0	CS Female and Ber Male
S17723_SI	X	15973047	15974738	Tob	3.85695	0.0240171	4.19421	0.0673922	3.55275	0.200241	4.21767	0.043289	47.3302	1.1419	66.4026	4.54853	35.4569	7.47244	67.9174	2.90681	0.0341222	0.000243594	-0.3373	0.6649	0.09633	0.09011	0	0	0	1	0	0	0	0	CS Female and Ber Male
S14209_SI	X	8317217	8317608	Trf2	4.10746	0.205979	4.62785	0.0789143	3.32657	0.0988671	3.99959	0.144417	61.6551	12.6335	102.51	8.26479	27.943	2.68567	54.9648	8.19109	0.0162009	0.00202934	-0.5204	0.673	0.1288	0.1205	0	0	0	1	0	0	0	0	CS Female and Ber Male
S23562_SI	3L	6190714	6192105	Trn	3.62036	0.0544074	3.84177	0.0547394	3.36602	0.0316529	3.65692	0.0638775	37.3877	2.00921	46.6548	2.57798	28.9739	0.922373	38.795	2.5069	0.0107841	0.00108241	-0.2214	0.2909	0.05112	0.04782	0	0	0	1	0	0	0	0	CS Female and Ber Male
S57600_SI	3R	22788262	22788802	Tsp97E	4.32492	0.0830767	4.77337	0.089895	4.30939	0.120972	4.55139	0.0401319	75.7361	6.43078	118.642	10.9265	74.8133	9.33417	94.8144	3.78909	0.00172186	0.0453264	-0.4485	0.242	0.07849	0.07342	0	0	0	1	0	0	0	0	CS Female and Ber Male
S46173_SI	3R	1418290	1418502	Vha26	5.73333	0.0105122	6.02121	0.0310582	5.56836	0.0318419	5.77412	0.0728853	309.007	3.24771	412.212	12.877	262.106	8.47752	322.437	23.9112	0.000238966	0.00186504	-0.2879	0.2058	0.03892	0.03641	0	0	0	1	0	0	0	0	CS Female and Ber Male
F32249_SI	4	1081039	1081285	Zyx102EF	3.68529	0.0353282	4.10409	0.194678	3.61377	0.174777	4.04612	0.0485738	39.8732	1.40632	61.336	11.4369	37.5255	6.38224	57.22	2.76648	0.0180863	0.0102283	-0.4188	0.4323	0.1058	0.09893	0	0	0	1	0	0	0	0	CS Female and Ber Male
F18823_SI	X	18030475	18031131	ari-1	3.8531	0.091035	4.12014	0.0507975	3.33511	0.0574267	4.18094	0.060889	47.2715	4.40907	61.6209	3.15103	28.1161	1.60173	65.5079	3.98242	0.021076	2.06619e-06	-0.267	0.8458	0.06939	0.06491	0	0	0	1	0	0	0	0	CS Female and Ber Male
S18818_SI	X	18026993	18027219	ari-1	3.99449	0.0837427	4.41168	0.216712	3.19841	0.0793562	4.17714	0.0737014	54.426	4.60712	83.7421	18.8264	24.5523	1.99001	65.2954	4.70801	0.0267084	3.84823e-05	-0.4172	0.9787	0.1135	0.1061	0	0	0	1	0	0	0	0	CS Female and Ber Male
S34950_SI	2R	4843218	4843363	babo	2.46565	0.484502	3.41219	0.264736	2.2622	0.313552	3.45077	0.0969735	12.7979	6.75245	31.0654	8.49984	9.94419	2.86247	31.6219	2.98997	0.0234923	0.00402589	-0.9465	1.1886	0.2511	0.2348	0	0	0	1	0	0	0	0	CS Female and Ber Male
S6965_SI	2L	12460589	12461237	bun	4.72753	0.0835206	5.00139	0.066991	4.52324	0.0736262	4.76176	0.0857453	113.282	9.65963	148.84	9.81259	92.3212	6.78835	117.243	10.2887	0.00804106	0.0123565	-0.2739	0.2385	0.06025	0.05636	0	0	0	1	0	0	0	0	CS Female and Ber Male
S15814_SI	X	11867290	11867394	cac	3.69264	0.127398	4.35371	0.180726	2.94758	0.341116	4.41873	0.0944145	40.3721	5.26602	78.5947	13.6202	19.878	6.42473	83.2334	7.64207	0.0320845	8.0428e-05	-0.6611	1.4712	0.1865	0.1744	0	0	0	1	0	0	0	0	CS Female and Ber Male
S32287_SI	4	1140732	1141232	cals	5.03544	0.0527655	5.33524	0.0325383	4.82789	0.173198	5.28187	0.0260767	153.912	8.23402	207.596	6.71484	126.323	21.023	196.781	5.12336	0.024549	0.00112608	-0.2998	0.454	0.08021	0.07503	0	0	0	1	0	0	0	0	CS Female and Ber Male
S32288_SI	4	1141285	1141427	cals	4.97966	0.0214602	5.70051	0.117387	4.51418	0.230102	5.04745	0.085662	145.447	3.13915	300.364	33.9902	93.1518	21.7132	156.012	13.6655	0.00743031	0.0280693	-0.7209	0.5333	0.1565	0.1464	0	0	0	1	0	0	0	0	CS Female and Ber Male
S32289_SI	4	1142085	1142248	cals	5.02113	0.0807557	5.58925	0.16271	4.51798	0.245435	5.0927	0.104036	151.915	12.4428	269.909	43.9614	93.8821	25.2632	163.41	16.7041	0.0191865	0.0122779	-0.5681	0.5747	0.145	0.1357	0	0	0	1	0	0	0	0	CS Female and Ber Male
S891_SI	2L	1695649	1698617	chinmo	3.01823	0.0911524	3.3266	0.0516674	2.81467	0.124544	3.1446	0.0608439	20.5127	1.91063	27.868	1.41847	16.7828	2.02178	23.2395	1.43753	0.0356461	0.0178735	-0.3084	0.3299	0.08888	0.08314	0	0	0	1	0	0	0	0	CS Female and Ber Male
S26182_SI	3L	11488117	11490429	chrb	5.11849	0.111692	5.50388	0.0766901	4.88249	0.110948	5.20443	0.056536	167.787	19.0583	246.123	18.7719	132.568	14.6699	182.272	10.4095	0.0101624	0.0194593	-0.3854	0.3219	0.0881	0.08241	0	0	0	1	0	0	0	0	CS Female and Ber Male
F53628_SI	3R	16126330	16127099	cic	3.79639	0.130519	4.24129	0.193419	3.4527	0.100841	3.86475	0.043574	44.7915	5.76882	70.3992	14.2805	31.7025	3.05367	47.7217	2.07374	0.010481	0.0111141	-0.4449	0.4121	0.1022	0.09562	0	0	0	1	0	0	0	0	CS Female and Ber Male
S41451_SI	2R	15125657	15125819	cora	4.0591	0.0212256	4.45497	0.135914	4.12377	0.205774	4.50788	0.029013	57.9308	1.23703	86.5885	11.8743	62.8059	13.424	90.7545	2.64006	0.0121712	0.00981236	-0.3959	0.3841	0.09331	0.08728	0	0	0	1	0	0	0	0	CS Female and Ber Male
F45495_SI	3R	120842	121008	cpx	6.74509	0.115893	7.14792	0.0561656	6.53171	0.131831	7.06074	0.0468474	853.765	101.884	1272.81	72.6063	691.057	90.9831	1166.16	55.0994	0.0200987	0.00240256	-0.4028	0.529	0.1037	0.09704	0	0	0	1	0	0	0	0	CS Female and Ber Male
S45496_SI	3R	121290	121422	cpx	6.53983	0.129534	6.99125	0.0959195	6.32516	0.182851	6.87334	0.0376567	696.14	93.1608	1090.37	102.42	565.52	103.847	966.634	36.7161	0.0195145	0.00398385	-0.4514	0.5482	0.1156	0.1081	0	0	0	1	0	0	0	0	CS Female and Ber Male
S45497_SI	3R	123210	124307	cpx	6.77205	0.0925726	7.23569	0.0553625	6.5059	0.100388	6.78043	0.0450144	875.587	80.6947	1389.51	76.8738	671.604	67.2088	881.047	40.093	0.00128189	0.0236715	-0.4636	0.2745	0.07796	0.07292	0	0	0	1	0	0	0	0	CS Female and Ber Male
F11745_SI	X	2005238	2007698	csw	4.47808	0.0162461	4.74058	0.0387064	4.38817	0.0659294	4.63192	0.0283449	88.0732	1.43627	114.559	4.47856	80.6223	5.21376	102.738	2.89396	0.010432	0.0109044	-0.2625	0.2437	0.06027	0.05638	0	0	0	1	0	0	0	0	CS Female and Ber Male
S48714_SI	3R	6223469	6226072	cwo	3.36855	0.076595	3.55379	0.0426781	2.98619	0.0395219	3.22588	0.0346345	29.0929	2.20703	34.9666	1.47562	19.8217	0.781417	25.1857	0.866419	0.0157394	0.00195095	-0.1852	0.2397	0.04562	0.04268	0	0	0	1	0	0	0	0	CS Female and Ber Male
S5905_SI	2L	10388078	10388527	da	3.02425	0.127538	3.42332	0.113129	2.5653	0.261559	3.14583	0.0834377	20.6929	2.71981	30.7999	3.3921	13.3305	3.31515	23.2931	1.95704	0.0419075	0.00328632	-0.3991	0.5805	0.119	0.1113	0	0	0	1	0	0	0	0	CS Female and Ber Male
F15448_SI	X	11267850	11268543	dlg1	3.51895	0.219641	3.93199	0.135212	3.24138	0.0306899	3.68426	0.0377544	34.3097	7.80388	51.326	7.12247	25.5781	0.783276	39.8346	1.49553	0.0251323	0.0118061	-0.413	0.4429	0.111	0.1038	0	0	0	1	0	0	0	0	CS Female and Ber Male
S15471_SI	X	11300105	11301784	dlg1	4.46338	0.0378237	4.75818	0.027725	4.13302	0.0676154	4.5215	0.0574594	86.8218	3.27458	116.563	3.20639	62.4724	4.19714	92.0754	5.31374	0.00692611	0.000614784	-0.2948	0.3885	0.06331	0.05922	0	0	0	1	0	0	0	0	CS Female and Ber Male
S25718_SI	3L	9967719	9968944	dpr6	2.07674	0.107598	2.49195	0.168853	1.82252	0.197691	2.55426	0.0646288	8.00928	0.863892	12.2014	2.09084	6.27601	1.18672	12.8798	0.839573	0.0394798	0.00074283	-0.4152	0.7317	0.1223	0.1144	0	0	0	1	0	0	0	0	CS Female and Ber Male
S29415_SI	3L	18745014	18745995	ftz-f1	3.50663	0.137997	3.845	0.0874444	3.22763	0.102881	3.63198	0.0381246	33.5472	4.60573	46.8761	3.99755	25.3205	2.61832	37.8058	1.44972	0.0197503	0.0044954	-0.3384	0.4043	0.08684	0.08124	0	0	0	1	0	0	0	0	CS Female and Ber Male
S39126_SI	2R	11563022	11563458	fus	2.98443	0.0683298	3.33002	0.0878345	2.60438	0.238861	3.06219	0.0376524	19.8062	1.35862	28.0119	2.51841	13.8203	3.38222	21.3845	0.812492	0.0460344	0.00697312	-0.3456	0.4578	0.1052	0.09842	0	0	0	1	0	0	0	0	CS Female and Ber Male
S11383_SI	X	1307911	1308718	futsch	3.42011	0.0600605	3.85874	0.0946877	3.11224	0.168507	3.94654	0.085516	30.6096	1.85499	47.5495	4.59611	22.7224	4.07843	51.883	4.46733	0.0157471	9.62125e-05	-0.4386	0.8343	0.108	0.1011	0	0	0	1	0	0	0	0	CS Female and Ber Male
S45263_SI	2R	20971388	20971843	gol	4.77517	0.137516	5.15909	0.0534827	4.53826	0.0782237	4.85634	0.0152042	119.274	16.2301	174.171	9.29141	93.7387	7.13983	128.563	1.96299	0.00292039	0.00656574	-0.3839	0.3181	0.07241	0.06773	0	0	0	1	0	0	0	0	CS Female and Ber Male
F60169_SI	3R	27676704	27677709	heph	4.28373	0.126485	4.65968	0.096455	3.65755	0.127471	4.21046	0.0573638	72.8885	8.86553	105.929	10.1479	39.0065	5.08166	67.4623	3.91757	0.0330622	0.00213653	-0.3759	0.5529	0.1067	0.09978	0	0	0	1	0	0	0	0	CS Female and Ber Male
S60182_SI	3R	27760838	27760892	heph	4.82582	0.0369252	5.25967	0.059337	4.29183	0.119659	4.71771	0.231813	124.746	4.63175	192.644	11.4111	73.4953	8.83915	113.921	26.1627	0.049066	0.039392	-0.4339	0.4259	0.134	0.1253	0	0	0	1	0	0	0	0	CS Female and Ber Male
S20611_SI	3L	574466	576065	hipk	4.52647	0.0677156	4.89803	0.10785	3.68275	0.103539	4.50039	0.121106	92.5735	6.29408	134.536	14.0412	39.9153	4.12017	90.4861	10.6679	0.0167803	3.20783e-05	-0.3716	0.8176	0.09258	0.0866	0	0	0	1	0	0	0	0	CS Female and Ber Male
S3603_SI	2L	6721188	6721454	homer	3.69045	0.0824364	4.10776	0.0816358	3.71175	0.0516227	4.0489	0.0706496	40.1531	3.26842	60.9476	5.08239	40.9669	2.16099	57.4288	3.97878	0.00207531	0.00565606	-0.4173	0.3372	0.07498	0.07014	0	0	0	1	0	0	0	0	CS Female and Ber Male
S54656_SI	3R	17868629	17869101	how	4.14355	0.0348557	4.45576	0.0481222	3.43423	0.150649	4.26705	0.0659834	63.0514	2.1883	86.1879	4.10805	31.2736	4.74434	71.415	4.75307	0.0329939	1.9143e-05	-0.3122	0.8328	0.08855	0.08284	0	0	0	1	0	0	0	0	CS Female and Ber Male
S41776_SI	2R	15555859	15555983	hrg	3.55508	0.145273	4.18731	0.0572024	3.68558	0.212884	4.08444	0.192233	35.2357	5.05647	65.9182	3.83034	40.5742	9.06405	60.1568	11.8363	0.00199526	0.0233158	-0.6322	0.3989	0.1129	0.1056	0	0	0	1	0	0	0	0	CS Female and Ber Male
F48761_SI	3R	6438707	6439973	hth	4.68249	0.0775956	4.99247	0.0207614	4.37238	0.103807	4.65512	0.031629	108.257	8.44475	147.321	3.04017	79.5524	8.23618	105.157	3.29645	0.019413	0.0221923	-0.31	0.2827	0.07931	0.07419	0	0	0	1	0	0	0	0	CS Female and Ber Male
S48255_SI	3R	5544886	5545119	hyd	3.35329	0.18296	3.80815	0.0839315	3.00862	0.280759	3.55504	0.0895814	28.9233	5.42899	45.1715	3.7167	20.8931	6.22982	35.0817	3.07217	0.0376387	0.00974132	-0.4549	0.5464	0.1326	0.124	0	0	0	1	0	0	0	0	CS Female and Ber Male
S36929_SI	2R	7978127	7980173	jeb	3.5513	0.0377896	4.07782	0.0188312	3.1394	0.0988861	3.52048	0.00859536	34.875	1.30391	59.0235	1.11719	23.1766	2.36661	33.8015	0.289819	0.00332298	0.0164478	-0.5265	0.3811	0.1011	0.09461	0	0	0	1	0	0	0	0	CS Female and Ber Male
F31404_SI	3L	22793950	22794841	jim	3.69985	0.122276	4.0555	0.0474519	3.2177	0.0827229	3.94937	0.011832	40.6383	4.78286	57.7575	2.7765	25.0351	2.09058	51.9049	0.612999	0.00949696	2.49924e-05	-0.3556	0.7317	0.08038	0.07519	0	0	0	1	0	0	0	0	CS Female and Ber Male
S280_SI	2L	216632	218885	kis	3.7424	0.0470171	4.07933	0.0354715	3.27361	0.221172	4.12245	0.0161137	42.2303	1.99683	59.1306	2.11568	26.8716	5.52543	61.7154	0.993966	0.0401369	4.2372e-05	-0.3369	0.8488	0.09956	0.09313	0	0	0	1	0	0	0	0	CS Female and Ber Male
F52_SI	2RHet	494133	495032	l(2)41Ab	0.716304	0.115067	1.37567	0.178738	1.38258	0.0268408	1.83084	0.15792	2.05581	0.23258	4.00107	0.738452	3.98625	0.107521	6.29247	1.02948	0.00235753	0.0177671	-0.6594	0.4483	0.1206	0.1128	0	0	0	1	0	0	0	0	CS Female and Ber Male
S2100_SI	2L	3807525	3809064	l(2)k16918	3.80021	0.0478225	4.01812	0.0655242	3.45046	0.0636164	3.72847	0.05255	44.7451	2.16043	55.6769	3.71116	31.5634	2.04325	41.6533	2.16748	0.00588917	0.00065103	-0.2179	0.278	0.04562	0.04267	0	0	0	1	0	0	0	0	CS Female and Ber Male
S45911_SI	3R	1098665	1099804	l(3)82Fd	5.50435	0.10878	5.83385	0.092341	5.23703	0.0739006	5.47958	0.0123924	246.748	27.5982	342.655	32.1269	188.488	13.5455	239.759	2.96342	0.00581775	0.0236393	-0.3295	0.2426	0.06886	0.06441	0	0	0	1	0	0	0	0	CS Female and Ber Male
S58227_SI	3R	24143896	24147001	larp	4.98559	0.0706411	5.21684	0.0751747	4.52572	0.119234	5.15157	0.103072	146.532	10.2339	184.696	13.7238	92.8528	10.9762	173.302	17.3181	0.049952	3.52286e-05	-0.2312	0.6259	0.07172	0.06709	0	0	0	1	0	0	0	0	CS Female and Ber Male
S36154_SI	2R	6428850	6429173	lola	4.41388	0.0355599	4.75344	0.151491	4.26708	0.106402	4.71963	0.034515	82.6246	2.96727	116.88	17.9138	71.6136	7.508	112.171	3.83304	0.00709505	0.000581252	-0.3396	0.4526	0.0732	0.06847	0	0	0	1	0	0	0	0	CS Female and Ber Male
F38228_SI	2R	9944767	9947861	mam	3.60462	0.0214127	3.82635	0.110375	3.21636	0.0374133	3.44582	0.00389799	36.7735	0.788004	46.0809	5.06849	24.9503	0.937409	31.3692	0.122376	0.016222	0.00895636	-0.2217	0.2295	0.05491	0.05137	0	0	0	1	0	0	0	0	CS Female and Ber Male
S40273_SI	2R	13261323	13263374	mbl	4.00216	0.0395676	4.45083	0.1462	3.50869	0.188147	4.22947	0.0715366	54.7445	2.14087	86.3157	12.7618	33.8513	6.36814	68.7999	5.01889	0.0400269	0.00151211	-0.4487	0.7208	0.1325	0.1239	0	0	0	1	0	0	0	0	CS Female and Ber Male
S57006_SI	3R	21425992	21428143	msi	3.50053	0.0344169	3.94135	0.0462584	2.97712	0.109294	3.81577	0.0550105	33.1461	1.15083	51.5244	2.35944	19.7194	2.15377	45.458	2.53561	0.0056237	2.38559e-05	-0.4408	0.8386	0.09162	0.08571	0	0	0	1	0	0	0	0	CS Female and Ber Male
F31178_SI	3L	21918280	21919801	mub	5.15067	0.137926	5.6365	0.101267	4.68288	0.0627652	5.18042	0.030753	173.618	23.0599	281.453	29.1066	108.241	6.83336	177.813	5.43165	0.00133885	0.000681441	-0.4858	0.4975	0.08215	0.07684	0	0	0	1	0	0	0	0	CS Female and Ber Male
S48058_SI	3R	5363876	5365012	mura	3.62101	0.0333239	3.8787	0.0692432	3.20463	0.16758	3.84196	0.0608299	37.3892	1.25574	48.4379	3.31417	24.9009	4.02828	46.6747	2.86613	0.040936	5.07407e-05	-0.2577	0.6373	0.07647	0.07153	0	0	0	1	0	0	0	0	CS Female and Ber Male
S32041_SI	4	714007	715042	myoglianin	4.03158	0.0596388	4.30342	0.0150694	3.89678	0.0696982	4.15263	0.0623148	56.417	3.37453	73.9582	1.11476	49.3338	3.45702	63.6825	3.91297	0.0230087	0.0222934	-0.2718	0.2558	0.07182	0.06718	0	0	0	1	0	0	0	0	CS Female and Ber Male
S7636_SI	2L	14041321	14042234	nAcRalpha-34E	2.8581	0.247091	3.53779	0.132476	2.67752	0.126649	3.43136	0.105413	17.7828	4.32413	34.5975	4.74382	14.6391	1.93082	31.0355	3.36066	0.00283017	0.000820538	-0.6797	0.7538	0.1276	0.1194	0	0	0	1	0	0	0	0	CS Female and Ber Male
S7638_SI	2L	14060958	14062075	nAcRalpha-34E	3.59623	0.108991	4.10997	0.00944584	3.45466	0.136834	4.06899	0.0360674	36.6081	4.10594	60.9468	0.575356	31.866	4.22536	58.5229	2.10019	0.0115124	0.00233099	-0.5137	0.6143	0.12	0.1122	0	0	0	1	0	0	0	0	CS Female and Ber Male
S31507_SI	3L	23199770	23200119	nAcRalpha-80B	2.26224	0.128111	3.38563	0.19639	2.077	0.336841	3.17911	0.0632374	9.65678	1.221	29.9098	5.66923	8.36149	3.20972	24.0577	1.53891	0.00342869	0.00245832	-1.1234	1.1021	0.2168	0.2028	0	0	0	1	0	0	0	0	CS Female and Ber Male
S15045_SI	X	10357851	10359100	nocte	4.048	0.0346103	4.3145	0.0324981	3.81859	0.0830688	4.27322	0.0294178	57.3059	1.99942	74.8022	2.41508	45.658	3.79531	71.773	2.12172	0.0026046	2.29011e-05	-0.2665	0.4546	0.04945	0.04625	0	0	0	1	0	0	0	0	CS Female and Ber Male
S12592_SI	X	4216659	4217188	norpA	3.99013	0.104311	4.54024	0.0638128	3.71956	0.115859	4.1917	0.0504328	54.2543	5.48377	93.8389	5.89109	41.4563	4.86961	66.1916	3.36391	0.00175649	0.0032314	-0.5501	0.4721	0.09655	0.09031	0	0	0	1	0	0	0	0	CS Female and Ber Male
S12599_SI	X	4241951	4242063	norpA	4.63017	0.14618	5.5164	0.139736	4.73014	0.14367	5.05607	0.107329	103.254	14.7861	250.327	33.7961	114.189	16.2964	157.577	16.9691	8.79587e-05	0.0462155	-0.8862	0.3259	0.1062	0.09932	0	0	0	1	0	0	0	0	CS Female and Ber Male
S12600_SI	X	4243037	4243620	norpA	5.8946	0.0546101	6.42823	0.0205852	5.65613	0.0290849	6.02269	0.0859605	363.428	19.5387	619.164	12.6993	286.131	8.38508	413.713	36.0183	2.89542e-06	3.93712e-05	-0.5336	0.3666	0.04262	0.03986	0	0	0	1	0	0	0	0	CS Female and Ber Male
S12602_SI	X	4247500	4247646	norpA	5.73027	0.0286524	6.18026	0.138561	5.48292	0.049647	5.97601	0.0555895	308.138	8.88779	486.13	64.482	240.772	12.0108	394.272	21.8172	0.00359151	0.00115388	-0.45	0.4931	0.08741	0.08176	0	0	0	1	0	0	0	0	CS Female and Ber Male
S12604_SI	X	4248504	4248583	norpA	5.42948	0.291206	6.00905	0.100748	5.30697	0.060098	5.85612	0.0613448	234.264	63.4443	408.49	41.8367	202.007	11.846	349.81	21.757	0.0161444	0.0149971	-0.5796	0.5492	0.1434	0.1341	0	0	0	1	0	0	0	0	CS Female and Ber Male
S12605_SI	X	4251073	4251309	norpA	6.01209	0.0711797	6.37089	0.0374045	5.66503	0.0760483	6.15799	0.0131299	409.031	29.4723	584.848	21.8596	289.217	21.6734	472.505	6.22538	0.00224728	0.000114805	-0.3588	0.493	0.06521	0.061	0	0	0	1	0	0	0	0	CS Female and Ber Male
S12606_SI	X	4251378	4251544	norpA	5.75828	0.0662841	6.11912	0.0890055	5.34345	0.117011	5.83289	0.060762	317.265	20.9223	455.674	40.9074	210.351	25.9523	341.765	20.8667	0.0175049	0.00159254	-0.3608	0.4894	0.0906	0.08475	0	0	0	1	0	0	0	0	CS Female and Ber Male
S12611_SI	X	4254428	4254584	norpA	5.92373	0.0917959	6.40634	0.0902615	5.7527	0.0783377	6.02564	0.0454265	374.855	34.3942	607.348	56.1172	315.762	24.5861	414.192	18.8861	0.000692842	0.0194773	-0.4826	0.2729	0.0747	0.06988	0	0	0	1	0	0	0	0	CS Female and Ber Male
F31686_SI	4	92947	93220	pan	3.0202	0.114411	3.81067	0.104717	2.35442	0.488082	3.74191	0.147682	20.5865	2.41489	45.3492	4.88277	11.4109	4.77272	42.4936	6.49236	0.0206795	0.000282398	-0.7905	1.3875	0.2047	0.1914	0	0	0	1	0	0	0	0	CS Female and Ber Male
S17973_SI	X	16367615	16367860	para	4.34042	0.126627	4.92986	0.24017	3.48378	0.23349	4.63126	0.0453294	77.1487	9.69413	140.913	31.2864	33.2029	6.84892	102.714	4.66667	0.0179175	9.62125e-05	-0.5894	1.1475	0.1486	0.139	0	0	0	1	0	0	0	0	CS Female and Ber Male
S17975_SI	X	16369661	16369783	para	4.10677	0.0466046	4.61345	0.0746681	3.36727	0.324447	4.44391	0.0710086	60.7944	2.82649	101.017	7.40481	30.1308	9.38181	85.2488	5.97026	0.0356877	0.000142026	-0.5067	1.0766	0.1461	0.1366	0	0	0	1	0	0	0	0	CS Female and Ber Male
S17999_SI	X	16412838	16412870	para	3.49737	0.276813	4.20849	0.186428	2.75071	0.380293	4.00459	0.0506843	33.9192	9.94771	68.0549	13.0658	16.5075	6.08623	54.8965	2.7768	0.0352968	0.000619792	-0.7111	1.2539	0.2045	0.1913	0	0	0	1	0	0	0	0	CS Female and Ber Male
S13509_SI	X	6543239	6546131	pigs	3.69454	0.0570067	4.02256	0.0125384	3.58062	0.127537	3.90272	0.0414964	40.2708	2.31963	55.8469	0.700651	36.1117	4.49008	49.5658	2.08082	0.0110092	0.00819936	-0.328	0.3221	0.07599	0.07108	0	0	0	1	0	0	0	0	CS Female and Ber Male
S32214_SI	4	1036051	1036246	plexA	3.81608	0.13581	4.21488	0.192522	3.56893	0.175007	4.04202	0.0453983	45.7107	6.36918	68.5347	13.3615	35.9058	6.68067	56.9799	2.55562	0.0359806	0.00993854	-0.3988	0.4731	0.1152	0.1077	0	0	0	1	0	0	0	0	CS Female and Ber Male
F36160_SI	2R	6457312	6457647	psq	2.72937	0.477154	3.55606	0.0908718	2.45348	0.258856	3.47282	0.0506597	16.5351	7.90973	35.1222	3.22151	11.8999	2.69885	32.2548	1.61654	0.0233283	0.00450169	-0.8267	1.0193	0.219	0.2048	0	0	0	1	0	0	0	0	CS Female and Ber Male
S36167_SI	2R	6502038	6503753	psq	4.15902	0.0409208	4.47655	0.0508304	3.89244	0.0295344	4.11021	0.0415054	64.0443	2.59172	88.0064	4.42631	49.0462	1.44751	60.9942	2.50597	0.000113474	0.00130365	-0.3175	0.2178	0.03923	0.0367	0	0	0	1	0	0	0	0	CS Female and Ber Male
S47840_SI	3R	4895479	4897159	pum	3.82608	0.0941721	4.19017	0.058613	3.53546	0.0953336	3.89376	0.0428443	46.0203	4.4357	66.1091	3.81241	34.4291	3.32791	49.1249	2.08879	0.00423194	0.00299329	-0.3641	0.3583	0.07249	0.0678	0	0	0	1	0	0	0	0	CS Female and Ber Male
S14441_SI	X	8919199	8919841	rdgA	5.60075	0.0912254	6.01927	0.0847473	4.85256	0.188674	5.65257	0.0355153	271.38	24.652	412.252	34.2845	129.788	24.4122	285.141	10.0381	0.0108105	5.36967e-05	-0.4185	0.8	0.09667	0.09042	0	0	0	1	0	0	0	0	CS Female and Ber Male
F32_SI	2RHet	198672	199153	rl	3.9728	0.164285	4.36962	0.121692	4.2851	0.0719431	4.57321	0.106658	53.6174	8.92689	79.3985	9.42915	72.7488	5.11449	97.2293	10.6476	0.0091466	0.0363564	-0.3968	0.2881	0.08914	0.08338	0	0	0	1	0	0	0	0	CS Female and Ber Male
S14126_SI	X	8072582	8073613	sdt	1.89613	0.0925907	2.40655	0.0335595	1.80287	0.301548	2.29775	0.155121	6.67877	0.601742	11.0998	0.376038	6.29174	2.08592	10.0314	1.54172	0.0263144	0.0218589	-0.5104	0.4949	0.1384	0.1295	0	0	0	1	0	0	0	0	CS Female and Ber Male
S23071_SI	3L	5153786	5154701	shep	5.68564	0.149655	6.01103	0.0554467	5.2963	0.151132	5.60765	0.0572894	296.809	44.3084	408.317	22.2678	201.315	30.4629	272.801	15.6849	0.030377	0.0270812	-0.3254	0.3114	0.09077	0.08491	0	0	0	1	0	0	0	0	CS Female and Ber Male
F17537_SI	X	15786861	15787183	shi	5.31643	0.059903	5.64133	0.0862347	5.18185	0.0708889	5.44862	0.0270312	203.898	12.1279	282.547	24.865	178.342	12.3472	232.494	6.25737	0.000639499	0.00168087	-0.3249	0.2668	0.04976	0.04655	0	0	0	1	0	0	0	0	CS Female and Ber Male
S30671_SI	3L	20987228	20989187	skd	3.22835	0.0890914	3.76844	0.0752691	3.05079	0.0885834	3.34594	0.0236419	25.3042	2.22124	43.394	3.24159	21.1939	1.85429	28.3927	0.675173	0.000878572	0.027529	-0.5401	0.2952	0.08631	0.08074	0	0	0	1	0	0	0	0	CS Female and Ber Male
F41727_SI	2R	15417414	15418205	sm	4.50241	0.0113496	4.80092	0.0605899	4.06744	0.0930027	4.67486	0.0532569	90.2381	1.0233	121.772	7.48139	58.6022	5.6698	107.32	5.78022	0.00922774	2.64928e-05	-0.2985	0.6074	0.06715	0.06281	0	0	0	1	0	0	0	0	CS Female and Ber Male
F254_SI	2L	159034	159823	spen	2.95982	0.0721476	3.37471	0.117136	2.33456	0.0738004	3.61764	0.0631574	19.3284	1.41486	29.3475	3.35221	10.3465	0.790452	37.2994	2.36944	0.0411509	8.0559e-06	-0.4149	1.2831	0.1233	0.1153	0	0	0	1	0	0	0	0	CS Female and Ber Male
S9334_SI	2L	18940688	18942958	ssp3	2.07749	0.0806047	2.38452	0.0633889	1.55048	0.148452	2.23728	0.0124616	8.00164	0.642015	10.8686	0.699765	4.75134	0.66473	9.36829	0.117112	0.0165133	2.76787e-05	-0.307	0.6868	0.07628	0.07135	0	0	0	1	0	0	0	0	CS Female and Ber Male
S45992_SI	3R	1213950	1214022	tRNA:R:83AB	1.02798	0.00913329	2.10931	0.112504	1.42439	0.429549	2.24213	0.288276	1.86365	1.61407	5.51242	4.81881	3.29543	2.56412	9.67165	2.69359	0.0262525	0.036079	-1.0813	0.8177	0.2553	0.2084	0	0	0	1	0	0	0	0	CS Female and Ber Male
F45731_SI	3R	563036	563100	tacc	5.13338	0.133801	5.62215	0.194937	4.85675	0.125163	5.20057	0.0923025	170.588	22.2385	279.876	51.4643	129.38	16.7353	181.885	16.5398	0.0105523	0.0469948	-0.4888	0.3438	0.1124	0.1052	0	0	0	1	0	0	0	0	CS Female and Ber Male
S1912_SI	2L	3500638	3500791	tim	4.95987	0.122519	5.20976	0.044855	4.61084	0.0930529	5.06013	0.0829981	143.278	17.1037	183.172	8.23833	100.903	9.71933	157.97	12.9218	0.0379608	0.000599429	-0.2499	0.4493	0.07297	0.06826	0	0	0	1	0	0	0	0	CS Female and Ber Male
F16063_SI	X	12534695	12534876	tomosyn	4.09205	0.271773	4.57045	0.0680272	4.11897	0.184872	4.48511	0.14747	61.37	16.9217	96.7374	6.60721	62.2903	11.5463	89.3311	13.1591	0.0176498	0.0479834	-0.4784	0.3661	0.1203	0.1125	0	0	0	1	0	0	0	0	CS Female and Ber Male
S39938_SI	2R	12647240	12648022	unc-104	5.00111	0.0784962	5.28954	0.0563248	4.8437	0.1574	5.24225	0.0336983	148.879	11.4465	198.464	11.3528	128.079	19.0503	189.166	6.318	0.0466805	0.00543659	-0.2884	0.3986	0.08809	0.0824	0	0	0	1	0	0	0	0	CS Female and Ber Male
S39943_SI	2R	12649693	12649948	unc-104	4.93467	0.156837	5.30335	0.0486673	4.73871	0.174995	5.32576	0.0522773	140.136	20.9039	201.169	9.86814	115.556	19.068	205.753	10.8426	0.0403885	0.00163798	-0.3687	0.587	0.1091	0.102	0	0	0	1	0	0	0	0	CS Female and Ber Male
S39948_SI	2R	12651643	12651879	unc-104	4.76072	0.184625	5.27993	0.0642205	4.41971	0.226	4.96755	0.151832	118.2	22.6688	196.63	12.8412	84.6174	18.0837	144.799	22.4554	0.0159295	0.00779058	-0.5192	0.5478	0.1282	0.1199	0	0	0	1	0	0	0	0	CS Female and Ber Male
S32135_SI	4	896169	896336	unc-13	4.75633	0.0544738	5.3352	0.0654498	4.88814	0.283546	5.27658	0.0212793	116.432	6.28181	207.812	13.6205	136.642	36.9188	195.73	4.1893	0.00677132	0.0419065	-0.5789	0.3884	0.1239	0.1159	0	0	0	1	0	0	0	0	CS Female and Ber Male
S32139_SI	4	897496	897820	unc-13	4.93303	0.0641423	5.24959	0.0466578	4.90299	0.177533	5.28635	0.0679572	138.991	8.98877	190.628	8.98973	136.301	24.3359	197.927	13.6247	0.0390456	0.00973211	-0.3166	0.3834	0.093	0.08699	0	0	0	1	0	0	0	0	CS Female and Ber Male
S32148_SI	4	907591	913466	unc-13	3.75976	0.137835	4.22751	0.137038	3.51779	0.255315	4.5394	0.125623	43.2031	5.7022	68.9812	9.59269	34.5708	9.25713	94.1167	11.404	0.0415304	0.000147172	-0.4678	1.0216	0.1392	0.1303	0	0	0	1	0	0	0	0	CS Female and Ber Male
S32151_SI	4	919019	923908	unc-13	3.91613	0.0907691	4.42211	0.115885	3.34748	0.304881	4.51383	0.0187071	50.3449	4.61221	83.6518	9.94891	29.41	8.60198	91.2814	1.71167	0.0484857	0.000125224	-0.506	1.1663	0.1559	0.1458	0	0	0	1	0	0	0	0	CS Female and Ber Male
F55260_SI	3R	18977275	18979859	unk	2.98636	0.0631166	3.23778	0.0451319	2.5379	0.0766151	2.83632	0.0270863	19.8397	1.24824	25.4942	1.1415	12.6804	0.940978	17.057	0.459998	0.0317538	0.00846761	-0.2514	0.2984	0.07076	0.06619	0	0	0	1	0	0	0	0	CS Female and Ber Male
S7954_SI	2L	15064198	15064948	vig	4.64837	0.0287996	4.8324	0.0914352	4.58524	0.0753185	4.85743	0.0410166	104.444	3.00708	125.856	11.2268	98.2358	7.42682	128.765	5.32349	0.0326622	0.00202345	-0.184	0.2722	0.05209	0.04872	0	0	0	1	0	0	0	0	CS Female and Ber Male
S57974_SI	3R	23394001	23394313	wdb	4.25769	0.0635189	4.76176	0.0400359	3.77938	0.19724	4.73949	0.0601503	70.7413	4.45369	117.013	4.63677	44.453	9.19484	114.513	6.76696	0.0223141	0.000162501	-0.5041	0.9601	0.1324	0.1238	0	0	0	1	0	0	0	0	CS Female and Ber Male
S36237_SI	2R	6689742	6693018	wde	2.81404	0.0734711	3.11896	0.0475483	2.67035	0.115066	2.87882	0.0684309	16.7076	1.25029	22.6399	1.06315	14.5174	1.6855	17.8208	1.20246	0.00519595	0.0314596	-0.3049	0.2085	0.06261	0.05857	0	0	0	1	0	0	0	0	CS Female and Ber Male
S33860_SI	2R	3369381	3371069	wech	2.65591	0.065295	3.1227	0.124843	2.29945	0.143642	2.77357	0.0418412	14.2582	0.930034	22.8248	2.80791	10.0448	1.40718	16.0249	0.664336	0.00653818	0.0038158	-0.4668	0.4741	0.09933	0.09292	0	0	0	1	0	0	0	0	CS Female and Ber Male
S55375_SI	3R	19181703	19181782	ATPsyn-Cf6	6.21445	0.0720543	5.78749	0.293543	6.62304	0.135466	6.14297	0.17092	500.785	35.9643	335.209	90.7945	757.202	96.0265	469.831	76.0484	0.0499036	0.0202762	0.427	-0.4801	0.1324	0.1238	0	0	1	0	0	0	0	0	CS Male and Ber Female
S25559_SI	3L	9723833	9724324	ATPsyn-b	5.9514	0.0947122	5.66457	0.0974844	6.2465	0.0434805	5.97511	0.0463297	385.459	37.3618	289.374	27.9951	516.57	22.4887	393.793	18.3517	0.0139212	0.0130206	0.2868	-0.2714	0.06916	0.06469	0	0	1	0	0	0	0	0	CS Male and Ber Female
F53047_SI	3R	14920720	14920796	ATPsyn-d	2.60749	0.132098	1.96815	0.163571	3.61435	0.0760816	2.91582	0.329216	13.643	1.76754	7.22002	1.13755	37.2059	2.72896	19.133	6.16082	0.0304813	0.0132301	0.6393	-0.6985	0.1785	0.1669	0	0	1	0	0	0	0	0	CS Male and Ber Female
S4193_SI	2L	7741476	7741542	Acp1	5.93143	0.072758	5.39217	0.0825473	6.93372	0.185148	5.8746	0.189515	377.364	27.8967	220.183	18.3919	1039	179.769	360.014	64.5247	0.0280824	0.000182149	0.5393	-1.0591	0.1481	0.1385	0	0	1	0	0	0	0	0	CS Male and Ber Female
S44376_SI	2R	19852224	19853650	Alas	3.14419	0.233828	2.68738	0.125549	3.62106	0.11444	3.12324	0.0227333	23.6288	5.54948	14.7686	1.78372	37.5633	4.37403	22.7239	0.513372	0.00628335	0.00222815	0.4568	-0.4978	0.09661	0.09037	0	0	1	0	0	0	0	0	CS Male and Ber Female
S59703_SI	3R	26874654	26875041	Aph-4	2.42828	0.282527	1.95935	0.162198	3.48963	0.0351762	3.11361	0.166739	11.6384	3.18085	7.15527	1.10519	32.789	1.13795	22.7046	3.59473	0.0201496	0.0434323	0.4689	-0.376	0.1208	0.113	0	0	1	0	0	0	0	0	CS Male and Ber Female
S25113_SI	3L	9041962	9043459	Argk	6.68854	0.161924	6.30206	0.0357353	7.01788	0.0764421	6.71872	0.100167	810.367	135.77	545.925	19.4229	1118.86	85.1464	830.488	81.3916	0.00697671	0.0210633	0.3865	-0.2992	0.0831	0.07773	0	0	1	0	0	0	0	0	CS Male and Ber Female
S9002_SI	2L	18079957	18080086	Arr1	7.97851	0.103924	7.75932	0.0628325	7.95365	0.0445466	7.56178	0.084557	2928.29	312.329	2346.41	148.976	2848.05	125.622	1927.81	160.967	0.0215756	0.000258851	0.2192	-0.3919	0.05721	0.05352	0	0	1	0	0	0	0	0	CS Male and Ber Female
S26616_SI	3L	12175599	12176455	CAH2	3.88348	0.150795	3.669	0.0719765	4.23745	0.0642188	3.88693	0.098866	48.9592	7.27387	39.2797	2.78169	69.3398	4.54392	48.922	4.92299	0.0429563	0.00149242	0.2145	-0.3505	0.06432	0.06016	0	0	1	0	0	0	0	0	CS Male and Ber Female
S2001_SI	2L	3698827	3699091	CG10031	4.51717	0.102159	4.14731	0.169288	4.44473	0.0753886	4.15131	0.0758886	91.8988	9.56275	63.8823	11.1082	85.3589	6.43945	63.6399	4.88457	0.0121112	0.029668	0.3699	-0.2934	0.08709	0.08147	0	0	1	0	0	0	0	0	CS Male and Ber Female
S55605_SI	3R	19585967	19586082	CG10219	4.37393	0.333704	3.86129	0.124151	4.91956	0.0971931	4.46565	0.0627506	82.4663	28.905	47.7685	5.82284	137.421	13.0676	87.0933	5.5398	0.0369241	0.0475796	0.5126	-0.4539	0.1488	0.1392	0	0	1	0	0	0	0	0	CS Male and Ber Female
S55606_SI	3R	19586174	19586318	CG10219	5.39673	0.0484452	5.06248	0.133484	5.81609	0.0800686	5.27529	0.0320863	220.856	10.7661	158.899	20.3603	336.466	26.9832	195.514	6.30537	0.00640768	0.000106839	0.3342	-0.5408	0.07091	0.06633	0	0	1	0	0	0	0	0	CS Male and Ber Female
S9238_SI	2L	18704570	18705699	CG10373	4.15474	0.0689859	3.89896	0.0982127	4.31216	0.058644	4.01416	0.04085	63.8372	4.44004	49.511	4.90442	74.6983	4.39226	55.4071	2.23693	0.00627645	0.00137829	0.2558	-0.298	0.05408	0.05059	0	0	1	0	0	0	0	0	CS Male and Ber Female
S9859_SI	2L	19959751	19960004	CG10664	6.45057	0.0713383	6.00585	0.106284	6.77413	0.0981192	6.45448	0.0180708	634.153	46.0351	407.311	42.6762	878.021	83.6085	635.609	11.5196	0.00279101	0.014845	0.4447	-0.3197	0.08332	0.07794	0	0	1	0	0	0	0	0	CS Male and Ber Female
S23049_SI	3L	5133940	5134342	CG10672	3.28451	0.0571235	2.77711	0.0558395	3.50306	0.277229	3.06622	0.151694	26.7252	1.54482	16.0893	0.904233	34.1195	8.49016	21.6239	3.22083	0.0215566	0.0329557	0.5074	-0.4368	0.1324	0.1239	0	0	1	0	0	0	0	0	CS Male and Ber Female
S3468_SI	2L	6557800	6557984	CG11015	5.95378	0.090746	5.43951	0.127441	6.3141	0.119375	5.96654	0.0735752	386.278	35.6966	231.575	29.389	555.227	64.9649	390.85	28.3271	0.000681	0.0067243	0.5143	-0.3476	0.07942	0.07429	0	0	1	0	0	0	0	0	CS Male and Ber Female
S43039_SI	2R	17978994	17979564	CG11073	4.28633	0.0937927	3.96968	0.0684955	4.28274	0.104701	3.98293	0.0428225	72.9126	6.83152	53.0501	3.61028	72.7362	7.59061	53.707	2.29879	0.00942434	0.0087446	0.3167	-0.2998	0.07148	0.06686	0	0	1	0	0	0	0	0	CS Male and Ber Female
S33781_SI	2R	3277773	3278126	CG11107	2.52095	0.231922	2.02684	0.0237819	2.89632	0.106075	2.51738	0.0304451	12.6744	3.10462	7.59151	0.181072	18.1829	1.88791	12.3999	0.37445	0.00718291	0.0226966	0.4941	-0.3789	0.1068	0.09986	0	0	1	0	0	0	0	0	CS Male and Ber Female
S30829_SI	3L	21297010	21297191	CG11309	3.91564	0.169061	3.45616	0.275386	4.1375	0.0659351	3.75678	0.0338029	50.6736	8.87679	32.5157	9.10127	62.7471	4.06971	42.8268	1.45305	0.0192782	0.0357723	0.4595	-0.3807	0.1174	0.1098	0	0	1	0	0	0	0	0	CS Male and Ber Female
S44874_SI	2R	20452102	20452581	CG11414	3.14816	0.163865	2.60551	0.21011	3.3366	0.11943	2.93202	0.127281	23.5065	3.95814	13.7303	2.69772	28.2725	3.32544	18.869	2.46678	0.00825519	0.0294371	0.5426	-0.4046	0.1199	0.1121	0	0	1	0	0	0	0	0	CS Male and Ber Female
S45955_SI	3R	1181049	1181272	CG1161	3.7343	0.210389	3.42323	0.0648636	4.20007	0.0489992	3.88986	0.105606	42.4808	8.93642	30.7107	1.9543	66.7509	3.26884	49.0886	5.28427	0.0287881	0.0206767	0.3111	-0.3102	0.08586	0.08031	0	0	1	0	0	0	0	0	CS Male and Ber Female
S38860_SI	2R	11090527	11091406	CG11807	2.90675	0.104185	2.69384	0.0504375	3.34629	0.0420022	3.18026	0.0424067	18.3627	1.87735	14.801	0.75471	28.4158	1.17449	24.0675	1.02555	0.0162366	0.0411778	0.2129	-0.166	0.05274	0.04933	0	0	1	0	0	0	0	0	CS Male and Ber Female
S58614_SI	3R	24941289	24941408	CG11876	5.21167	0.0696943	4.72068	0.0442525	5.72581	0.0892893	5.44102	0.0843509	183.693	12.5385	112.318	5.01565	307.625	28.5418	231.219	19.2136	0.00244417	0.0408016	0.491	-0.2848	0.09029	0.08446	0	0	1	0	0	0	0	0	CS Male and Ber Female
S58615_SI	3R	24941470	24941919	CG11876	4.86899	0.121074	4.47097	0.134753	5.338	0.079294	4.95078	0.0290584	130.813	15.3214	87.9614	11.4755	208.584	16.3713	141.325	4.1032	0.0169035	0.0135258	0.398	-0.3872	0.0993	0.09289	0	0	1	0	0	0	0	0	CS Male and Ber Female
S59640_SI	3R	26702806	26703719	CG12071	3.57525	0.0405812	3.36091	0.0831205	3.65344	0.0244495	3.21507	0.0789825	35.7231	1.44073	28.881	2.36181	38.616	0.952842	24.9569	1.96904	0.0489694	0.000340911	0.2143	-0.4384	0.06617	0.0619	0	0	1	0	0	0	0	0	CS Male and Ber Female
S22013_SI	3L	3158490	3159215	CG12079	4.44775	0.133336	3.93537	0.0916471	4.96216	0.108571	4.61773	0.0580528	85.9532	11.817	51.3247	4.69886	143.534	15.508	101.378	5.87771	0.000432844	0.00474315	0.5124	-0.3444	0.07457	0.06976	0	0	1	0	0	0	0	0	CS Male and Ber Female
F46034_SI	3R	1293515	1294351	CG12162	2.8666	0.0753002	2.56581	0.102653	3.32424	0.110715	2.77349	0.0511611	17.6103	1.31217	13.0578	1.37572	27.9101	3.24663	16.0284	0.815418	0.00933764	6.32168e-05	0.3008	-0.5507	0.06779	0.06341	0	0	1	0	0	0	0	0	CS Male and Ber Female
S16520_SI	X	13571932	13572786	CG12177	1.71915	0.324468	0.972983	0.168801	2.41507	0.0770132	1.88038	0.2274	5.77532	1.8227	2.6704	0.432597	11.216	0.89196	6.66505	1.41613	0.0024669	0.0136842	0.7462	-0.5347	0.1374	0.1285	0	0	1	0	0	0	0	0	CS Male and Ber Female
S24265_SI	3L	7712461	7712557	CG12262	4.60377	0.168758	3.86675	0.300134	5.1375	0.163111	4.60681	0.103435	100.78	16.1209	49.3032	15.6351	172.036	29.0081	100.529	10.688	0.00316205	0.0162513	0.737	-0.5307	0.1406	0.1315	0	0	1	0	0	0	0	0	CS Male and Ber Female
S7115_SI	2L	12993748	12994237	CG12404	3.34152	0.140676	2.99323	0.11791	3.52103	0.039597	3.13763	0.0246849	28.4502	4.03654	20.0407	2.28417	33.8395	1.36343	23.0538	0.565099	0.0174057	0.00660041	0.3483	-0.3834	0.08736	0.08172	0	0	1	0	0	0	0	0	CS Male and Ber Female
S38648_SI	2R	10644026	10644218	CG12859	4.8977	0.0705344	4.31625	0.0436361	5.14488	0.154851	4.70171	0.149091	134.201	9.34677	74.9547	3.2449	173.042	25.2859	110.936	15.9828	0.00188816	0.00751024	0.5814	-0.4432	0.1031	0.09641	0	0	1	0	0	0	0	0	CS Male and Ber Female
S28287_SI	3L	16256023	16256220	CG13071	4.14765	0.158657	3.72015	0.0946679	4.7031	0.158117	4.16524	0.141875	63.8162	10.0683	41.3924	3.84799	111.315	17.2805	64.8295	8.79917	0.0299168	0.00543533	0.4275	-0.5379	0.1189	0.1112	0	0	1	0	0	0	0	0	CS Male and Ber Female
S20673_SI	3L	705945	707622	CG13895	1.99041	0.00610424	1.74361	0.129858	2.86837	0.114847	2.49032	0.0700478	7.31863	0.0446608	5.74982	0.73362	17.6964	2.0596	12.0846	0.828857	0.0256338	0.00109993	0.2468	-0.378	0.06659	0.06229	0	0	1	0	0	0	0	0	CS Male and Ber Female
S52983_SI	3R	14752813	14753380	CG14290	4.83511	0.113795	4.41637	0.108525	5.09319	0.107658	4.67385	0.0742458	126.407	14.7904	83.1139	8.74232	163.593	16.658	107.307	7.96375	0.00107566	0.000648653	0.4187	-0.4193	0.06878	0.06433	0	0	1	0	0	0	0	0	CS Male and Ber Female
S13575_SI	X	6649205	6649785	CG14439	3.74341	0.104379	3.33947	0.086147	3.91697	0.0571027	3.6833	0.0764819	42.3982	4.54117	28.2734	2.40564	50.3098	2.9067	39.8539	2.97802	0.00279858	0.0451178	0.4039	-0.2337	0.07571	0.07082	0	0	1	0	0	0	0	0	CS Male and Ber Female
S20146_SI	X	21471627	21472301	CG14476	4.74891	0.0853346	4.32723	0.136655	4.73969	0.0403124	4.42823	0.0206492	115.739	9.86756	76.1993	10.1449	114.47	4.69464	83.7945	1.74018	0.00285928	0.0129401	0.4217	-0.3115	0.07929	0.07417	0	0	1	0	0	0	0	0	CS Male and Ber Female
S48785_SI	3R	6523348	6524698	CG14683	3.49077	0.023411	3.24876	0.0150021	3.83425	0.0666536	3.33563	0.0525955	32.8173	0.769167	25.7603	0.387548	46.337	3.14721	28.1222	1.4888	0.0369319	0.000194046	0.242	-0.4986	0.07027	0.06573	0	0	1	0	0	0	0	0	CS Male and Ber Female
S34496_SI	2R	4059969	4060276	CG14757	3.35581	0.0917609	2.83193	0.0974399	3.32681	0.144907	2.97354	0.0967256	28.7509	2.70405	17.0321	1.66538	28.0696	4.06227	19.6209	1.84229	0.00192515	0.0158336	0.5239	-0.3533	0.09312	0.08711	0	0	1	0	0	0	0	0	CS Male and Ber Female
S23993_SI	3L	7244780	7245208	CG14830	2.40695	0.189405	1.73048	0.17384	3.04129	0.122782	2.54972	0.0774469	11.2366	2.19673	5.70008	0.980437	21.0539	2.68551	12.8292	0.99572	0.00509743	0.0227408	0.6765	-0.4916	0.1385	0.1296	0	0	1	0	0	0	0	0	CS Male and Ber Female
F15283_SI	X	10947067	10947220	CG1552	4.32928	0.0886931	3.8422	0.118327	4.82668	0.12433	4.39503	0.108764	76.0876	6.68478	46.8462	5.54767	125.542	16.295	81.3677	8.88043	0.00491372	0.00697312	0.4871	-0.4317	0.09921	0.0928	0	0	1	0	0	0	0	0	CS Male and Ber Female
S59378_SI	3R	26261379	26261542	CG15537	1.9103	0.200011	1.33568	0.340945	2.6737	0.0732524	1.54433	0.308839	6.84511	1.35365	3.945	1.24097	14.5227	1.0627	4.83967	1.54298	0.0329312	0.000235152	0.5746	-1.1294	0.1629	0.1524	0	0	1	0	0	0	0	0	CS Male and Ber Female
S35561_SI	2R	5698890	5699473	CG1648	4.29554	0.110953	3.84133	0.0999798	4.62403	0.0418736	4.35688	0.0393533	73.669	7.98003	46.7444	4.7332	101.971	4.22808	78.0534	3.04645	0.00215537	0.0351428	0.4542	-0.2672	0.08207	0.07677	0	0	1	0	0	0	0	0	CS Male and Ber Female
S35570_SI	2R	5707345	5707556	CG1648	5.03022	0.0463399	4.71861	0.115617	5.3371	0.106749	4.93097	0.0296104	153.077	7.10794	112.52	13.3027	208.806	22.5272	138.555	4.12882	0.0103497	0.00109088	0.3116	-0.4061	0.07145	0.06683	0	0	1	0	0	0	0	0	CS Male and Ber Female
S45024_SI	2R	20654998	20655100	CG16936	5.79938	0.236306	5.42436	0.0171294	6.03207	0.0644216	5.55868	0.16888	336.497	83.1931	226.888	3.87406	417.223	26.7633	261.894	42.4973	0.0391032	0.00755883	0.375	-0.4734	0.1102	0.1031	0	0	1	0	0	0	0	0	CS Male and Ber Female
S49061_SI	3R	7056339	7057578	CG17187	1.15401	0.16256	0.854831	0.0704426	1.47508	0.0522926	1.20948	0.0210931	3.1994	0.532966	2.35486	0.165268	4.37588	0.229829	3.35223	0.0703987	0.0144729	0.0193904	0.2992	-0.2656	0.07263	0.06794	0	0	1	0	0	0	0	0	CS Male and Ber Female
S53931_SI	3R	16644431	16644646	CG17270	2.67983	0.0624505	2.3698	0.0188205	2.80565	0.0983871	2.61102	0.0304568	14.6018	0.926356	10.6965	0.202274	16.5985	1.65144	13.6171	0.412896	0.00139998	0.0184848	0.31	-0.1946	0.05275	0.04934	0	0	1	0	0	0	0	0	CS Male and Ber Female
F24661_SI	3L	8348244	8349042	CG17352	4.54711	0.174587	4.19945	0.109827	3.73793	0.0672043	3.2619	0.0640211	95.3219	16.6217	66.9227	7.53257	42.0822	2.82	26.1349	1.67669	0.012509	0.000960744	0.3477	-0.476	0.08231	0.077	0	0	1	0	0	0	0	0	CS Male and Ber Female
S38487_SI	2R	10297522	10297923	CG17385	3.9422	0.115202	3.71564	0.130011	4.00596	0.068741	3.60428	0.0335283	51.7553	5.75844	41.313	5.2321	55.0207	3.70529	36.7689	1.23003	0.0479002	0.000975024	0.2266	-0.4017	0.0696	0.0651	0	0	1	0	0	0	0	0	CS Male and Ber Female
S32903_SI	2R	1496518	1496994	CG17508	5.18025	0.0433541	4.98407	0.0867997	5.212	0.0561451	5.0705	0.0413645	177.84	7.80379	146.441	13.0113	183.676	10.175	159.346	6.66623	0.0121811	0.0468725	0.1962	-0.1415	0.04625	0.04326	0	0	1	0	0	0	0	0	CS Male and Ber Female
S46563_SI	3R	2169753	2169971	CG17919	4.34764	0.116565	4.00602	0.147572	4.70995	0.106894	4.42604	0.0106368	77.6483	9.10939	55.3317	8.27572	111.524	11.9529	83.6029	0.886645	0.0140515	0.026625	0.3416	-0.2839	0.0825	0.07717	0	0	1	0	0	0	0	0	CS Male and Ber Female
S14025_SI	X	7929765	7930192	CG2233	6.87961	0.14034	6.32878	0.0478837	7.10136	0.104135	6.8427	0.0979839	978.593	135.572	560.897	26.6834	1218.55	126.514	940.009	91.7319	0.000287278	0.0285114	0.5508	-0.2587	0.07617	0.07125	0	0	1	0	0	0	0	0	CS Male and Ber Female
S14058_SI	X	7973203	7973385	CG2254	4.57422	0.0659398	4.26951	0.153869	5.09606	0.0448275	4.39647	0.0782019	97.0946	6.48967	72.0685	11.5306	163.501	7.41539	81.3294	6.35394	0.0258643	4.36487e-05	0.3047	-0.6996	0.08236	0.07704	0	0	1	0	0	0	0	0	CS Male and Ber Female
S45201_SI	2R	20861705	20862107	CG2736	3.77968	0.0445137	3.34845	0.140952	4.26641	0.138968	3.89141	0.151043	43.831	1.93735	28.6427	3.87533	71.7862	10.0661	49.3533	7.43536	0.00383236	0.00617935	0.4312	-0.375	0.08457	0.07911	0	0	1	0	0	0	0	0	CS Male and Ber Female
S34623_SI	2R	4351650	4352104	CG30359	3.10348	0.24534	2.45957	0.165035	3.60783	0.145226	3.209	0.0937057	22.7328	5.6821	11.8075	1.97515	37.1758	5.32048	24.8282	2.38502	0.00357562	0.0386746	0.6439	-0.3988	0.125	0.1169	0	0	1	0	0	0	0	0	CS Male and Ber Female
S10193_SI	2L	20848557	20849182	CG31676	3.50307	0.151471	3.19285	0.12839	4.16368	0.0426347	3.56159	0.104628	33.4715	5.04256	24.4947	3.23979	64.352	2.75223	35.3467	3.651	0.0351933	0.000291276	0.3102	-0.6021	0.08917	0.08341	0	0	1	0	0	0	0	0	CS Male and Ber Female
S1405_SI	2L	2710499	2711916	CG31690	1.38663	0.133736	1.00153	0.116256	1.97459	0.0473254	1.52507	0.0818057	4.02465	0.516595	2.73458	0.312218	7.20981	0.348946	4.60581	0.382149	0.0294039	0.00852655	0.3851	-0.4495	0.1067	0.09983	0	0	1	0	0	0	0	0	CS Male and Ber Female
S6613_SI	2L	11530574	11531049	CG31706	3.08374	0.171373	2.74588	0.182226	4.17851	0.078846	3.49471	0.0442467	22.0564	3.82112	15.7571	3.00093	65.4192	5.07705	32.9621	1.44193	0.0366749	0.000221661	0.3379	-0.6838	0.09795	0.09163	0	0	1	0	0	0	0	0	CS Male and Ber Female
S13530_SI	X	6571685	6571914	CG3192	4.54714	0.177187	4.16162	0.115875	4.96589	0.126223	4.58729	0.0778653	95.3862	17.6627	64.4673	7.62356	144.306	18.5568	98.4234	7.48929	0.0330907	0.025876	0.3855	-0.3786	0.1094	0.1023	0	0	1	0	0	0	0	0	CS Male and Ber Female
S1539_SI	2L	2878520	2879001	CG31950	1.74891	0.205328	0.906883	0.189355	2.08808	0.190092	1.29736	0.16816	5.82798	1.15869	2.50724	0.494755	8.18003	1.5698	3.69435	0.623175	0.00336602	0.00327618	0.842	-0.7907	0.162	0.1516	0	0	1	0	0	0	0	0	CS Male and Ber Female
S234_SI	2L	141671	142662	CG31974	2.57952	0.0681402	2.32767	0.118791	3.07484	0.0710563	2.74481	0.0733564	13.2112	0.891693	10.3031	1.24911	21.6872	1.52421	15.59	1.16508	0.0366648	0.00546756	0.2519	-0.33	0.07301	0.0683	0	0	1	0	0	0	0	0	CS Male and Ber Female
S1364_SI	2L	2579619	2579796	CG3214	4.8962	0.179871	4.40036	0.191264	5.331	0.135109	4.88007	0.084688	135.278	25.4471	82.5117	16.5085	208.076	28.4617	131.958	11.372	0.0261763	0.0302256	0.4958	-0.4509	0.1343	0.1257	0	0	1	0	0	0	0	0	CS Male and Ber Female
S31532_SI	3L	23332634	23332780	CG32230	6.83149	0.107659	6.54496	0.0551372	7.11721	0.0994491	6.80632	0.0571907	930.109	98.2023	696.426	37.7704	1237.64	125.139	904.51	50.8712	0.0135947	0.00547404	0.2865	-0.3109	0.06879	0.06435	0	0	1	0	0	0	0	0	CS Male and Ber Female
S2449_SI	2L	4796584	4797638	CG3244	5.49663	0.0833456	5.26741	0.0426874	5.48506	0.0823159	5.18986	0.0297009	244.443	20.8309	194.031	8.37006	241.673	19.7126	179.496	5.33556	0.0237622	0.00344041	0.2292	-0.2952	0.06093	0.057	0	0	1	0	0	0	0	0	CS Male and Ber Female
S54313_SI	3R	17101361	17101973	CG3301	3.85632	0.259941	3.32894	0.0933994	4.24493	0.0565102	3.94105	0.0705159	48.4147	13.3458	27.9906	2.64886	69.8341	3.90994	51.5583	3.65201	0.00210311	0.0381279	0.5274	-0.3039	0.09495	0.08882	0	0	1	0	0	0	0	0	CS Male and Ber Female
S50700_SI	3R	10152975	10153457	CG3321	6.0694	0.0517285	5.77673	0.0828555	6.34601	0.0929777	6.08934	0.0374381	432.805	22.0444	323.436	26.5511	572.031	51.8252	441.335	16.376	0.00912819	0.0134026	0.2927	-0.2567	0.06572	0.06147	0	0	1	0	0	0	0	0	CS Male and Ber Female
S44729_SI	2R	20185206	20185646	CG3394	1.62986	0.126119	1.03855	0.253386	2.23324	0.150386	1.326	0.36973	5.13042	0.652011	2.88492	0.707833	9.40992	1.42421	3.92804	1.28469	0.0417172	0.00224151	0.5913	-0.9072	0.1762	0.1648	0	0	1	0	0	0	0	0	CS Male and Ber Female
S13407_SI	X	6243356	6244087	CG3446	4.56095	0.104846	4.19712	0.143592	5.02843	0.106428	4.64706	0.0608715	96.0274	10.1577	66.9454	9.37399	153.322	15.5399	104.408	6.40605	0.016779	0.00858765	0.3638	-0.3814	0.09065	0.08479	0	0	1	0	0	0	0	0	CS Male and Ber Female
S13408_SI	X	6244155	6244271	CG3446	4.63039	0.147761	4.08392	0.14908	5.1952	0.0998988	4.88967	0.0675695	103.309	15.4318	59.825	9.0812	181.084	18.2283	133.115	9.12401	0.00203829	0.042912	0.5465	-0.3055	0.09792	0.0916	0	0	1	0	0	0	0	0	CS Male and Ber Female
S11786_SI	X	2066561	2066738	CG3621	4.49898	0.129198	4.20704	0.0934922	4.72825	0.0531719	4.4032	0.00521131	90.4382	12.0625	67.3499	6.13243	113.216	5.87686	81.713	0.426402	0.0121459	0.00407195	0.2919	-0.3251	0.06878	0.06434	0	0	1	0	0	0	0	0	CS Male and Ber Female
F44970_SI	2R	20552031	20552202	CG3683	5.24298	0.0750309	4.67017	0.0912919	5.7282	0.14387	5.1754	0.143614	189.583	13.9285	107.011	9.69471	309.823	44.8877	178.06	24.7038	0.00108584	0.000861189	0.5728	-0.5528	0.0942	0.08811	0	0	1	0	0	0	0	0	CS Male and Ber Female
S50935_SI	3R	10716418	10716624	CG3731	5.3851	0.274759	5.04543	0.00970448	5.66838	0.104023	5.34108	0.0395273	223.852	64.0303	155.317	1.51069	290.778	31.6149	208.846	8.2367	0.0408867	0.035512	0.3397	-0.3273	0.1008	0.09426	0	0	1	0	0	0	0	0	CS Male and Ber Female
S50937_SI	3R	10717075	10717445	CG3731	5.14837	0.22953	4.71677	0.0854586	5.66049	0.119613	5.26658	0.0626318	175.249	41.1392	112.081	9.65097	288.81	33.7449	194.003	11.9748	0.00930299	0.0107767	0.4316	-0.3939	0.09721	0.09093	0	0	1	0	0	0	0	0	CS Male and Ber Female
S50938_SI	3R	10717507	10717598	CG3731	5.5822	0.0765678	5.16009	0.115396	5.94017	0.141361	5.55567	0.0843133	266.167	19.9548	174.971	20.8073	382.734	50.5477	259.306	21.4454	0.00292164	0.00352152	0.4221	-0.3845	0.07962	0.07447	0	0	1	0	0	0	0	0	CS Male and Ber Female
S50939_SI	3R	10717673	10718109	CG3731	5.62091	0.187271	5.18033	0.0689253	6.07384	0.121231	5.63148	0.0300675	279.492	54.7638	178.026	12.4117	436.748	53.0375	279.159	8.34503	0.0118073	0.00771009	0.4406	-0.4424	0.1033	0.09663	0	0	1	0	0	0	0	0	CS Male and Ber Female
S48471_SI	3R	5876162	5876664	CG3925	3.19707	0.0610655	2.83464	0.0154639	3.26167	0.0929489	3.00196	0.074419	24.4915	1.51891	17.0256	0.262188	26.1754	2.33005	20.1619	1.4874	0.000573875	0.00396599	0.3624	-0.2597	0.05474	0.0512	0	0	1	0	0	0	0	0	CS Male and Ber Female
S37685_SI	2R	9016365	9016559	CG3955	3.30504	0.142638	2.73179	0.265535	3.57397	0.175085	3.12421	0.0942693	27.4342	3.8884	15.7417	4.43577	36.048	5.81063	22.8086	2.11349	0.0170773	0.0417269	0.5732	-0.4498	0.1433	0.134	0	0	1	0	0	0	0	0	CS Male and Ber Female
S53842_SI	3R	16501944	16502096	CG4000	5.94001	0.15882	5.51481	0.177131	6.58113	0.0635539	5.79028	0.0419404	383.233	63.2491	250.89	42.8418	722.442	45.4859	327.298	13.7438	0.0188705	0.000152366	0.4252	-0.7908	0.1082	0.1012	0	0	1	0	0	0	0	0	CS Male and Ber Female
S53843_SI	3R	16502164	16502927	CG4000	5.91575	0.159358	5.43404	0.158215	6.62713	0.0345291	6.05609	0.120518	374.048	61.3666	230.991	36.5117	755.649	26.2181	428.742	50.395	0.011123	0.00237418	0.4817	-0.571	0.1118	0.1046	0	0	1	0	0	0	0	0	CS Male and Ber Female
S53844_SI	3R	16502990	16503074	CG4000	6.32112	0.186392	5.59155	0.193106	7.26931	0.0829334	6.30491	0.143234	562.629	103.745	271.373	49.2447	1439.27	119.384	550.941	76.8422	0.00413128	0.00032496	0.7296	-0.9644	0.1447	0.1354	0	0	1	0	0	0	0	0	CS Male and Ber Female
S32696_SI	2R	75265	75384	CG40127	5.79024	0.0842775	5.52717	0.0563109	6.14087	0.0924894	5.74428	0.0744856	327.876	28.1525	251.696	14.0243	465.921	41.8537	312.967	22.7944	0.0262066	0.00128168	0.2631	-0.3966	0.07129	0.06668	0	0	1	0	0	0	0	0	CS Male and Ber Female
S43408_SI	2R	18551193	18551379	CG4250	5.18203	0.0539908	4.75248	0.0825828	5.41621	0.0740024	5.09472	0.0601673	178.219	9.71424	116.137	9.67927	225.487	16.6326	163.353	9.65296	0.00207669	0.00913947	0.4296	-0.3215	0.07719	0.07221	0	0	1	0	0	0	0	0	CS Male and Ber Female
S5264_SI	2L	9709622	9710720	CG4364	4.03745	0.066231	3.67923	0.146373	4.34676	0.0811479	4.04723	0.0606424	56.7638	3.7213	39.9053	5.99949	77.419	6.27945	57.3095	3.52776	0.0032017	0.00671721	0.3582	-0.2995	0.06843	0.06401	0	0	1	0	0	0	0	0	CS Male and Ber Female
S48919_SI	3R	6681016	6682134	CG4511	3.3904	0.0856747	3.08211	0.0366415	3.14323	0.10632	2.95171	0.042708	29.7503	2.54105	21.8142	0.80641	23.2758	2.42582	19.1503	0.823544	0.00513681	0.0489113	0.3083	-0.1915	0.06319	0.05911	0	0	1	0	0	0	0	0	CS Male and Ber Female
F44922_SI	2R	20487140	20487344	CG4692	5.85426	0.146478	5.33352	0.208915	6.51738	0.115387	6.03559	0.0936777	351.209	51.1563	210.134	42.4255	680.206	79.0277	419.256	38.633	0.0119455	0.0127385	0.5207	-0.4818	0.1223	0.1144	0	0	1	0	0	0	0	0	CS Male and Ber Female
S23100_SI	3L	5353290	5353511	CG4769	5.4502	0.0422727	4.96502	0.134904	5.86882	0.0568532	5.40325	0.0993228	232.945	9.94918	144.179	19.3179	354.256	19.8214	222.849	21.6807	0.000359888	0.000293317	0.4852	-0.4656	0.06901	0.06455	0	0	1	0	0	0	0	0	CS Male and Ber Female
S40389_SI	2R	13400281	13400489	CG4847	4.04541	0.116706	3.49174	0.252843	3.98705	0.0299247	3.54798	0.113772	57.3966	6.76828	33.5349	8.20238	53.9137	1.58998	34.8959	4.07374	0.00773704	0.0202232	0.5537	-0.4391	0.121	0.1132	0	0	1	0	0	0	0	0	CS Male and Ber Female
S30497_SI	3L	20519938	20520380	CG4858	2.59122	0.15236	2.17348	0.256453	2.8533	0.0791119	2.45526	0.0624661	13.4469	1.96326	8.97306	2.11156	17.3859	1.38239	11.6648	0.740128	0.0493204	0.0454437	0.4177	-0.398	0.1292	0.1208	0	0	1	0	0	0	0	0	CS Male and Ber Female
S18355_SI	X	17043071	17043216	CG5010	5.3594	0.137202	4.85994	0.0784423	5.5979	0.0453496	5.29794	0.0670462	213.9	28.1391	129.278	9.96314	270.068	12.3565	200.224	13.3238	0.000758132	0.0149315	0.4995	-0.3	0.07827	0.07321	0	0	1	0	0	0	0	0	CS Male and Ber Female
S49700_SI	3R	8232254	8233824	CG5167	3.42696	0.0748335	3.04678	0.0855069	3.54727	0.114523	3.27627	0.0743984	30.8406	2.30724	21.0984	1.78441	34.8873	3.91545	26.5251	1.93488	0.00872404	0.0383007	0.3802	-0.271	0.08476	0.07928	0	0	1	0	0	0	0	0	CS Male and Ber Female
S44155_SI	2R	19640488	19640929	CG5532	3.56205	0.124773	3.08629	0.0575246	3.87362	0.0994387	3.50654	0.0422749	35.4166	4.34747	21.9201	1.28095	48.2972	4.88993	33.3524	1.40279	0.0127547	0.0355123	0.4758	-0.3671	0.113	0.1057	0	0	1	0	0	0	0	0	CS Male and Ber Female
S26589_SI	3L	12136845	12137817	CG5642	4.49107	0.122129	4.17167	0.126512	4.74294	0.0814856	4.46198	0.0641526	89.67	11.2546	65.174	8.36263	115.057	9.3821	86.7775	5.5184	0.00926889	0.0133583	0.3194	-0.281	0.0719	0.06725	0	0	1	0	0	0	0	0	CS Male and Ber Female
S18522_SI	X	17526623	17527141	CG5703	4.37861	0.0941974	4.04374	0.115455	4.67613	0.100708	4.41647	0.0958629	79.9615	7.43589	57.2984	6.81366	107.77	11.1281	83.0527	7.73174	0.0117342	0.0323965	0.3349	-0.2597	0.07844	0.07338	0	0	1	0	0	0	0	0	CS Male and Ber Female
S21540_SI	3L	2191940	2192180	CG5707	3.32534	0.0690493	2.97903	0.0719839	3.25674	0.13354	2.79705	0.154648	27.8528	1.92295	19.7028	1.4242	26.138	3.457	16.5241	2.45433	0.0300465	0.00383529	0.3463	-0.4597	0.09639	0.09016	0	0	1	0	0	0	0	0	CS Male and Ber Female
S54253_SI	3R	17040782	17040972	CG5862	3.23929	0.15829	2.72657	0.221188	3.37372	0.0656573	2.95127	0.166879	25.7311	4.11218	15.5245	3.28912	29.2349	1.96625	19.3026	3.0548	0.00921684	0.0192086	0.5127	-0.4225	0.1153	0.1079	0	0	1	0	0	0	0	0	CS Male and Ber Female
S7241_SI	2L	13240336	13240710	CG5945	5.42898	0.0358711	5.18487	0.0853729	5.95555	0.0768833	5.47699	0.0599966	228.015	8.26167	178.992	15.6154	386.742	29.6026	239.416	14.5967	0.0131159	5.74277e-05	0.2441	-0.4786	0.05826	0.05449	0	0	1	0	0	0	0	0	CS Male and Ber Female
S30469_SI	3L	20489692	20490188	CG6020	4.61165	0.217013	4.06648	0.0961603	5.11154	0.100313	4.692	0.0793566	102.303	23.387	58.5341	5.74743	166.532	15.8855	109.298	8.56987	0.00353369	0.012134	0.5452	-0.4195	0.1056	0.09882	0	0	1	0	0	0	0	0	CS Male and Ber Female
S53331_SI	3R	15478673	15479285	CG6184	2.47009	0.170076	1.87734	0.237157	2.72111	0.151113	2.25965	0.0614692	11.9403	2.08711	6.6574	1.53392	15.3282	2.32598	9.59194	0.599676	0.00818941	0.0234299	0.5928	-0.4615	0.1308	0.1223	0	0	1	0	0	0	0	0	CS Male and Ber Female
S6035_SI	2L	10460581	10460801	CG6206	4.66047	0.127595	4.26221	0.0749231	4.6204	0.130105	4.29917	0.0981658	106.248	13.1103	71.098	5.21913	102.169	12.9044	73.8721	7.09268	0.0117863	0.0266364	0.3983	-0.3212	0.09336	0.08733	0	0	1	0	0	0	0	0	CS Male and Ber Female
S25885_SI	3L	10686277	10686606	CG6463	4.55569	0.188092	4.20696	0.140588	5.01134	0.0765774	4.63643	0.0418768	96.3003	18.0822	67.5864	9.18994	150.432	11.3059	103.235	4.31674	0.0368225	0.0180653	0.3487	-0.3749	0.1012	0.09466	0	0	1	0	0	0	0	0	CS Male and Ber Female
F18635_SI	X	17751197	17751683	CG6762	2.37974	0.229446	1.72177	0.105829	2.71367	0.222248	2.19051	0.285817	10.9939	2.53404	5.61574	0.610444	15.353	3.17191	9.18186	2.55116	0.0140071	0.0331713	0.658	-0.5232	0.1588	0.1485	0	0	1	0	0	0	0	0	CS Male and Ber Female
S49186_SI	3R	7389784	7390093	CG6783	7.06598	0.0914006	6.80032	0.0329652	7.51536	0.0938467	7.08037	0.0610745	1174.68	106.602	898.462	29.5951	1841.92	164.93	1189.87	71.3756	0.0198156	0.000459939	0.2657	-0.435	0.06823	0.06382	0	0	1	0	0	0	0	0	CS Male and Ber Female
S30188_SI	3L	20182420	20182879	CG6981	3.42518	0.0729439	3.04186	0.0967907	3.04421	0.0818761	2.64514	0.139333	30.7824	2.22136	21.0096	2.0316	21.0464	1.72898	14.1753	1.92214	0.0380931	0.0222832	0.3833	-0.3991	0.112	0.1048	0	0	1	0	0	0	0	0	CS Male and Ber Female
S31152_SI	3L	21824646	21825305	CG7148	2.17477	0.156068	1.71492	0.128001	2.52219	0.0972985	2.10629	0.254958	8.8717	1.37812	5.58668	0.714906	12.5012	1.25631	8.38923	1.98647	0.0236973	0.0281593	0.4598	-0.4159	0.1222	0.1143	0	0	1	0	0	0	0	0	CS Male and Ber Female
S4198_SI	2L	7752168	7752814	CG7203	7.97381	0.136774	7.53832	0.0510856	8.6088	0.100682	8.14752	0.0246697	2922.33	408.006	1880.32	97.3213	5500.55	554.892	3455.5	84.6351	0.0107109	0.00491163	0.4355	-0.4613	0.1004	0.09394	0	0	1	0	0	0	0	0	CS Male and Ber Female
S19105_SI	X	18749952	18750466	CG7322	3.67316	0.252742	3.23977	0.188244	4.52718	0.068299	3.91981	0.121605	40.2561	10.7236	25.8411	5.09631	92.6627	6.53985	50.6422	6.24018	0.0384575	0.00374458	0.4334	-0.6074	0.1269	0.1187	0	0	1	0	0	0	0	0	CS Male and Ber Female
S29155_SI	3L	17842180	17842483	CG7430	5.37806	0.0931817	5.10643	0.139996	5.68942	0.0880193	5.19997	0.0266161	217.221	19.8618	166.145	22.7189	296.571	25.5836	181.309	4.82296	0.0217509	0.00024618	0.2716	-0.4895	0.071	0.06642	0	0	1	0	0	0	0	0	CS Male and Ber Female
S28942_SI	3L	17468510	17468694	CG7580	5.96984	0.219439	5.45245	0.102541	6.54408	0.181552	5.99192	0.114474	397.859	88.9071	234.155	24.3421	703.355	118.77	401.897	44.574	0.00969911	0.0041876	0.5174	-0.5522	0.1173	0.1098	0	0	1	0	0	0	0	0	CS Male and Ber Female
S28912_SI	3L	17419010	17419179	CG7630	5.96099	0.13891	5.62775	0.140559	6.36034	0.157744	6.04819	0.027921	390.555	56.0181	279.893	39.9737	583.697	87.8208	423.455	11.7266	0.0427479	0.0424824	0.3332	-0.3122	0.09983	0.09338	0	0	1	0	0	0	0	0	CS Male and Ber Female
S58942_SI	3R	25627448	25628381	CG7834	4.25966	0.231832	3.85739	0.0968595	4.64305	0.110861	4.22589	0.0680753	72.1058	17.4656	47.4909	4.65475	104.329	11.1669	68.5417	4.70482	0.023976	0.0136314	0.4023	-0.4172	0.1071	0.1002	0	0	1	0	0	0	0	0	CS Male and Ber Female
S39334_SI	2R	11878364	11878787	CG8314	2.47851	0.128148	2.03004	0.158751	2.75448	0.115376	2.31745	0.218417	11.9885	1.52168	7.6772	1.17732	15.7893	1.74925	10.3057	2.1092	0.0298428	0.024221	0.4485	-0.437	0.1247	0.1166	0	0	1	0	0	0	0	0	CS Male and Ber Female
S33132_SI	2R	2067225	2067875	CG8343	5.48004	0.125378	4.9331	0.127041	6.19536	0.0719814	5.54493	0.230546	241.097	29.5159	139.538	17.0417	491.425	35.4983	260.428	58.4207	0.00772461	0.00150742	0.5469	-0.6504	0.1195	0.1118	0	0	1	0	0	0	0	0	CS Male and Ber Female
S38362_SI	2R	10145937	10146292	CG8531	2.93781	0.13866	2.35635	0.216593	3.092	0.236367	2.64136	0.0387767	18.9988	2.72696	10.7246	2.4424	22.5071	5.65579	14.0393	0.541861	0.0179102	0.0458799	0.5815	-0.4506	0.1466	0.1371	0	0	1	0	0	0	0	0	CS Male and Ber Female
S37470_SI	2R	8545826	8546570	CG8646	0.334104	0.101608	-0.440774	0.405846	0.750017	0.304741	-0.0276013	0.247194	1.40159	0.146319	0.678425	0.259619	2.1894	0.635789	0.993248	0.253476	0.0281811	0.0195484	0.7749	-0.7776	0.213	0.1992	0	0	1	0	0	0	0	0	CS Male and Ber Female
S50216_SI	3R	9193974	9194813	CG8790	4.32069	0.0516716	4.05766	0.123543	4.31381	0.0732669	3.95531	0.0932194	75.3084	3.94557	58.127	6.93264	74.8749	5.47483	52.3645	4.94161	0.0134169	0.00108385	0.263	-0.3585	0.06301	0.05894	0	0	1	0	0	0	0	0	CS Male and Ber Female
S14548_SI	X	9053940	9054018	CG9034	3.99383	0.149245	3.59455	0.145762	4.81464	0.173565	4.25427	0.101667	54.6581	7.89393	36.6625	5.48375	124.738	22.4585	70.6448	7.01938	0.0303769	0.00264465	0.3993	-0.5604	0.1114	0.1042	0	0	1	0	0	0	0	0	CS Male and Ber Female
S3220_SI	2L	6061187	6062021	CG9140	4.99419	0.124574	4.70694	0.084483	5.40909	0.0931369	4.99761	0.053149	148.333	19.0044	110.978	9.41626	224.15	20.6561	148.199	7.9899	0.0127359	0.000701534	0.2872	-0.4115	0.06822	0.06381	0	0	1	0	0	0	0	0	CS Male and Ber Female
S7313_SI	2L	13370624	13370763	CG9306	4.8394	0.188422	4.416	0.159678	5.26783	0.168514	4.78869	0.0265463	127.942	25.112	83.4753	13.4469	196.094	33.5552	120.172	3.17781	0.0190299	0.00613303	0.4234	-0.4791	0.1079	0.1009	0	0	1	0	0	0	0	0	CS Male and Ber Female
S7314_SI	2L	13370842	13371083	CG9306	4.6335	0.113729	4.31055	0.12625	5.27326	0.0940654	4.71044	0.058714	103.324	11.9822	74.8715	9.20494	195.704	18.5741	111.228	6.47291	0.0317331	0.000574526	0.323	-0.5628	0.09088	0.08501	0	0	1	0	0	0	0	0	CS Male and Ber Female
S50447_SI	3R	9591828	9592159	CG9312	3.34706	0.0120855	2.87543	0.131389	3.66175	0.0832965	3.31733	0.0862126	28.4205	0.34462	17.835	2.32913	39.0289	3.16388	27.6556	2.41279	0.00146243	0.00788715	0.4716	-0.3444	0.08073	0.07552	0	0	1	0	0	0	0	0	CS Male and Ber Female
S10200_SI	2L	20860682	20861017	CG9336	5.11172	0.081379	4.72265	0.135563	5.56839	0.153761	5.08058	0.113958	166.318	13.2461	113.173	15.8667	264.302	39.5556	161.563	18.3453	0.0249597	0.00440043	0.3891	-0.4878	0.1044	0.09769	0	0	1	0	0	0	0	0	CS Male and Ber Female
S10205_SI	2L	20865227	20865353	CG9338	3.45486	0.181554	2.76481	0.156965	4.00237	0.208624	3.47637	0.183417	31.9959	5.61654	16.0098	2.59092	55.6539	12.1001	32.7151	6.19671	0.0115888	0.0348424	0.6901	-0.526	0.1613	0.1509	0	0	1	0	0	0	0	0	CS Male and Ber Female
S42423_SI	2R	16912846	16913108	CG9350	4.77294	0.145542	4.31375	0.0543824	5.4974	0.125718	4.908	0.067592	119.125	17.9717	74.7933	4.01403	245.474	29.8507	135.573	9.05306	0.0035629	0.00034501	0.4592	-0.5894	0.08909	0.08334	0	0	1	0	0	0	0	0	CS Male and Ber Female
F48103_SI	3R	5399076	5399335	CG9399	4.029	0.238361	3.56859	0.180388	4.48287	0.092803	4.03381	0.129776	57.2725	13.519	35.8395	6.11489	88.7723	8.14557	56.7893	7.21123	0.0198136	0.0157394	0.4604	-0.4491	0.1182	0.1106	0	0	1	0	0	0	0	0	CS Male and Ber Female
S48134_SI	3R	5451149	5451286	CG9427	3.68656	0.232743	3.08665	0.0343449	4.12067	0.145795	3.52237	0.033152	40.6299	9.3694	21.9123	0.759316	62.0772	8.61183	33.877	1.1189	0.00792425	0.00527769	0.5999	-0.5983	0.1317	0.1231	0	0	1	0	0	0	0	0	CS Male and Ber Female
S33341_SI	2R	2645106	2646404	CG9436	3.4437	0.163603	3.07839	0.111965	3.41879	0.134084	3.11361	0.0410976	31.5886	5.31821	21.8126	2.37352	30.7343	3.98581	22.5147	0.914153	0.0211322	0.0374091	0.3653	-0.3052	0.09497	0.08884	0	0	1	0	0	0	0	0	CS Male and Ber Female
S16958_SI	X	14795985	14796976	CG9512	6.56559	0.0910169	6.07744	0.0493404	6.07397	0.0994624	5.82529	0.0729658	712.214	65.8394	436.269	21.8215	436.014	43.2585	339.355	24.2845	0.000466914	0.0256756	0.4881	-0.2487	0.07175	0.06712	0	0	1	0	0	0	0	0	CS Male and Ber Female
S3418_SI	2L	6466217	6466764	CG9531	2.43044	0.0447647	2.0137	0.0425618	3.13694	0.0819369	2.58012	0.11031	11.3714	0.507953	7.49555	0.322844	23.0928	1.96671	13.2516	1.43124	0.0012371	7.2622e-05	0.4167	-0.5568	0.06974	0.06524	0	0	1	0	0	0	0	0	CS Male and Ber Female
S47455_SI	3R	4166635	4166763	CG9603	5.58044	0.0981392	5.34906	0.0199816	6.05965	0.0637964	5.54173	0.0283856	266.05	26.49	210.439	4.18072	428.884	27.4835	255.188	7.30161	0.0282557	6.20925e-05	0.2314	-0.5179	0.06363	0.05952	0	0	1	0	0	0	0	0	CS Male and Ber Female
S18103_SI	X	16593945	16594203	CG9676	4.7452	0.0407931	3.97795	0.123646	4.91853	0.0353271	4.4812	0.201921	115.095	4.73339	53.6835	6.75614	136.865	4.84871	89.5912	18.9903	0.00282223	0.048453	0.7673	-0.4373	0.144	0.1347	0	0	1	0	0	0	0	0	CS Male and Ber Female
S45716_SI	3R	538861	539918	CG9769	4.43	0.120918	4.08058	0.199263	4.85653	0.0837928	4.42579	0.0588364	84.3501	10.5235	59.9589	11.7383	128.92	10.9682	83.6741	4.83783	0.0183227	0.00331707	0.3494	-0.4307	0.08843	0.08272	0	0	1	0	0	0	0	0	CS Male and Ber Female
S50251_SI	3R	9227401	9227580	CG9796	4.70753	0.0345854	4.31254	0.115926	4.93863	0.0801533	4.6454	0.081646	110.822	3.7993	74.9709	8.92725	139.917	11.2643	104.335	8.39269	0.00593644	0.0229636	0.395	-0.2932	0.08279	0.07744	0	0	1	0	0	0	0	0	CS Male and Ber Female
S32649_SI	U	9469614	9470353	CR40668	3.00562	0.199933	1.91928	0.237915	4.17717	0.289674	2.94801	0.128451	20.4712	4.12372	6.94273	1.59281	67.3496	20.7293	19.173	2.45937	0.00327549	0.000825294	1.0863	-1.2292	0.2082	0.1948	0	0	1	0	0	0	0	0	CS Male and Ber Female
S29485_SI	3L	18896053	18897789	CSN1b	2.88463	0.0971484	2.6171	0.040015	3.09847	0.101788	2.82087	0.0864655	17.9541	1.77544	13.7034	0.553576	22.252	2.33325	16.8327	1.41892	0.0218493	0.0122154	0.2675	-0.2776	0.06999	0.06547	0	0	1	0	0	0	0	0	CS Male and Ber Female
S29432_SI	3L	18820456	18821294	Cat	5.15255	0.128968	4.83715	0.0158799	5.55051	0.085956	5.3222	0.0315521	173.849	22.9676	126.12	2.00948	258.079	21.9814	204.903	6.41891	0.00362565	0.0176234	0.3154	-0.2283	0.06135	0.05739	0	0	1	0	0	0	0	0	CS Male and Ber Female
S54635_SI	3R	17852170	17852788	Cchl	4.1206	0.123855	3.7624	0.13353	4.51339	0.0917964	4.06158	0.0725556	61.9081	7.51704	43.3127	5.92839	91.5248	8.64009	58.1684	4.25314	0.0167552	0.00252241	0.3582	-0.4518	0.08922	0.08346	0	0	1	0	0	0	0	0	CS Male and Ber Female
S44491_SI	2R	19919062	19921095	Chi	2.36259	0.0943909	2.07345	0.0535196	2.68465	0.0945107	2.21781	0.0836371	10.6494	0.978946	7.95987	0.429854	14.7023	1.39011	9.2085	0.764296	0.0153381	0.000356662	0.2891	-0.4668	0.0709	0.06632	0	0	1	0	0	0	0	0	CS Male and Ber Female
F49383_SI	3R	7645270	7646021	CoVa	5.97377	0.0815927	5.66385	0.108035	6.36788	0.0858628	5.974	0.103123	393.868	32.8328	289.401	32.1163	584.389	48.1247	394.445	39.5475	0.0184507	0.00270513	0.3099	-0.3939	0.07854	0.07347	0	0	1	0	0	0	0	0	CS Male and Ber Female
S59078_SI	3R	25756273	25757446	Cog7	1.77891	0.21022	1.34725	0.224024	2.39324	0.0667287	1.91709	0.0221309	6.01369	1.31311	3.91393	0.919482	10.9673	0.738221	6.80227	0.151484	0.0202632	0.00776713	0.4317	-0.4761	0.1113	0.1041	0	0	1	0	0	0	0	0	CS Male and Ber Female
S25290_SI	3L	9397895	9398021	Cpr67B	4.72695	0.153793	4.39545	0.116608	5.1198	0.122811	4.56941	0.153582	113.849	17.6226	81.4431	9.23469	168.223	19.7327	97.2376	14.5954	0.0344812	0.000938115	0.3315	-0.5504	0.09488	0.08875	0	0	1	0	0	0	0	0	CS Male and Ber Female
S25291_SI	3L	9398390	9399280	Cpr67B	4.59159	0.0107433	4.28947	0.0240418	4.86957	0.090977	4.54863	0.0891349	98.655	1.0606	72.9423	1.76509	130.674	12.0488	94.7505	8.30239	0.00517062	0.00215307	0.3021	-0.3209	0.06199	0.05798	0	0	1	0	0	0	0	0	CS Male and Ber Female
S57682_SI	3R	22915417	22916328	Cpr97Eb	4.87543	0.155467	4.5835	0.0238982	5.17304	0.110274	4.90512	0.0538228	132.062	19.7131	97.8752	2.35105	177.261	19.6665	135.109	7.20337	0.0319815	0.0350956	0.2919	-0.2679	0.08228	0.07697	0	0	1	0	0	0	0	0	CS Male and Ber Female
S7602_SI	2L	13978808	13979074	Cyp28a5	4.44826	0.102661	4.18202	0.083187	4.75454	0.136548	4.46435	0.134941	85.7842	9.02651	65.6484	5.4047	116.949	16.6755	87.4063	12.2084	0.0479318	0.0227703	0.2662	-0.2902	0.0818	0.07652	0	0	1	0	0	0	0	0	CS Male and Ber Female
S2772_SI	2L	5211881	5212150	Cyp28d1	4.62184	0.0754672	4.2878	0.134378	5.38798	0.108616	5.1356	0.046864	101.871	7.51627	73.255	10.1435	219.738	24.0886	170.092	8.05968	0.00589154	0.0207977	0.334	-0.2524	0.06993	0.06542	0	0	1	0	0	0	0	0	CS Male and Ber Female
S11794_SI	X	2071754	2072313	Cyp4d2	3.13778	0.100247	2.78354	0.157984	3.65924	0.103216	3.11886	0.021811	23.1314	2.38108	16.3124	2.60725	38.9915	4.1828	22.6242	0.493486	0.0220818	0.000916485	0.3542	-0.5404	0.09286	0.08686	0	0	1	0	0	0	0	0	CS Male and Ber Female
S11795_SI	X	2072370	2072761	Cyp4d2	2.7884	0.0701932	2.45225	0.169465	3.53603	0.126565	2.98754	0.0263247	16.2818	1.1519	11.7292	2.06324	34.5452	4.62099	19.8413	0.525905	0.0433995	0.00153285	0.3361	-0.5485	0.101	0.09449	0	0	1	0	0	0	0	0	CS Male and Ber Female
S38725_SI	2R	10760441	10760970	Cyp6a22	1.32356	0.0638219	0.582853	0.337333	1.90086	0.170208	1.24727	0.394579	3.76183	0.236835	1.86158	0.642915	6.7674	1.21535	3.65575	1.32265	0.0164147	0.0225229	0.7407	-0.6536	0.1838	0.172	0	0	1	0	0	0	0	0	CS Male and Ber Female
S50532_SI	3R	9856598	9856846	Cyp6d5	5.49299	0.112577	5.04732	0.134137	5.57537	0.0806034	5.26253	0.0545462	244.004	27.1245	156.544	21.1046	264.49	21.2926	193.162	10.6478	0.00460492	0.0251011	0.4457	-0.3128	0.08986	0.08406	0	0	1	0	0	0	0	0	CS Male and Ber Female
S33470_SI	2R	2860293	2861505	Cyp6u1	1.90985	0.0601487	1.59091	0.0914315	2.45288	0.182734	2.1374	0.0362981	6.76026	0.410976	4.9217	0.439208	11.7682	2.15321	8.48108	0.305105	0.0283941	0.0212672	0.3189	-0.3155	0.08779	0.08212	0	0	1	0	0	0	0	0	CS Male and Ber Female
S33920_SI	2R	3421013	3421235	Cyt-b5	5.32616	0.0113378	5.0469	0.11984	5.82545	0.037856	5.47678	0.0340304	205.655	2.33257	156.293	19.0206	338.996	12.9726	239.169	8.19041	0.0103962	0.00151028	0.2793	-0.3487	0.06408	0.05994	0	0	1	0	0	0	0	0	CS Male and Ber Female
S50478_SI	3R	9610039	9611401	Dip-B	3.81791	0.0702085	3.58284	0.0800809	4.1067	0.0876463	3.76388	0.0572281	45.584	3.19956	36.0534	2.93273	60.9168	5.13759	43.1627	2.48468	0.0140741	0.000697524	0.2351	-0.3428	0.05679	0.05312	0	0	1	0	0	0	0	0	CS Male and Ber Female
F921_SI	2L	1727646	1727880	Eno	5.86562	0.0459877	5.47135	0.19429	6.46929	0.10928	5.94338	0.173993	352.947	16.0888	240.888	48.9401	647.947	71.7303	385.008	64.8642	0.0181607	0.00188569	0.3943	-0.5259	0.09963	0.0932	0	0	1	0	0	0	0	0	CS Male and Ber Female
S55725_SI	3R	19763843	19764277	Gdh	5.07696	0.200563	4.74916	0.1953	5.33522	0.0868949	4.98604	0.0405047	162.45	32.5828	116.905	21.4357	208.103	17.9195	146.436	5.99187	0.0377473	0.0195128	0.3278	-0.3492	0.0956	0.08943	0	0	1	0	0	0	0	0	CS Male and Ber Female
S22718_SI	3L	4289246	4289880	Hexo1	3.38337	0.0772367	2.65159	0.0992178	3.45836	0.169452	3.09324	0.0846561	29.5293	2.32135	14.2229	1.39798	32.1127	5.52854	22.1012	1.87883	7.57006e-05	0.00818618	0.7318	-0.3651	0.08612	0.08056	0	0	1	0	0	0	0	0	CS Male and Ber Female
S8405_SI	2L	16449803	16450500	Idgf2	5.06612	0.0327713	4.82672	0.125476	4.88761	0.0814304	4.71022	0.0712442	158.614	5.14979	125.469	16.163	132.972	11.0743	111.264	7.85533	0.0112626	0.0389925	0.2394	-0.1774	0.05569	0.0521	0	0	1	0	0	0	0	0	CS Male and Ber Female
F16359_SI	X	13225155	13226030	Jafrac1	5.33109	0.0850726	4.99068	0.0305513	5.48731	0.0490684	5.2653	0.00893002	207.161	17.5178	147.082	4.47795	241.824	11.7714	193.51	1.72976	0.00300346	0.0264941	0.3404	-0.222	0.06445	0.06029	0	0	1	0	0	0	0	0	CS Male and Ber Female
S41291_SI	2R	14743272	14744196	Jheh2	4.11083	0.051439	3.8131	0.127119	4.32021	0.109732	3.88383	0.0744743	61.0508	3.09353	45.5298	5.59173	75.5458	8.32211	48.7012	3.68621	0.022558	0.00127203	0.2977	-0.4364	0.07836	0.0733	0	0	1	0	0	0	0	0	CS Male and Ber Female
S49648_SI	3R	8178336	8179666	MBD-R2	2.62536	0.00593777	2.35774	0.120038	2.79729	0.0228854	2.46196	0.0835438	13.8097	0.0821273	10.6188	1.30613	16.4033	0.374276	11.7554	1.0001	0.0415007	0.0085509	0.2676	-0.3353	0.07966	0.07451	0	0	1	0	0	0	0	0	CS Male and Ber Female
S27514_SI	3L	14531104	14531521	Mpcp	5.55313	0.237308	5.194	0.0798999	6.03128	0.0825587	5.75334	0.014191	262.78	59.4455	180.567	14.2261	417.332	35.3051	315.264	4.47872	0.0174331	0.0452373	0.3591	-0.2779	0.09011	0.08429	0	0	1	0	0	0	0	0	CS Male and Ber Female
S20350_SI	3L	185926	186317	Mtch	4.03523	0.0588583	3.686	0.0893171	4.26224	0.0655842	3.83599	0.0139226	56.6211	3.31959	39.9899	3.50306	71.0829	4.64933	46.3422	0.642877	0.00657013	0.00102711	0.3492	-0.4262	0.07437	0.06957	0	0	1	0	0	0	0	0	CS Male and Ber Female
F54638_SI	3R	17853508	17854870	ND42	4.59542	0.127967	4.14547	0.0908344	4.96496	0.0936305	4.62583	0.0308727	99.5845	13.1757	63.324	5.885	143.775	13.4397	102.12	3.1287	0.00108779	0.00499367	0.45	-0.3391	0.07402	0.06924	0	0	1	0	0	0	0	0	CS Male and Ber Female
S53027_SI	3R	14853074	14853737	NP15.6	4.69571	0.141551	4.21909	0.110883	5.15266	0.073394	4.77838	0.0614197	110.208	15.5346	68.2484	7.47979	173.242	12.7895	119.06	7.19117	0.00123189	0.00424894	0.4766	-0.3743	0.07972	0.07457	0	0	1	0	0	0	0	0	CS Male and Ber Female
S55134_SI	3R	18807179	18807567	Nha2	2.49493	0.362765	1.98589	0.237209	3.26708	0.137959	2.77526	0.175804	12.6321	4.17822	7.42472	1.78438	26.4205	3.58449	16.213	2.95279	0.043589	0.0374759	0.509	-0.4918	0.1531	0.1432	0	0	1	0	0	0	0	0	CS Male and Ber Female
S27121_SI	3L	13349633	13349743	Nplp2	7.78293	0.219076	7.424	0.0205111	8.31258	0.0188438	7.97639	0.11197	2437.73	528.676	1675.95	34.3082	4075.34	76.9996	2923.52	325.043	0.0241922	0.0240285	0.3589	-0.3362	0.09575	0.08956	0	0	1	0	0	0	0	0	CS Male and Ber Female
S27123_SI	3L	13350108	13350328	Nplp2	8.07844	0.192588	7.71799	0.0377776	8.34674	0.0715363	8.035	0.0366911	3264.74	638.651	2249.51	84.9636	4224.63	308.773	3088.51	112.786	0.00650633	0.0105344	0.3604	-0.3117	0.07664	0.07169	0	0	1	0	0	0	0	0	CS Male and Ber Female
S43152_SI	2R	18111537	18111988	Oatp58Dc	2.87436	0.0762942	2.30812	0.169777	3.23061	0.154515	2.78145	0.0688742	17.7481	1.33347	10.1492	1.63191	25.5142	3.72962	16.1679	1.11455	0.00174344	0.0054381	0.5662	-0.4492	0.09928	0.09287	0	0	1	0	0	0	0	0	CS Male and Ber Female
S34451_SI	2R	4022472	4022588	Obp44a	6.62137	0.165825	6.32425	0.0340692	7.4532	0.0685742	6.81615	0.0927152	757.908	126.188	558.153	18.8688	1728.42	118.387	915.038	82.471	0.0369806	0.00014012	0.2971	-0.637	0.0863	0.08072	0	0	1	0	0	0	0	0	CS Male and Ber Female
S58877_SI	3R	25549160	25549310	Pcd	4.05576	0.206931	3.6782	0.109224	4.58894	0.0916267	4.07713	0.154125	58.589	12.7488	39.7358	4.46656	98.6968	8.88594	59.4573	9.51004	0.0345696	0.00402965	0.3776	-0.5118	0.1081	0.1011	0	0	1	0	0	0	0	0	CS Male and Ber Female
F1891_SI	2L	3466242	3466416	Pdsw	4.60609	0.175782	4.057	0.132645	5.21875	0.12493	4.77079	0.0821757	101.16	18.5671	58.1443	7.83789	185.742	21.7673	118.281	9.90337	0.00522772	0.0121572	0.5491	-0.448	0.1128	0.1056	0	0	1	0	0	0	0	0	CS Male and Ber Female
S44484_SI	2R	19914056	19914139	PebIII	6.54154	0.262292	5.77063	0.168428	7.31968	0.146685	6.36046	0.17835	710.097	196.917	323.873	56.7457	1521.9	221.527	584.463	98.7673	0.00421323	0.000532195	0.7709	-0.9592	0.1534	0.1435	0	0	1	0	0	0	0	0	CS Male and Ber Female
F17315_SI	X	15596542	15596695	Pis	4.926	0.243931	4.44471	0.0822667	5.29967	0.0448119	4.90105	0.0426608	140.647	35.3621	85.3691	7.1014	200.422	8.99189	134.513	5.74871	0.0034249	0.00759994	0.4813	-0.3986	0.09288	0.08688	0	0	1	0	0	0	0	0	CS Male and Ber Female
S17318_SI	X	15597603	15597798	Pis	5.56833	0.0499113	5.34657	0.0475865	5.89995	0.0454635	5.52262	0.10802	262.213	12.9031	210.044	9.85503	365.304	16.6976	251.245	26.2479	0.0075591	8.74416e-05	0.2218	-0.3773	0.04829	0.04517	0	0	1	0	0	0	0	0	CS Male and Ber Female
F53447_SI	3R	15711216	15711758	Pk92B	2.7019	0.0168592	2.24974	0.0935705	2.81717	0.114077	2.29978	0.183353	14.9094	0.252357	9.51255	0.868704	16.811	1.90691	10.0843	1.84968	0.00847518	0.00221246	0.4522	-0.5174	0.1003	0.09383	0	0	1	0	0	0	0	0	CS Male and Ber Female
S42376_SI	2R	16882372	16882498	Pros29	3.6226	0.446885	2.90385	0.107392	3.53806	0.255954	2.93369	0.0708112	39.8095	15.7445	18.313	1.90221	35.2837	9.48958	18.8285	1.34048	0.020213	0.03481	0.7188	-0.6044	0.1853	0.1733	0	0	1	0	0	0	0	0	CS Male and Ber Female
S42539_SI	2R	17062822	17063178	Pu	5.23455	0.061419	4.69128	0.053363	5.86477	0.095265	5.56328	0.0906178	187.88	11.4588	109.095	5.73526	353.603	33.6438	261.401	24.2284	0.000258442	0.0105811	0.5433	-0.3015	0.07418	0.06939	0	0	1	0	0	0	0	0	CS Male and Ber Female
F880_SI	2L	1612686	1613423	RFeSP	5.18094	0.136273	4.83623	0.0452398	5.61827	0.0991797	5.20659	0.0390357	178.976	25.0823	126.079	5.63399	276.432	27.4945	182.563	7.06691	0.0188329	0.00425135	0.3447	-0.4117	0.08769	0.08202	0	0	1	0	0	0	0	0	CS Male and Ber Female
S34477_SI	2R	4049184	4049729	RagC	2.96717	0.10079	2.47154	0.160531	3.30635	0.151542	2.98085	0.0882284	19.5028	1.96489	11.945	1.97631	27.5154	4.01362	19.7549	1.70291	0.00247414	0.0221858	0.4956	-0.3255	0.0913	0.0854	0	0	1	0	0	0	0	0	CS Male and Ber Female
F4698_SI	2L	8382815	8383270	Rcd4	1.52195	0.186374	0.928078	0.151744	1.88203	0.187831	1.30521	0.07864	4.63293	0.824798	2.5491	0.385766	6.65537	1.27239	3.6961	0.292472	0.0454164	0.0381511	0.5939	-0.5768	0.1803	0.1686	0	0	1	0	0	0	0	0	CS Male and Ber Female
S53579_SI	3R	15906772	15908172	Rh3	6.09928	0.0935908	5.71814	0.0731441	6.414	0.0808529	6.17723	0.0764424	446.856	42.7101	304.883	22.3577	611.828	49.3022	482.593	36.7408	0.00137203	0.0192619	0.3811	-0.2368	0.06466	0.06049	0	0	1	0	0	0	0	0	CS Male and Ber Female
S41652_SI	2R	15329948	15329994	RpL11	4.53103	0.259406	3.79499	0.352971	5.23949	0.10249	4.55537	0.156875	94.8687	23.0022	46.2308	14.5923	189.33	19.8804	95.9087	14.5572	0.0449827	0.0462689	0.736	-0.6841	0.2229	0.2085	0	0	1	0	0	0	0	0	CS Male and Ber Female
F45389_SI	3LHet	2397792	2398454	RpL15	6.43414	0.0320821	6.16669	0.0356354	6.58184	0.100301	6.39167	0.046091	622.963	19.9628	476.807	16.8715	724.578	71.9895	597.274	27.3789	0.0100718	0.0432491	0.2675	-0.1902	0.06105	0.0571	0	0	1	0	0	0	0	0	CS Male and Ber Female
S45192_SI	2R	20855968	20856574	RpL19	6.40402	0.107197	5.93953	0.0592169	6.60734	0.0740081	6.39713	0.0687803	606.625	66.5541	380.198	22.2674	742.03	54.8413	601.057	40.5812	0.000406618	0.0421013	0.4645	-0.2102	0.0671	0.06276	0	0	1	0	0	0	0	0	CS Male and Ber Female
S11150_SI	X	659117	659172	RpL22	5.7709	0.139561	5.07086	0.109509	6.46042	0.077877	6.03972	0.141426	322.859	43.151	159.962	18.0303	640.816	51.3951	422.509	57.2968	0.00352095	0.0440555	0.7	-0.4207	0.1356	0.1268	0	0	1	0	0	0	0	0	CS Male and Ber Female
S7344_SI	2L	13394123	13394799	RpL24	5.74467	0.128979	5.13323	0.100409	5.94078	0.0791998	5.67514	0.0241884	314.285	41.4946	170.124	16.5824	381.115	29.6013	291.586	7.09642	0.000157104	0.0291291	0.6114	-0.2656	0.07855	0.07348	0	0	1	0	0	0	0	0	CS Male and Ber Female
S7345_SI	2L	13394865	13394940	RpL24	6.52182	0.178259	5.75907	0.0838138	6.76272	0.121194	6.39951	0.075362	686.913	118.819	317.809	27.2469	869.674	102.305	602.674	44.4385	0.000449286	0.0351181	0.7628	-0.3632	0.1116	0.1044	0	0	1	0	0	0	0	0	CS Male and Ber Female
S42626_SI	2R	17181559	17181666	RpL29	7.21601	0.170352	6.85774	0.0525171	7.46623	0.128946	7.20458	0.0724436	1373.87	223.024	952.091	50.507	1758.49	212.947	1347.9	95.5418	0.00819454	0.0324158	0.3583	-0.2616	0.07906	0.07395	0	0	1	0	0	0	0	0	CS Male and Ber Female
S11099_SI	X	522350	522719	RpL36	6.29322	0.101419	5.98483	0.0960607	6.69622	0.0592411	6.33412	0.0210775	542.774	56.192	398.555	37.2211	810.411	48.2705	563.555	11.847	0.0129193	0.00303581	0.3084	-0.3621	0.07342	0.06867	0	0	1	0	0	0	0	0	CS Male and Ber Female
S11100_SI	X	522784	522911	RpL36	7.49525	0.0484555	7.08177	0.0707578	7.86004	0.104186	7.37171	0.0906829	1800.89	87.4458	1192.04	82.9446	2601.9	259.452	1594.64	140.743	0.00292512	0.000528445	0.4135	-0.4883	0.078	0.07297	0	0	1	0	0	0	0	0	CS Male and Ber Female
S2702_SI	2L	5071227	5071355	RpL37A	6.94573	0.0387215	6.41173	0.078227	6.93044	0.119734	6.69315	0.110783	1039.23	40.4527	610.203	48.4748	1028.28	117.286	810.097	86.8569	0.000438669	0.0476994	0.534	-0.2373	0.07785	0.07283	0	0	1	0	0	0	0	0	CS Male and Ber Female
S2201_SI	2L	4228012	4228563	RpL40	6.48221	0.0941407	6.0875	0.0591976	6.58855	0.10259	6.37035	0.0502527	655.378	63.272	440.831	25.9929	729.557	73.1129	584.754	29.1929	0.0014796	0.0367784	0.3947	-0.2182	0.06767	0.0633	0	0	1	0	0	0	0	0	CS Male and Ber Female
S59993_SI	3R	27421770	27421967	RpL6	6.80342	0.098027	6.39276	0.036892	6.96474	0.135261	6.68951	0.139943	903.78	87.1311	597.779	22.2408	1065.92	143.645	809.074	109.334	0.00802204	0.04771	0.4107	-0.2752	0.09031	0.08447	0	0	1	0	0	0	0	0	CS Male and Ber Female
F13461_SI	X	6427157	6427318	RpL7A	6.10481	0.174924	5.47504	0.0817931	6.21735	0.102745	5.76335	0.0805804	452.616	79.5791	239.191	19.5223	503.351	51.3198	319.094	25.2034	0.000230969	0.00169934	0.6298	-0.454	0.08479	0.07932	0	0	1	0	0	0	0	0	CS Male and Ber Female
S13458_SI	X	6425868	6426238	RpL7A	6.40957	0.115479	5.91997	0.0778888	6.61952	0.117264	6.36782	0.0277601	610.365	71.4503	373.148	28.6032	753.412	86.6812	582.935	16.2965	0.00100829	0.0405947	0.4896	-0.2517	0.07971	0.07456	0	0	1	0	0	0	0	0	CS Male and Ber Female
F6361_SI	2L	11004006	11004122	RpL9	6.26328	0.115885	5.68068	0.12216	6.48217	0.0328682	6.09799	0.153723	527.244	59.2621	294.583	34.9165	653.651	21.714	448.39	66.2432	0.00558681	0.0395312	0.5826	-0.3842	0.121	0.1132	0	0	1	0	0	0	0	0	CS Male and Ber Female
S392_SI	2L	419931	420146	RpLP1	7.07988	0.0138298	6.4477	0.0928297	7.10373	0.110875	6.82803	0.10993	1187.9	16.414	633.062	58.5255	1221.98	130.476	927.067	100.817	7.00273e-05	0.0171087	0.6322	-0.2757	0.0737	0.06894	0	0	1	0	0	0	0	0	CS Male and Ber Female
S19420_SI	X	19492466	19493111	RpS10b	6.20119	0.117069	5.65084	0.109512	6.39549	0.0732118	6.18846	0.0709178	495.645	59.8418	285.692	32.1086	600.333	43.4949	487.904	33.8839	4.8391e-05	0.0295607	0.5503	-0.207	0.0614	0.05743	0	0	1	0	0	0	0	0	CS Male and Ber Female
F4669_SI	2L	8364541	8364609	RpS13	7.34324	0.135045	6.87345	0.124239	7.67213	0.119276	7.25161	0.142533	1555.14	209.746	971.168	117.153	2158.89	249.532	1419.68	193.565	0.0186882	0.0235951	0.4698	-0.4205	0.1193	0.1116	0	0	1	0	0	0	0	0	CS Male and Ber Female
S39807_SI	2R	12458131	12458353	RpS15	6.54296	0.108804	6.02273	0.0467879	6.68181	0.108933	6.44997	0.108803	697.135	78.0465	413.006	19.5657	801.293	86.2508	635.202	69.8713	0.000370549	0.0427831	0.5202	-0.2318	0.07426	0.06947	0	0	1	0	0	0	0	0	CS Male and Ber Female
S25317_SI	3L	9421789	9422214	RpS17	5.63586	0.148714	5.19102	0.0911961	5.80217	0.0694968	5.54875	0.0868991	282.385	42.3116	180.153	16.5851	331.612	22.8559	257.556	22.0093	0.00173155	0.035278	0.4448	-0.2534	0.07791	0.07288	0	0	1	0	0	0	0	0	CS Male and Ber Female
F42015_SI	2R	16151527	16151615	RpS18	4.25019	0.0742477	3.36357	0.288133	4.58809	0.217127	4.04404	0.141244	70.2475	5.21775	29.6528	7.74341	100.127	23.005	57.4385	8.1576	0.00245501	0.0311882	0.8866	-0.544	0.1631	0.1526	0	0	1	0	0	0	0	0	CS Male and Ber Female
S42016_SI	2R	16151752	16151937	RpS18	6.95736	0.0580419	6.37497	0.0420556	7.27991	0.10011	6.86192	0.0603824	1052.04	61.2461	587.313	24.4604	1456.25	142.939	956.36	57.6241	0.000611888	0.004153	0.5824	-0.418	0.08872	0.08299	0	0	1	0	0	0	0	0	CS Male and Ber Female
S53938_SI	3R	16647901	16647995	RpS20	6.35257	0.0980516	5.71766	0.0708424	6.57694	0.0818809	6.23032	0.184982	575.775	54.7791	304.705	21.8236	720.151	59.1929	513.572	90.8212	0.000924042	0.0286372	0.6349	-0.3466	0.1022	0.09557	0	0	1	0	0	0	0	0	CS Male and Ber Female
S38307_SI	2R	10104035	10104132	RpS23	5.84282	0.126156	5.05799	0.0618043	6.01862	0.155793	5.61053	0.145313	346.548	42.3627	157.476	9.83893	414.64	61.2794	275.163	38.2105	0.000292487	0.0168482	0.7848	-0.4081	0.1088	0.1018	0	0	1	0	0	0	0	0	CS Male and Ber Female
S43369_SI	2R	18528859	18528923	RpS24	6.25224	0.276473	5.74932	0.225246	6.7238	0.0711786	6.22909	0.112561	532.383	144.102	319.226	69.7547	833.543	58.4778	509.393	55.4326	0.0216284	0.0164723	0.5029	-0.4947	0.1313	0.1229	0	0	1	0	0	0	0	0	CS Male and Ber Female
S56817_SI	3R	21073155	21073222	RpS27	5.11534	0.056236	4.39427	0.0767916	5.55793	0.0754017	4.99705	0.0801072	166.734	9.44374	81.1423	6.10005	259.837	19.4878	148.294	11.9298	0.00129878	0.00474836	0.7211	-0.5609	0.1215	0.1136	0	0	1	0	0	0	0	0	CS Male and Ber Female
S14712_SI	X	9448655	9448961	RpS28b	6.69949	0.0532336	6.28201	0.0341029	6.95197	0.137105	6.57959	0.0780199	812.766	43.6711	535.072	18.2454	1052.3	135.446	721.687	55.2858	0.00925509	0.0122632	0.4175	-0.3724	0.09395	0.08788	0	0	1	0	0	0	0	0	CS Male and Ber Female
S48352_SI	3R	5604499	5604800	RpS29	7.29229	0.0571798	7.04842	0.0567492	7.42848	0.11133	7.10725	0.0702492	1470.55	85.425	1152.29	66.09	1690.88	180.953	1222.76	84.2225	0.0239744	0.00297699	0.2439	-0.3212	0.06494	0.06075	0	0	1	0	0	0	0	0	CS Male and Ber Female
F27056_SI	3L	13035014	13035114	RpS4	3.72215	0.366641	3.02495	0.289238	4.31294	0.211892	3.56273	0.0917642	43.2782	16.2035	21.1764	6.14083	75.9442	16.3987	35.3573	3.17972	0.0289942	0.0136437	0.6972	-0.7502	0.1927	0.1802	0	0	1	0	0	0	0	0	CS Male and Ber Female
S27063_SI	3L	13036674	13037012	RpS4	6.33392	0.137912	5.78162	0.0594972	6.54269	0.144347	6.24543	0.105839	567.017	80.5852	324.67	19.5875	699.587	100.715	517.542	53.1058	0.000693453	0.0252683	0.5523	-0.2973	0.08551	0.07998	0	0	1	0	0	0	0	0	CS Male and Ber Female
S9288_SI	2L	18832361	18833244	ScpX	3.15131	0.226898	2.81425	0.111423	3.40247	0.09999	3.06356	0.0940041	23.7758	5.48416	16.7483	1.80596	30.1501	2.97319	21.4661	1.98732	0.0476568	0.0340192	0.3371	-0.3389	0.1034	0.09675	0	0	1	0	0	0	0	0	CS Male and Ber Female
S33365_SI	2R	2695595	2696031	SdhB	4.86382	0.253423	4.3167	0.19469	5.19871	0.122647	4.79216	0.138168	132.356	34.1568	75.9011	14.9482	182.046	21.7836	121.329	16.6861	0.0118787	0.04011	0.5471	-0.4065	0.1284	0.1201	0	0	1	0	0	0	0	0	CS Male and Ber Female
S49029_SI	3R	7034856	7035462	SdhC	4.73047	0.110399	4.29144	0.0788701	5.13907	0.0827425	4.81574	0.0430253	113.816	12.8091	73.2209	5.64921	170.99	13.8631	123.514	5.32686	0.00289559	0.0133192	0.439	-0.3233	0.0827	0.07736	0	0	1	0	0	0	0	0	CS Male and Ber Female
S15743_SI	X	11781664	11782277	SelG	3.57732	0.0508078	3.27618	0.0487364	3.94731	0.0508121	3.64057	0.067194	35.8086	1.84521	26.4953	1.27835	51.8461	2.64711	38.1713	2.59757	0.00144753	0.000768794	0.3011	-0.3067	0.05148	0.04815	0	0	1	0	0	0	0	0	CS Male and Ber Female
S26038_SI	3L	11105381	11105948	Sod	5.35886	0.182463	5.07461	0.0478461	5.85244	0.0324688	5.37594	0.0380334	214.921	40.8326	160.033	7.70713	348.22	11.1502	216.247	8.14601	0.0229008	0.000474224	0.2842	-0.4765	0.07503	0.07019	0	0	1	0	0	0	0	0	CS Male and Ber Female
S39957_SI	2R	12660421	12661143	Sod2	4.2852	0.202654	3.98407	0.0848746	4.66794	0.0834996	4.33986	0.0359235	73.6111	14.7712	53.8663	4.66744	106.755	8.82105	76.7295	2.73551	0.0395382	0.0182375	0.3011	-0.3281	0.0887	0.08297	0	0	1	0	0	0	0	0	CS Male and Ber Female
S47130_SI	3R	3588357	3588643	Sp7	3.39207	0.170477	2.59688	0.212031	3.9228	0.195327	3.3555	0.163667	30.0226	5.26633	13.6319	3.04095	51.2859	10.3567	28.909	4.50579	0.000625987	0.00440844	0.7952	-0.5673	0.1215	0.1136	0	0	1	0	0	0	0	0	CS Male and Ber Female
S28674_SI	3L	16836203	16836478	TSG101	4.11886	0.0868231	3.78295	0.159245	4.31688	0.0904038	3.99624	0.0785072	61.6451	5.42675	44.3247	7.23562	75.1826	6.71973	54.5043	4.228	0.00906243	0.00799631	0.3359	-0.3206	0.07534	0.07047	0	0	1	0	0	0	0	0	CS Male and Ber Female
S38265_SI	2R	10050571	10051641	Tango7	4.38022	0.0528885	4.01788	0.163724	4.61821	0.0983191	4.32785	0.0376524	79.9305	4.27936	56.0803	9.13545	101.682	10.0648	75.8167	2.82498	0.00634858	0.0160912	0.3623	-0.2904	0.07676	0.07181	0	0	1	0	0	0	0	0	CS Male and Ber Female
S49031_SI	3R	7035975	7037006	Tctp	6.16032	0.0652803	5.95363	0.00968196	6.21505	0.077561	6.01198	0.0262136	474.251	30.7045	385.16	3.73773	501.355	39.0082	408.383	10.6704	0.0091204	0.00672609	0.2067	-0.2031	0.0464	0.04341	0	0	1	0	0	0	0	0	CS Male and Ber Female
S10818_SI	2L	22257653	22257902	Tif-IA	3.46755	0.126305	2.90677	0.0694235	3.9861	0.145289	3.36911	0.13068	32.2245	3.91201	18.3273	1.28996	54.2695	7.80471	29.2213	3.9147	0.00132524	0.000387595	0.5608	-0.617	0.09469	0.08858	0	0	1	0	0	0	0	0	CS Male and Ber Female
S59242_SI	3R	25958698	25959170	Tpi	5.33444	0.197631	4.92472	0.052849	5.68078	0.0982019	5.39812	0.0222236	210.134	42.8685	137.78	7.36908	294.251	29.3535	221.028	4.88812	0.010051	0.049413	0.4097	-0.2827	0.09348	0.08745	0	0	1	0	0	0	0	0	CS Male and Ber Female
S33507_SI	2R	2897365	2897550	Tsp42Ed	2.91027	0.098928	1.99472	0.0812129	3.49629	0.183317	3.10118	0.162184	18.4228	1.86893	7.36652	0.610492	33.3891	5.64256	22.4181	3.5859	0.000124446	0.0261078	0.9156	-0.3951	0.1144	0.107	0	0	1	0	0	0	0	0	CS Male and Ber Female
S29192_SI	3L	17888866	17888954	Tsp74F	4.13301	0.0179471	3.57725	0.23153	4.74652	0.0971063	4.33678	0.120912	62.3718	1.12488	36.393	7.89068	115.592	11.2531	76.836	9.33643	0.00349134	0.0154322	0.5558	-0.4097	0.1075	0.1006	0	0	1	0	0	0	0	0	CS Male and Ber Female
S53317_SI	3R	15468980	15469400	Vha13	5.65902	0.0783433	5.48415	0.0112688	6.05534	0.0839332	5.59306	0.0606275	287.462	22.9543	240.854	2.71467	427.483	34.5724	268.882	16.1743	0.0479083	3.92458e-05	0.1749	-0.4623	0.05372	0.05025	0	0	1	0	0	0	0	0	CS Male and Ber Female
S39184_SI	2R	11650070	11650775	Zasp52	4.80378	0.0913773	4.51276	0.0885939	5.0578	0.113544	4.7515	0.0385593	122.315	11.3573	91.4081	7.89386	157.989	17.3372	115.814	4.41691	0.0126839	0.00617312	0.291	-0.3063	0.06906	0.0646	0	0	1	0	0	0	0	0	CS Male and Ber Female
S46841_SI	3R	2912956	2914582	alphaTub84B	6.06263	0.161337	5.74331	0.044186	6.05204	0.0924144	5.73593	0.04166	433.343	72.5308	312.299	13.7142	426.347	39.5337	309.978	12.8762	0.00880268	0.00617935	0.3193	-0.3161	0.07129	0.06669	0	0	1	0	0	0	0	0	CS Male and Ber Female
S11599_SI	X	1785434	1786152	arm	4.6782	0.0940095	4.49135	0.0201648	5.12137	0.0355191	4.58685	0.0712952	107.9	10.4006	89.2536	1.80716	167.644	5.94905	98.3491	6.89255	0.0371614	1.3061e-05	0.1869	-0.5345	0.05433	0.05082	0	0	1	0	0	0	0	0	CS Male and Ber Female
S2125_SI	2L	3873385	3874395	capu	2.85593	0.240282	2.51938	0.0361582	3.06791	0.0872674	2.59133	0.102019	17.7422	4.5061	12.4263	0.449593	21.5586	1.89198	13.3934	1.34269	0.0296075	0.00239167	0.3366	-0.4766	0.0934	0.08737	0	0	1	0	0	0	0	0	CS Male and Ber Female
S2833_SI	2L	5327503	5327676	cype	5.74763	0.183151	5.17707	0.107251	6.37554	0.0812865	5.92752	0.0741494	317.04	59.6698	177.852	19.4261	588.762	47.889	375.903	27.4768	0.00475223	0.0140019	0.5706	-0.448	0.1156	0.1081	0	0	1	0	0	0	0	0	CS Male and Ber Female
S2680_SI	2L	5051193	5051570	eIF-3p40	4.65946	0.0519492	4.29916	0.206059	4.74129	0.125061	4.43266	0.064247	105.675	5.52123	74.6791	15.1986	115.253	14.3134	84.2698	5.32484	0.0114759	0.0190192	0.3603	-0.3086	0.08408	0.07865	0	0	1	0	0	0	0	0	CS Male and Ber Female
S25285_SI	3L	9393683	9394053	eIF-4E	5.0156	0.235274	4.69484	0.112808	5.32104	0.0876497	4.95837	0.0378325	153.556	36.184	109.837	11.9959	205.197	18.4546	142.43	5.40571	0.0360585	0.0132425	0.3208	-0.3627	0.09267	0.08669	0	0	1	0	0	0	0	0	CS Male and Ber Female
F40424_SI	2R	13426199	13426647	eIF3-S9	4.65569	0.0814121	4.36212	0.0793103	4.64719	0.118496	4.40486	0.0494383	105.411	8.37423	78.5856	6.10743	104.829	11.9848	81.9152	4.08742	0.00940007	0.0193528	0.2936	-0.2423	0.06624	0.06196	0	0	1	0	0	0	0	0	CS Male and Ber Female
S48206_SI	3R	5510191	5510906	eca	2.64217	0.0773453	2.21933	0.130891	2.91099	0.120998	2.55335	0.150713	14.072	1.10511	9.25244	1.16219	18.474	2.16679	12.9501	2.02159	0.00744693	0.0136526	0.4228	-0.3576	0.09187	0.08593	0	0	1	0	0	0	0	0	CS Male and Ber Female
S46248_SI	3R	1480378	1480613	elm	4.1715	0.0460207	3.90703	0.103686	4.67285	0.119288	4.23033	0.106475	64.858	2.94732	49.9287	5.14625	107.566	12.5445	69.0016	7.40201	0.0317341	0.000781013	0.2645	-0.4425	0.07443	0.06962	0	0	1	0	0	0	0	0	CS Male and Ber Female
S2538_SI	2L	4910083	4910412	hoe1	4.73755	0.0582573	4.50924	0.0796772	4.92156	0.060115	4.65176	0.0788742	114.282	6.60427	91.045	7.26082	137.403	8.2906	104.989	8.40972	0.0140236	0.00320839	0.2283	-0.2698	0.05512	0.05156	0	0	1	0	0	0	0	0	CS Male and Ber Female
S14947_SI	X	10108132	10108274	l(1)G0230	5.68815	0.0684297	5.28907	0.0698451	5.93744	0.090919	5.65998	0.0254632	295.812	20.5865	198.48	13.7505	380.165	35.7474	287.205	7.29574	0.00832577	0.0415101	0.3991	-0.2775	0.08829	0.08259	0	0	1	0	0	0	0	0	CS Male and Ber Female
F6319_SI	2L	10976251	10976359	l(2)06225	6.52258	0.0184891	6.19986	0.0684883	7.08412	0.0737489	6.68436	0.138372	680.408	12.5465	493.45	33.5897	1195.31	88.2793	804.793	107.227	0.0198778	0.00356528	0.3227	-0.3998	0.08293	0.07757	0	0	1	0	0	0	0	0	CS Male and Ber Female
S8137_SI	2L	15750722	15751054	l(2)35Di	4.94002	0.0506076	4.6335	0.0338651	5.37252	0.0887141	5.01231	0.0334766	139.894	7.17907	102.912	3.45373	216.047	19.4281	150.307	5.00191	0.0073018	0.00154177	0.3065	-0.3602	0.06639	0.0621	0	0	1	0	0	0	0	0	CS Male and Ber Female
S59710_SI	3R	26879555	26879634	l(3)03670	4.37703	0.18446	4.00812	0.0896907	4.69532	0.0335794	4.28067	0.214818	80.5242	15.2146	55.1937	5.06971	109.48	3.64891	73.4439	16.4645	0.0479908	0.0193785	0.3689	-0.4146	0.1134	0.106	0	0	1	0	0	0	0	0	CS Male and Ber Female
S26580_SI	3L	12131116	12131345	l(3)neo18	5.10416	0.127077	4.70307	0.0775004	5.60245	0.100036	5.17472	0.0892419	165.612	21.6553	110.505	8.48174	272.098	26.7375	177.208	15.3933	0.00240732	0.000925173	0.4011	-0.4277	0.0736	0.06884	0	0	1	0	0	0	0	0	CS Male and Ber Female
S44000_SI	2R	19435763	19435909	levy	5.5391	0.123402	4.91382	0.16279	6.09472	0.0479712	5.59512	0.0933706	255.771	32.5211	137.399	23.2535	443.897	21.5061	269.897	25.382	0.000119739	0.000433706	0.6253	-0.4996	0.07775	0.07273	0	0	1	0	0	0	0	0	CS Male and Ber Female
S5904_SI	2L	10386862	10387524	mRpS7	3.70112	0.0353933	3.34377	0.119422	3.96082	0.0631577	3.68499	0.0462011	40.5094	1.42299	28.4591	3.33828	52.5785	3.27876	39.873	1.81917	0.000735829	0.00298564	0.3573	-0.2758	0.05578	0.05218	0	0	1	0	0	0	0	0	CS Male and Ber Female
S49484_SI	3R	7811271	7811953	mfas	4.67335	0.0791046	4.38105	0.132171	5.05242	0.113416	4.62864	0.0368786	107.282	8.6318	80.3823	10.4124	157.159	17.9206	102.421	3.74112	0.014352	0.000747146	0.2923	-0.4238	0.07086	0.06628	0	0	1	0	0	0	0	0	CS Male and Ber Female
S37428_SI	2R	8516833	8516962	muskelin	1.8458	0.344659	0.869494	0.427957	2.63793	0.2737	1.76321	0.565295	6.57372	2.06395	2.53362	1.06057	14.3888	4.03552	6.44882	3.35362	0.0409476	0.0497564	0.9763	-0.8747	0.2897	0.271	0	0	1	0	0	0	0	0	CS Male and Ber Female
S53452_SI	3R	15713745	15713928	ninaE	8.83333	0.0170691	8.71694	0.0475841	8.71431	0.0582928	8.4003	0.0558419	6859.79	117.283	6110.08	291.636	6097.22	358.001	4453.01	245.863	0.0428476	2.77264e-05	0.1164	-0.314	0.03489	0.03263	0	0	1	0	0	0	0	0	CS Male and Ber Female
S37528_SI	2R	8644803	8645028	ox	6.3294	0.077234	5.87963	0.044534	6.63083	0.139146	6.20262	0.0413659	561.926	42.7559	357.913	15.8313	763.65	106.551	494.325	20.2888	0.00103166	0.00090431	0.4498	-0.4282	0.07345	0.06871	0	0	1	0	0	0	0	0	CS Male and Ber Female
S4376_SI	2L	8054657	8056253	poe	4.17407	0.190724	3.84504	0.0995284	4.13388	0.0577854	3.87486	0.0262198	65.7406	11.7827	46.9122	4.52796	62.499	3.68748	48.187	1.26372	0.0194313	0.0457657	0.329	-0.259	0.0842	0.07876	0	0	1	0	0	0	0	0	CS Male and Ber Female
S2692_SI	2L	5062741	5063210	qtc	3.08846	0.0352715	2.71598	0.0301115	3.11487	0.0997639	2.79643	0.151163	21.9523	0.766409	15.124	0.451902	22.6149	2.25926	16.5077	2.38662	0.00417475	0.0074776	0.3725	-0.3184	0.07401	0.06923	0	0	1	0	0	0	0	0	CS Male and Ber Female
S28353_SI	3L	16325019	16325091	retinin	5.6116	0.268717	4.79493	0.128903	6.78462	0.141231	5.30133	0.240876	280.146	73.5976	121.57	15.7298	890.498	117.616	204.462	48.1602	0.0468758	0.000786243	0.8167	-1.4833	0.2497	0.2336	0	0	1	0	0	0	0	0	CS Male and Ber Female
S28354_SI	3L	16325151	16325889	retinin	7.66195	0.126536	7.42103	0.092409	8.09906	0.0418659	7.61606	0.0588129	2137.37	273.869	1675.44	150.701	3293.57	139.152	2032.9	121.242	0.0338838	0.000209249	0.2409	-0.483	0.06871	0.06427	0	0	1	0	0	0	0	0	CS Male and Ber Female
S46246_SI	3R	1478103	1478354	sec23	3.95108	0.151402	3.54322	0.0601838	4.27403	0.165182	3.87049	0.220085	52.378	7.55973	34.6197	2.06121	72.5846	12.8485	48.7225	10.2248	0.0280356	0.0209487	0.4079	-0.4035	0.112	0.1047	0	0	1	0	0	0	0	0	CS Male and Ber Female
S24086_SI	3L	7378150	7378374	smid	2.83168	0.328416	2.08847	0.381341	3.21798	0.169945	2.50687	0.162484	17.5516	5.15183	8.44351	2.85995	25.2441	4.16354	12.373	1.95654	0.0246074	0.0218752	0.7432	-0.7111	0.1989	0.1861	0	0	1	0	0	0	0	0	CS Male and Ber Female
S47038_SI	3R	3300565	3300674	snmRNA:331	3.53489	0.29506	2.75394	0.0544995	4.54602	0.234494	3.48485	0.244963	35.2369	9.39946	15.7197	0.843965	96.2337	22.8615	33.2985	8.5433	0.0386102	0.00462066	0.781	-1.0612	0.2289	0.2141	0	0	1	0	0	0	0	0	CS Male and Ber Female
S51689_SI	3R	12021753	12023315	sra	3.51355	0.035088	3.30495	0.0481242	3.76702	0.0351314	3.42287	0.0411779	33.5811	1.17012	27.268	1.29632	43.2709	1.52332	30.6747	1.27773	0.0032717	3.91454e-05	0.2086	-0.3441	0.03998	0.03739	0	0	1	0	0	0	0	0	CS Male and Ber Female
S17491_SI	X	15742919	15743049	sun	6.17431	0.100714	5.71618	0.175191	6.52916	0.119252	6.20353	0.0105531	481.862	47.8304	306.955	55.9869	688.457	81.1292	494.511	5.23443	0.00270953	0.0154584	0.4581	-0.3256	0.08547	0.07995	0	0	1	0	0	0	0	0	CS Male and Ber Female
S17492_SI	X	15743169	15743273	sun	6.67082	0.0407661	6.25199	0.0522161	6.81602	0.0942423	6.62	0.0638359	789.48	32.0969	519.515	27.1031	915.384	85.9004	750.979	48.7006	0.000695981	0.0495745	0.4188	-0.196	0.06488	0.06069	0	0	1	0	0	0	0	0	CS Male and Ber Female
S36727_SI	2R	7576432	7577393	wal	4.49516	0.160146	4.054	0.1313	4.74678	0.096921	4.43933	0.0485135	90.372	15.0267	57.9591	7.58773	115.628	11.5871	84.7848	4.11424	0.0030111	0.0187684	0.4412	-0.3074	0.08356	0.07816	0	0	1	0	0	0	0	0	CS Male and Ber Female
S36730_SI	2R	7578318	7578380	wal	4.12689	0.234353	3.55179	0.2656	4.65418	0.104887	3.99857	0.0529416	63.1194	14.592	35.7211	9.74013	105.445	10.5836	54.5705	2.8439	0.0401995	0.0144002	0.5751	-0.6556	0.17	0.159	0	0	1	0	0	0	0	0	CS Male and Ber Female
S49995_SI	3R	8819115	8819318	yellow-f2	3.70447	0.154522	3.28852	0.101967	3.83259	0.0711688	3.43607	0.124515	40.9516	6.28111	26.8944	2.66497	46.2682	3.19789	31.2258	3.89002	0.0327002	0.0297582	0.416	-0.3965	0.1178	0.1102	0	0	1	0	0	0	0	0	CS Male and Ber Female
S36905_SI	2R	7925102	7925222	128up	1.8956	0.282421	0.553497	0.651477	2.03334	0.259706	2.22922	0.119123	6.83334	1.88902	2.02526	1.43559	7.82554	1.88466	9.33572	1.07737	0.0181186	0.769132	1.3421	0.1959	0.339	0.3171	0	0	0	0	1	0	0	0	Female, Ber only
S36906_SI	2R	7925276	7926116	128up	2.7852	0.0698186	2.43875	0.149571	2.71481	0.106278	2.67832	0.0732323	16.2296	1.15022	11.5431	1.68226	15.1639	1.53666	14.587	1.08949	0.0353139	0.863595	0.3464	-0.0365	0.09966	0.09322	0	0	0	0	1	0	0	0	Female, Ber only
S50601_SI	3R	9950797	9950962	140up	2.15081	0.489315	1.37168	0.190703	2.52189	0.213053	2.35356	0.193193	9.27788	4.28971	3.99151	0.794869	12.6665	2.70811	10.6514	1.98124	0.0171162	0.634631	0.7791	-0.1683	0.1948	0.1822	0	0	0	0	1	0	0	0	Female, Ber only
S27361_SI	3L	13987891	13988880	26-29-p	3.92487	0.122255	3.64052	0.118227	4.15251	0.087307	4.23956	0.0286729	50.9	6.23638	38.2868	4.41495	63.7756	5.56049	69.3963	2.00018	0.0146807	0.455237	0.2844	0.08704	0.0692	0.06473	0	0	0	0	1	0	0	0	Female, Ber only
S25808_SI	3L	10575040	10575218	A2bp1	1.81812	0.410731	0.412154	0.686151	2.05839	0.361828	1.89779	0.127189	6.49489	2.42987	1.78765	1.33066	8.27011	3.44653	6.70746	0.861786	0.0227057	0.834206	1.406	-0.1606	0.3705	0.3466	0	0	0	0	1	0	0	0	Female, Ber only
S25813_SI	3L	10582456	10582616	A2bp1	3.17012	0.257397	2.12096	0.773963	3.42509	0.324613	3.17985	0.354001	24.3143	5.76258	10.0939	7.30584	31.925	9.86747	25.0022	7.99136	0.0446887	0.677524	1.0492	-0.2452	0.3173	0.2968	0	0	0	0	1	0	0	0	Female, Ber only
S58072_SI	3R	23522611	23522796	ALiX	3.30698	0.492495	2.57662	0.249598	3.57308	0.179493	3.06856	0.130184	29.761	15.9136	13.4347	3.45919	36.0545	6.36028	21.6344	2.87081	0.0400683	0.12989	0.7304	-0.5045	0.2157	0.2018	0	0	0	0	1	0	0	0	Female, Ber only
S58073_SI	3R	23522857	23524452	ALiX	3.46814	0.161955	3.18558	0.12237	3.49107	0.0541436	3.4518	0.0543528	32.3492	4.97421	24.3028	2.98669	32.8567	1.75388	31.5885	1.73727	0.0171697	0.778963	0.2826	-0.03927	0.0707	0.06613	0	0	0	0	1	0	0	0	Female, Ber only
S55373_SI	3R	19180973	19181291	ATPsyn-Cf6	5.67006	0.0220245	5.31023	0.102081	5.9325	0.110513	5.76716	0.027999	290.099	6.40246	203.088	20.0877	378.875	43.5944	319.713	8.97088	0.00430763	0.136517	0.3598	-0.1653	0.07183	0.06719	0	0	0	0	1	0	0	0	Female, Ber only
F25558_SI	3L	9723077	9723740	ATPsyn-b	5.25476	0.215412	4.84151	0.0386067	5.79743	0.0666055	5.46159	0.0293039	194.375	40.0646	126.723	4.94117	329.992	21.4569	235.54	6.87145	0.0291346	0.0559498	0.4133	-0.3358	0.1143	0.1069	0	0	0	0	1	0	0	0	Female, Ber only
F32224_SI	4	1053533	1055175	ATPsyn-beta	7.25865	0.0386545	7.01828	0.075342	7.30741	0.0620439	7.2436	0.0435431	1421.04	54.4045	1118.98	84.4097	1493.47	92.6317	1400	60.2591	0.0213568	0.561959	0.2404	-0.06382	0.06262	0.05858	0	0	0	0	1	0	0	0	Female, Ber only
S53048_SI	3R	14921119	14921792	ATPsyn-d	5.93158	0.0901134	5.56351	0.0976114	6.1418	0.0868221	5.94212	0.0895538	377.78	34.4604	261.575	25.9502	466.2	40.2795	381.743	33.2695	0.00645571	0.0967846	0.3681	-0.1997	0.07817	0.07313	0	0	0	0	1	0	0	0	Female, Ber only
F58915_SI	3R	25573426	25574858	ATPsyn-gamma	5.3816	0.170698	4.94268	0.0256477	5.73022	0.12365	5.4968	0.0597638	219.537	38.6626	140.176	3.58905	309.8	38.0415	244.199	14.4121	0.00423441	0.0821105	0.4389	-0.2334	0.08739	0.08175	0	0	0	0	1	0	0	0	Female, Ber only
S4693_SI	2L	8378262	8380324	Aats-ala	2.98348	0.0450567	2.63231	0.0879309	2.6147	0.153122	2.82506	0.140408	19.7697	0.888214	13.942	1.23931	13.7812	2.04305	16.971	2.31526	0.0313879	0.170433	0.3512	0.2104	0.09862	0.09225	0	0	0	0	1	0	0	0	Female, Ber only
S23062_SI	3L	5141830	5142115	Aats-ala-m	1.76983	0.32667	1.01018	0.365562	1.72695	0.246072	1.66884	0.117481	6.07531	1.88726	2.86319	0.94719	5.74567	1.30276	5.3305	0.627549	0.0268532	0.899074	0.7597	-0.05811	0.2068	0.1935	0	0	0	0	1	0	0	0	Female, Ber only
S9488_SI	2L	19129862	19131685	Aats-asn	2.97436	0.0913597	2.55106	0.0778903	2.90414	0.118955	2.90732	0.0371763	19.6326	1.83798	12.847	1.01765	18.3464	2.17637	18.316	0.67849	0.00100105	0.98507	0.4233	0.003181	0.06886	0.06441	0	0	0	0	1	0	0	0	Female, Ber only
S37592_SI	2R	8769013	8770037	Aats-asp	3.33559	0.172315	2.89714	0.177864	3.05833	0.138756	3.31867	0.0503596	28.3664	4.67812	18.3138	3.24365	21.4462	2.97408	27.6472	1.40845	0.0232802	0.147725	0.4384	0.2603	0.1161	0.1086	0	0	0	0	1	0	0	0	Female, Ber only
S37593_SI	2R	8770247	8770675	Aats-asp	3.646	0.0541189	3.24012	0.167388	3.31061	0.079305	3.38237	0.0680606	38.359	2.10058	25.7687	4.10097	27.4652	2.11022	29.4859	2.00486	0.0106434	0.680174	0.4059	0.07176	0.0935	0.08746	0	0	0	0	1	0	0	0	Female, Ber only
S55735_SI	3R	19779168	19781027	Aats-glupro	2.92263	0.108695	2.51581	0.0800604	2.63494	0.191174	2.83754	0.00888604	18.6618	1.96114	12.4027	0.970142	14.1356	2.71523	17.0742	0.151514	0.00804538	0.143645	0.4068	0.2026	0.08951	0.08373	0	0	0	0	1	0	0	0	Female, Ber only
F27738_SI	3L	15088256	15090790	Aats-gly	2.63995	0.104901	2.21456	0.149438	2.44448	0.131283	2.65654	0.0928302	14.065	1.51697	9.22538	1.36618	11.5967	1.44383	14.2872	1.29643	0.004992	0.113042	0.4254	0.2121	0.08684	0.08123	0	0	0	0	1	0	0	0	Female, Ber only
S18971_SI	X	18412858	18413286	Aats-his	3.42024	0.10051	2.61651	0.284264	2.85605	0.107774	3.09482	0.196973	30.6811	3.13249	14.0408	3.65705	17.4704	1.95004	22.3594	4.13872	0.00711502	0.405438	0.8037	0.2388	0.1733	0.1622	0	0	0	0	1	0	0	0	Female, Ber only
S18973_SI	X	18414022	18414480	Aats-his	3.11803	0.060531	2.39502	0.396547	2.84152	0.147227	2.80499	0.170843	22.6297	1.38076	11.5079	3.97424	17.2805	2.51167	16.6924	2.95251	0.0268347	0.936199	0.723	-0.03653	0.1968	0.1841	0	0	0	0	1	0	0	0	Female, Ber only
F31292_SI	3L	22284883	22285918	Aats-ile	3.24783	0.0547565	3.00806	0.0564157	3.11655	0.0973143	3.04252	0.0716674	25.7605	1.42704	20.2695	1.13846	22.6477	2.16568	20.9934	1.47257	0.0303729	0.521656	0.2398	-0.07403	0.06689	0.06257	0	0	0	0	1	0	0	0	Female, Ber only
S47899_SI	3R	5091202	5091781	Aats-trp	2.47773	0.0603602	1.92545	0.39932	2.75543	0.12395	2.63502	0.0964309	11.9288	0.728027	7.2374	2.93856	15.819	1.96915	13.9874	1.37381	0.0336967	0.681089	0.5523	-0.1204	0.1573	0.1472	0	0	0	0	1	0	0	0	Female, Ber only
S47900_SI	3R	5091840	5092251	Aats-trp	2.39845	0.0320891	1.78778	0.292597	2.36046	0.249159	2.35914	0.145781	11.0099	0.355885	6.15761	1.92311	10.8589	2.92152	10.6573	1.56007	0.022963	0.997367	0.6107	-0.00132	0.1613	0.1509	0	0	0	0	1	0	0	0	Female, Ber only
S37757_SI	2R	9087067	9088329	Aats-val	2.21657	0.309746	1.73301	0.0858258	1.99396	0.0870819	2.30774	0.127474	9.47121	2.89309	5.67165	0.492181	7.36585	0.657333	10.1051	1.24871	0.0172787	0.0919926	0.4836	0.3138	0.1211	0.1133	0	0	0	0	1	0	0	0	Female, Ber only
S30047_SI	3L	19957980	19958102	Ac76E	2.07783	0.552466	0.470301	0.357555	1.80622	0.348499	2.29596	0.233618	8.73207	3.90734	1.66653	0.550087	6.36447	2.13832	10.1082	2.20315	0.00171381	0.274658	1.6075	0.4897	0.2812	0.263	0	0	0	0	1	0	0	0	Female, Ber only
S30048_SI	3L	19958827	19959021	Ac76E	2.33709	0.201737	1.1306	0.200839	1.92394	0.468935	2.36809	0.252805	10.4901	2.06221	3.14087	0.661724	7.4344	3.44748	10.8975	2.58603	0.010004	0.316865	1.2065	0.4442	0.2751	0.2573	0	0	0	0	1	0	0	0	Female, Ber only
S4799_SI	2L	8522402	8522966	Acer	3.60936	0.199228	3.02343	0.0520238	3.53097	0.111175	3.52971	0.0765788	37.4362	7.49877	20.5803	1.08592	34.3114	3.65455	34.1812	2.64146	0.00105313	0.995759	0.5859	-0.00127	0.09596	0.08977	0	0	0	0	1	0	0	0	Female, Ber only
S4800_SI	2L	8523443	8524684	Acer	3.85999	0.179331	3.37576	0.127103	3.79159	0.104178	3.69299	0.106122	47.9697	8.43787	29.4004	3.59142	44.5026	4.44063	40.317	4.32325	0.00706165	0.596323	0.4842	-0.0986	0.1043	0.09758	0	0	0	0	1	0	0	0	Female, Ber only
S60139_SI	3R	27624415	27624590	Acf1	2.2523	0.472452	1.39437	0.229198	2.33856	0.437562	2.43668	0.138107	10.2957	5.29256	4.10098	0.886737	11.0326	3.88555	11.5096	1.64293	0.035448	0.849966	0.8579	0.09812	0.247	0.231	0	0	0	0	1	0	0	0	Female, Ber only
F10362_SI	2L	21168356	21168804	Acon	4.82002	0.161239	4.48643	0.0627261	4.87119	0.127649	4.81103	0.0519249	125.016	19.2968	88.9204	5.60141	131.261	16.2853	122.967	6.30781	0.0258975	0.727205	0.3336	-0.06017	0.09019	0.08437	0	0	0	0	1	0	0	0	Female, Ber only
S10364_SI	2L	21170191	21171828	Acon	5.68726	0.192075	5.28321	0.0593505	5.84421	0.0929236	5.76351	0.0416763	298.783	58.5047	197.231	11.5086	346.358	32.5672	318.649	13.1586	0.00256308	0.534403	0.404	-0.0807	0.07481	0.06997	0	0	0	0	1	0	0	0	Female, Ber only
S10365_SI	2L	21171895	21172398	Acon	5.89062	0.226809	5.47426	0.059855	6.06189	0.0925761	5.85772	0.0662242	367.856	82.8581	238.757	14.2337	430.574	40.1627	350.432	22.7494	0.00429383	0.110645	0.4164	-0.2042	0.08309	0.07772	0	0	0	0	1	0	0	0	Female, Ber only
S4192_SI	2L	7740552	7741357	Acp1	5.60247	0.326441	4.96275	0.0959362	5.91178	0.078919	5.6408	0.0190019	281.166	95.2533	143.432	14.0187	370.224	29.0471	281.722	5.3823	0.00453515	0.176527	0.6397	-0.271	0.1287	0.1204	0	0	0	0	1	0	0	0	Female, Ber only
S23510_SI	3L	6145150	6145686	Acp65Aa	2.42004	0.236437	0.799706	0.463166	1.52832	0.288923	2.07849	0.211928	11.4483	2.52141	2.37935	1.00122	4.76126	1.43814	8.11734	1.81034	0.00066222	0.154963	1.6203	0.5502	0.2493	0.2332	0	0	0	0	1	0	0	0	Female, Ber only
S35714_SI	2R	5856465	5856740	Adam	3.44676	0.106708	3.06295	0.103172	3.63181	0.150377	3.53785	0.113071	31.5171	3.32432	21.4679	2.26541	38.1	5.64933	34.5428	4.0182	0.040061	0.651344	0.3838	-0.09395	0.1134	0.106	0	0	0	0	1	0	0	0	Female, Ber only
S26628_SI	3L	12194474	12194596	Adk1	4.44213	0.0595621	4.05326	0.0946491	4.33189	0.086198	4.4471	0.0541413	85.0575	5.13416	57.76	5.60329	76.3012	6.61515	85.4628	4.62323	0.0039713	0.357159	0.3889	0.1152	0.07668	0.07173	0	0	0	0	1	0	0	0	Female, Ber only
S44483_SI	2R	19912955	19913400	Adk2	4.45271	0.116739	4.0757	0.134918	4.80625	0.142332	4.67201	0.0134501	86.2573	10.3431	59.2416	7.70809	123.17	16.5763	106.919	1.4346	0.00975514	0.333062	0.377	-0.1342	0.08559	0.08006	0	0	0	0	1	0	0	0	Female, Ber only
S33647_SI	2R	3130529	3132020	Ady43A	2.23395	0.100434	1.68527	0.411684	3.29666	0.0706984	3.19703	0.0894251	9.36757	0.914971	5.69751	2.23926	27.0725	1.88519	24.5243	2.16255	0.0204514	0.71051	0.5487	-0.09964	0.1418	0.1326	0	0	0	0	1	0	0	0	Female, Ber only
S17222_SI	X	15345428	15346683	Ahcy13	2.80225	0.269037	2.03651	0.450193	2.49986	0.109356	2.64149	0.133056	16.9017	4.82399	8.14498	3.10975	12.2364	1.36937	14.1173	1.88504	0.0119879	0.671188	0.7657	0.1416	0.18	0.1684	0	0	0	0	1	0	0	0	Female, Ber only
S57341_SI	3R	22087058	22087313	Ald	5.73388	0.134003	5.28993	0.129283	6.00649	0.0561669	5.9247	0.0890707	311.064	43.0792	199.456	26.4476	406.533	22.4766	375.141	32.518	0.0214976	0.708922	0.444	-0.08179	0.1158	0.1083	0	0	0	0	1	0	0	0	Female, Ber only
S5111_SI	2L	9390246	9391679	Aldh	6.30037	0.0647017	6.06576	0.0515216	6.22369	0.111421	6.07526	0.0078426	545.539	35.7618	431.233	22.5199	506.892	55.698	434.972	3.41207	0.0192878	0.107793	0.2346	-0.1484	0.05995	0.05608	0	0	0	0	1	0	0	0	Female, Ber only
S46827_SI	3R	2904976	2905177	Aly	3.34507	0.187626	2.79047	0.172335	3.32622	0.23528	3.46212	0.104931	28.6995	5.43358	16.446	2.70973	28.3954	6.32291	32.003	3.40509	0.0351723	0.639996	0.5546	0.1359	0.1594	0.1491	0	0	0	0	1	0	0	0	Female, Ber only
S35004_SI	2R	4927364	4927542	Ance-4	3.19104	0.404796	2.46293	0.178731	3.477	0.347759	3.23357	0.0381129	25.6986	10.6022	11.8647	2.11677	33.8455	11.6435	25.3824	0.971436	0.0281593	0.473121	0.7281	-0.2434	0.2001	0.1872	0	0	0	0	1	0	0	0	Female, Ber only
S35007_SI	2R	4928060	4929316	Ance-4	2.16356	0.264884	1.08237	0.238512	2.51337	0.044818	2.42683	0.0520229	8.91708	2.50758	3.00535	0.662483	12.3558	0.554864	11.3332	0.597274	0.000171854	0.751122	1.0812	-0.08654	0.1404	0.1313	0	0	0	0	1	0	0	0	Female, Ber only
S17936_SI	X	16311989	16312057	Anxb11	3.22209	0.487304	2.20135	0.255393	2.93524	0.348264	3.14991	0.218749	27.0377	12.1893	9.22564	2.1724	19.6488	6.27753	23.717	5.34617	0.0134856	0.628432	1.0207	0.2147	0.2447	0.2289	0	0	0	0	1	0	0	0	Female, Ber only
S17937_SI	X	16312114	16312323	Anxb11	3.42666	0.160988	2.83735	0.0887947	3.27055	0.180995	3.57646	0.12371	31.032	4.74544	17.1162	1.55664	26.6361	4.49251	35.931	4.49618	0.00165772	0.0525276	0.5893	0.3059	0.1026	0.09599	0	0	0	0	1	0	0	0	Female, Ber only
S9991_SI	2L	20417061	20417667	Arc-p34	2.74752	0.113028	2.40913	0.098617	2.60717	0.145867	2.64719	0.0551768	15.669	1.71136	11.1609	1.12496	13.6733	2.10663	14.1286	0.779145	0.0452954	0.853206	0.3384	0.04002	0.1026	0.09602	0	0	0	0	1	0	0	0	Female, Ber only
S24445_SI	3L	8108508	8108688	Arp66B	2.5421	0.323319	1.54747	0.551074	2.24121	0.191149	2.61753	0.0853042	13.1412	4.03135	5.21778	2.99439	9.54137	1.96771	13.7355	1.19603	0.0218882	0.378751	0.9946	0.3763	0.2603	0.2435	0	0	0	0	1	0	0	0	Female, Ber only
S49876_SI	3R	8518726	8518877	Arp87C	3.62883	0.191321	3.27276	0.164642	4.06088	0.0971392	3.87177	0.0394201	38.1462	7.64463	26.6213	4.32515	58.2248	5.40833	48.0523	1.9109	0.0400949	0.257463	0.3561	-0.1891	0.1052	0.0984	0	0	0	0	1	0	0	0	Female, Ber only
S49877_SI	3R	8518937	8519483	Arp87C	3.52239	0.135682	3.14001	0.189948	3.70005	0.114767	3.54304	0.0235338	34.069	4.46158	23.3826	4.41775	40.6452	4.50962	34.5782	0.809724	0.0175598	0.310264	0.3824	-0.157	0.09606	0.08986	0	0	0	0	1	0	0	0	Female, Ber only
S51435_SI	3R	11660919	11661434	Arpc3A	2.89649	0.084401	2.52178	0.127125	3.01056	0.0535701	2.70711	0.241629	18.1532	1.51888	12.5195	1.64528	20.3207	1.09097	15.2666	3.42631	0.0311292	0.0600632	0.3747	-0.3034	0.1051	0.09827	0	0	0	0	1	0	0	0	Female, Ber only
S33091_SI	2R	1969241	1969345	Ars2	2.50643	0.411312	1.62233	0.146727	2.91766	0.285244	2.92029	0.261197	12.9232	4.77348	5.10033	0.716026	19.087	5.68538	18.9708	4.91376	0.020751	0.996328	0.8841	0.002628	0.2291	0.2143	0	0	0	0	1	0	0	0	Female, Ber only
S48864_SI	3R	6612203	6613109	Art1	2.85111	0.151026	2.5194	0.0451601	2.39344	0.156256	2.62636	0.051379	17.4383	2.61042	12.4296	0.566954	11.0472	1.60914	13.8355	0.708477	0.0274119	0.0948235	0.3317	0.2329	0.09066	0.08481	0	0	0	0	1	0	0	0	Female, Ber only
F51078_SI	3R	11053327	11055161	Art3	1.8644	0.039897	1.50046	0.0878727	1.4518	0.145178	1.51176	0.0470445	6.45547	0.256374	4.4951	0.385336	4.3034	0.589768	4.53807	0.213594	0.0340776	0.769476	0.3639	0.05996	0.1039	0.09722	0	0	0	0	1	0	0	0	Female, Ber only
S39467_SI	2R	12004098	12004499	Asph	4.16763	0.0890804	3.70098	0.123979	3.93081	0.143687	3.99645	0.0970515	64.7314	5.68514	40.6979	5.15601	51.3486	7.50343	54.5773	5.36221	0.0134383	0.764773	0.4666	0.06564	0.1118	0.1046	0	0	0	0	1	0	0	0	Female, Ber only
S2235_SI	2L	4343920	4344208	Atet	3.43193	0.260263	2.92125	0.226158	3.36694	0.214421	3.74794	0.0282866	31.6502	8.35913	18.8896	4.38801	29.5221	6.85256	42.4452	1.20943	0.034908	0.0907281	0.5107	0.381	0.1465	0.1371	0	0	0	0	1	0	0	0	Female, Ber only
S653_SI	2L	1080913	1081427	Atg4	3.19116	0.12591	2.75063	0.0887417	3.12593	0.0943331	3.07261	0.2465	24.447	3.13323	15.6942	1.4239	22.8589	2.23155	22.0548	5.69148	0.00930387	0.787577	0.4405	-0.05332	0.09923	0.09282	0	0	0	0	1	0	0	0	Female, Ber only
S656_SI	2L	1082120	1082665	Atg4	3.39144	0.0654801	2.88307	0.227139	3.42947	0.205646	3.33636	0.101127	29.7506	1.91371	18.1652	3.84725	31.3209	5.80414	28.2121	2.83315	0.0290467	0.729364	0.5084	-0.09311	0.1405	0.1315	0	0	0	0	1	0	0	0	Female, Ber only
S29412_SI	3L	18742444	18742579	Aut1	3.8004	0.162994	3.18506	0.422017	3.44853	0.212826	3.5554	0.01856	45.1273	7.63846	25.5171	9.3588	31.9725	6.4269	35.0059	0.646391	0.0251903	0.737094	0.6153	0.1069	0.1655	0.1548	0	0	0	0	1	0	0	0	Female, Ber only
S50350_SI	3R	9491806	9491970	B52	4.01961	0.422636	3.33482	0.1989	4.46868	0.0620785	4.3442	0.173437	59.1802	25.8254	28.4585	5.93472	87.3681	5.42704	77.8061	13.4793	0.0181686	0.70279	0.6848	-0.1245	0.1731	0.1619	0	0	0	0	1	0	0	0	Female, Ber only
S57544_SI	3R	22694954	22695852	BM-40-SPARC	4.54748	0.189883	4.144	0.210869	5.10698	0.0831233	4.95789	0.0892857	95.5734	19.0149	63.9599	12.7038	165.599	13.7893	142.665	12.3966	0.0216388	0.390772	0.4035	-0.1491	0.1054	0.09858	0	0	0	0	1	0	0	0	Female, Ber only
S57545_SI	3R	22695915	22696094	BM-40-SPARC	5.13516	0.0999545	4.62661	0.0946964	5.49244	0.0664428	5.53557	0.0565825	170.469	17.5001	102.476	9.85068	243.244	15.6624	253.821	14.128	0.000132183	0.723979	0.5086	0.04313	0.06399	0.05986	0	0	0	0	1	0	0	0	Female, Ber only
S57546_SI	3R	22697648	22697738	BM-40-SPARC	4.49853	0.0335383	4.04506	0.121467	5.28835	0.0734207	5.06665	0.0541198	89.9185	2.98636	57.3896	6.7204	198.411	14.2379	158.798	8.71902	0.00629522	0.134834	0.4535	-0.2217	0.09593	0.08973	0	0	0	0	1	0	0	0	Female, Ber only
S28581_SI	3L	16644498	16644635	Baldspot	2.92747	0.317719	2.13342	0.402268	2.86356	0.359348	3.49856	0.361883	19.3493	6.53977	8.87017	3.09264	18.3809	6.46449	34.5649	12.7566	0.0393664	0.0767933	0.794	0.635	0.2337	0.2186	0	0	0	0	1	0	0	0	Female, Ber only
S48562_SI	3R	5988921	5989578	Best1	2.22186	0.156459	1.7953	0.0355147	2.55587	0.214158	2.36811	0.0451794	9.30216	1.51445	6.02382	0.216002	13.1085	2.85638	10.6844	0.476984	0.0414064	0.365801	0.4266	-0.1878	0.1269	0.1187	0	0	0	0	1	0	0	0	Female, Ber only
S58848_SI	3R	25500839	25501141	Bub3	2.3292	0.250715	1.67698	0.102611	2.27731	0.171191	1.98517	0.274521	10.4964	2.78809	5.36827	0.554904	9.85362	1.58076	7.47083	2.13474	0.0304211	0.320165	0.6522	-0.2921	0.182	0.1702	0	0	0	0	1	0	0	0	Female, Ber only
S42830_SI	2R	17517992	17518052	CG10080	1.97052	0.412629	-0.658764	0.513671	1.80432	0.588673	1.74118	0.603724	7.60065	3.20802	0.368002	0.37213	6.88027	3.72126	6.34115	3.07826	0.0152706	0.963316	2.6293	-0.06314	0.6336	0.5301	0	0	0	0	1	0	0	0	Female, Ber only
S42831_SI	2R	17518111	17518320	CG10080	2.16854	0.474063	1.21524	0.135522	2.54813	0.109009	2.24349	0.142817	9.4708	4.86223	3.39162	0.453094	12.8386	1.34016	9.49126	1.38077	0.00304709	0.293566	0.9533	-0.3046	0.1809	0.1692	0	0	0	0	1	0	0	0	Female, Ber only
S42832_SI	2R	17518378	17518766	CG10080	2.62954	0.0671815	1.93995	0.259141	2.19278	0.173164	2.28766	0.0494136	13.8881	0.924915	7.11138	1.76432	9.05805	1.49024	9.85984	0.483813	0.00788558	0.745806	0.6896	0.09488	0.1512	0.1414	0	0	0	0	1	0	0	0	Female, Ber only
S27218_SI	3L	13477410	13477888	CG10083	2.81601	0.193552	2.40567	0.256158	2.71247	0.0460692	2.64474	0.115929	16.9267	3.42451	11.3387	3.03429	15.0786	0.706895	14.1415	1.58121	0.0482978	0.788026	0.4103	-0.06773	0.1263	0.1181	0	0	0	0	1	0	0	0	Female, Ber only
S23785_SI	3L	6748520	6749258	CG10103	2.76378	0.18591	2.27997	0.154786	2.83508	0.0927811	2.87772	0.14681	16.0432	2.97419	9.85557	1.54707	17.0875	1.61796	17.9011	2.60205	0.00860193	0.85039	0.4838	0.04265	0.1076	0.1007	0	0	0	0	1	0	0	0	Female, Ber only
S23771_SI	3L	6737526	6738068	CG10107	2.23375	0.287529	1.63121	0.350304	2.50259	0.154584	2.33859	0.142129	9.60318	2.87319	5.3105	1.69223	12.3294	2.04479	10.4352	1.43535	0.038545	0.603821	0.6025	-0.164	0.1765	0.1651	0	0	0	0	1	0	0	0	Female, Ber only
S55508_SI	3R	19505106	19505399	CG10157	4.25546	0.0738511	3.88845	0.161065	4.26384	0.0708689	4.22674	0.139544	70.6159	5.09945	49.2648	8.09047	71.2136	4.87543	68.9302	9.30214	0.00626355	0.81481	0.367	-0.0371	0.07758	0.07257	0	0	0	0	1	0	0	0	Female, Ber only
S38679_SI	2R	10696779	10697028	CG10200	3.75175	0.0828939	3.31453	0.23159	3.8516	0.173051	3.73154	0.142361	42.694	3.58482	28.025	6.84802	47.625	8.82555	42.0235	5.88738	0.0269329	0.567098	0.4372	-0.1201	0.1191	0.1114	0	0	0	0	1	0	0	0	Female, Ber only
S9138_SI	2L	18530728	18531136	CG10211	2.98938	0.0890434	2.49138	0.324933	3.08987	0.178119	3.07233	0.0819909	19.9255	1.74787	12.482	3.65273	22.2403	4.03445	21.6402	1.75353	0.039564	0.96038	0.498	-0.01754	0.1467	0.1372	0	0	0	0	1	0	0	0	Female, Ber only
S9139_SI	2L	18531205	18531358	CG10211	2.49533	0.282064	1.34205	0.669897	3.03857	0.171855	2.99698	0.0635566	12.4353	3.24301	4.36736	2.41829	21.1058	3.58074	20.052	1.27932	0.00558645	0.940765	1.1533	-0.04159	0.2395	0.224	0	0	0	0	1	0	0	0	Female, Ber only
S38744_SI	2R	10790641	10791069	CG10249	2.86546	0.052593	2.59837	0.142894	3.19329	0.0322702	3.13826	0.162345	17.5735	0.937234	13.534	1.94835	24.3781	0.792429	23.2632	3.66526	0.0409106	0.714477	0.2671	-0.05503	0.07925	0.07413	0	0	0	0	1	0	0	0	Female, Ber only
S38745_SI	2R	10791136	10791298	CG10249	3.20895	0.300193	2.66545	0.0470122	3.55972	0.0764381	3.41644	0.0159464	25.459	6.89152	14.385	0.679163	35.2315	2.7519	30.4634	0.487296	0.0163275	0.541561	0.5435	-0.1433	0.1348	0.1261	0	0	0	0	1	0	0	0	Female, Ber only
S46611_SI	3R	2212476	2212623	CG10277	3.26016	0.231693	2.69591	0.130405	3.48853	0.129494	3.61086	0.0836245	26.5145	5.95838	14.9052	2.00939	32.9427	4.20978	37.0851	3.15137	0.018258	0.637825	0.5642	0.1223	0.1427	0.1335	0	0	0	0	1	0	0	0	Female, Ber only
S9105_SI	2L	18474119	18474582	CG10283	2.61254	0.195024	2.04363	0.0655134	2.31276	0.207733	2.54333	0.0995821	13.8123	2.79885	7.72975	0.515495	10.2718	2.2233	12.7649	1.30399	0.0190957	0.325849	0.5689	0.2306	0.1451	0.1357	0	0	0	0	1	0	0	0	Female, Ber only
S42869_SI	2R	17572775	17572951	CG10306	3.9338	0.0229191	3.44762	0.0945533	4.09077	0.132338	4.03965	0.107647	51.1099	1.17767	31.5199	3.00337	60.1802	7.97579	57.0217	5.93718	0.000508821	0.708612	0.4862	-0.05112	0.0723	0.06763	0	0	0	0	1	0	0	0	Female, Ber only
S51910_SI	3R	12423537	12423655	CG10345	2.38493	0.283526	1.65321	0.473572	2.94444	0.272356	2.52273	0.25451	11.1522	3.14602	5.61943	2.56971	19.5666	5.77528	12.7425	3.37667	0.0420791	0.219956	0.7317	-0.4217	0.2185	0.2043	0	0	0	0	1	0	0	0	Female, Ber only
S15734_SI	X	11773704	11774325	CG10353	2.96854	0.153486	2.54027	0.188032	2.90496	0.157598	3.08866	0.110618	19.6121	2.86849	12.8316	2.36811	18.4367	2.938	22.0359	2.37232	0.0336328	0.355718	0.4283	0.1837	0.1219	0.1141	0	0	0	0	1	0	0	0	Female, Ber only
F55619_SI	3R	19593731	19594051	CG10375	2.82663	0.16862	2.53271	0.101642	2.75392	0.13943	2.65009	0.071594	17.0449	2.75597	12.6317	1.31567	15.8174	2.16545	14.1798	1.02854	0.0494957	0.506069	0.2939	-0.1038	0.09096	0.08509	0	0	0	0	1	0	0	0	Female, Ber only
S42450_SI	2R	16958907	16959308	CG10527	4.69636	0.199963	4.20032	0.0447579	4.98825	0.0608889	4.8816	0.0365279	111.06	23.1468	66.7517	2.95934	146.882	8.86334	131.9	4.78142	0.000831782	0.414576	0.496	-0.1066	0.07869	0.07361	0	0	0	0	1	0	0	0	Female, Ber only
S23272_SI	3L	5755070	5755624	CG10576	4.02196	0.0830015	3.58875	0.096223	3.68708	0.0969586	3.90477	0.0255997	55.9407	4.73983	36.3012	3.50886	40.0671	3.80699	49.6496	1.27201	0.00165807	0.0603118	0.4332	0.2177	0.07544	0.07057	0	0	0	0	1	0	0	0	Female, Ber only
S23275_SI	3L	5756148	5756373	CG10576	4.06216	0.296916	3.48454	0.153166	3.5778	0.16172	3.99443	0.0901777	59.7969	17.2207	32.8687	5.18654	36.1522	5.97186	54.4422	4.91002	0.0170999	0.0603624	0.5776	0.4166	0.1444	0.1351	0	0	0	0	1	0	0	0	Female, Ber only
S23277_SI	3L	5756655	5756876	CG10576	4.43826	0.147959	3.91948	0.0421895	3.86727	0.106888	4.16125	0.100491	85.2601	12.9964	50.4042	2.14921	48.0168	5.13445	64.3675	6.44527	0.0049947	0.070567	0.5188	0.294	0.1059	0.09908	0	0	0	0	1	0	0	0	Female, Ber only
S23193_SI	3L	5595090	5596054	CG10590	2.19346	0.140092	1.75617	0.187319	2.14021	0.150679	2.30141	0.144266	9.02345	1.21237	5.8561	1.04292	8.57305	1.26926	10.0559	1.38913	0.0332169	0.438296	0.4373	0.1612	0.1242	0.1162	0	0	0	0	1	0	0	0	Female, Ber only
S9310_SI	2L	18856143	18856848	CG10602	3.22702	0.160141	2.96127	0.0556836	2.85402	0.136219	2.9912	0.0107837	25.4269	4.24078	19.3423	1.0594	17.4799	2.4215	19.9103	0.21405	0.0492659	0.298301	0.2657	0.1372	0.08215	0.07685	0	0	0	0	1	0	0	0	Female, Ber only
S26804_SI	3L	12520902	12522348	CG10627	2.43649	0.116397	1.96698	0.0371829	2.30549	0.0492988	2.41213	0.108026	11.4835	1.29235	7.15237	0.268195	10.0382	0.494796	11.2003	1.17004	0.00255602	0.468316	0.4695	0.1066	0.08688	0.08127	0	0	0	0	1	0	0	0	Female, Ber only
S26766_SI	3L	12485561	12485851	CG10657	3.5086	0.164263	3.02475	0.147572	3.51747	0.164278	3.52469	0.134758	33.7029	5.52649	20.7401	3.10178	34.029	5.28675	34.1448	4.45041	0.0137513	0.979901	0.4839	0.007222	0.1164	0.1089	0	0	0	0	1	0	0	0	Female, Ber only
S9858_SI	2L	19959267	19959691	CG10664	5.59019	0.252208	5.12469	0.194106	6.08059	0.0771214	5.81711	0.0380726	273.579	69.9058	170.227	32.5938	438.283	34.7575	336.161	12.6549	0.0244819	0.174026	0.4655	-0.2635	0.1245	0.1164	0	0	0	0	1	0	0	0	Female, Ber only
S23044_SI	3L	5128848	5129110	CG10674	2.92886	0.0845219	2.24107	0.385633	3.12744	0.104847	3.09272	0.193606	18.7502	1.54653	9.90847	4.10876	22.9094	2.3849	22.312	4.27475	0.0450643	0.943426	0.6878	-0.03473	0.2084	0.1949	0	0	0	0	1	0	0	0	Female, Ber only
S9870_SI	2L	19964173	19964281	CG10680	4.26443	0.181587	3.57825	0.322754	4.25283	0.129184	4.36368	0.203256	71.9024	12.8534	37.1162	12.5018	70.7613	9.63691	79.6553	16.6242	0.0248908	0.757871	0.6862	0.1109	0.1841	0.1722	0	0	0	0	1	0	0	0	Female, Ber only
S9872_SI	2L	19964426	19964581	CG10680	4.56626	0.0807887	4.1605	0.174758	4.76127	0.142516	4.8376	0.125667	96.3934	7.77817	64.7798	11.827	117.796	17.019	126.848	16.4732	0.0323155	0.727693	0.4058	0.07633	0.1146	0.1072	0	0	0	0	1	0	0	0	Female, Ber only
S9873_SI	2L	19964644	19964775	CG10680	4.84659	0.120362	4.39878	0.223163	4.90533	0.0582416	5.00741	0.143626	127.915	15.1462	82.704	18.2678	135.179	7.84529	150.537	21.2872	0.0246724	0.640754	0.4478	0.1021	0.1199	0.1122	0	0	0	0	1	0	0	0	Female, Ber only
S9874_SI	2L	19964840	19965010	CG10680	4.70833	0.0474008	4.13421	0.120094	4.99738	0.177426	4.8056	0.142938	110.951	5.29327	62.7399	7.49788	149.805	27.0589	123.039	17.9364	0.00111166	0.195785	0.5741	-0.1918	0.09473	0.08862	0	0	0	0	1	0	0	0	Female, Ber only
S9875_SI	2L	19965063	19965493	CG10680	4.8073	0.189497	4.45425	0.129007	4.91249	0.0850275	4.73478	0.038972	123.916	24.4408	86.458	10.7267	136.339	11.203	113.896	4.39597	0.0126194	0.172748	0.353	-0.1777	0.08372	0.07831	0	0	0	0	1	0	0	0	Female, Ber only
S22384_SI	3L	3942358	3942461	CG10863	5.0495	0.093302	4.65455	0.237323	5.24615	0.0809498	4.95067	0.186934	156.402	14.8465	107.097	26.2219	190.313	15.9697	142.965	27.6686	0.0377318	0.0953206	0.3949	-0.2955	0.1152	0.1077	0	0	0	0	1	0	0	0	Female, Ber only
S47308_SI	3R	3856868	3857433	CG10903	2.30842	0.0975852	1.50175	0.0991301	2.32879	0.19387	2.09991	0.176804	10.0905	0.987636	4.50401	0.435506	10.4129	2.05691	8.25351	1.52231	0.0016195	0.310163	0.8067	-0.2289	0.14	0.131	0	0	0	0	1	0	0	0	Female, Ber only
F45474_SI	3R	92676	94166	CG1092	2.12357	0.168119	1.70252	0.164881	3.05902	0.0609537	3.25951	0.178997	8.44236	1.47926	5.53771	0.912723	21.3363	1.30256	26.3069	4.46672	0.0267758	0.272279	0.421	0.2005	0.1146	0.1072	0	0	0	0	1	0	0	0	Female, Ber only
S13925_SI	X	7781300	7782785	CG10932	2.84471	0.166251	2.39981	0.124482	2.81992	0.0913715	2.80414	0.0172077	17.3519	2.78091	11.0792	1.41509	16.8277	1.52126	16.5145	0.284501	0.00771412	0.945021	0.4449	-0.01578	0.0972	0.09092	0	0	0	0	1	0	0	0	Female, Ber only
S16605_SI	X	13674051	13674683	CG10992	5.34958	0.0710832	5.1054	0.0485223	5.55373	0.114663	5.72565	0.103959	210.876	15.1344	165.038	7.92631	259.472	29.6197	307.72	31.2178	0.0263381	0.0912711	0.2442	0.1719	0.06623	0.06195	0	0	0	0	1	0	0	0	Female, Ber only
S16606_SI	X	13675192	13675359	CG10992	4.65135	0.309966	4.12363	0.310873	5.06107	0.0828995	5.24244	0.161394	108.111	33.1591	63.6712	17.7972	158.173	13.4383	190.731	29.3847	0.0280609	0.457853	0.5277	0.1814	0.1449	0.1355	0	0	0	0	1	0	0	0	Female, Ber only
S16607_SI	X	13675506	13675766	CG10992	4.63193	0.35459	4.03328	0.126653	4.9668	0.0981193	5.28482	0.115479	106.925	35.5881	56.7421	6.96321	144.085	14.1086	198.177	22.0892	0.00949696	0.127856	0.5987	0.318	0.1353	0.1266	0	0	0	0	1	0	0	0	Female, Ber only
S26987_SI	3L	12844409	12844822	CG11009	3.35829	0.427326	2.72806	0.230677	3.81695	0.205101	3.52999	0.108001	30.6615	14.2067	15.5736	3.52434	46.2073	9.859	34.2537	3.57963	0.0342249	0.324295	0.6302	-0.287	0.1801	0.1685	0	0	0	0	1	0	0	0	Female, Ber only
S3469_SI	2L	6558418	6558591	CG11015	6.03198	0.131167	5.6076	0.0982064	6.15508	0.0930478	5.94555	0.0269198	418.957	55.7729	273.377	27.3736	472.629	43.5349	382.144	10.3658	0.00284236	0.0871941	0.4244	-0.2095	0.07973	0.07458	0	0	0	0	1	0	0	0	Female, Ber only
S3017_SI	2L	5724658	5725228	CG11030	2.0497	0.199168	1.40123	0.356188	1.9164	0.127265	2.23587	0.132187	7.86925	1.57491	4.23488	1.49933	6.83818	0.88139	9.40986	1.26278	0.00944831	0.160145	0.6485	0.3195	0.1464	0.137	0	0	0	0	1	0	0	0	Female, Ber only
S46819_SI	3R	2897638	2898296	CG1104	2.69123	0.257898	2.21238	0.217827	2.86909	0.170091	2.61011	0.0934314	15.0643	3.59902	9.28833	2.12672	17.813	3.02356	13.6401	1.27152	0.039234	0.245109	0.4788	-0.259	0.1408	0.1317	0	0	0	0	1	0	0	0	Female, Ber only
S15333_SI	X	11006428	11009563	CG11122	2.05901	0.0763967	1.68942	0.133433	2.1676	0.134079	2.27592	0.0470149	7.85364	0.611609	5.44797	0.70633	8.79407	1.11141	9.7441	0.463332	0.0111977	0.453809	0.3696	0.1083	0.08589	0.08034	0	0	0	0	1	0	0	0	Female, Ber only
S16567_SI	X	13632176	13632409	CG11134	2.36176	0.54594	1.04491	0.797936	2.53996	0.156955	2.47836	0.318596	11.7137	6.34864	3.38361	1.96268	12.8018	2.13522	12.3041	3.51734	0.0261529	0.941094	1.3169	-0.0616	0.3567	0.3337	0	0	0	0	1	0	0	0	Female, Ber only
S45869_SI	3R	1046258	1046407	CG1116	1.91175	0.20209	-0.194398	1.30295	1.44076	0.509974	1.70463	0.184876	6.85685	1.36811	0.798798	1.11192	4.64928	2.32551	5.56171	1.0124	0.0171502	0.769136	2.1061	0.2639	0.5088	0.4257	0	0	0	0	1	0	0	0	Female, Ber only
S56544_SI	3R	20746454	20747262	CG11168	1.60018	0.279766	0.795264	0.356943	1.57175	0.131402	1.57662	0.0590599	5.07906	1.32678	2.3157	0.87963	4.84671	0.647819	4.84427	0.289982	0.016612	0.992239	0.8049	0.004874	0.2002	0.1872	0	0	0	0	1	0	0	0	Female, Ber only
S56547_SI	3R	20747807	20748107	CG11168	1.70189	0.308172	-0.0595403	0.584355	1.49888	0.218332	0.958163	0.875719	5.65592	1.67394	1.04751	0.550088	4.55587	0.965336	3.20295	1.98491	0.00692611	0.385083	1.7614	-0.5407	0.3783	0.3538	0	0	0	0	1	0	0	0	Female, Ber only
S34305_SI	2R	3862809	3863678	CG11198	4.61608	0.157209	4.35223	0.0351606	4.69892	0.073258	4.80151	0.110392	101.954	16.5939	77.6837	2.74977	110.049	8.02935	122.2	13.8897	0.024623	0.376089	0.2639	0.1026	0.07064	0.06607	0	0	0	0	1	0	0	0	Female, Ber only
S34308_SI	2R	3864527	3864829	CG11198	4.23482	0.190074	3.76607	0.0321115	4.41469	0.15859	4.51125	0.122496	69.9107	13.8635	43.2246	1.39593	83.4367	13.1471	91.5022	11.5716	0.0225666	0.673192	0.4688	0.09656	0.1234	0.1154	0	0	0	0	1	0	0	0	Female, Ber only
S42050_SI	2R	16192022	16192533	CG11200	2.70597	0.216028	2.15046	0.0807961	3.08445	0.131413	2.6407	0.0885458	15.2089	3.39627	8.60727	0.681264	21.9972	2.88466	14.0603	1.27491	0.036794	0.0728877	0.5555	-0.4437	0.1612	0.1508	0	0	0	0	1	0	0	0	Female, Ber only
S41981_SI	2R	16130678	16131917	CG11208	2.60727	0.262407	2.16798	0.0893559	2.6492	0.0639257	2.59457	0.0422556	13.8596	3.33491	8.76386	0.779038	14.1647	0.927658	13.3988	0.562199	0.0336393	0.832825	0.4393	-0.05463	0.1251	0.117	0	0	0	0	1	0	0	0	Female, Ber only
S41982_SI	2R	16131990	16132185	CG11208	1.90976	0.388414	0.633107	0.369578	2.18685	0.459211	1.63213	0.329768	7.08798	2.61881	1.97603	0.784136	9.59966	4.11312	5.30463	1.76246	0.0162054	0.27069	1.2767	-0.5547	0.3161	0.2957	0	0	0	0	1	0	0	0	Female, Ber only
S3686_SI	2L	6803310	6803522	CG11236	2.87313	0.133962	2.10372	0.234888	2.70035	0.247758	2.76648	0.0941362	17.7989	2.40124	8.34253	1.8392	15.2379	3.88446	15.9502	1.5318	0.0448712	0.897879	0.7694	0.06613	0.2329	0.2179	0	0	0	0	1	0	0	0	Female, Ber only
S3687_SI	2L	6803592	6803888	CG11236	3.45816	0.0699573	2.96438	0.188549	3.73032	0.110377	3.80243	0.0786968	31.811	2.25796	19.606	3.50846	41.8841	4.64289	44.9038	3.60942	0.0042729	0.696635	0.4938	0.0721	0.09846	0.0921	0	0	0	0	1	0	0	0	Female, Ber only
S31376_SI	3L	22727536	22727836	CG11241	2.01874	0.275876	0.501378	0.872041	1.49955	0.64338	2.0666	0.0564427	7.7152	2.01208	1.31663	1.57314	5.13682	2.74988	7.90624	0.441062	0.0218018	0.316936	1.5174	0.5671	0.3909	0.327	0	0	0	0	1	0	0	0	Female, Ber only
S31378_SI	3L	22729542	22729866	CG11241	2.02997	0.455491	0.879736	0.279969	1.85121	0.287461	2.02887	0.128172	8.13242	3.44455	2.47311	0.677116	6.55273	1.6775	7.64711	0.975668	0.00425799	0.676604	1.1502	0.1777	0.2292	0.2144	0	0	0	0	1	0	0	0	Female, Ber only
S27034_SI	3L	13014174	13014657	CG11255	3.24473	0.189962	2.5772	0.0365167	3.1903	0.152519	3.10394	0.180171	25.9688	5.01598	13.1662	0.48445	24.503	3.59284	22.5199	3.8495	0.00143234	0.68449	0.6675	-0.08636	0.1139	0.1066	0	0	0	0	1	0	0	0	Female, Ber only
S27026_SI	3L	13009687	13010007	CG11267	4.20705	0.218562	3.80546	0.0896635	4.61942	0.0462429	4.34947	0.0342766	68.2137	14.4481	45.0654	3.97981	101.516	4.66402	77.4675	2.66918	0.0462727	0.155294	0.4016	-0.27	0.1224	0.1145	0	0	0	0	1	0	0	0	Female, Ber only
S14352_SI	X	8581851	8581987	CG11284	2.95391	0.153147	2.29605	0.385846	3.21449	0.243116	3.14553	0.344291	19.3276	2.84981	10.4574	4.2164	25.4163	5.65438	24.1059	7.4704	0.0430244	0.870857	0.6579	-0.06896	0.1973	0.1846	0	0	0	0	1	0	0	0	Female, Ber only
S45771_SI	3R	641009	641747	CG1129	2.53371	0.0244822	2.16467	0.10468	2.54108	0.174904	2.50891	0.0547466	12.6027	0.306425	8.74313	0.894153	12.8383	2.21093	12.3038	0.678861	0.0450616	0.896346	0.369	-0.03217	0.1118	0.1046	0	0	0	0	1	0	0	0	Female, Ber only
S3640_SI	2L	6760798	6761693	CG11321	2.63326	0.24079	1.92538	0.172732	2.47302	0.142299	2.64965	0.0407262	14.1998	3.58212	6.92524	1.16811	11.9492	1.71587	14.157	0.579199	0.00134943	0.367849	0.7079	0.1766	0.1198	0.1121	0	0	0	0	1	0	0	0	Female, Ber only
S3650_SI	2L	6770134	6770270	CG11321	3.01843	0.419541	2.01975	0.486835	2.28267	0.266189	2.5994	0.276953	21.5802	7.79043	8.18112	4.18497	10.0721	2.76993	13.8087	3.89531	0.0168556	0.449326	0.9987	0.3167	0.249	0.2329	0	0	0	0	1	0	0	0	Female, Ber only
S59939_SI	3R	27287536	27287690	CG11334	2.57054	0.427924	1.2812	0.688902	1.84272	0.526883	2.5477	0.225024	13.8165	5.05866	4.16276	2.52027	6.92063	3.05168	12.9956	2.93187	0.0290611	0.207553	1.2893	0.705	0.3565	0.3335	0	0	0	0	1	0	0	0	Female, Ber only
S40243_SI	2R	13024746	13024918	CG11395	4.0987	0.309567	3.61644	0.141159	4.01536	0.144829	4.32749	0.0678368	62.0923	17.3584	37.4485	5.15153	55.8754	7.949	75.872	5.24288	0.0252192	0.118653	0.4823	0.3121	0.1297	0.1213	0	0	0	0	1	0	0	0	Female, Ber only
S40244_SI	2R	13024996	13026337	CG11395	4.71519	0.0486688	4.22918	0.0202923	4.73543	0.122373	4.7914	0.0244456	111.719	5.44923	68.6706	1.40129	114.559	14.1859	120.494	2.94874	4.44274e-05	0.550896	0.486	0.05597	0.05366	0.05019	0	0	0	0	1	0	0	0	Female, Ber only
S12656_SI	X	4447150	4448378	CG11444	3.64342	0.111038	3.15953	0.0260477	3.43436	0.0446649	3.47639	0.0265854	38.3764	4.11693	23.5648	0.612039	31.0347	1.38869	32.3503	0.86381	4.70016e-05	0.673912	0.4839	0.04203	0.05381	0.05033	0	0	0	0	1	0	0	0	Female, Ber only
S43024_SI	2R	17960303	17960399	CG11474	3.01293	0.312717	2.07108	0.180934	2.81606	0.257818	2.92561	0.146915	20.9789	5.9425	8.01789	1.38602	17.1069	4.02112	18.781	2.78	0.0150137	0.815654	0.9418	0.1096	0.2301	0.2153	0	0	0	0	1	0	0	0	Female, Ber only
S21937_SI	3L	3085204	3085800	CG11486	2.82863	0.176952	2.4882	0.02974	3.03166	0.130997	3.23399	0.100057	17.096	2.92648	12.0431	0.361157	20.8615	2.61474	25.4643	2.4883	0.0244827	0.151743	0.3404	0.2023	0.09103	0.08515	0	0	0	0	1	0	0	0	Female, Ber only
S60051_SI	3R	27563381	27563721	CG11563	2.03283	0.0568001	1.20924	0.316035	1.63798	0.11266	1.63529	0.239128	7.64389	0.437408	3.45894	1.01499	5.16958	0.591307	5.23358	1.32114	0.0049685	0.994866	0.8236	-0.00269	0.168	0.1572	0	0	0	0	1	0	0	0	Female, Ber only
S60152_SI	3R	27635348	27635907	CG11576	2.64436	0.221462	2.21887	0.177265	2.8542	0.0596182	2.62855	0.171749	14.2963	2.95514	9.29214	1.60555	17.3836	1.0309	13.9936	2.47955	0.0229181	0.199688	0.4255	-0.2256	0.1123	0.1051	0	0	0	0	1	0	0	0	Female, Ber only
S16749_SI	X	14094237	14094940	CG11590	1.92007	0.383173	1.07841	0.352371	1.79164	0.244203	1.95281	0.174742	7.13508	2.39179	3.06912	1.13924	6.13583	1.51575	7.12262	1.29573	0.0241892	0.703491	0.8417	0.1612	0.2245	0.21	0	0	0	0	1	0	0	0	Female, Ber only
S17223_SI	X	15347518	15348645	CG11655	1.89091	0.235987	1.43343	0.10521	2.2377	0.0836027	1.9227	0.0645887	6.75106	1.62202	4.20866	0.448061	9.39608	0.772984	6.84878	0.433819	0.0336648	0.11681	0.4575	-0.315	0.1303	0.1219	0	0	0	0	1	0	0	0	Female, Ber only
S45551_SI	3R	205650	205767	CG11739	4.26374	0.144268	3.80518	0.328359	4.40391	0.0806614	4.48869	0.0712574	71.5576	9.92741	46.4769	13.8586	81.9693	6.58586	89.1565	6.41578	0.0476491	0.757709	0.4586	0.08478	0.1407	0.1316	0	0	0	0	1	0	0	0	Female, Ber only
S15429_SI	X	11244032	11244527	CG11752	4.18331	0.201043	3.50874	0.219547	4.55285	0.0669388	4.33349	0.0159106	66.4797	13.5267	33.9235	6.95341	95.0621	6.3774	76.2162	1.21805	0.000781488	0.185612	0.6746	-0.2194	0.1061	0.09928	0	0	0	0	1	0	0	0	Female, Ber only
S56838_SI	3R	21092571	21093479	CG11859	2.41486	0.0746768	2.0706	0.172343	2.64769	0.0913464	2.36668	0.0835074	11.2089	0.829735	8.00994	1.41815	14.1649	1.26046	10.6864	0.87186	0.0397721	0.0713648	0.3443	-0.281	0.1015	0.09496	0	0	0	0	1	0	0	0	Female, Ber only
S56818_SI	3R	21073600	21073828	CG11875	1.4539	0.179396	0.0409854	0.338482	1.31535	0.657189	1.5009	0.479074	4.32558	0.767109	1.07995	0.332586	4.35799	2.77957	4.80346	1.92738	0.0400529	0.829214	1.4129	0.1856	0.4173	0.3904	0	0	0	0	1	0	0	0	Female, Ber only
F58610_SI	3R	24938793	24939171	CG11876	4.51929	0.23086	4.08227	0.125066	5.03464	0.121094	4.79632	0.0920048	93.342	20.1001	59.5961	7.67226	154.495	18.838	121.401	10.9216	0.0363821	0.232729	0.437	-0.2383	0.1265	0.1183	0	0	0	0	1	0	0	0	Female, Ber only
S58613_SI	3R	24940816	24941227	CG11876	4.51869	0.328405	3.91142	0.0833438	4.88485	0.0862086	4.80907	0.0562303	95.0879	31.4179	50.0871	4.25745	132.633	11.1335	122.746	6.787	0.00946652	0.780462	0.6073	-0.07578	0.1372	0.1283	0	0	0	0	1	0	0	0	Female, Ber only
S58688_SI	3R	25026373	25027049	CG11899	4.207	0.0424674	3.84554	0.221259	4.19	0.0640318	4.28003	0.0748876	67.1956	2.88084	47.5805	11.0486	66.1223	4.11576	72.3771	5.38114	0.0186345	0.579694	0.3615	0.09003	0.09177	0.08584	0	0	0	0	1	0	0	0	Female, Ber only
S41531_SI	2R	15249226	15249418	CG11961	2.82805	0.111476	2.26556	0.270307	2.7663	0.23226	2.69856	0.161399	16.9827	1.89767	9.86083	2.43941	16.2117	3.54447	14.9866	2.38198	0.0325719	0.837654	0.5625	-0.06774	0.1591	0.1488	0	0	0	0	1	0	0	0	Female, Ber only
F47792_SI	3R	4829818	4830173	CG11980	2.92544	0.135229	2.53263	0.285124	3.06128	0.0805201	2.88081	0.0372352	18.7533	2.43144	12.939	3.789	21.4055	1.65563	17.837	0.669571	0.0251135	0.285198	0.3928	-0.1805	0.1056	0.09874	0	0	0	0	1	0	0	0	Female, Ber only
S45952_SI	3R	1179439	1180155	CG11999	2.37964	0.0453266	1.99429	0.22419	2.50526	0.152351	2.5251	0.0565283	10.8084	0.488223	7.46596	1.56866	12.355	1.91304	12.5055	0.706886	0.0242303	0.933319	0.3854	0.01984	0.1028	0.09618	0	0	0	0	1	0	0	0	Female, Ber only
S20639_SI	3L	649179	649419	CG12030	4.39853	0.224793	3.97871	0.186739	4.3224	0.168871	4.45113	0.0600962	82.7375	19.0734	54.081	10.2846	76.1773	12.7809	85.8278	5.22261	0.0340918	0.536655	0.4198	0.1287	0.1199	0.1122	0	0	0	0	1	0	0	0	Female, Ber only
S20640_SI	3L	650233	650523	CG12030	4.41168	0.352878	3.87526	0.0961459	4.75946	0.0838409	4.82075	0.0614038	86.0768	32.4397	48.3423	4.57577	116.998	10.155	124.212	7.48778	0.0134988	0.815506	0.5364	0.06129	0.1286	0.1203	0	0	0	0	1	0	0	0	Female, Ber only
S20805_SI	3L	994503	994640	CG12038	2.42357	0.0518659	1.60014	0.454209	2.88259	0.146687	2.32093	0.350006	11.2961	0.57687	5.30039	2.3484	18.0101	2.77802	10.6333	4.00085	0.0295028	0.110268	0.8234	-0.5617	0.2283	0.2136	0	0	0	0	1	0	0	0	Female, Ber only
S46381_SI	3R	1662819	1663063	CG1208	2.98667	0.111612	2.5232	0.202092	2.73418	0.247525	2.96922	0.0943119	19.9036	2.28496	12.6337	2.42405	15.7482	3.78025	19.5334	1.79011	0.048321	0.305851	0.4635	0.235	0.1427	0.1334	0	0	0	0	1	0	0	0	Female, Ber only
S22000_SI	3L	3145405	3147470	CG12082	2.4603	0.250632	2.05665	0.195614	2.26967	0.140856	2.23737	0.0491194	11.9647	3.14639	7.92314	1.61796	9.74919	1.39466	9.37617	0.45431	0.0457735	0.906192	0.4037	-0.0323	0.1227	0.1148	0	0	0	0	1	0	0	0	Female, Ber only
S21041_SI	3L	1491984	1492463	CG12084	2.38557	0.32747	1.80494	0.189496	2.25877	0.232394	2.2864	0.0338655	11.2408	3.40561	6.15509	1.21802	9.76017	2.15004	9.84318	0.330858	0.0277753	0.940777	0.5806	0.02763	0.1591	0.1488	0	0	0	0	1	0	0	0	Female, Ber only
S21066_SI	3L	1524195	1524357	CG12090	2.88657	0.125482	2.08092	0.444251	2.86054	0.18811	2.57707	0.11936	18.0242	2.18981	8.50338	3.22623	17.7036	3.31977	13.2209	1.56613	0.0148786	0.379943	0.8056	-0.2835	0.1965	0.1838	0	0	0	0	1	0	0	0	Female, Ber only
S14243_SI	X	8361476	8363040	CG12116	5.07347	0.10736	4.27507	0.0638209	4.29527	0.0582471	4.20527	0.0275041	160.348	17.4291	71.982	4.55569	73.4453	4.24869	67.0559	1.83318	3.56031e-06	0.404792	0.7984	-0.09	0.06525	0.06104	0	0	0	0	1	0	0	0	Female, Ber only
S46385_SI	3R	1670253	1670425	CG1213	5.00112	0.11058	4.67531	0.180394	5.03321	0.140242	5.01437	0.0975702	149.195	16.8578	108.393	18.4703	154.522	20.5664	151.03	14.3074	0.0353612	0.930164	0.3258	-0.01884	0.09375	0.08769	0	0	0	0	1	0	0	0	Female, Ber only
S46386_SI	3R	1670731	1671144	CG1213	4.27042	0.104264	3.84689	0.0929699	4.46356	0.136695	4.49105	0.0701226	71.8159	7.68921	46.981	4.30943	87.3899	11.4731	89.3617	6.30521	0.0317538	0.918672	0.4235	0.02749	0.1192	0.1115	0	0	0	0	1	0	0	0	Female, Ber only
S46387_SI	3R	1671217	1672290	CG1213	4.79955	0.0536971	4.33146	0.111752	4.92439	0.102301	4.85136	0.0169089	121.572	6.43415	76.3673	8.32694	138.137	13.7705	127.926	2.1724	0.00460949	0.677224	0.4681	-0.07303	0.0944	0.0883	0	0	0	0	1	0	0	0	Female, Ber only
F35707_SI	2R	5849731	5850234	CG12130	3.06986	0.203411	2.58132	0.171875	3.03627	0.22328	3.05916	0.118463	21.8272	4.19572	13.3459	2.3098	21.2188	4.6947	21.4102	2.56195	0.0342637	0.944439	0.4885	0.02289	0.1397	0.1306	0	0	0	0	1	0	0	0	Female, Ber only
F34230_SI	2R	3802838	3803026	CG12159	2.86776	0.156085	2.25766	0.290501	3.28023	0.230452	2.88689	0.145024	17.7432	2.83049	9.84622	3.0453	27.0782	5.57716	18.0637	2.62276	0.0262534	0.123176	0.6101	-0.3933	0.1654	0.1547	0	0	0	0	1	0	0	0	Female, Ber only
S16521_SI	X	13572888	13573334	CG12177	2.64174	0.458693	1.60597	0.276966	2.67573	0.173115	2.50184	0.128085	14.9784	6.0929	5.11716	1.50053	14.6818	2.41919	12.2734	1.62516	0.00280599	0.61979	1.0358	-0.1739	0.1942	0.1817	0	0	0	0	1	0	0	0	Female, Ber only
S19325_SI	X	19386710	19387030	CG12203	4.08527	0.202788	3.47097	0.133079	4.45865	0.149252	4.17797	0.110913	60.3079	12.85	32.3613	4.40385	87.112	13.4497	65.498	7.13656	0.00249077	0.107507	0.6143	-0.2807	0.1133	0.106	0	0	0	0	1	0	0	0	Female, Ber only
S24267_SI	3L	7713577	7714585	CG12262	4.451	0.130955	4.18071	0.0849041	4.61939	0.136728	4.42741	0.0150202	86.2135	11.6061	65.5723	5.69475	102.125	13.3705	83.721	1.25221	0.0359059	0.110166	0.2703	-0.192	0.07802	0.07298	0	0	0	0	1	0	0	0	Female, Ber only
S27776_SI	3L	15126762	15127572	CG12316	1.60924	0.334484	0.960526	0.25241	1.82849	0.16712	1.82258	0.0917391	5.17509	1.53975	2.66682	0.63086	6.28943	1.03775	6.2049	0.555544	0.0228932	0.988938	0.6487	-0.00592	0.1712	0.1602	0	0	0	0	1	0	0	0	Female, Ber only
S36266_SI	2R	6714403	6714619	CG12325	1.56977	0.262056	-0.234954	0.630227	1.2669	0.444914	1.05033	0.315735	4.9111	1.18724	0.58028	0.620575	3.83334	1.80139	2.95062	0.86614	0.00865635	0.752679	1.8047	-0.2166	0.3943	0.3299	0	0	0	0	1	0	0	0	Female, Ber only
S36207_SI	2R	6617080	6617693	CG12338	3.168	0.161435	2.59022	0.352	3.55681	0.0740742	3.21212	0.232991	23.9685	3.90634	13.8625	4.46222	35.1247	2.67411	25.2964	6.10272	0.0258776	0.154965	0.5778	-0.3447	0.1562	0.1461	0	0	0	0	1	0	0	0	Female, Ber only
S36208_SI	2R	6617763	6617908	CG12338	3.36366	0.39149	2.73158	0.32905	3.95337	0.153161	3.65186	0.107244	30.4383	12.222	15.9494	5.60073	52.5868	8.45961	38.6973	4.26995	0.0492326	0.342245	0.6321	-0.3015	0.1954	0.1828	0	0	0	0	1	0	0	0	Female, Ber only
S36209_SI	2R	6617990	6618113	CG12338	3.54029	0.131616	2.65589	0.443753	3.71274	0.227117	3.36907	0.353226	34.6793	4.65471	15.1592	6.28351	41.7819	9.77891	30.1977	9.53003	0.0189305	0.348453	0.8844	-0.3437	0.2252	0.2107	0	0	0	0	1	0	0	0	Female, Ber only
S46956_SI	3R	3069896	3070193	CG1234	1.84847	0.460971	0.958604	0.321058	1.92731	0.0439369	1.20426	0.554552	6.79864	2.96567	2.69285	0.7731	6.87591	0.297664	3.6867	1.98317	0.0364072	0.0675817	0.8899	-0.723	0.2576	0.241	0	0	0	0	1	0	0	0	Female, Ber only
S46300_SI	3R	1562466	1562650	CG1236	2.54703	0.121257	1.74628	0.313821	2.70038	0.0941294	2.50692	0.280604	12.8305	1.50652	5.92412	1.85279	14.9347	1.3935	12.574	3.21043	0.0336844	0.642023	0.8008	-0.1935	0.2281	0.2134	0	0	0	0	1	0	0	0	Female, Ber only
S36556_SI	2R	7245405	7245776	CG12384	3.64364	0.189401	3.08127	0.244857	3.68862	0.165278	3.46454	0.0853606	38.6953	7.44168	22.2441	5.76708	40.3816	6.19368	32.0389	2.70529	0.0189835	0.334668	0.5624	-0.2241	0.1433	0.134	0	0	0	0	1	0	0	0	Female, Ber only
S42092_SI	2R	16352431	16352582	CG12484	3.13105	0.114883	2.57345	0.0350959	3.59713	0.194459	3.41828	0.17078	22.9996	2.67154	13.1164	0.462647	37.0353	7.62939	30.8222	5.44629	0.048916	0.552751	0.5576	-0.1789	0.1721	0.161	0	0	0	0	1	0	0	0	Female, Ber only
S2846_SI	2L	5339545	5340997	CG12512	2.60655	0.15279	2.06049	0.425021	2.95483	0.133873	2.79861	0.100106	13.655	1.99295	8.30785	3.22315	19.3246	2.48837	16.4759	1.61385	0.0409381	0.587629	0.5461	-0.1562	0.162	0.1516	0	0	0	0	1	0	0	0	Female, Ber only
S2847_SI	2L	5341985	5342349	CG12512	2.65595	0.128072	1.77722	0.264463	2.62951	0.110429	2.48267	0.0461172	14.3182	1.89086	6.04547	1.47068	13.9308	1.54687	11.9817	0.557288	0.00486979	0.654772	0.8787	-0.1468	0.1787	0.1672	0	0	0	0	1	0	0	0	Female, Ber only
S45416_SI	3R	28098	28519	CG12582	2.95218	0.199109	2.45303	0.281634	2.89156	0.0506666	2.88655	0.108688	19.4058	3.93805	11.9165	3.05513	18.0386	0.898515	18.0008	1.89868	0.0225268	0.987744	0.4992	-0.00501	0.1313	0.1229	0	0	0	0	1	0	0	0	Female, Ber only
S19628_SI	X	19852422	19852933	CG12655	1.48579	0.368784	0.35331	0.707581	1.4521	0.0704205	0.943349	0.114137	4.63389	1.82641	1.64242	0.910468	4.27998	0.298125	2.57994	0.30195	0.0208668	0.27789	1.1325	-0.5088	0.2937	0.2748	0	0	0	0	1	0	0	0	Female, Ber only
F21915_SI	3L	3052514	3053027	CG1271	1.62184	0.143415	0.372203	0.96744	1.42497	0.326248	1.72341	0.0984111	5.09756	0.741982	1.91152	1.54693	4.32748	1.41187	5.62144	0.539878	0.0415779	0.663962	1.2496	0.2984	0.3721	0.3481	0	0	0	0	1	0	0	0	Female, Ber only
F21916_SI	3L	3053241	3053740	CG1271	1.70661	0.100268	0.853042	0.22619	2.0965	0.134626	2.15844	0.160418	5.5286	0.548345	2.38524	0.50098	8.19484	1.15439	8.72984	1.33254	0.00256901	0.852355	0.8536	0.06194	0.1581	0.1479	0	0	0	0	1	0	0	0	Female, Ber only
S12942_SI	X	5411605	5411877	CG12730	2.05732	0.147362	1.58169	0.267158	2.4193	0.187052	2.29695	0.175318	7.8828	1.19042	4.98026	1.33043	11.3854	2.11454	10.0479	1.80159	0.0415724	0.634676	0.4756	-0.1223	0.1416	0.1325	0	0	0	0	1	0	0	0	Female, Ber only
S21588_SI	3L	2253329	2253692	CG1275	4.30583	0.266614	3.96423	0.106831	4.68783	0.0582571	4.4717	0.0283233	75.9416	20.792	52.8793	5.59086	108.756	6.38672	87.5286	2.46686	0.0387367	0.16516	0.3416	-0.2161	0.1002	0.09371	0	0	0	0	1	0	0	0	Female, Ber only
S21589_SI	3L	2253777	2253986	CG1275	3.82112	0.285569	3.36497	0.165389	4.12605	0.105728	3.96413	0.0823867	46.9556	14.041	29.1939	4.72595	62.1877	6.37256	52.7931	4.30208	0.044013	0.490085	0.4561	-0.1619	0.1375	0.1286	0	0	0	0	1	0	0	0	Female, Ber only
S11355_SI	X	1245378	1245959	CG12773	1.92028	0.0945748	1.18707	0.227125	1.84969	0.214084	1.9066	0.31687	6.84359	0.662556	3.33446	0.760285	6.46249	1.28034	6.94358	1.97269	0.0135548	0.881899	0.7332	0.05691	0.176	0.1646	0	0	0	0	1	0	0	0	Female, Ber only
S1872_SI	2L	3452740	3453278	CG12795	3.20241	0.253673	2.58832	0.357128	2.91059	0.114267	3.17088	0.0780339	25.0961	5.84573	13.841	4.37034	18.4604	2.19861	23.8764	1.83889	0.0168693	0.288482	0.6141	0.2603	0.1532	0.1433	0	0	0	0	1	0	0	0	Female, Ber only
S22549_SI	3L	4150222	4150391	CG1299	3.14403	0.338646	2.25884	0.532244	2.87852	0.153891	3.07665	0.0433833	24.0439	7.36993	10.5026	5.44219	17.9527	2.92053	21.6991	0.930137	0.0169406	0.619022	0.8852	0.1981	0.2209	0.2067	0	0	0	0	1	0	0	0	Female, Ber only
S22551_SI	3L	4151150	4151555	CG1299	3.01223	0.175642	2.62323	0.21758	3.06819	0.109994	3.01943	0.0399344	20.5454	3.67282	13.992	2.89083	21.6018	2.41089	20.4904	0.821328	0.0333911	0.83089	0.389	-0.04877	0.1106	0.1035	0	0	0	0	1	0	0	0	Female, Ber only
S22553_SI	3L	4151759	4152477	CG1299	3.33294	0.0787188	2.94606	0.0955264	3.35492	0.0808697	3.35526	0.100669	28.0789	2.23374	19.088	1.78295	28.7125	2.25745	28.7487	2.84012	0.00798703	0.998687	0.3869	0.000334	0.08502	0.07953	0	0	0	0	1	0	0	0	Female, Ber only
S28618_SI	3L	16718610	16719154	CG13026	2.77692	0.344245	1.94039	0.198908	2.56914	0.166274	2.47059	0.32698	16.7501	6.16671	7.0536	1.39577	13.194	2.27656	12.2337	3.65136	0.0258001	0.833087	0.8365	-0.09855	0.226	0.2114	0	0	0	0	1	0	0	0	Female, Ber only
S28325_SI	3L	16301098	16301439	CG13042	-0.714999	0.857453	-3.52569	1.37947	2.39462	0.41235	3.10474	0.0634125	0.607259	0.433154	0.0297193	0.0422316	11.6711	4.62425	22.3336	1.42936	0.036821	0.578488	2.8107	0.7101	0.8051	0.6736	0	0	0	0	1	0	0	0	Female, Ber only
S28321_SI	3L	16296202	16296260	CG13044	5.03161	0.480425	4.12318	0.0624875	4.24206	0.188667	4.7283	0.0694744	164.643	71.8145	61.8354	3.83736	70.4578	12.711	113.284	7.78789	0.00993861	0.127845	0.9084	0.4862	0.2069	0.1935	0	0	0	0	1	0	0	0	Female, Ber only
S28340_SI	3L	16316908	16317408	CG13059	1.35271	0.122925	-0.346055	0.36876	2.70767	0.112826	2.89658	0.0232069	3.88776	0.490169	0.741737	0.289838	15.066	1.69686	18.1154	0.418935	1.87548e-05	0.514918	1.6988	0.1889	0.1684	0.1575	0	0	0	0	1	0	0	0	Female, Ber only
S28330_SI	3L	16307703	16308249	CG13062	2.4261	0.163111	1.31488	0.244382	2.0296	0.157042	2.40289	0.281173	11.4182	1.93639	3.79702	0.887743	7.68167	1.20402	11.3642	3.40462	0.000428865	0.13493	1.1112	0.3733	0.1616	0.1511	0	0	0	0	1	0	0	0	Female, Ber only
S28298_SI	3L	16264525	16265018	CG13067	4.78032	0.134483	4.48891	0.0488289	4.78955	0.140551	4.70319	0.149242	119.847	15.5795	89.0952	4.37661	121.151	17.3003	111.102	16.0421	0.044006	0.578619	0.2914	-0.08637	0.08783	0.08216	0	0	0	0	1	0	0	0	Female, Ber only
S9706_SI	2L	19538429	19539910	CG13082	2.29857	0.231815	1.81512	0.0927337	3.24016	0.11953	3.11587	0.00231477	10.1465	2.47451	6.15968	0.581156	25.6749	3.0647	22.5531	0.052189	0.00970018	0.509576	0.4834	-0.1243	0.1096	0.1026	0	0	0	0	1	0	0	0	Female, Ber only
S4789_SI	2L	8516030	8516301	CG13089	2.34687	0.134621	1.02147	0.627529	1.96412	0.320771	2.20186	0.297916	10.5177	1.46621	3.19928	2.19206	7.42219	2.54611	9.30846	2.70001	0.00684423	0.647334	1.3254	0.2377	0.2841	0.2657	0	0	0	0	1	0	0	0	Female, Ber only
S4783_SI	2L	8510527	8511844	CG13096	2.03484	0.112203	1.22769	0.19768	1.28245	0.250489	1.64171	0.0429888	7.68251	0.833066	3.45955	0.716073	3.68636	0.845425	5.16714	0.221139	0.000954924	0.0728275	0.8072	0.3593	0.1305	0.122	0	0	0	0	1	0	0	0	Female, Ber only
S22695_SI	3L	4279395	4279624	CG1311	1.92696	0.49649	0.463625	0.564178	2.0589	0.304341	1.9911	0.386394	7.39599	3.11336	1.74483	0.798586	8.13465	2.74036	7.67973	2.7643	0.00390393	0.9167	1.4633	-0.0678	0.2878	0.2692	0	0	0	0	1	0	0	0	Female, Ber only
F5371_SI	2L	9903379	9903941	CG13124	4.45742	0.0167854	4.23229	0.0731947	4.56488	0.131805	4.42537	0.0367781	86.2729	1.44397	68.9978	5.0611	96.6767	12.688	83.5814	3.04169	0.026012	0.138623	0.2251	-0.1395	0.06092	0.05699	0	0	0	0	1	0	0	0	Female, Ber only
S5372_SI	2L	9904004	9904216	CG13124	3.93207	0.0834053	3.46526	0.302233	4.15732	0.0822758	3.97844	0.064747	51.1321	4.32938	32.921	9.15266	64.0663	5.44277	53.5075	3.40414	0.0161832	0.340515	0.4668	-0.1789	0.1156	0.1081	0	0	0	0	1	0	0	0	Female, Ber only
S22724_SI	3L	4292831	4293432	CG1319	3.51951	0.104855	2.98161	0.147504	3.6748	0.0872774	3.48371	0.074502	33.8894	3.44613	19.8647	2.98123	39.5537	3.45048	32.6403	2.41423	0.000233734	0.0864001	0.5379	-0.1911	0.07253	0.06785	0	0	0	0	1	0	0	0	Female, Ber only
S47669_SI	3R	4597650	4597906	CG13318	1.65396	0.134093	0.0739359	0.105106	1.15495	0.464425	0.367819	0.377671	5.259	0.703071	1.08076	0.115856	3.43712	1.57747	1.50975	0.507494	0.0199027	0.217852	1.58	-0.7871	0.4061	0.3799	0	0	0	0	1	0	0	0	Female, Ber only
S37980_SI	2R	9409269	9409409	CG13331	3.4264	0.441969	2.08615	0.693835	3.27635	0.290719	3.41609	0.385244	21.5202	21.0436	9.33137	5.70076	27.2542	6.86808	31.8625	10.6967	0.0336527	0.840183	1.3402	0.1397	0.3709	0.3103	0	0	0	0	1	0	0	0	Female, Ber only
S11164_SI	X	682625	682936	CG13360	4.05159	0.0857545	3.30447	0.18687	3.9122	0.191754	3.67765	0.18291	57.6288	4.89449	27.5417	4.87057	50.7059	9.79617	39.9846	7.00649	0.000709335	0.196555	0.7471	-0.2346	0.1161	0.1086	0	0	0	0	1	0	0	0	Female, Ber only
S11165_SI	X	683505	684122	CG13360	3.97282	0.0432996	3.07293	0.129363	3.42279	0.144745	3.57616	0.121819	53.1672	2.27639	21.7231	2.71047	30.8958	4.44551	35.909	4.21679	4.73222e-05	0.346506	0.8999	0.1534	0.1002	0.09368	0	0	0	0	1	0	0	0	Female, Ber only
S4703_SI	2L	8387659	8387831	CG13384	3.47858	0.264205	2.77307	0.34985	3.70865	0.203968	3.8186	0.105796	33.1497	8.29746	16.6371	5.3384	41.4347	8.32935	45.7136	4.95189	0.0218835	0.760895	0.7055	0.11	0.1846	0.1727	0	0	0	0	1	0	0	0	Female, Ber only
S54643_SI	3R	17856538	17856618	CG13409	3.12263	0.257711	1.92881	0.89689	3.53936	0.18821	2.80339	0.21924	23.2357	6.34031	9.14908	8.62683	34.8956	6.35635	16.7549	3.41853	0.029025	0.15021	1.1938	-0.736	0.33	0.3087	0	0	0	0	1	0	0	0	Female, Ber only
S46274_SI	3R	1502991	1503324	CG1347	2.79455	0.332675	2.17282	0.282197	2.36369	0.327198	2.83116	0.140162	16.9352	5.15978	9.00641	2.33277	11.0381	3.29648	17.0746	2.329	0.0482085	0.112703	0.6217	0.4675	0.1913	0.1789	0	0	0	0	1	0	0	0	Female, Ber only
S43420_SI	2R	18556961	18557360	CG13516	1.34111	0.16677	0.307634	0.711042	1.76738	0.270372	1.11809	0.168988	3.85776	0.611949	1.60035	1.07791	6.01826	1.62578	3.08902	0.541492	0.0178294	0.10515	1.0335	-0.6493	0.2603	0.2435	0	0	0	0	1	0	0	0	Female, Ber only
S43422_SI	2R	18557650	18558127	CG13516	1.83022	0.36709	1.10815	0.285483	2.17515	0.280688	1.88764	0.171714	6.53853	2.58785	3.11109	0.871566	9.07233	2.61321	6.66673	1.08376	0.0239949	0.359932	0.7221	-0.2875	0.1923	0.1799	0	0	0	0	1	0	0	0	Female, Ber only
S14809_SI	X	9674544	9674925	CG1354	2.94203	0.146478	2.18385	0.130459	1.80843	0.20822	1.77539	0.180063	19.0931	2.8787	8.92962	1.11933	6.19534	1.1843	5.9663	1.06412	0.0059872	0.927601	0.7582	-0.03305	0.1591	0.1489	0	0	0	0	1	0	0	0	Female, Ber only
S14810_SI	X	9675192	9675951	CG1354	3.24991	0.0618197	2.85644	0.234432	2.12798	0.0996153	2.17057	0.101722	25.8204	1.56764	17.7218	4.16836	8.4283	0.802081	8.79379	0.902927	0.0180549	0.836335	0.3935	0.04259	0.09933	0.09292	0	0	0	0	1	0	0	0	Female, Ber only
S33994_SI	2R	3484974	3485170	CG1358	3.29112	0.167035	2.64443	0.056486	3.63341	0.104033	3.43575	0.0713686	27.1282	4.63891	14.0902	0.782542	37.9908	3.77652	31.1081	2.25536	0.00257864	0.305202	0.6467	-0.1977	0.1198	0.1121	0	0	0	0	1	0	0	0	Female, Ber only
S55767_SI	3R	19812098	19812291	CG13603	3.57152	0.0585191	3.06801	0.187629	3.53282	0.247459	3.46305	0.0958624	35.6112	2.07387	21.743	3.83895	34.9942	8.31819	32.0109	3.00902	0.0312883	0.807764	0.5035	-0.06977	0.1413	0.1322	0	0	0	0	1	0	0	0	Female, Ber only
S55932_SI	3R	19998776	19998834	CG13606	3.78144	0.19327	2.37629	0.786298	4.15934	0.110874	3.75717	0.181565	44.4398	8.8345	13.4458	11.4212	64.3267	7.18284	43.2836	7.43934	0.00839589	0.440804	1.4052	-0.4022	0.3113	0.2912	0	0	0	0	1	0	0	0	Female, Ber only
F55853_SI	3R	19939765	19941893	CG13607	2.98431	0.189372	2.49045	0.146263	2.91609	0.0848523	2.747	0.150764	20.0176	3.95235	12.1506	1.70361	18.5194	1.59746	15.7175	2.45868	0.0057405	0.307807	0.4939	-0.1691	0.103	0.09634	0	0	0	0	1	0	0	0	Female, Ber only
S23015_SI	3L	4896990	4898470	CG13705	1.31043	0.434296	0.352759	0.367307	-0.0198413	0.1776	0.362031	0.353009	3.95833	1.81146	1.49113	0.577962	0.992103	0.17818	1.49616	0.51555	0.0204004	0.341981	0.9577	0.3819	0.2473	0.2313	0	0	0	0	1	0	0	0	Female, Ber only
S35791_SI	2R	5959659	5960623	CG1371	3.09265	0.0947655	2.74741	0.132179	2.99121	0.0793312	3.01155	0.0760779	22.1026	2.14623	15.6938	2.09266	19.9573	1.60353	20.3584	1.56701	0.00650334	0.900653	0.3452	0.02034	0.07341	0.06866	0	0	0	0	1	0	0	0	Female, Ber only
S4164_SI	2L	7721773	7721873	CG13794	3.15529	0.189247	2.32071	0.199576	2.91353	0.305742	2.44632	0.439321	23.7309	4.23122	10.3237	2.16245	19.0137	4.96645	12.2771	5.03136	0.0493775	0.253751	0.8346	-0.4672	0.2581	0.2415	0	0	0	0	1	0	0	0	Female, Ber only
S42055_SI	2R	16197318	16197688	CG13868	4.52487	0.181758	4.04008	0.029666	4.83205	0.12627	4.99732	0.0738128	93.3183	17.2554	56.8475	1.6939	126.251	16.9109	148.286	11.0462	0.00554757	0.307194	0.4848	0.1653	0.1006	0.09406	0	0	0	0	1	0	0	0	Female, Ber only
S42056_SI	2R	16197755	16198752	CG13868	4.13005	0.207935	3.68972	0.240721	4.40089	0.1097	4.72822	0.105056	63.0721	12.8671	40.8386	10.2649	81.8827	8.64653	113.518	12.2238	0.0240119	0.0691207	0.4403	0.3273	0.1173	0.1097	0	0	0	0	1	0	0	0	Female, Ber only
S20627_SI	3L	599688	600482	CG13893	2.50375	0.125696	2.02439	0.151601	2.61443	0.0601724	2.57118	0.0588556	12.2914	1.49085	7.63026	1.17307	13.6776	0.802278	13.0963	0.762935	0.00217196	0.805499	0.4794	-0.04324	0.08671	0.08111	0	0	0	0	1	0	0	0	Female, Ber only
S20707_SI	3L	831316	831790	CG13900	2.43281	0.300515	1.48882	0.528839	1.63683	0.235916	1.94971	0.188145	11.7562	3.77301	4.87848	2.67738	5.2546	1.3631	7.10678	1.2577	0.0132242	0.401612	0.944	0.3129	0.2256	0.211	0	0	0	0	1	0	0	0	Female, Ber only
S21357_SI	3L	1877291	1877446	CG13937	2.78172	0.119072	2.09015	0.234901	3.52746	0.0925846	3.2189	0.154558	16.2216	1.86384	8.23563	1.92222	34.1497	3.27855	25.1959	3.76261	0.0107759	0.219381	0.6916	-0.3086	0.1596	0.1493	0	0	0	0	1	0	0	0	Female, Ber only
S21360_SI	3L	1877892	1878039	CG13937	2.79468	0.210126	2.09839	0.0226374	3.27504	0.0437543	3.25845	0.047194	16.6045	3.58315	8.15442	0.183458	26.4634	1.17361	26.0283	1.21563	0.00323951	0.958542	0.6963	-0.01659	0.1332	0.1246	0	0	0	0	1	0	0	0	Female, Ber only
S17832_SI	X	16210446	16210872	CG13957	1.05223	0.243153	0.106984	0.562459	1.35792	0.180004	1.36127	0.206352	2.91813	0.654721	1.23106	0.648575	3.93542	0.703865	3.95891	0.85853	0.0126677	0.995214	0.9452	0.003354	0.2243	0.2098	0	0	0	0	1	0	0	0	Female, Ber only
S30132_SI	3L	20021746	20021909	CG14184	3.5482	0.195041	2.9823	0.345636	3.40213	0.160908	3.45413	0.140212	35.2029	7.06038	20.5778	7.6263	30.3168	4.78358	31.8335	4.28747	0.0487625	0.89204	0.5659	0.05201	0.1745	0.1633	0	0	0	0	1	0	0	0	Female, Ber only
S19218_SI	X	19130538	19131773	CG14196	1.72946	0.0757503	1.17725	0.170512	1.8792	0.123295	2.21066	0.0481208	5.64846	0.431047	3.27738	0.567477	6.58553	0.807692	9.12878	0.439058	0.0146998	0.109297	0.5522	0.3315	0.1344	0.1257	0	0	0	0	1	0	0	0	Female, Ber only
F19472_SI	X	19532913	19533426	CG14213	3.14538	0.251132	2.78349	0.0635464	3.17452	0.0809285	3.2204	0.0326078	23.7058	5.66282	16.1972	1.03234	23.9732	1.88942	25.0471	0.821689	0.0165382	0.800235	0.3619	0.04588	0.08993	0.08412	0	0	0	0	1	0	0	0	Female, Ber only
S19451_SI	X	19516570	19516699	CG14222	2.4044	0.283196	1.78351	0.166274	2.65155	0.289367	2.59191	0.261548	11.3594	3.01982	6.00705	1.03193	14.6407	4.41373	13.6762	3.78783	0.028204	0.870886	0.6209	-0.05964	0.1707	0.1597	0	0	0	0	1	0	0	0	Female, Ber only
S19492_SI	X	19553745	19554631	CG14223	0.43104	0.827011	-0.819938	0.533168	0.642311	0.351483	0.330136	0.175657	1.94768	1.65377	0.487145	0.280475	1.99148	0.70259	1.40579	0.253136	0.0338782	0.629472	1.251	-0.3122	0.3568	0.3337	0	0	0	0	1	0	0	0	Female, Ber only
S4643_SI	2L	8332308	8332911	CG14275	4.43667	0.128495	4.04946	0.17035	4.50457	0.0910065	4.43101	0.0796922	84.9544	10.7256	57.9352	10.152	90.7082	8.13196	84.1936	6.67054	0.0117206	0.659691	0.3872	-0.07356	0.09069	0.08483	0	0	0	0	1	0	0	0	Female, Ber only
S53025_SI	3R	14851016	14851564	CG14285	0.239162	0.32433	-0.838697	0.206036	1.13261	0.156709	0.924826	0.161711	1.31435	0.410258	0.438169	0.0843824	3.13303	0.505661	2.5428	0.391166	0.00319123	0.566346	1.0779	-0.2078	0.2058	0.1925	0	0	0	0	1	0	0	0	Female, Ber only
S52959_SI	3R	14701430	14701657	CG14298	3.86179	0.217486	3.36562	0.195836	3.33554	0.213241	3.72403	0.161803	48.298	10.3361	29.3171	5.5806	28.5808	6.18174	41.7835	6.46375	0.0338838	0.0737386	0.4962	0.3885	0.1415	0.1324	0	0	0	0	1	0	0	0	Female, Ber only
S16937_SI	X	14731504	14731786	CG14407	3.85847	0.142143	3.23413	0.238478	3.92087	0.0857336	3.67143	0.0603217	47.7153	6.84997	25.8655	6.07964	50.5798	4.16945	39.3559	2.37006	0.00877549	0.25958	0.6243	-0.2494	0.1393	0.1303	0	0	0	0	1	0	0	0	Female, Ber only
S16938_SI	X	14731847	14732230	CG14407	3.60819	0.0347808	2.99622	0.194636	3.73766	0.154	3.52796	0.216229	36.914	1.29418	20.2726	4.13687	42.3655	6.29239	34.5754	7.18687	0.0166486	0.405446	0.612	-0.2097	0.1522	0.1424	0	0	0	0	1	0	0	0	Female, Ber only
S13581_SI	X	6661217	6662371	CG14438	2.12564	0.26263	1.48747	0.253029	2.10195	0.132086	2.23549	0.0862963	8.56264	2.06623	4.51998	1.11984	8.236	1.09415	9.37396	0.78864	0.00595122	0.571579	0.6382	0.1335	0.1338	0.1252	0	0	0	0	1	0	0	0	Female, Ber only
S13583_SI	X	6663161	6664330	CG14438	2.28878	0.0829151	1.90343	0.135498	2.57312	0.0659911	2.29553	0.150759	9.88522	0.800528	6.74932	0.889373	13.1283	0.874783	10.0071	1.56361	0.0181336	0.0633367	0.3854	-0.2776	0.09736	0.09107	0	0	0	0	1	0	0	0	Female, Ber only
F13573_SI	X	6641582	6642073	CG14439	2.68031	0.0738883	2.02977	0.148388	2.77785	0.12187	2.57294	0.20863	14.6162	1.08132	7.66869	1.14674	16.1718	1.89232	13.3027	2.91834	0.000741862	0.197956	0.6505	-0.2049	0.1017	0.09509	0	0	0	0	1	0	0	0	Female, Ber only
S13574_SI	X	6647795	6649144	CG14439	3.59766	0.242336	3.20811	0.0958699	3.64486	0.0490486	3.78585	0.0833397	37.2037	8.4365	24.8082	2.38239	38.3119	1.86798	44.1737	3.59302	0.00933184	0.319901	0.3896	0.141	0.08779	0.08212	0	0	0	0	1	0	0	0	Female, Ber only
S13548_SI	X	6583329	6585387	CG14442	2.71132	0.10215	2.39506	0.0110291	2.90779	0.0889915	2.87428	0.121612	15.1025	1.58447	10.9693	0.121341	18.3712	1.6548	17.8003	2.1651	0.00809842	0.813513	0.3163	-0.03351	0.06966	0.06516	0	0	0	0	1	0	0	0	Female, Ber only
S20147_SI	X	21472371	21473856	CG14476	4.71297	0.201205	4.35949	0.0826115	4.48379	0.0861149	4.40412	0.0470313	112.886	22.5033	78.395	6.45886	88.8105	7.37948	81.8474	3.86163	0.0149607	0.606547	0.3535	-0.07967	0.08631	0.08074	0	0	0	0	1	0	0	0	Female, Ber only
S40462_SI	2R	13459837	13460028	CG14482	5.57195	0.0691863	5.14324	0.123657	5.68343	0.170466	5.48654	0.0828401	263.362	17.8983	172.146	21.3499	297.147	49.8836	241.975	20.1611	0.00646833	0.164267	0.4287	-0.1969	0.09108	0.0852	0	0	0	0	1	0	0	0	Female, Ber only
S31114_SI	3L	21732855	21733409	CG14566	0.617772	0.3342	-0.730628	0.00712481	0.132127	0.285339	0.729844	0.305931	1.92748	0.673481	0.321075	0.27807	1.17698	0.340038	2.13629	0.5901	0.0173877	0.202916	1.3484	0.5977	0.3328	0.2784	0	0	0	0	1	0	0	0	Female, Ber only
S16810_SI	X	14157483	14157997	CG1461	4.37627	0.161355	3.98225	0.0171794	4.43795	0.0501976	4.41877	0.0368487	80.2446	13.2401	53.6428	0.919369	84.6806	4.19751	83.0314	3.07526	0.00113998	0.893666	0.394	-0.01918	0.06522	0.06101	0	0	0	0	1	0	0	0	Female, Ber only
S11261_SI	X	945570	946661	CG14629	4.94064	0.132095	4.14912	0.134873	4.86404	0.120809	4.87753	0.118385	140.695	19.2346	63.7638	8.6049	130.252	15.5726	131.927	15.8485	0.000100926	0.953111	0.7915	0.01349	0.09642	0.09019	0	0	0	0	1	0	0	0	Female, Ber only
S14830_SI	X	9772853	9773312	CG1468	5.13617	0.0850723	4.9268	0.0460767	5.30388	0.0699366	5.21852	0.0659565	170.477	14.6621	138.035	6.38056	201.487	14.1406	184.928	12.1179	0.0494779	0.430265	0.2094	-0.08536	0.0648	0.06061	0	0	0	0	1	0	0	0	Female, Ber only
S48773_SI	3R	6503585	6503793	CG14688	4.16565	0.183742	3.58286	0.106851	4.10569	0.194891	3.85876	0.0704169	65.1874	12.5354	36.1128	3.83153	61.5889	12.7011	47.4857	3.39258	0.00705226	0.210228	0.5828	-0.2469	0.1255	0.1174	0	0	0	0	1	0	0	0	Female, Ber only
S48774_SI	3R	6504069	6504726	CG14688	4.22667	0.0694768	3.84658	0.0539164	4.08522	0.086834	3.9045	0.0783556	68.6002	4.85017	46.8783	2.56264	59.6223	5.11769	49.7282	3.9583	0.00121626	0.0636771	0.3801	-0.1807	0.06347	0.05937	0	0	0	0	1	0	0	0	Female, Ber only
S49540_SI	3R	7896890	7897041	CG14741	2.03544	0.165924	0.881273	0.578014	2.16169	0.378332	2.79372	0.124193	7.72386	1.2174	2.7144	1.67163	9.11495	2.93263	16.4245	1.9891	0.016826	0.153134	1.1542	0.632	0.2831	0.2648	0	0	0	0	1	0	0	0	Female, Ber only
S11406_SI	X	1360786	1360966	CG14777	3.30142	0.284741	2.71774	0.0772882	3.59702	0.262898	3.54281	0.188873	27.9055	8.10524	15.1757	1.14574	37.5058	10.7359	34.9615	6.21643	0.0304547	0.878118	0.5837	-0.05421	0.1629	0.1524	0	0	0	0	1	0	0	0	Female, Ber only
S11411_SI	X	1362480	1362725	CG14777	3.8745	0.127382	3.27271	0.134478	4.01552	0.26476	3.77181	0.0736185	48.413	5.92529	26.5378	3.42125	56.9126	14.7751	43.5365	3.1614	0.0382196	0.402516	0.6018	-0.2437	0.176	0.1646	0	0	0	0	1	0	0	0	Female, Ber only
S11416_SI	X	1364190	1364372	CG14778	2.36744	0.170591	0.96274	1.24277	2.45286	0.17623	2.20492	0.152103	10.7772	1.91888	3.9748	3.66208	11.7651	2.23986	9.13856	1.35501	0.0399105	0.759763	1.4047	-0.2479	0.4146	0.3878	0	0	0	0	1	0	0	0	Female, Ber only
S11589_SI	X	1774716	1774979	CG14806	3.32097	0.161721	2.89853	0.129915	3.41975	0.113244	3.30513	0.0598228	27.9225	4.3133	18.2512	2.42167	30.7113	3.55553	27.2844	1.62669	0.0219398	0.554084	0.4224	-0.1146	0.1106	0.1035	0	0	0	0	1	0	0	0	Female, Ber only
S20064_SI	X	21195737	21196849	CG1486	2.21813	0.24392	1.57792	0.0893317	2.28533	0.247466	2.48021	0.191351	9.37522	2.30546	4.85758	0.424325	10.0539	2.43191	12.0847	2.17354	0.0225096	0.49916	0.6402	0.1949	0.1684	0.1575	0	0	0	0	1	0	0	0	Female, Ber only
S51316_SI	3R	11333781	11334284	CG14872	3.624	0.0414376	3.22824	0.130223	3.66208	0.121064	3.4813	0.0823093	37.5086	1.56278	25.3812	3.40019	39.1618	4.90041	32.5744	2.62788	0.011028	0.209178	0.3958	-0.1808	0.09171	0.08578	0	0	0	0	1	0	0	0	Female, Ber only
S51783_SI	3R	12186051	12187657	CG14880	2.16793	0.173987	1.77947	0.0946904	2.76637	0.100463	2.50509	0.0784139	8.82679	1.48314	5.94471	0.576203	15.96	1.55611	12.2695	0.948395	0.026386	0.107375	0.3885	-0.2613	0.1054	0.0986	0	0	0	0	1	0	0	0	Female, Ber only
S51828_SI	3R	12269150	12270534	CG14882	1.68895	0.186008	0.919725	0.0751326	1.66307	0.137535	1.28923	0.232455	5.47427	0.960726	2.51335	0.19032	5.31252	0.715766	3.69788	0.89489	0.00143266	0.0637102	0.7692	-0.3738	0.1313	0.1228	0	0	0	0	1	0	0	0	Female, Ber only
S22344_SI	3L	3898004	3898797	CG14980	1.7863	0.172629	1.41576	0.136702	2.22366	0.146806	2.05067	0.088286	6.02497	0.988369	4.14594	0.585358	9.31608	1.36596	7.79325	0.682366	0.0495672	0.3551	0.3705	-0.173	0.1147	0.1073	0	0	0	0	1	0	0	0	Female, Ber only
S22798_SI	3L	4436947	4438320	CG15021	4.56735	0.288683	3.87545	0.0729728	4.8137	0.0877896	4.68419	0.0326497	98.9386	27.5899	48.289	3.45476	123.54	10.6806	108.261	3.51342	0.00079198	0.485905	0.6919	-0.1295	0.1091	0.102	0	0	0	0	1	0	0	0	Female, Ber only
S40962_SI	2R	14277463	14277545	CG15065	5.68524	0.401784	4.35853	0.18077	5.12656	0.156764	5.17537	0.261421	309.325	107.717	78.9742	13.6774	169.957	25.6764	181.043	49.0507	0.00588917	0.940043	1.3267	0.04882	0.2777	0.2598	0	0	0	0	1	0	0	0	Female, Ber only
S40963_SI	2R	14277612	14277752	CG15065	6.44273	0.18735	5.73017	0.0205915	5.69132	0.100907	5.9476	0.0850344	635.263	112.939	308.067	6.37679	297.42	30.0193	383.772	33.3735	0.000139375	0.0643462	0.7126	0.2563	0.09023	0.08441	0	0	0	0	1	0	0	0	Female, Ber only
S40964_SI	2R	14277847	14277967	CG15068	5.45576	0.0581522	5.12666	0.0681549	6.20352	0.148934	6.08206	0.0758399	234.366	13.491	168.713	11.3972	498.6	73.7571	438.76	32.529	0.0390238	0.455847	0.3291	-0.1215	0.09667	0.09043	0	0	0	0	1	0	0	0	Female, Ber only
F41229_SI	2R	14663174	14664481	CG15093	3.33603	0.21446	2.99024	0.160751	3.50306	0.116597	3.52214	0.0591694	28.546	6.21383	20.0673	3.35638	33.3854	3.85126	33.8968	2.03851	0.0439305	0.937214	0.3458	0.01908	0.1042	0.09745	0	0	0	0	1	0	0	0	Female, Ber only
S41245_SI	2R	14696395	14697480	CG15096	4.3884	0.249798	3.93883	0.0507877	4.54511	0.0724727	4.74487	0.0893753	82.2567	21.4563	51.4026	2.61873	94.36	7.05482	115.304	10.5248	0.00916611	0.207568	0.4496	0.1998	0.101	0.0945	0	0	0	0	1	0	0	0	Female, Ber only
F41388_SI	2R	15024456	15024682	CG15118	3.41786	0.161755	2.92614	0.113204	3.22149	0.219118	3.04555	0.203861	30.7739	5.04655	18.7351	2.10782	25.4944	5.1082	21.3201	4.45731	0.0261584	0.428787	0.4917	-0.1759	0.1332	0.1246	0	0	0	0	1	0	0	0	Female, Ber only
S35616_SI	2R	5738959	5739988	CG1516	4.51365	0.165039	4.20219	0.0687312	4.44883	0.102972	4.48469	0.0741476	92.1111	15.8485	66.9389	4.68187	85.8627	8.64886	88.813	6.63754	0.0168444	0.821967	0.3115	0.03586	0.07766	0.07264	0	0	0	0	1	0	0	0	Female, Ber only
S35617_SI	2R	5740053	5740710	CG1516	4.13997	0.305968	3.757	0.075093	4.18236	0.0760712	4.13413	0.057047	64.8829	21.1035	42.8997	3.18776	65.6596	4.82634	62.5035	3.60575	0.0342465	0.831036	0.383	-0.04823	0.1095	0.1024	0	0	0	0	1	0	0	0	Female, Ber only
S19954_SI	X	20923925	20924253	CG1518	1.88412	0.305594	0.540677	0.342156	1.80904	0.0372224	2.23435	0.268547	6.77523	1.86876	1.78564	0.612388	6.10776	0.22734	9.55604	2.36861	0.000476036	0.167095	1.3434	0.4253	0.198	0.1852	0	0	0	0	1	0	0	0	Female, Ber only
S15293_SI	X	10961809	10962114	CG15203	3.05765	0.105107	2.61966	0.137161	3.32006	0.19293	3.06834	0.15847	21.3575	2.30595	13.815	1.81527	28.0514	5.41535	21.6888	3.4851	0.023468	0.163158	0.438	-0.2517	0.1162	0.1087	0	0	0	0	1	0	0	0	Female, Ber only
S14827_SI	X	9768525	9768771	CG15247	1.81358	0.345204	0.300837	0.921481	1.73348	0.238091	1.65672	0.770067	6.36208	1.94537	1.80367	1.67126	5.78989	1.51018	6.18873	3.62078	0.0302065	0.937595	1.5127	-0.07676	0.4215	0.3943	0	0	0	0	1	0	0	0	Female, Ber only
S7851_SI	2L	14845753	14846494	CG15279	2.79828	0.136884	2.41836	0.207943	2.52395	0.133462	2.57177	0.0308933	16.5178	2.21613	11.3872	2.29852	12.5628	1.72053	13.0931	0.407245	0.049258	0.845608	0.3799	0.04782	0.1174	0.1099	0	0	0	0	1	0	0	0	Female, Ber only
S7852_SI	2L	14846790	14847057	CG15279	1.79658	0.581212	0.644038	0.580414	1.9896	0.382652	1.83437	0.171205	6.7828	4.16526	2.10478	1.02301	7.6917	2.60008	6.32453	1.12953	0.0365325	0.820458	1.1525	-0.1552	0.3339	0.3123	0	0	0	0	1	0	0	0	Female, Ber only
S7653_SI	2L	14108057	14109140	CG15293	5.66476	0.0805581	5.32664	0.102329	5.45354	0.0926666	5.58572	0.0788789	289.146	23.3991	206.458	20.847	234.352	22.3452	267.144	21.0196	0.00260604	0.176303	0.3381	0.1322	0.06274	0.05869	0	0	0	0	1	0	0	0	Female, Ber only
S19925_SI	X	20897315	20898048	CG1532	3.05355	0.120804	2.74436	0.0750271	3.10413	0.0960535	3.11401	0.0361265	21.2922	2.50852	15.5842	1.1882	22.367	2.14149	22.5209	0.804945	0.0183226	0.957931	0.3092	0.009879	0.07825	0.0732	0	0	0	0	1	0	0	0	Female, Ber only
S58873_SI	3R	25547365	25548111	CG15506	2.57152	0.239424	1.91578	0.260273	2.15401	0.220107	2.0434	0.129248	13.3256	2.94952	6.94508	1.76826	8.78703	2.10795	7.7609	1.03746	0.0274252	0.750771	0.6557	-0.1106	0.1792	0.1677	0	0	0	0	1	0	0	0	Female, Ber only
S15282_SI	X	10946369	10946890	CG1552	4.61938	0.0316818	4.27702	0.137996	4.73348	0.095244	4.57765	0.0161249	101.465	3.20927	72.4941	10.3173	114.078	10.8406	97.2939	1.56539	0.0101808	0.204269	0.3424	-0.1558	0.07828	0.07323	0	0	0	0	1	0	0	0	Female, Ber only
S15284_SI	X	10947371	10947549	CG1552	3.95903	0.238126	3.26874	0.336173	4.41576	0.0727562	4.06737	0.0478998	53.3789	12.1917	27.331	9.73403	82.9102	6.07019	58.4483	2.83241	0.00605977	0.119597	0.6903	-0.3484	0.1451	0.1358	0	0	0	0	1	0	0	0	Female, Ber only
S59103_SI	3R	25773637	25773929	CG15523	1.27818	0.253851	-0.196161	0.152396	1.00219	0.449414	1.55405	0.0988078	3.66392	0.855101	0.551104	0.48545	2.94953	1.41908	4.74623	0.478725	0.022192	0.317966	1.4743	0.5519	0.3811	0.3188	0	0	0	0	1	0	0	0	Female, Ber only
S40231_SI	2R	13001330	13001866	CG15611	2.47438	0.123446	2.03636	0.150158	2.43639	0.0765314	2.17503	0.231092	11.934	1.44559	7.7214	1.1859	11.4566	0.864767	8.95451	1.95094	0.0186252	0.127845	0.438	-0.2614	0.1112	0.104	0	0	0	0	1	0	0	0	Female, Ber only
S42810_SI	2R	17495898	17496571	CG15673	2.02059	0.0883723	1.58022	0.181997	2.26663	0.224991	2.23281	0.117424	7.56216	0.652212	4.90792	0.842113	9.81859	1.97661	9.36797	1.06203	0.0394656	0.90708	0.4404	-0.03383	0.1297	0.1213	0	0	0	0	1	0	0	0	Female, Ber only
S42811_SI	2R	17497284	17497463	CG15673	2.36074	0.0872622	1.2839	0.934512	2.23195	0.248676	2.12307	0.112934	10.6256	0.921074	4.57222	3.0878	9.5243	2.17332	8.39167	0.918335	0.0419417	0.875406	1.0768	-0.1089	0.3213	0.3005	0	0	0	0	1	0	0	0	Female, Ber only
S16239_SI	X	13023339	13024324	CG15717	3.12241	0.271381	2.45591	0.0989991	2.75705	0.186655	2.93089	0.104048	23.2909	6.72412	11.6945	1.12773	15.9545	2.85123	18.8111	1.92092	0.00413128	0.431272	0.6665	0.1738	0.1322	0.1237	0	0	0	0	1	0	0	0	Female, Ber only
S15537_SI	X	11449959	11450144	CG1572	4.02042	0.135616	3.67117	0.0361914	4.23553	0.070769	4.20843	0.135791	56.0681	7.63913	39.3148	1.41281	69.2282	4.89035	67.6612	9.04372	0.0467917	0.909779	0.3493	-0.0271	0.1067	0.09984	0	0	0	0	1	0	0	0	Female, Ber only
S15538_SI	X	11450217	11450379	CG1572	4.28585	0.140057	3.89729	0.24938	4.37243	0.0659224	4.12739	0.128832	73.1288	9.84233	50.3211	12.8998	79.3662	5.29785	62.3634	8.15072	0.04386	0.179311	0.3886	-0.245	0.117	0.1095	0	0	0	0	1	0	0	0	Female, Ber only
S15686_SI	X	11707321	11707500	CG1578	2.60785	0.257759	2.06972	0.264554	2.60422	0.0994648	3.00346	0.166157	13.8572	3.27626	8.09943	1.96651	13.5718	1.3869	20.3379	3.27992	0.0417668	0.105843	0.5381	0.3992	0.1604	0.15	0	0	0	0	1	0	0	0	Female, Ber only
S18624_SI	X	17743447	17743743	CG15814	2.34635	0.0460377	1.68504	0.266916	2.59805	0.128559	2.5146	0.0484325	10.4547	0.477371	5.52382	1.49983	13.5214	1.74933	12.3713	0.593177	0.00288839	0.72586	0.6613	-0.08345	0.1245	0.1165	0	0	0	0	1	0	0	0	Female, Ber only
S5245_SI	2L	9654194	9654753	CG15828	4.01648	0.0235319	3.44278	0.145109	3.5992	0.105545	3.77553	0.0498659	55.5157	1.30767	31.4942	4.5698	36.7215	3.85217	43.6567	2.17172	0.000139224	0.115226	0.5737	0.1763	0.07263	0.06794	0	0	0	0	1	0	0	0	Female, Ber only
S5246_SI	2L	9654811	9655011	CG15828	4.18589	0.138071	3.60748	0.108688	3.81921	0.150604	4.0293	0.125069	66.1812	9.46418	37.0176	3.99434	45.9476	6.65771	56.5147	7.03656	0.00213429	0.198582	0.5784	0.2101	0.1044	0.09762	0	0	0	0	1	0	0	0	Female, Ber only
S5247_SI	2L	9655079	9655769	CG15828	4.1719	0.089586	3.37067	0.15014	3.88282	0.0907907	3.85854	0.0240123	65.0105	5.7472	29.3166	4.37163	48.7101	4.3666	47.405	1.13333	1.08573e-05	0.880843	0.8012	-0.02429	0.07451	0.0697	0	0	0	0	1	0	0	0	Female, Ber only
S5248_SI	2L	9655851	9656026	CG15828	4.24282	0.159084	3.43372	0.181592	3.99749	0.0847175	3.741	0.0894002	70.1861	10.9488	31.3226	5.39254	54.6087	4.66548	42.2534	3.81425	0.000414704	0.158626	0.8091	-0.2565	0.1172	0.1096	0	0	0	0	1	0	0	0	Female, Ber only
S40242_SI	2R	13023962	13024408	CG15917	4.17644	0.0800058	3.89962	0.0778185	4.29673	0.124965	4.0953	0.106659	65.2743	5.31348	49.4823	3.78463	73.8913	9.25447	60.2857	6.4357	0.0305743	0.090068	0.2768	-0.2014	0.07732	0.07233	0	0	0	0	1	0	0	0	Female, Ber only
S33904_SI	2R	3404426	3405472	CG1602	0.554962	0.263866	-0.588225	0.664699	0.696719	0.264671	0.602541	0.189987	1.78126	0.443919	0.643419	0.425386	2.05964	0.531083	1.8481	0.33256	0.0229672	0.886439	1.1432	-0.09418	0.3019	0.2824	0	0	0	0	1	0	0	0	Female, Ber only
S15089_SI	X	10495076	10495748	CG1628	1.8024	0.506584	0.790337	0.416921	1.92259	0.152736	2.28816	0.0954879	6.64181	3.63921	2.34299	1.0482	6.89731	1.01582	9.88618	0.916948	0.0352877	0.456089	1.0121	0.3656	0.2911	0.2723	0	0	0	0	1	0	0	0	Female, Ber only
S59984_SI	3R	27414766	27415008	CG1635	2.33553	0.331107	1.0963	0.412927	2.51564	0.369493	2.64513	0.216442	10.7162	3.50327	3.17925	1.42141	12.9747	4.26851	14.3153	3.26363	0.0160421	0.838946	1.2392	0.1295	0.3063	0.2865	0	0	0	0	1	0	0	0	Female, Ber only
S15409_SI	X	11226331	11227179	CG1657	2.62496	0.301733	2.15389	0.219687	2.65802	0.103889	2.65448	0.099524	14.2283	4.27643	8.75509	1.86124	14.3258	1.48293	14.2653	1.44976	0.0246315	0.99099	0.4711	-0.00354	0.1261	0.118	0	0	0	0	1	0	0	0	Female, Ber only
S35597_SI	2R	5728089	5728375	CG1665	2.68316	0.256827	1.87931	0.562828	2.8868	0.217598	2.68058	0.107524	14.939	3.52341	7.18371	3.27404	18.2377	3.61746	14.6498	1.57082	0.0264606	0.596472	0.8038	-0.2062	0.2182	0.2041	0	0	0	0	1	0	0	0	Female, Ber only
S1989_SI	2L	3692138	3692355	CG16704	5.22295	0.121077	4.71882	0.130727	5.06437	0.101673	5.01245	0.0765062	186.372	21.9118	112.666	14.3819	158.891	16.0053	150.57	11.7318	0.00366642	0.791636	0.5041	-0.05192	0.09823	0.09188	0	0	0	0	1	0	0	0	Female, Ber only
S1990_SI	2L	3692471	3692588	CG16704	5.67867	0.140986	5.20147	0.228593	5.28466	0.0493309	5.21755	0.107959	294.48	40.7153	184.749	42.6319	197.468	9.79889	185.214	20.5714	0.0277753	0.798731	0.4772	-0.06711	0.1308	0.1223	0	0	0	0	1	0	0	0	Female, Ber only
S1997_SI	2L	3696240	3696471	CG16712	7.00573	0.193955	6.4286	0.110619	6.214	0.0774501	6.46425	0.111337	1116.42	206.371	621.874	70.1595	500.82	38.6176	644.397	69.9399	0.00124778	0.092282	0.5771	0.2502	0.09669	0.09045	0	0	0	0	1	0	0	0	Female, Ber only
S1998_SI	2L	3696532	3696661	CG16712	7.00456	0.0576036	6.41454	0.130604	6.40048	0.0904667	6.66581	0.110399	1102.86	63.3321	614.22	82.8386	603.989	54.7622	788.225	84.1041	0.000553519	0.0517481	0.59	0.2653	0.08869	0.08296	0	0	0	0	1	0	0	0	Female, Ber only
S53299_SI	3R	15459934	15460072	CG16718	3.49952	0.24757	2.93241	0.330707	3.42458	0.0124957	3.32957	0.0492149	33.7514	7.77409	19.4219	5.75862	30.7114	0.381436	27.9491	1.39433	0.042171	0.776607	0.5671	-0.09501	0.1694	0.1585	0	0	0	0	1	0	0	0	Female, Ber only
S13140_SI	X	5775968	5776268	CG16721	4.10424	0.166538	3.58434	0.194648	4.23643	0.0724735	4.47527	0.106912	61.1755	10.6091	36.4741	6.78369	69.2964	4.99242	88.1463	9.13316	0.0019958	0.0944817	0.5199	0.2388	0.09287	0.08688	0	0	0	0	1	0	0	0	Female, Ber only
S13142_SI	X	5776560	5777433	CG16721	4.39365	0.124703	4.11881	0.0270443	4.53352	0.0799282	4.556	0.115304	81.3652	10.4668	61.5008	1.65873	93.3075	7.37646	95.617	10.706	0.0161818	0.879068	0.2748	0.02248	0.06803	0.06364	0	0	0	0	1	0	0	0	Female, Ber only
S6315_SI	2L	10972580	10973339	CG16743	3.77355	0.0860049	3.06319	0.249046	3.19847	0.109876	3.03852	0.101801	43.6406	3.67759	21.861	5.76014	24.6059	2.68702	20.9478	2.19003	0.00255602	0.473009	0.7104	-0.16	0.1315	0.123	0	0	0	0	1	0	0	0	Female, Ber only
S9869_SI	2L	19962826	19963844	CG16772	5.68727	0.0390862	4.82366	0.105444	4.98119	0.297711	5.4253	0.258314	295.238	11.5832	124.876	12.9034	150.658	45.9549	232.354	62.7979	0.00223017	0.0650764	0.8636	0.4441	0.1568	0.1467	0	0	0	0	1	0	0	0	Female, Ber only
S16399_SI	X	13302321	13302607	CG1681	3.83507	0.266489	3.36743	0.0416229	3.82143	0.0632157	3.73476	0.0215515	47.3476	11.621	29.0205	1.20266	45.7378	2.88515	41.8844	0.908155	0.0126918	0.674028	0.4676	-0.08667	0.111	0.1038	0	0	0	0	1	0	0	0	Female, Ber only
F7480_SI	2L	13790963	13791595	CG16863	0.590909	0.346174	-0.810553	0.0890931	0.456242	0.286561	-0.13713	0.234558	1.87542	0.599623	0.445809	0.0406699	1.62482	0.430222	0.887705	0.202677	0.00136308	0.104605	1.4015	-0.5934	0.2375	0.2222	0	0	0	0	1	0	0	0	Female, Ber only
S35548_SI	2R	5653867	5654730	CG1688	1.59649	0.122348	1.14867	0.032555	2.29507	0.182102	1.9633	0.040713	4.9598	0.586448	3.1551	0.10217	10.0506	1.85909	7.12672	0.290535	0.0255451	0.0735095	0.4478	-0.3318	0.1207	0.1129	0	0	0	0	1	0	0	0	Female, Ber only
S7571_SI	2L	13944752	13946050	CG16884	6.31195	0.121935	5.90908	0.0441095	6.15764	0.120324	6.22922	0.0810958	553.917	69.7347	368.607	16.2532	474.857	56.2419	508.472	41.046	0.00321648	0.603605	0.4029	0.07158	0.07701	0.07204	0	0	0	0	1	0	0	0	Female, Ber only
S7570_SI	2L	13934598	13934690	CG16885	6.34117	0.204347	5.9589	0.135895	6.26141	0.078503	6.46999	0.148143	575.475	118.869	389.63	54.7356	525.153	40.28	650.123	93.4908	0.0442575	0.254322	0.3823	0.2086	0.1154	0.1079	0	0	0	0	1	0	0	0	Female, Ber only
S41720_SI	2R	15388434	15388801	CG16926	5.53976	0.156691	4.98045	0.059979	4.68752	0.0456355	4.76897	0.0755439	256.655	38.6182	145.716	8.85659	108.668	4.95315	118.023	8.93709	0.000465556	0.574782	0.5593	0.08145	0.08218	0.07687	0	0	0	0	1	0	0	0	Female, Ber only
S15586_SI	X	11507370	11509161	CG1703	2.94046	0.0249377	2.40811	0.0436893	2.46362	0.191521	2.64805	0.0804716	18.9285	0.474045	11.12	0.486127	11.9005	2.08126	14.1574	1.16232	0.00311389	0.250745	0.5324	0.1844	0.1013	0.09477	0	0	0	0	1	0	0	0	Female, Ber only
S28077_SI	3L	15952788	15953709	CG17032	3.63563	0.0666438	3.1964	0.13469	3.47347	0.105116	3.39334	0.0677854	37.9823	2.5492	24.5887	3.17848	32.3801	3.32292	29.8102	1.98027	0.00352564	0.598017	0.4392	-0.08013	0.08509	0.0796	0	0	0	0	1	0	0	0	Female, Ber only
S33792_SI	2R	3282936	3283022	CG1707	3.81094	0.293337	2.76659	0.17838	3.61772	0.338842	3.66758	0.198471	46.4893	13.3528	16.0789	2.98777	38.8958	13.1803	39.6692	7.75282	0.00480435	0.916828	1.0443	0.04986	0.212	0.1983	0	0	0	0	1	0	0	0	Female, Ber only
S33793_SI	2R	3283095	3283231	CG1707	3.72335	0.0588212	2.77132	0.463521	3.27009	0.164128	3.39635	0.240076	41.4508	2.46154	17.1255	7.55078	26.5813	4.37528	30.4198	7.03898	0.0335947	0.820032	0.952	0.1263	0.271	0.2535	0	0	0	0	1	0	0	0	Female, Ber only
S33794_SI	2R	3283300	3283453	CG1707	4.11493	0.0579707	3.34244	0.162091	3.93706	0.0965453	3.82882	0.0792295	61.3171	3.60183	28.5393	4.69176	51.4467	4.95464	46.105	3.68684	0.000206865	0.545512	0.7725	-0.1082	0.1026	0.096	0	0	0	0	1	0	0	0	Female, Ber only
S55133_SI	3R	18802993	18803613	CG17244	3.65095	0.0911489	3.28543	0.108047	3.78269	0.0355473	3.60829	0.140647	38.6166	3.45521	26.8265	2.97734	43.9547	1.5624	37.1431	5.091	0.0140983	0.20843	0.3655	-0.1744	0.08833	0.08263	0	0	0	0	1	0	0	0	Female, Ber only
F53937_SI	3R	16647323	16647587	CG17271	3.35982	0.19254	2.11019	0.541257	3.19813	0.171081	3.28683	0.147605	29.1487	5.76435	9.10708	4.99919	24.7669	4.46734	26.948	3.82575	0.00292039	0.859204	1.2496	0.0887	0.2357	0.2205	0	0	0	0	1	0	0	0	Female, Ber only
S53935_SI	3R	16646868	16647088	CG17271	3.61136	0.0882915	2.98813	0.390455	3.03719	0.188256	3.50514	0.0224834	37.1128	3.28244	20.8876	8.19668	21.1163	3.78309	33.2916	0.748315	0.0310184	0.0810002	0.6232	0.4679	0.1746	0.1633	0	0	0	0	1	0	0	0	Female, Ber only
S54315_SI	3R	17108919	17109008	CG17298	4.25419	0.380934	2.71226	0.466416	1.69735	0.678007	2.13825	0.302082	73.5996	24.543	16.083	6.39134	6.36876	3.63006	8.75957	2.82648	0.00828011	0.44019	1.5419	0.4409	0.3409	0.3188	0	0	0	0	1	0	0	0	Female, Ber only
S9303_SI	2L	18845184	18845362	CG17321	2.37707	0.166389	0.849592	0.267073	2.66599	0.466674	2.49562	0.069233	10.8756	1.8726	2.39256	0.598018	15.5542	6.89635	12.1487	0.850535	0.000278789	0.660437	1.5275	-0.1704	0.2104	0.1968	0	0	0	0	1	0	0	0	Female, Ber only
S9275_SI	2L	18825234	18825872	CG17323	2.43971	0.205685	1.99454	0.0944336	2.46829	0.182995	2.22485	0.045764	11.6294	2.32127	7.3711	0.713864	11.9485	2.12248	9.25854	0.420442	0.0162191	0.154729	0.4452	-0.2434	0.1103	0.1031	0	0	0	0	1	0	0	0	Female, Ber only
S8509_SI	2L	16731221	16731577	CG17331	4.36141	0.365654	3.86677	0.114978	3.9032	0.1026	4.17783	0.155823	81.6605	26.3551	48.0033	5.68379	49.7512	4.87732	65.7394	9.81438	0.0442034	0.244853	0.4946	0.2746	0.1492	0.1396	0	0	0	0	1	0	0	0	Female, Ber only
S15194_SI	X	10741803	10742278	CG17333	3.03416	0.327821	2.51088	0.194726	3.59017	0.138108	3.316	0.086645	21.5652	7.3745	12.4662	2.28137	36.5035	5.13834	27.6178	2.33144	0.023806	0.209465	0.5233	-0.2742	0.1392	0.1302	0	0	0	0	1	0	0	0	Female, Ber only
S59818_SI	3R	27043462	27043666	CG1746	7.32603	0.235961	6.87991	0.0467366	7.60544	0.0929821	7.38237	0.085465	1547.56	360.45	973.254	45.7587	2015.8	194.8	1611.35	139.833	0.0116741	0.16966	0.4461	-0.2231	0.1044	0.09767	0	0	0	0	1	0	0	0	Female, Ber only
S19942_SI	X	20916165	20916376	CG1753	0.429386	0.721819	-1.41517	0.0487806	1.181	0.40474	1.20866	0.209976	1.77999	0.989395	0.16202	0.140563	3.45336	1.29115	3.40023	0.747932	0.0115482	0.976128	1.8446	0.02766	0.4234	0.3542	0	0	0	0	1	0	0	0	Female, Ber only
F9559_SI	2L	19389927	19390070	CG17549	5.49199	0.155671	5.12042	0.141696	5.41837	0.0710056	5.49596	0.0613502	244.757	39.456	168.557	24.7527	225.942	16.2719	244.014	15.1551	0.00532292	0.564597	0.3716	0.07759	0.07657	0.07163	0	0	0	0	1	0	0	0	Female, Ber only
S9553_SI	2L	19387050	19387391	CG17549	4.69831	0.112419	4.29708	0.179064	4.78134	0.0615684	4.79145	0.0885485	110.216	12.0455	74.2465	12.5783	119.436	7.4958	120.787	10.4607	0.0286639	0.970232	0.4012	0.01011	0.1106	0.1035	0	0	0	0	1	0	0	0	Female, Ber only
S9554_SI	2L	19387538	19387769	CG17549	5.22598	0.080657	4.5809	0.224003	5.40525	0.106335	5.35409	0.0553919	186.445	14.8773	99.2744	22.7514	223.533	24.3795	211.69	11.9036	0.00152237	0.822412	0.6451	-0.05116	0.111	0.1039	0	0	0	0	1	0	0	0	Female, Ber only
S9556_SI	2L	19388040	19388313	CG17549	5.15528	0.127189	4.8533	0.0685178	5.31184	0.0437818	5.24959	0.111403	174.296	22.6673	128.361	8.67895	202.868	8.88933	191.267	20.8464	0.0183538	0.658252	0.302	-0.06224	0.07645	0.07152	0	0	0	0	1	0	0	0	Female, Ber only
S896_SI	2L	1708282	1708402	CG17660	2.77333	0.245601	1.73264	0.640201	2.93917	0.377144	3.00865	0.167413	16.3392	4.05061	6.35939	3.1907	19.8541	6.6773	20.4492	3.39725	0.0317374	0.91612	1.0407	0.06948	0.2929	0.274	0	0	0	0	1	0	0	0	Female, Ber only
S32491_SI	U	1184083	1184301	CG17691	4.71549	0.0363138	4.45301	0.0585355	4.69738	0.123677	4.72216	0.0942988	111.712	4.0178	85.983	4.99472	110.286	13.4906	112.751	10.9034	0.0446162	0.886277	0.2625	0.02478	0.07935	0.07423	0	0	0	0	1	0	0	0	Female, Ber only
S10911_SI	X	39388	39874	CG17707	2.76083	0.134665	2.3583	0.0352996	2.97979	0.0672678	2.9906	0.11332	15.9105	2.19712	10.5774	0.377095	19.717	1.32106	19.9819	2.22449	0.011698	0.962162	0.4025	0.01081	0.09424	0.08816	0	0	0	0	1	0	0	0	Female, Ber only
S49057_SI	3R	7052486	7052845	CG17726	1.30956	0.490354	-0.0163325	0.36876	1.61905	0.285444	1.37861	0.0853834	4.03534	2.15034	1.03145	0.403043	5.19518	1.35105	3.97915	0.346553	0.0390351	0.750644	1.3259	-0.2404	0.3895	0.3643	0	0	0	0	1	0	0	0	Female, Ber only
S49083_SI	3R	7069504	7069698	CG17734	4.63749	0.0699831	4.3323	0.13145	4.55303	0.115592	4.58705	0.111943	103.455	7.3001	76.5506	9.77337	95.4036	11.2795	98.6182	11.1566	0.0202517	0.834789	0.3052	0.03402	0.07871	0.07362	0	0	0	0	1	0	0	0	Female, Ber only
S22094_SI	3L	3223770	3223927	CG17737	5.65185	0.14048	5.33873	0.0802137	5.63235	0.116915	5.46419	0.0971778	286.652	38.8112	208.695	16.6612	280.752	32.8223	236.837	23.3876	0.0312043	0.224222	0.3131	-0.1682	0.08783	0.08216	0	0	0	0	1	0	0	0	Female, Ber only
S15010_SI	X	10262084	10262792	CG17841	3.91681	0.300857	3.54028	0.0794651	3.98019	0.0627114	4.18186	0.183005	51.7442	15.0534	34.55	2.78631	53.6049	3.27876	66.1957	11.4429	0.0413679	0.256514	0.3765	0.2017	0.112	0.1048	0	0	0	0	1	0	0	0	Female, Ber only
S15015_SI	X	10275692	10276142	CG17841	4.567	0.209098	4.15512	0.047441	4.42657	0.067146	4.64869	0.0743115	97.6832	20.746	63.8071	2.98715	83.7887	5.80304	104.638	7.60627	0.00790062	0.110417	0.4119	0.2221	0.09034	0.08451	0	0	0	0	1	0	0	0	Female, Ber only
S15016_SI	X	10276214	10276543	CG17841	3.95034	0.333233	3.316	0.112488	4.02679	0.0512311	4.21403	0.00814557	53.9738	18.7612	27.6664	3.1157	56.1358	2.87162	67.6302	0.551975	0.00497697	0.378429	0.6343	0.1872	0.1294	0.1211	0	0	0	0	1	0	0	0	Female, Ber only
S11032_SI	X	384820	386661	CG17896	4.37672	0.078222	4.03342	0.0231187	4.47481	0.109852	4.48849	0.0236519	79.7394	6.24026	56.4639	1.29926	88.1689	9.41618	89.0037	2.10802	0.00342566	0.928067	0.3433	0.01368	0.06625	0.06197	0	0	0	0	1	0	0	0	Female, Ber only
S60011_SI	3R	27442026	27442243	CG1792	1.51059	0.116891	0.350691	0.540723	1.46407	0.545755	0.579451	0.22739	4.55006	0.531588	1.56154	0.812487	4.82054	2.51296	1.81472	0.384899	0.0413847	0.0955341	1.1599	-0.8846	0.345	0.3227	0	0	0	0	1	0	0	0	Female, Ber only
F52531_SI	3R	13636202	13636848	CG18012	2.60498	0.185965	2.07843	0.110617	2.38735	0.145732	2.4926	0.186334	13.6888	2.57023	8.02457	0.887581	10.9709	1.57913	12.2291	2.17113	0.0081045	0.613948	0.5265	0.1053	0.116	0.1085	0	0	0	0	1	0	0	0	Female, Ber only
S40953_SI	2R	14272070	14272199	CG18107	5.93208	0.190734	5.36567	0.236244	4.85724	0.0629392	5.04776	0.0437569	381.356	68.3612	218.112	54.457	128.858	8.00556	155.772	6.76573	0.0276594	0.467866	0.5664	0.1905	0.1551	0.1451	0	0	0	0	1	0	0	0	Female, Ber only
S29531_SI	3L	18995167	18996393	CG18136	1.34344	0.198702	0.632123	0.365424	1.40997	0.120123	1.63472	0.120818	3.88144	0.736627	1.96383	0.675746	4.11786	0.487585	5.1527	0.610613	0.0349393	0.524455	0.7113	0.2247	0.2042	0.191	0	0	0	0	1	0	0	0	Female, Ber only
S35444_SI	2R	5467957	5468252	CG1814	3.84022	0.00781398	3.40625	0.0878069	3.77772	0.0917716	3.49024	0.12986	46.5365	0.363882	30.2292	2.63491	43.8569	4.11812	32.9799	4.32929	0.0085509	0.052497	0.434	-0.2875	0.09643	0.0902	0	0	0	0	1	0	0	0	Female, Ber only
S25544_SI	3L	9710886	9712166	CG18178	2.35538	0.0629864	1.70571	0.0825101	1.85948	0.160486	2.03592	0.0853465	10.5562	0.676492	5.51787	0.458038	6.48091	0.996101	7.67802	0.661819	0.000604051	0.26113	0.6497	0.1764	0.09882	0.09244	0	0	0	0	1	0	0	0	Female, Ber only
S914_SI	2L	1717598	1717815	CG18317	3.49657	0.170961	3.03744	0.118133	3.54409	0.0596352	3.39577	0.0579263	33.327	5.74484	20.9486	2.45921	34.6543	2.0696	29.8708	1.72215	0.0150801	0.428604	0.4591	-0.1483	0.1123	0.105	0	0	0	0	1	0	0	0	Female, Ber only
S38272_SI	2R	10055169	10055738	CG18327	2.49312	0.0755836	1.61901	0.189831	1.25531	0.195013	1.47899	0.230622	12.122	0.913253	5.10815	0.947155	3.56127	0.734737	4.46525	0.995304	0.00692913	0.484188	0.8741	0.2237	0.1877	0.1756	0	0	0	0	1	0	0	0	Female, Ber only
S54776_SI	3R	18201667	18202926	CG18596	1.43089	0.180563	0.931871	0.312555	0.983364	0.0630306	1.33	0.066257	4.22868	0.777489	2.62744	0.876711	2.67743	0.169113	3.78665	0.255449	0.0235184	0.0884222	0.499	0.3466	0.1324	0.1238	0	0	0	0	1	0	0	0	Female, Ber only
S49814_SI	3R	8457416	8457743	CG18616	1.79776	0.262699	0.853565	0.323531	1.88376	0.168254	1.77257	0.0973504	6.16923	1.49256	2.42696	0.723101	6.64938	1.14336	5.9044	0.566828	0.00865806	0.791436	0.9442	-0.1112	0.2102	0.1967	0	0	0	0	1	0	0	0	Female, Ber only
S34184_SI	2R	3700786	3702250	CG1882	3.26605	0.0514878	3.01914	0.0683734	3.45649	0.0629639	3.45516	0.0632416	26.231	1.3584	20.5051	1.37409	31.7526	1.992	31.7054	1.98308	0.0143164	0.99292	0.2469	-0.00133	0.05983	0.05597	0	0	0	0	1	0	0	0	Female, Ber only
S14405_SI	X	8793065	8794211	CG1885	1.64611	0.205158	1.04221	0.256463	1.45817	0.0847498	1.41198	0.126002	5.26187	1.11801	2.89495	0.681852	4.30963	0.363223	4.12622	0.533136	0.0153917	0.88652	0.6039	-0.04619	0.1482	0.1386	0	0	0	0	1	0	0	0	Female, Ber only
S58900_SI	3R	25566290	25566500	CG1969	3.65701	0.280277	2.87518	0.364371	3.38807	0.0788715	3.46609	0.0579942	39.7616	10.9549	18.54	6.85845	29.6778	2.33991	32.0475	1.884	0.00563933	0.814023	0.7818	0.07802	0.1626	0.1521	0	0	0	0	1	0	0	0	Female, Ber only
S58913_SI	3R	25571485	25572459	CG1972	2.00017	0.262019	1.42849	0.188874	2.08702	0.162056	1.91213	0.0768915	7.55449	1.8592	4.22036	0.750257	8.13724	1.23509	6.78095	0.529572	0.00858165	0.405985	0.5717	-0.1749	0.1271	0.1189	0	0	0	0	1	0	0	0	Female, Ber only
S58914_SI	3R	25572515	25573235	CG1972	2.67817	0.0747064	2.33977	0.140484	2.56176	0.0603786	2.43161	0.0516431	14.5855	1.08491	10.4485	1.50448	12.9763	0.78002	11.3872	0.583824	0.0254657	0.385904	0.3384	-0.1301	0.09119	0.0853	0	0	0	0	1	0	0	0	Female, Ber only
S14366_SI	X	8607632	8608168	CG2004	2.5814	0.219309	2.10696	0.20942	3.02828	0.146167	2.89855	0.067037	13.4194	2.73829	8.34176	1.69163	20.8277	3.0384	18.1753	1.23621	0.0319089	0.584549	0.4744	-0.1297	0.1337	0.125	0	0	0	0	1	0	0	0	Female, Ber only
S58782_SI	3R	25322722	25323046	CG2010	2.22903	0.413039	1.24533	0.492207	2.34634	0.253195	2.44235	0.296522	9.86711	4.39391	3.73358	1.53249	10.6916	2.55269	11.8421	3.51101	0.0307481	0.871053	0.9837	0.09601	0.2751	0.2573	0	0	0	0	1	0	0	0	Female, Ber only
S58783_SI	3R	25323109	25323727	CG2010	2.96685	0.188812	2.40063	0.296598	2.96707	0.203967	3.02439	0.242956	19.6684	3.84045	11.3573	3.35217	19.7353	3.92191	20.9758	4.82252	0.0455059	0.877831	0.5662	0.05732	0.1719	0.1608	0	0	0	0	1	0	0	0	Female, Ber only
S58785_SI	3R	25324022	25324225	CG2010	2.6675	0.21108	1.8517	0.22387	2.72732	0.143923	2.63429	0.160294	14.6233	3.16619	6.47756	1.44152	15.4114	2.23034	14.056	2.32842	0.0298602	0.844326	0.8158	-0.09303	0.2268	0.2121	0	0	0	0	1	0	0	0	Female, Ber only
S45828_SI	3R	812222	812608	CG2022	3.08167	0.231751	2.2685	0.211371	2.99636	0.181458	2.83525	0.112514	22.1716	4.80364	9.81238	2.12596	20.2608	3.66668	17.1069	1.9359	0.00752316	0.612461	0.8132	-0.1611	0.1769	0.1655	0	0	0	0	1	0	0	0	Female, Ber only
S45829_SI	3R	813973	814180	CG2022	2.60983	0.274156	1.46952	0.398202	2.21947	0.450116	2.88923	0.161005	13.9222	3.48947	4.5659	1.62171	9.82272	3.49953	18.1356	2.92341	0.0146126	0.117176	1.1403	0.6698	0.2773	0.2594	0	0	0	0	1	0	0	0	Female, Ber only
S46368_SI	3R	1649252	1650029	CG2023	1.74613	0.0439367	0.99991	0.338995	1.85375	0.100282	1.85813	0.189743	5.73605	0.250057	2.82332	0.945726	6.40703	0.610555	6.49109	1.27628	0.0188797	0.992627	0.7462	0.004381	0.1899	0.1777	0	0	0	0	1	0	0	0	Female, Ber only
S21594_SI	3L	2257872	2258517	CG2034	2.19388	0.141862	1.17218	0.648793	2.10253	0.0957922	1.99705	0.111643	9.02994	1.26853	3.72663	2.47256	8.21484	0.778802	7.39748	0.807636	0.00590524	0.808133	1.0217	-0.1055	0.214	0.2002	0	0	0	0	1	0	0	0	Female, Ber only
S15311_SI	X	10985324	10985660	CG2076	2.58238	0.291046	1.95309	0.392829	2.93566	0.118416	2.80125	0.0465689	13.6256	4.22881	7.39165	2.54211	18.9333	2.24565	16.4772	0.770166	0.0307379	0.68179	0.6293	-0.1344	0.176	0.1646	0	0	0	0	1	0	0	0	Female, Ber only
S15312_SI	X	10985758	10985890	CG2076	3.63432	0.0790811	2.8878	0.230173	4.33458	0.212912	3.9157	0.101963	37.9542	2.93945	18.268	4.09383	77.5316	15.2161	50.3604	5.2152	0.00504408	0.0738546	0.7465	-0.4189	0.1526	0.1428	0	0	0	0	1	0	0	0	Female, Ber only
S34565_SI	2R	4284208	4284370	CG2121	2.94974	0.281487	2.01884	0.546361	3.44636	0.130559	3.23223	0.224474	19.5813	5.00815	8.22416	3.71669	31.589	4.1799	25.7588	5.65227	0.0255973	0.639913	0.9309	-0.2141	0.2511	0.2349	0	0	0	0	1	0	0	0	Female, Ber only
S15250_SI	X	10821432	10821677	CG2145	3.69328	0.226698	3.14094	0.0642604	3.67546	0.27709	3.61815	0.0837336	40.8831	9.50593	23.1576	1.50018	40.6603	11.8792	37.3555	3.11246	0.0176305	0.843205	0.5523	-0.05731	0.1388	0.1299	0	0	0	0	1	0	0	0	Female, Ber only
S15251_SI	X	10821745	10822792	CG2145	3.75914	0.304366	3.16392	0.159377	3.90986	0.214118	3.78215	0.100113	44.314	14.2763	23.8578	3.61618	50.7478	10.6787	44.0575	4.41821	0.0196404	0.647351	0.5952	-0.1277	0.1526	0.1428	0	0	0	0	1	0	0	0	Female, Ber only
S15252_SI	X	10822870	10823299	CG2145	4.6527	0.0141552	4.31208	0.150414	4.63406	0.145118	4.45021	0.0187128	104.874	1.48002	75.1453	10.8465	103.756	15.3073	85.6548	1.60059	0.0105799	0.128698	0.3406	-0.1839	0.07839	0.07333	0	0	0	0	1	0	0	0	Female, Ber only
S16216_SI	X	12988806	12989366	CG2200	2.60315	0.250475	1.98092	0.0671861	2.25404	0.146246	2.39275	0.154551	13.8038	3.66416	7.2602	0.48064	9.60591	1.48864	11.0294	1.6585	0.00540466	0.534179	0.6222	0.1387	0.1285	0.1202	0	0	0	0	1	0	0	0	Female, Ber only
S14026_SI	X	7930253	7930667	CG2233	6.64396	0.156219	5.89325	0.153584	6.76537	0.0755639	6.81068	0.121514	774.545	124.875	365.475	57.0463	869.13	64.6991	912.011	112.409	8.98132e-05	0.803841	0.7507	0.04531	0.09017	0.08435	0	0	0	0	1	0	0	0	Female, Ber only
S14029_SI	X	7931295	7931533	CG2233	6.89799	0.178535	6.44062	0.167875	6.99489	0.147179	7.06506	0.15206	1000.65	173.372	632.818	108.963	1099.92	161.266	1179.57	184.06	0.0110494	0.729706	0.4574	0.07017	0.106	0.09917	0	0	0	0	1	0	0	0	Female, Ber only
S59528_SI	3R	26419427	26419571	CG2246	3.36614	0.051931	2.60399	0.40815	3.44529	0.303537	3.27527	0.241027	28.9928	1.52394	14.3266	6.21806	32.3539	8.51486	26.9627	6.40635	0.0237838	0.646407	0.7622	-0.17	0.2026	0.1896	0	0	0	0	1	0	0	0	Female, Ber only
S35763_SI	2R	5937258	5937409	CG2249	5.98364	0.172543	5.53761	0.056479	6.20492	0.072127	5.96178	0.0686308	400.872	69.937	254.338	14.1318	496.161	36.6347	388.908	26.4408	0.0056044	0.0876873	0.446	-0.2431	0.09265	0.08667	0	0	0	0	1	0	0	0	Female, Ber only
S16281_SI	X	13087721	13088139	CG2453	2.15191	0.486519	1.09454	0.241766	1.86401	0.0996932	1.65601	0.196668	9.32858	4.70821	3.04694	0.743118	6.47368	0.64702	5.30841	1.08954	0.0129849	0.652891	1.0574	-0.208	0.2519	0.2357	0	0	0	0	1	0	0	0	Female, Ber only
S45164_SI	2R	20827595	20827993	CG2811	2.70906	0.338801	2.23054	0.0945076	3.0865	0.0913547	2.84929	0.0990835	15.5706	4.8717	9.33295	0.896871	21.9707	2.08579	17.3313	1.67894	0.0200581	0.221214	0.4785	-0.2372	0.1232	0.1152	0	0	0	0	1	0	0	0	Female, Ber only
S43374_SI	2R	18532448	18533039	CG2852	5.03359	0.139823	4.55302	0.0401838	5.2076	0.0814957	5.11532	0.0612941	154.485	21.5457	94.9696	3.82578	183.104	14.6422	166.763	10.3278	0.000349086	0.414383	0.4806	-0.09228	0.06807	0.06367	0	0	0	0	1	0	0	0	Female, Ber only
S11884_SI	X	2168059	2168372	CG2918	3.0238	0.231005	2.39411	0.292177	2.63501	0.295578	3.21768	0.0525202	20.9355	4.77803	11.2832	3.41989	14.397	4.09756	24.9931	1.3181	0.049317	0.0516866	0.6297	0.5827	0.1947	0.1821	0	0	0	0	1	0	0	0	Female, Ber only
S37260_SI	2R	8324224	8324498	CG30051	2.66502	0.892251	1.19934	0.481447	2.06952	0.117505	1.41753	0.283646	19.1395	18.2768	3.56052	1.48933	7.96254	0.949419	4.24241	1.25347	0.0448303	0.369416	1.4657	-0.652	0.4436	0.4149	0	0	0	0	1	0	0	0	Female, Ber only
S40283_SI	2R	13296637	13297116	CG30101	2.01132	0.15045	1.28902	0.437387	1.94066	0.209303	2.40668	0.160941	7.5309	1.16667	3.84597	1.44897	7.07747	1.45714	11.1953	1.85667	0.0390456	0.15712	0.7223	0.466	0.2122	0.1985	0	0	0	0	1	0	0	0	Female, Ber only
S41035_SI	2R	14355080	14355527	CG30116	2.16845	0.103672	1.45827	0.181564	2.7574	0.134202	2.76795	0.0695197	8.77573	0.892392	4.34437	0.747306	15.8624	2.03611	15.9518	1.1251	0.00727266	0.977673	0.7102	0.01055	0.1537	0.1438	0	0	0	0	1	0	0	0	Female, Ber only
S13135_SI	X	5772079	5773355	CG3016	2.41572	0.203381	1.96897	0.258363	2.74902	0.0471781	2.49652	0.0352504	11.3588	2.42727	7.32532	1.90676	15.6405	0.751943	12.1452	0.432387	0.0147106	0.13289	0.4467	-0.2525	0.1088	0.1017	0	0	0	0	1	0	0	0	Female, Ber only
S38524_SI	2R	10402309	10402500	CG30197	6.32309	0.219828	5.87716	0.0677967	6.1123	0.103001	5.9367	0.0197858	566.671	131.028	357.334	23.7609	453.152	45.838	378.733	7.49908	0.00376861	0.198652	0.4459	-0.1756	0.08724	0.08161	0	0	0	0	1	0	0	0	Female, Ber only
S43419_SI	2R	18556154	18556352	CG30269	1.3289	0.232026	0.496084	0.266946	2.66892	0.212986	2.6443	0.184508	3.84234	0.83362	1.68247	0.460681	14.6797	3.27331	14.2305	2.53447	0.00644226	0.95331	0.8328	-0.02462	0.1768	0.1654	0	0	0	0	1	0	0	0	Female, Ber only
S35151_SI	2R	5035444	5035600	CG30344	3.93845	0.472481	3.23757	0.0921227	3.95126	0.191055	4.04878	0.170282	55.1069	24.1838	25.5451	2.40673	52.7216	10.1686	57.8978	10.2093	0.0348617	0.811733	0.7009	0.09752	0.2011	0.1881	0	0	0	0	1	0	0	0	Female, Ber only
S35152_SI	2R	5035658	5036019	CG30344	3.94608	0.191711	3.47871	0.224944	3.61377	0.172246	3.95441	0.0925254	52.3793	10.2595	32.9432	6.87979	37.5213	6.46783	52.3115	4.71005	0.0491518	0.126429	0.4674	0.3406	0.1444	0.1351	0	0	0	0	1	0	0	0	Female, Ber only
S34264_SI	2R	3826706	3827144	CG30380	1.51076	0.234365	0.779552	0.511208	1.67187	0.205514	1.6752	0.221735	4.61509	1.10421	2.35617	1.00013	5.40951	1.16076	5.42518	1.14333	0.03665	0.994957	0.7312	0.003329	0.212	0.1983	0	0	0	0	1	0	0	0	Female, Ber only
F43895_SI	2R	19273640	19273969	CG30415	5.90828	0.245958	5.44753	0.209226	6.33814	0.118208	6.06478	0.0788695	375.356	88.3466	235.452	46.1049	568.604	63.3914	431.309	33.2109	0.017088	0.124006	0.4608	-0.2734	0.1152	0.1077	0	0	0	0	1	0	0	0	Female, Ber only
S45087_SI	2R	20762499	20762795	CG30423	4.44973	0.106257	4.1507	0.122188	4.49916	0.160852	4.2764	0.0312449	85.9238	9.01431	63.8003	7.97257	90.8153	14.5013	72.004	2.23198	0.0421458	0.105104	0.299	-0.2228	0.08931	0.08354	0	0	0	0	1	0	0	0	Female, Ber only
S39065_SI	2R	11425718	11427024	CG30467	1.53681	0.202391	0.928106	0.237815	1.7183	0.328496	1.57828	0.0539382	4.7115	0.904908	2.57851	0.625188	5.78128	1.61083	4.85135	0.264839	0.043848	0.681807	0.6087	-0.14	0.1833	0.1715	0	0	0	0	1	0	0	0	Female, Ber only
S34030_SI	2R	3543449	3543605	CG30491	1.878	0.926606	-0.352168	1.45781	1.75945	0.433629	1.89369	0.184701	8.21419	5.29472	1.19543	1.15704	6.24621	2.81619	6.71758	1.18552	0.0438858	0.930628	2.2302	0.1342	0.6718	0.6284	0	0	0	0	1	0	0	0	Female, Ber only
S43119_SI	2R	18078087	18079072	CG3074	4.37432	0.223822	4.02595	0.11176	4.40701	0.0835325	4.33294	0.0925794	80.7423	18.454	56.2622	6.07316	82.2416	6.99099	76.3817	6.87511	0.030494	0.68279	0.3484	-0.07408	0.09726	0.09097	0	0	0	0	1	0	0	0	Female, Ber only
S11862_SI	X	2147991	2148163	CG3091	4.00009	0.27159	3.40449	0.309542	3.60344	0.206047	3.49344	0.104817	55.8847	13.8663	31.0105	8.62709	37.2833	7.09751	33.0174	3.36209	0.0409586	0.74823	0.5956	-0.11	0.1768	0.1654	0	0	0	0	1	0	0	0	Female, Ber only
S59837_SI	3R	27063690	27063884	CG31005	2.50078	0.187354	1.21275	0.94425	2.51158	0.113018	2.72263	0.260929	12.3299	2.17351	4.28056	2.93106	12.3846	1.436	15.5765	4.17918	0.0214422	0.74534	1.288	0.211	0.3358	0.3141	0	0	0	0	1	0	0	0	Female, Ber only
S59838_SI	3R	27064075	27064206	CG31005	2.99226	0.339444	2.22058	0.26283	2.63966	0.21411	3.24538	0.0967335	20.6666	6.41959	9.41697	2.29632	14.2562	3.14493	25.7522	2.51504	0.0373699	0.0791007	0.7717	0.6057	0.2246	0.2101	0	0	0	0	1	0	0	0	Female, Ber only
S59053_SI	3R	25738206	25738614	CG31036	0.852963	0.177677	-0.595149	0.232066	0.509927	0.667369	-0.245169	0.622958	2.37149	0.423215	0.372614	0.335253	1.94309	1.1372	0.883479	0.500347	0.0373115	0.197684	1.4481	-0.7551	0.416	0.348	0	0	0	0	1	0	0	0	Female, Ber only
S47787_SI	3R	4825172	4825374	CG31100	2.25499	0.449496	1.01069	0.183885	2.47218	0.320518	2.52779	0.105496	10.1319	3.8611	2.77915	0.523228	12.3129	3.93957	12.5716	1.29778	0.00656284	0.926677	1.2443	0.0556	0.2649	0.2478	0	0	0	0	1	0	0	0	Female, Ber only
S56502_SI	3R	20708705	20710074	CG31121	1.73027	0.170288	1.34933	0.102561	1.54517	0.24326	1.70068	0.0138889	5.69597	0.943286	3.86852	0.402305	4.78905	1.08489	5.47805	0.0758519	0.0386988	0.399453	0.3809	0.1555	0.1117	0.1045	0	0	0	0	1	0	0	0	Female, Ber only
S55488_SI	3R	19434091	19434203	CG31145	3.98831	0.144449	3.52687	0.203814	4.21714	0.116512	3.92042	0.168508	54.3346	7.6691	34.5072	7.36499	68.1932	8.2109	50.8951	8.42184	0.034434	0.146835	0.4614	-0.2967	0.132	0.1235	0	0	0	0	1	0	0	0	Female, Ber only
S47106_SI	3R	3488295	3488925	CG31146	0.625073	0.698872	-0.771686	0.497254	-0.00139324	0.368037	1.11401	0.259316	2.22393	1.67525	0.327401	0.328504	0.785315	0.622194	3.11697	0.830724	0.0312672	0.0519191	1.3968	1.1154	0.3806	0.3405	0	0	0	0	1	0	0	0	Female, Ber only
S51453_SI	3R	11671227	11671406	CG31150	3.1645	0.258993	2.19522	0.462728	3.25939	0.16818	3.00469	0.260828	24.2052	6.14609	9.62759	4.27457	26.3242	4.73304	20.6594	5.65968	0.00941633	0.49604	0.9693	-0.2547	0.2188	0.2046	0	0	0	0	1	0	0	0	Female, Ber only
S51458_SI	3R	11674440	11674566	CG31150	3.48095	0.136767	2.94316	0.113551	3.35901	0.180075	3.61799	0.0417502	32.6946	4.50288	19.0558	2.09638	29.1054	5.08825	37.2844	1.56488	0.0270446	0.266919	0.5378	0.259	0.1466	0.1371	0	0	0	0	1	0	0	0	Female, Ber only
S50628_SI	3R	10043858	10044462	CG31326	4.06206	0.134336	3.66318	0.141501	4.02348	0.062089	3.88222	0.102651	58.4483	7.98786	39.2391	5.32581	55.9775	3.5558	48.7044	5.07452	0.00833857	0.321902	0.3989	-0.1413	0.08827	0.08257	0	0	0	0	1	0	0	0	Female, Ber only
S50629_SI	3R	10044525	10045293	CG31326	4.02532	0.105333	3.60705	0.112585	4.09286	0.16693	4.09475	0.0433613	56.2043	5.87069	37.0102	4.04287	60.5455	10.224	60.062	2.58747	0.00438118	0.992804	0.4183	0.001889	0.08371	0.07831	0	0	0	0	1	0	0	0	Female, Ber only
S50631_SI	3R	10045707	10045927	CG31326	3.96729	0.110612	3.4931	0.301791	3.75001	0.121429	3.97647	0.210533	53.0556	5.80321	33.8727	9.79469	42.7614	5.32605	54.0883	10.6512	0.0494414	0.342178	0.4742	0.2265	0.1467	0.1372	0	0	0	0	1	0	0	0	Female, Ber only
S58721_SI	3R	25067356	25067905	CG31445	2.39592	0.0575192	1.81344	0.399902	2.42044	0.0711277	2.35357	0.151113	10.9903	0.62144	6.46301	2.5376	11.2721	0.796936	10.6014	1.53851	0.0206927	0.829772	0.5825	-0.06686	0.1508	0.1411	0	0	0	0	1	0	0	0	Female, Ber only
S58724_SI	3R	25069095	25069572	CG31445	2.09964	0.161065	1.38744	0.473275	2.64845	0.238631	2.38573	0.123445	8.2357	1.36889	4.3227	2.10949	14.4371	3.4433	10.9214	1.31194	0.0347343	0.443052	0.7122	-0.2627	0.2042	0.191	0	0	0	0	1	0	0	0	Female, Ber only
S46068_SI	3R	1317266	1318317	CG31547	2.58952	0.0271073	2.15918	0.0408719	2.84046	0.141712	2.8969	0.0591266	13.3267	0.363277	8.66886	0.357884	17.2504	2.36768	18.1391	1.08119	0.00480562	0.737019	0.4303	0.05643	0.08735	0.08171	0	0	0	0	1	0	0	0	Female, Ber only
S46057_SI	3R	1311957	1312606	CG31550	2.69855	0.219434	2.19826	0.275016	2.993	0.194594	2.83045	0.123487	15.1002	3.34562	9.22921	2.37004	20.2281	3.88443	17.0377	2.03616	0.0387546	0.521217	0.5003	-0.1625	0.1467	0.1373	0	0	0	0	1	0	0	0	Female, Ber only
S11028_SI	X	382907	383109	CG3156	2.13856	0.194517	0.984366	0.750158	2.38932	0.173956	1.99005	0.107412	8.5977	1.73504	3.22274	2.36987	11.0331	1.97805	7.34394	0.782078	0.026566	0.448707	1.1542	-0.3993	0.3136	0.2933	0	0	0	0	1	0	0	0	Female, Ber only
S3457_SI	2L	6525619	6525820	CG31637	3.57282	0.193142	2.90219	0.547476	3.96509	0.202777	3.86465	0.0515307	36.052	6.71225	20.0668	10.4941	53.4921	9.82045	47.7284	2.42191	0.0374639	0.798188	0.6706	-0.1004	0.1953	0.1827	0	0	0	0	1	0	0	0	Female, Ber only
S2897_SI	2L	5526962	5527854	CG31648	2.06455	0.128907	1.50079	0.385347	2.30365	0.0757906	2.03195	0.0918799	7.92646	1.05343	4.69472	1.59373	10.0323	0.764787	7.6508	0.720539	0.040224	0.311726	0.5638	-0.2717	0.1667	0.1559	0	0	0	0	1	0	0	0	Female, Ber only
S10174_SI	2L	20829608	20830073	CG31673	2.45103	0.103025	1.88708	0.120422	2.7679	0.148261	2.61882	0.0337503	11.6417	1.21121	6.63145	0.775122	16.056	2.35802	13.7248	0.466775	0.00409742	0.4231	0.5639	-0.1491	0.1117	0.1045	0	0	0	0	1	0	0	0	Female, Ber only
S6608_SI	2L	11523300	11524499	CG31705	4.8362	0.129772	4.51181	0.0138365	5.14067	0.0999742	4.95337	0.060456	126.713	16.92	91.0921	1.25561	171.47	17.0818	141.824	8.594	0.00519127	0.0669878	0.3244	-0.1873	0.0666	0.0623	0	0	0	0	1	0	0	0	Female, Ber only
S5920_SI	2L	10401077	10401271	CG31716	3.93072	0.1062	3.59601	0.151934	3.98178	0.091968	4.00886	0.10043	51.1365	5.47693	36.7376	5.68265	53.7839	4.99721	55.2707	5.60589	0.0118767	0.872898	0.3347	0.02708	0.07856	0.07348	0	0	0	0	1	0	0	0	Female, Ber only
S7655_SI	2L	14109597	14110574	CG31769	5.23756	0.10744	4.99142	0.0473146	5.14413	0.115304	5.09554	0.0941994	188.927	19.9056	147.255	6.98728	172.278	19.7984	163.781	15.7006	0.0284609	0.703957	0.2461	-0.04859	0.06778	0.0634	0	0	0	0	1	0	0	0	Female, Ber only
S2013_SI	2L	3706543	3706791	CG31777	3.42767	0.12232	2.73239	0.192384	3.3949	0.158128	3.71691	0.0560146	30.9594	3.81	15.5552	2.87171	30.0968	4.86896	41.1799	2.27473	0.00539221	0.147617	0.6953	0.322	0.1436	0.1343	0	0	0	0	1	0	0	0	Female, Ber only
S2014_SI	2L	3706922	3707060	CG31777	3.39962	0.256138	2.44612	0.237408	3.13549	0.328977	3.39435	0.150344	30.6365	8.20826	11.7544	2.63906	23.9631	7.9979	30.0152	4.34575	0.0112774	0.494859	0.9535	0.2589	0.2219	0.2075	0	0	0	0	1	0	0	0	Female, Ber only
F3813_SI	2L	7024825	7025818	CG31908	2.64447	0.125886	2.20775	0.0976497	2.80069	0.132783	2.69295	0.0809894	14.1497	1.7501	9.12408	0.887042	16.5639	2.15708	14.8078	1.21604	0.00725392	0.506588	0.4367	-0.1077	0.0945	0.08839	0	0	0	0	1	0	0	0	Female, Ber only
S11853_SI	X	2144477	2144613	CG3191	2.34012	0.393968	1.19351	0.377062	1.77784	0.278763	2.20056	0.164052	10.8857	3.72518	3.44655	1.15143	6.10441	1.87721	9.111	1.48246	0.00763344	0.291509	1.1466	0.4227	0.2501	0.2339	0	0	0	0	1	0	0	0	Female, Ber only
S13525_SI	X	6566295	6566368	CG3198	2.27422	0.452259	1.38381	0.385946	3.14036	0.136204	2.72047	0.275238	10.4283	4.91129	4.18792	1.55571	23.2728	3.14736	15.5917	4.53575	0.0180602	0.237161	0.8904	-0.4199	0.2248	0.2103	0	0	0	0	1	0	0	0	Female, Ber only
S13526_SI	X	6566653	6567596	CG3198	3.06655	0.0412942	2.72431	0.126588	3.09847	0.187209	3.12588	0.0953816	21.4798	0.876202	15.3254	1.86614	22.4672	4.42253	22.8484	2.14936	0.0294508	0.89585	0.3422	0.02741	0.09488	0.08875	0	0	0	0	1	0	0	0	Female, Ber only
S25976_SI	3L	11056287	11056501	CG32075	2.14698	0.214725	0.830648	0.577933	2.14917	0.107641	1.44548	0.166031	8.6947	1.93083	2.57944	1.58259	8.61449	0.90699	4.28201	0.682471	0.0140983	0.153944	1.3163	-0.7037	0.3181	0.2976	0	0	0	0	1	0	0	0	Female, Ber only
S26077_SI	3L	11153147	11153826	CG32082	3.06867	0.318307	2.55392	0.109316	3.10812	0.0693598	3.35989	0.122589	22.2802	7.4608	12.9081	1.38081	22.42	1.5906	28.9334	3.64634	0.0130199	0.189046	0.5147	0.2518	0.1227	0.1148	0	0	0	0	1	0	0	0	Female, Ber only
S44563_SI	2R	19960228	19960484	CG3209	3.26566	0.236107	2.70648	0.314539	3.40288	0.0882916	3.21326	0.012116	26.6857	6.24055	15.4921	5.05544	30.1375	2.61565	24.8613	0.300949	0.0451923	0.516305	0.5592	-0.1896	0.1695	0.1586	0	0	0	0	1	0	0	0	Female, Ber only
S26270_SI	3L	11634361	11634873	CG32091	2.67085	0.162687	2.14089	0.131641	2.52462	0.174357	2.81016	0.0757284	14.576	2.25101	8.55535	1.09333	12.626	2.1276	16.6447	1.27983	0.0161181	0.160853	0.53	0.2855	0.1311	0.1226	0	0	0	0	1	0	0	0	Female, Ber only
S30266_SI	3L	20294057	20295202	CG32226	2.00221	0.207938	1.51836	0.165196	2.20098	0.179036	2.15508	0.0931975	7.51035	1.50547	4.60594	0.747631	9.14109	1.59286	8.6534	0.798716	0.0226639	0.866192	0.4839	-0.0459	0.1275	0.1192	0	0	0	0	1	0	0	0	Female, Ber only
S1359_SI	2L	2575276	2576572	CG3227	0.31048	0.551392	-0.698781	0.643528	0.594552	0.238379	0.323248	0.121181	1.50037	0.753964	0.561239	0.294925	1.85029	0.424798	1.38825	0.163185	0.027654	0.579349	1.0093	-0.2713	0.2763	0.2585	0	0	0	0	1	0	0	0	Female, Ber only
S24174_SI	3L	7518657	7518855	CG32372	4.03491	0.0909425	3.7334	0.203396	4.249	0.0981073	4.15878	0.0678899	56.6962	5.26425	42.4206	9.03145	70.2884	6.89198	64.0918	4.34073	0.0499725	0.587361	0.3015	-0.09022	0.09352	0.08748	0	0	0	0	1	0	0	0	Female, Ber only
F12936_SI	X	5389870	5390082	CG3239	3.58594	0.0950467	2.20063	0.207155	2.62751	0.235405	3.07065	0.292482	36.196	3.43347	9.15799	1.8346	14.1323	3.3759	22.1902	6.64699	0.000174663	0.110469	1.3853	0.4431	0.1803	0.1686	0	0	0	0	1	0	0	0	Female, Ber only
S2451_SI	2L	4801817	4801923	CG3244	5.2448	0.18097	4.81076	0.172348	5.25633	0.0368255	5.01303	0.0581113	191.609	33.4239	124.079	22.2062	191.874	7.05857	150.527	8.59599	0.0109266	0.116011	0.434	-0.2433	0.1004	0.09394	0	0	0	0	1	0	0	0	Female, Ber only
S31068_SI	3L	21630047	21630412	CG32444	5.45218	0.168098	4.99207	0.119495	4.91408	0.135175	4.89352	0.164133	235.494	40.0941	147.958	18.2193	137.126	18.4137	134.644	22.5845	0.0145933	0.936965	0.4601	-0.02056	0.1119	0.1046	0	0	0	0	1	0	0	0	Female, Ber only
S31069_SI	3L	21631247	21632160	CG32444	5.38763	0.23813	4.9681	0.0731581	4.98051	0.125425	4.80672	0.161168	222.922	54.2725	144.013	10.7405	146.393	17.851	123.384	19.6269	0.0263962	0.348295	0.4195	-0.1738	0.1138	0.1065	0	0	0	0	1	0	0	0	Female, Ber only
S1886_SI	2L	3461438	3461706	CG3246	3.34267	0.161586	2.70484	0.120511	3.02625	0.16729	3.31157	0.0720939	28.5445	4.68085	15.0229	1.74846	20.8274	3.25065	27.4763	2.02002	0.00268022	0.119437	0.6378	0.2853	0.1188	0.1111	0	0	0	0	1	0	0	0	Female, Ber only
S19569_SI	X	19640844	19641115	CG32528	3.05258	0.31532	2.33805	0.149791	3.11504	0.165949	3.17325	0.0930455	21.8722	6.74085	10.437	1.50893	22.7565	3.49188	23.9553	2.28458	0.00996705	0.867322	0.7145	0.05821	0.1628	0.1523	0	0	0	0	1	0	0	0	Female, Ber only
S18905_SI	X	18284521	18284965	CG32549	5.10247	0.137631	4.52927	0.171589	4.57804	0.132072	4.86545	0.124844	165.478	23.0661	93.6313	16.7211	97.9894	13.7547	130.389	15.69	0.00163798	0.0604079	0.5732	0.2874	0.09964	0.0932	0	0	0	0	1	0	0	0	Female, Ber only
F44620_SI	2R	20007108	20008344	CG3257	2.31147	0.434758	1.75136	0.211722	2.43711	0.180113	2.30365	0.133237	10.784	5.04349	5.8485	1.22434	11.5793	2.06909	10.0702	1.34463	0.0490197	0.678148	0.5601	-0.1335	0.173	0.1618	0	0	0	0	1	0	0	0	Female, Ber only
S17839_SI	X	16217807	16217962	CG32579	2.50252	0.209568	1.6145	0.626653	2.17438	0.144908	2.24859	0.309381	12.3965	2.66574	5.70868	3.43708	8.8668	1.29854	9.77915	2.99117	0.0312425	0.892121	0.888	0.07421	0.2492	0.2331	0	0	0	0	1	0	0	0	Female, Ber only
S16739_SI	X	14078735	14079840	CG32603	-0.00265076	0.602688	-1.33972	0.105379	0.213906	0.599463	0.745919	0.0448672	1.11764	0.615082	0.175098	0.152893	1.42168	0.891976	2.10978	0.0936179	0.0436213	0.361485	1.3371	0.532	0.3974	0.3325	0	0	0	0	1	0	0	0	Female, Ber only
S16646_SI	X	13724782	13725133	CG32626	4.495	0.166284	3.90859	0.156958	4.41631	0.0790243	4.35739	0.0644883	90.3805	14.5567	50.2333	7.70244	82.9808	6.36977	78.1607	4.97206	0.000463949	0.719149	0.5864	-0.05892	0.08612	0.08055	0	0	0	0	1	0	0	0	Female, Ber only
S16647_SI	X	13725201	13725311	CG32626	5.16654	0.130548	4.71877	0.109599	4.94323	0.167725	4.98985	0.0631043	176.279	22.0984	112.47	11.9196	141.641	22.1434	147.112	9.39536	0.0122694	0.830764	0.4478	0.04663	0.1057	0.09886	0	0	0	0	1	0	0	0	Female, Ber only
S16648_SI	X	13725373	13725667	CG32626	4.54869	0.160656	4.00894	0.206372	4.49709	0.155641	4.441	0.0527586	95.3275	15.3929	55.844	10.8128	90.5343	13.057	84.9376	4.41567	0.00591381	0.806678	0.5397	-0.05609	0.1131	0.1058	0	0	0	0	1	0	0	0	Female, Ber only
S16649_SI	X	13725735	13726189	CG32626	4.68312	0.203621	4.26642	0.132596	4.49959	0.0690239	4.53148	0.0984222	109.599	22.0545	71.6739	9.1295	90.1419	6.27351	93.1907	8.89968	0.00604395	0.864389	0.4167	0.03189	0.08758	0.08192	0	0	0	0	1	0	0	0	Female, Ber only
S16650_SI	X	13726250	13726706	CG32626	4.64324	0.205514	4.21555	0.152297	4.35873	0.0785504	4.5068	0.0365035	105.306	20.5916	68.2481	10.1181	78.34	6.22113	90.672	3.3352	0.0161966	0.397152	0.4277	0.1481	0.1059	0.09905	0	0	0	0	1	0	0	0	Female, Ber only
S16129_SI	X	12793556	12795109	CG32649	2.49519	0.0814225	2.06646	0.152157	2.48316	0.0177078	2.37533	0.147519	12.1512	1.00529	7.95958	1.25783	11.9804	0.210488	10.8329	1.59959	0.00910249	0.515355	0.4287	-0.1078	0.09622	0.09001	0	0	0	0	1	0	0	0	Female, Ber only
S15349_SI	X	11033790	11033967	CG32667	4.84941	0.2028	4.10072	0.0786197	5.25539	0.084533	5.37828	0.0544421	129.468	27.132	60.5102	4.85831	192.103	15.859	216.865	11.8739	0.000150503	0.444048	0.7487	0.1229	0.09569	0.08951	0	0	0	0	1	0	0	0	Female, Ber only
S15350_SI	X	11034034	11034142	CG32667	5.38652	0.278789	4.76602	0.0569106	5.71121	0.133993	5.87886	0.0649783	224.438	66.5603	117.576	6.57955	304.301	41.4867	357.912	23.6481	0.00433921	0.415925	0.6205	0.1677	0.124	0.116	0	0	0	0	1	0	0	0	Female, Ber only
S15351_SI	X	11034211	11034296	CG32667	5.28337	0.142663	4.4866	0.169619	5.41407	0.15038	5.73379	0.0737586	198.335	27.047	89.6911	15.6401	226.424	33.2092	309.696	22.6892	0.00114161	0.115902	0.7968	0.3197	0.1319	0.1234	0	0	0	0	1	0	0	0	Female, Ber only
S33323_SI	2R	2634175	2634428	CG3267	1.84774	0.358871	0.960666	0.348533	1.51323	0.250592	2.12452	0.209621	6.62454	2.3848	2.72737	1.021	4.64066	1.02039	8.49106	1.75178	0.0254895	0.0964648	0.8871	0.6113	0.2391	0.2236	0	0	0	0	1	0	0	0	Female, Ber only
S33324_SI	2R	2634748	2635628	CG3267	1.98572	0.30433	1.41656	0.317978	2.02211	0.142795	2.13388	0.116479	7.5148	2.31626	4.27142	1.45273	7.60993	1.02294	8.4856	0.979522	0.023234	0.692031	0.5692	0.1118	0.1506	0.1409	0	0	0	0	1	0	0	0	Female, Ber only
S15064_SI	X	10379744	10380660	CG32687	3.04928	0.128732	2.7666	0.101411	3.36609	0.0545998	3.55177	0.0472217	21.2187	2.78764	15.9596	1.64031	28.997	1.56163	34.901	1.65431	0.0140872	0.0766691	0.2827	0.1857	0.0683	0.06389	0	0	0	0	1	0	0	0	Female, Ber only
S14826_SI	X	9767767	9768022	CG32695	3.98932	0.0742147	3.31139	0.199573	3.63411	0.0536497	3.85784	0.067479	54.1174	4.00975	27.792	5.59903	37.9093	2.06793	47.4359	3.25946	0.00366963	0.290487	0.6779	0.2237	0.1321	0.1236	0	0	0	0	1	0	0	0	Female, Ber only
S13833_SI	X	7319253	7319645	CG32726	3.0209	0.213537	1.79315	0.218322	2.53326	0.158384	2.51707	0.168748	20.8139	4.23164	6.1078	1.39747	12.7073	1.85448	12.5075	2.03195	7.19422e-05	0.962872	1.2278	-0.01619	0.1437	0.1344	0	0	0	0	1	0	0	0	Female, Ber only
S11608_SI	X	1794721	1795046	CG32803	2.00155	0.0836447	0.6049	1.14517	2.05172	0.30519	2.20816	0.218951	7.41797	0.629951	1.64328	2.17906	8.05969	2.49472	9.24376	1.98848	0.020416	0.80881	1.3967	0.1564	0.3553	0.2972	0	0	0	0	1	0	0	0	Female, Ber only
S11502_SI	X	1576896	1576961	CG32809	2.46695	0.381908	1.05338	0.638777	2.74867	0.194699	2.6108	0.154497	12.3457	4.38658	3.22375	1.62419	15.8425	3.02531	13.7216	2.20446	0.0211053	0.859668	1.4136	-0.1379	0.3674	0.3437	0	0	0	0	1	0	0	0	Female, Ber only
S6302_SI	2L	10965792	10965910	CG33129	3.52128	0.269362	2.50064	0.707604	3.60904	0.176812	3.62726	0.170634	34.6696	9.56022	14.2694	9.27118	37.3614	6.51035	37.9635	6.13657	0.0320575	0.979523	1.0206	0.01821	0.2878	0.2693	0	0	0	0	1	0	0	0	Female, Ber only
S37736_SI	2R	9060287	9061227	CG33138	4.43848	0.257913	3.98868	0.0354171	4.60363	0.136452	4.87059	0.0688133	86.6122	23.4701	54.0061	1.92789	100.531	13.299	130.605	9.03608	0.0284707	0.165642	0.4498	0.267	0.1239	0.1159	0	0	0	0	1	0	0	0	Female, Ber only
S31415_SI	3L	22857700	22858025	CG33170	2.72658	0.126584	2.20114	0.0514169	2.78789	0.181082	2.73025	0.163998	15.3621	1.93285	9.04321	0.461142	16.4502	3.03987	15.4718	2.45298	0.0125015	0.821247	0.5254	-0.05764	0.1244	0.1164	0	0	0	0	1	0	0	0	Female, Ber only
S17057_SI	X	14976860	14977074	CG33178	4.15844	0.0736132	3.61962	0.132199	4.20289	0.0740955	4.19105	0.116079	64.0883	4.76996	37.5381	4.8479	67.0195	5.10312	66.3955	7.94052	0.00430866	0.963706	0.5388	-0.01184	0.1076	0.1006	0	0	0	0	1	0	0	0	Female, Ber only
S1794_SI	2L	3325882	3326363	CG33281	0.623063	0.42579	-0.307471	0.489165	1.50038	0.34871	1.99499	0.376964	1.97458	0.775557	0.800763	0.426717	4.68856	1.59558	7.67919	2.53289	0.0421709	0.262939	0.9305	0.4946	0.2779	0.26	0	0	0	0	1	0	0	0	Female, Ber only
S5882_SI	2L	10374186	10375091	CG33303	3.11166	0.145966	2.36271	0.0788402	3.04664	0.0612782	3.00359	0.0159541	22.6223	3.42148	10.6417	0.837025	21.0743	1.29903	20.1595	0.322426	5.26034e-05	0.800285	0.7489	-0.04305	0.0844	0.07895	0	0	0	0	1	0	0	0	Female, Ber only
S5883_SI	2L	10375148	10375790	CG33303	3.23027	0.0441169	2.82013	0.0713078	3.03681	0.131849	3.06511	0.103177	25.3029	1.10922	16.8078	1.21645	20.9731	2.71547	21.5117	2.16711	0.00916552	0.888373	0.4101	0.0283	0.09216	0.08621	0	0	0	0	1	0	0	0	Female, Ber only
S57866_SI	3R	23117848	23117911	CG3348	3.30897	0.452583	1.77831	1.02378	3.71818	0.262833	3.06766	0.138972	29.1878	12.2048	8.24511	7.74588	42.2404	10.6713	21.6329	3.08895	0.026188	0.333015	1.5307	-0.6505	0.4147	0.3879	0	0	0	0	1	0	0	0	Female, Ber only
S25884_SI	3L	10685915	10686235	CG33493	3.9746	0.2024	3.55876	0.0458612	4.09281	0.103513	4.17394	0.0768288	53.9356	10.3533	35.1443	1.61181	60.1479	6.17901	65.1006	5.08409	0.0217832	0.689922	0.4158	0.08114	0.1087	0.1017	0	0	0	0	1	0	0	0	Female, Ber only
S54257_SI	3R	17043726	17044340	CG3353	1.473	0.106969	0.416844	0.203609	1.08733	0.307208	0.787429	0.510246	4.37862	0.454209	1.53828	0.313167	3.06517	0.838514	2.38695	1.13135	0.00670097	0.425144	1.0562	-0.2999	0.2256	0.211	0	0	0	0	1	0	0	0	Female, Ber only
S1049_SI	2L	1998232	1998720	CG33543	2.45519	0.134369	2.0549	0.144368	3.07525	0.129881	2.85006	0.102135	11.7195	1.59205	7.86083	1.14604	21.796	2.933	17.3484	1.74264	0.0330123	0.206147	0.4003	-0.2252	0.1135	0.1062	0	0	0	0	1	0	0	0	Female, Ber only
S33441_SI	2R	2821571	2821685	CG33558	2.29551	0.0577703	1.11896	0.36876	2.40762	0.32852	2.85102	0.283321	6.62517	5.75189	3.20993	1.2543	11.5319	3.37695	17.7938	5.32836	0.0158088	0.278907	1.1766	0.4434	0.2853	0.2387	0	0	0	0	1	0	0	0	Female, Ber only
F44717_SI	2R	20151683	20152746	CG3376	3.19137	0.0739347	2.88562	0.135206	3.25071	0.105597	3.26108	0.0751944	24.366	1.79872	18.0268	2.52161	25.9166	2.73256	26.1272	1.97336	0.0127612	0.952117	0.3057	0.01038	0.07264	0.06795	0	0	0	0	1	0	0	0	Female, Ber only
S44713_SI	2R	20149449	20149631	CG3376	3.08079	0.144091	2.3688	0.182049	2.90599	0.259054	3.06594	0.138471	21.9257	3.12466	10.7997	1.87859	18.7771	5.29103	21.5942	3.05576	0.0143578	0.604921	0.712	0.1599	0.1726	0.1615	0	0	0	0	1	0	0	0	Female, Ber only
S40079_SI	2R	12839657	12840086	CG34191	3.67777	0.151082	3.03356	0.118859	3.71483	0.0880629	3.58744	0.042374	39.8657	6.18315	20.8668	2.39679	41.1706	3.59639	36.1629	1.51324	0.000678267	0.445369	0.6442	-0.1274	0.09944	0.09301	0	0	0	0	1	0	0	0	Female, Ber only
F58210_SI	3R	24052455	24052530	CG34354	2.7961	0.45163	1.45925	0.271129	2.56167	0.304894	3.04856	0.211014	17.5621	8.1866	4.41181	1.23295	13.3779	3.57345	21.3939	4.37953	0.00165276	0.179596	1.3368	0.4869	0.2327	0.2177	0	0	0	0	1	0	0	0	Female, Ber only
S58195_SI	3R	23856221	23857147	CG34362	0.140265	0.52914	-0.960486	0.489165	0.310489	0.303223	1.12306	0.109927	1.25033	0.551372	0.416776	0.222095	1.41304	0.442222	3.08666	0.339791	0.0317103	0.0877592	1.1008	0.8126	0.3097	0.2897	0	0	0	0	1	0	0	0	Female, Ber only
S58204_SI	3R	23910185	23910338	CG34362	2.64743	0.225996	1.76358	0.375967	2.49567	0.19636	2.99935	0.230397	14.3503	3.04412	6.09157	2.00634	12.2983	2.24738	20.4227	4.54588	0.00685728	0.0835745	0.8838	0.5037	0.1895	0.1773	0	0	0	0	1	0	0	0	Female, Ber only
S19104_SI	X	18749452	18749892	CG34422	2.34061	0.180583	1.89997	0.133325	2.41808	0.150355	2.47315	0.0962486	10.5043	1.97379	6.7257	0.905842	11.3172	1.63212	11.8959	1.12417	0.033848	0.832149	0.4406	0.05507	0.1256	0.1175	0	0	0	0	1	0	0	0	Female, Ber only
S37719_SI	2R	9047039	9047154	CG34439	4.64315	0.10716	4.17736	0.0739023	4.56695	0.145655	4.59249	0.0816024	104.276	11.4704	65.3119	4.79074	97.0285	14.3973	98.9623	8.25616	0.00797277	0.911403	0.4658	0.02554	0.1023	0.09572	0	0	0	0	1	0	0	0	Female, Ber only
S14681_SI	X	9232324	9232481	CG34449	2.72873	0.292199	1.68375	0.66799	2.4528	0.215856	3.20558	0.20036	15.7558	4.6068	6.32218	4.59972	11.8288	2.61674	24.9894	4.71441	0.0153127	0.0558605	1.045	0.7528	0.2562	0.2396	0	0	0	0	1	0	0	0	Female, Ber only
S25249_SI	3L	9353412	9353871	CG34455	2.40678	0.116525	1.75366	0.462087	2.81039	0.0717583	2.58842	0.177918	11.1495	1.33655	6.17713	2.61721	16.6491	1.23031	13.4468	2.31216	0.0239074	0.447111	0.6531	-0.222	0.1738	0.1626	0	0	0	0	1	0	0	0	Female, Ber only
S50837_SI	3R	10484202	10484950	CG3505	3.19513	0.127436	2.77221	0.222516	3.21759	0.150306	3.20204	0.137155	24.5488	3.22667	16.2621	3.65904	25.1704	3.51863	24.7334	3.26635	0.0408728	0.958767	0.4229	-0.01555	0.1255	0.1174	0	0	0	0	1	0	0	0	Female, Ber only
S25337_SI	3L	9442001	9442728	CG3529	2.68289	0.217128	2.26264	0.182562	2.84162	0.0809671	2.90931	0.0346016	14.8536	3.11338	9.71392	1.72827	17.1865	1.42488	18.3515	0.628528	0.0148594	0.730424	0.4202	0.06769	0.1025	0.09586	0	0	0	0	1	0	0	0	Female, Ber only
S1607_SI	2L	2996502	2997059	CG3558	2.91092	0.131386	2.30858	0.174588	3.03172	0.125848	3.08201	0.0423224	18.482	2.50455	10.1616	1.74073	20.8578	2.67048	21.8152	0.919742	0.003599	0.835937	0.6023	0.05029	0.117	0.1095	0	0	0	0	1	0	0	0	Female, Ber only
S1281_SI	2L	2371048	2371524	CG3597	3.93225	0.163207	3.17337	0.073632	3.56975	0.182275	3.95899	0.197559	51.4878	8.70136	23.9312	1.77767	35.9454	6.40327	53.1145	11.0138	0.00432066	0.094966	0.7589	0.3892	0.1516	0.1418	0	0	0	0	1	0	0	0	Female, Ber only
S43221_SI	2R	18282117	18282320	CG3624	4.57337	0.129136	4.15641	0.144786	4.4014	0.0749613	4.3611	0.00841364	97.396	12.0829	64.277	8.91056	81.7384	6.21669	78.3448	0.658043	0.00238069	0.792092	0.417	-0.0403	0.0764	0.07146	0	0	0	0	1	0	0	0	Female, Ber only
S43222_SI	2R	18289144	18289561	CG3624	4.91326	0.0990087	4.63567	0.12564	4.67743	0.0383172	4.58068	0.0799079	136.519	13.1209	103.648	13.2927	107.552	4.09844	97.7915	7.98386	0.0182722	0.405339	0.2776	-0.09675	0.07023	0.06569	0	0	0	0	1	0	0	0	Female, Ber only
S12618_SI	X	4263486	4263639	CG3626	2.95706	0.3801	1.87524	0.362687	2.82956	0.20892	2.59476	0.136017	20.2064	7.85038	6.82373	2.57845	17.212	3.48718	13.4777	1.88205	0.0116566	0.604438	1.0818	-0.2348	0.2531	0.2368	0	0	0	0	1	0	0	0	Female, Ber only
S11785_SI	X	2065188	2066314	CG3630	4.00525	0.0826194	3.8093	0.0559187	3.68347	0.0947527	3.81563	0.051678	55.0087	4.43327	45.1656	2.49257	39.9213	3.90096	45.4463	2.38069	0.0301137	0.116089	0.196	0.1322	0.05456	0.05104	0	0	0	0	1	0	0	0	Female, Ber only
S50924_SI	3R	10706680	10707257	CG3631	1.07059	0.395321	0.268127	0.169331	1.38862	0.209456	1.35899	0.267606	3.06958	1.17395	1.31969	0.213361	4.07514	0.841379	3.98342	1.01768	0.0165593	0.949921	0.8025	-0.02963	0.1995	0.1866	0	0	0	0	1	0	0	0	Female, Ber only
S2257_SI	2L	4393262	4393433	CG3652	2.40959	0.188644	1.5359	0.421352	2.58471	0.213984	2.64698	0.218791	11.2573	2.00262	4.94712	2.25955	13.4866	2.83459	14.3283	2.9253	0.025623	0.905723	0.8737	0.06227	0.2357	0.2205	0	0	0	0	1	0	0	0	Female, Ber only
S11194_SI	X	740673	741201	CG3713	3.51953	0.0487127	3.00282	0.223248	3.15607	0.209678	3.19954	0.0543726	33.7956	1.66369	20.4896	4.7678	23.8423	4.50496	24.5455	1.3383	0.0172758	0.876741	0.5167	0.04348	0.1294	0.1211	0	0	0	0	1	0	0	0	Female, Ber only
S50936_SI	3R	10716684	10717012	CG3731	5.46058	0.246929	4.98281	0.0874753	5.62936	0.181146	5.52323	0.0233735	240.016	58.3819	146.262	13.099	281.828	48.8123	250.488	5.83589	0.0156863	0.616312	0.4778	-0.1061	0.1176	0.11	0	0	0	0	1	0	0	0	Female, Ber only
S5118_SI	2L	9425696	9426342	CG3759	2.72324	0.185872	2.07257	0.256954	2.24	0.238076	2.60561	0.136115	15.4114	2.99182	8.12854	2.19708	9.60316	2.42449	13.6239	1.87499	0.044214	0.238735	0.6507	0.3656	0.1963	0.1836	0	0	0	0	1	0	0	0	Female, Ber only
S45195_SI	2R	20857296	20857723	CG3776	3.13472	0.0356335	2.80155	0.0129237	3.41778	0.0455832	3.20392	0.0323505	22.9918	0.812317	16.471	0.213336	30.5252	1.3816	24.6376	0.802355	0.0200303	0.105143	0.3332	-0.2139	0.08574	0.0802	0	0	0	0	1	0	0	0	Female, Ber only
S44352_SI	2R	19840972	19841104	CG3803	2.61932	0.124853	1.80271	0.284961	2.62634	0.169916	2.48529	0.471592	13.7977	1.71492	6.23754	1.85246	13.9737	2.3752	12.9248	6.05518	0.0211782	0.728535	0.8166	-0.1411	0.2124	0.1987	0	0	0	0	1	0	0	0	Female, Ber only
S37579_SI	2R	8762663	8763284	CG3814	1.69432	0.153758	0.922986	0.526743	1.3226	0.199025	0.948467	0.168371	5.48589	0.840454	2.7358	1.22776	3.80854	0.741766	2.60673	0.451236	0.0235285	0.248426	0.7713	-0.3741	0.2047	0.1914	0	0	0	0	1	0	0	0	Female, Ber only
S13391_SI	X	6198750	6198909	CG3823	3.1651	0.164459	2.21662	0.161812	2.36108	0.315433	3.11588	0.0520725	23.8987	3.73456	9.25701	1.50658	11.0239	3.71864	22.5738	1.18357	0.0347915	0.0706279	0.9485	0.7548	0.272	0.2544	0	0	0	0	1	0	0	0	Female, Ber only
S13394_SI	X	6200416	6200778	CG3823	3.08992	0.0987174	2.09869	0.431466	2.52672	0.300148	3.07391	0.110123	22.0482	2.23368	8.62978	3.2151	12.942	3.86603	21.712	2.31496	0.00936468	0.112073	0.9912	0.5472	0.2235	0.2091	0	0	0	0	1	0	0	0	Female, Ber only
S45218_SI	2R	20877466	20878012	CG3829	3.90031	0.102867	3.5348	0.0905939	3.75495	0.189918	3.9471	0.070407	49.5954	5.23723	34.3825	3.13227	43.2942	7.80797	51.8702	3.62196	0.0177841	0.180595	0.3655	0.1922	0.09203	0.08608	0	0	0	0	1	0	0	0	Female, Ber only
S11762_SI	X	2037560	2038253	CG3835	3.60858	0.142254	3.27163	0.077156	4.17693	0.119088	4.21068	0.0347397	37.1697	5.47951	26.4071	2.07401	65.5132	7.82735	67.4293	2.32061	0.0190894	0.851943	0.337	0.03375	0.08594	0.08039	0	0	0	0	1	0	0	0	Female, Ber only
S11763_SI	X	2038320	2038972	CG3835	4.06038	0.150143	3.68325	0.198678	4.81417	0.10223	4.63529	0.0778733	58.4398	8.95335	40.2824	7.54205	123.724	12.5065	103.267	8.10735	0.0186496	0.237142	0.3771	-0.1789	0.09576	0.08958	0	0	0	0	1	0	0	0	Female, Ber only
S5195_SI	2L	9571477	9571753	CG3838	2.31538	0.206394	1.59558	0.150769	2.18526	0.168118	2.09395	0.159948	10.2723	2.09003	4.96936	0.769121	8.9869	1.48993	8.18505	1.2704	0.0307882	0.825542	0.7198	-0.09131	0.2013	0.1883	0	0	0	0	1	0	0	0	Female, Ber only
S52108_SI	3R	12868392	12868826	CG3995	2.16983	0.178631	1.26289	0.418409	2.21935	0.19235	1.71274	0.162573	8.85222	1.62588	3.76182	1.70597	9.32965	1.79097	5.59449	0.945058	0.00711153	0.0920024	0.9069	-0.5066	0.1956	0.183	0	0	0	0	1	0	0	0	Female, Ber only
S45365_SI	3LHet	1396720	1396811	CG40178	1.66718	0.322214	0.524979	0.463669	1.14867	0.443916	1.20988	0.233081	5.48231	1.74662	1.82333	0.907813	3.38728	1.42239	3.41458	0.800246	0.0177829	0.92559	1.1422	0.06121	0.2876	0.269	0	0	0	0	1	0	0	0	Female, Ber only
S44046_SI	2R	19495655	19496204	CG4019	4.61161	0.276841	4.17749	0.147053	5.1074	0.0738635	5.00429	0.0971808	103.312	29.5443	65.6599	9.22008	165.585	12.5652	149.527	14.8137	0.021447	0.612252	0.4341	-0.1031	0.1132	0.1059	0	0	0	0	1	0	0	0	Female, Ber only
S42472_SI	2R	16983832	16984212	CG4038	3.25933	0.0852582	2.16457	0.598266	2.75507	0.201661	3.07412	0.0658775	26.0962	2.27173	9.70696	5.01094	15.9615	3.17159	21.6626	1.45084	0.00355658	0.357133	1.0948	0.3191	0.2123	0.1986	0	0	0	0	1	0	0	0	Female, Ber only
S12760_SI	X	4810578	4811954	CG4041	1.50291	0.256418	0.880978	0.299188	1.68596	0.220879	1.74048	0.0707207	4.59609	1.20808	2.48319	0.695067	5.49012	1.0834	5.70949	0.396629	0.0221104	0.877392	0.6219	0.05453	0.1631	0.1525	0	0	0	0	1	0	0	0	Female, Ber only
S42487_SI	2R	17013411	17014638	CG4050	1.81358	0.260447	1.26304	0.23651	1.62058	0.143893	1.78724	0.157432	6.26602	1.51665	3.60165	0.831974	5.09482	0.717698	6.02117	0.910337	0.0140834	0.457323	0.5505	0.1667	0.133	0.1244	0	0	0	0	1	0	0	0	Female, Ber only
S44640_SI	2R	20022953	20023990	CG4065	1.89571	0.268189	1.16021	0.187537	2.13959	0.197665	1.99401	0.103024	6.82568	1.93945	3.22945	0.633762	8.62641	1.80863	7.37128	0.772931	0.00419077	0.57277	0.7355	-0.1456	0.1462	0.1368	0	0	0	0	1	0	0	0	Female, Ber only
S13075_SI	X	5645375	5645815	CG4078	1.28041	0.362949	0.14744	0.570798	0.532563	0.146885	1.02301	0.474694	3.76225	1.39528	1.27689	0.611277	1.71714	0.252257	3.01375	1.55624	0.0119448	0.24415	1.133	0.4904	0.2661	0.249	0	0	0	0	1	0	0	0	Female, Ber only
S13043_SI	X	5597863	5598422	CG4096	2.63533	0.168961	2.28568	0.0530652	2.37463	0.097528	2.53616	0.0859962	14.0784	2.29987	9.84156	0.520507	10.7866	1.09785	12.6625	1.09655	0.0310846	0.305628	0.3497	0.1615	0.098	0.09167	0	0	0	0	1	0	0	0	Female, Ber only
S28530_SI	3L	16577689	16577822	CG4169	4.94869	0.0964508	4.5589	0.111975	5.20928	0.0698489	5.08581	0.108132	141.435	13.982	95.8716	10.4512	183.298	12.8544	162.334	17.1807	0.0256554	0.491878	0.3898	-0.1235	0.1052	0.0984	0	0	0	0	1	0	0	0	Female, Ber only
S28531_SI	3L	16577879	16578182	CG4169	5.17801	0.241095	4.54769	0.113709	5.4689	0.111695	5.22909	0.0651824	180.829	44.118	94.8121	10.4062	238.297	26.068	186.883	11.9516	0.00221463	0.178396	0.6303	-0.2398	0.1143	0.1069	0	0	0	0	1	0	0	0	Female, Ber only
S11259_SI	X	940257	940593	CG42259	2.69837	0.0501638	1.78505	0.235016	2.02306	0.364322	1.86623	0.0673926	14.8678	0.735602	6.06827	1.38127	7.90897	2.46833	6.47357	0.42747	0.00602354	0.656723	0.9133	-0.1568	0.1919	0.1795	0	0	0	0	1	0	0	0	Female, Ber only
S11260_SI	X	940669	941040	CG42259	3.56567	0.21171	2.72553	0.314313	2.33584	0.107393	2.31005	0.166544	35.8797	7.25704	15.7499	4.5806	10.3826	1.10094	10.168	1.6791	0.0014414	0.938576	0.8401	-0.02579	0.1435	0.1343	0	0	0	0	1	0	0	0	Female, Ber only
S12987_SI	X	5549885	5550679	CG42265	1.71194	0.371545	0.846097	0.272335	1.71476	0.19003	2.23436	0.141379	5.78231	1.92369	2.38954	0.66142	5.63027	1.05199	9.40145	1.28059	0.0054009	0.058656	0.8658	0.5196	0.1788	0.1673	0	0	0	0	1	0	0	0	Female, Ber only
S7893_SI	2L	14941518	14941644	CG42313	2.5952	0.265113	1.86563	0.367285	2.39474	0.148943	2.05266	0.30895	13.7117	3.54758	6.73564	2.20661	11.0567	1.64049	8.05038	2.62418	0.0355053	0.312366	0.7296	-0.3421	0.2101	0.1965	0	0	0	0	1	0	0	0	Female, Ber only
F37837_SI	2R	9150019	9150299	CG42319	3.61906	0.0660683	3.12133	0.194317	4.21486	0.14451	4.06532	0.179365	37.3574	2.50592	22.9728	4.66984	68.2157	9.80755	58.8888	9.97787	0.00977513	0.4278	0.4977	-0.1495	0.113	0.1057	0	0	0	0	1	0	0	0	Female, Ber only
S37839_SI	2R	9150998	9151170	CG42319	3.90057	0.109694	3.50138	0.160703	4.29815	0.164384	4.10252	0.0646547	49.6297	5.45583	33.4476	5.37017	74.2904	11.6761	60.5763	3.88373	0.0443374	0.314061	0.3992	-0.1956	0.1205	0.1127	0	0	0	0	1	0	0	0	Female, Ber only
S36489_SI	2R	7184767	7185041	CG42336	3.76816	0.0465565	2.94353	0.340869	3.26501	0.0930161	3.3435	0.136459	43.3319	2.04322	19.7739	7.24389	26.2654	2.43742	28.4896	3.72374	0.000548607	0.742847	0.8246	0.07849	0.1238	0.1158	0	0	0	0	1	0	0	0	Female, Ber only
S51887_SI	3R	12381949	12382046	CG42342	2.7006	0.347956	1.48669	0.313242	2.49778	0.407704	2.6344	0.187436	15.4682	4.94371	4.57574	1.5175	12.8654	4.55607	14.1039	2.75562	0.0290796	0.845671	1.2139	0.1366	0.3357	0.314	0	0	0	0	1	0	0	0	Female, Ber only
S3377_SI	2L	6395853	6397249	CG42369	3.55993	0.170548	3.13859	0.167356	4.12946	0.0988968	4.03179	0.0749751	35.4967	5.87715	23.2857	3.84102	62.3666	5.93479	56.4658	4.14006	0.0274969	0.64228	0.4213	-0.09767	0.1152	0.1078	0	0	0	0	1	0	0	0	Female, Ber only
S14451_SI	X	8945501	8946250	CG42388	2.28961	0.189798	1.68634	0.165372	2.33355	0.211924	2.69812	0.0209425	9.98651	1.8048	5.45052	0.938228	10.49	2.23112	14.8539	0.309876	0.00667715	0.0652984	0.6033	0.3646	0.1288	0.1205	0	0	0	0	1	0	0	0	Female, Ber only
S17903_SI	X	16281380	16281652	CG4239	3.99775	0.192179	3.61232	0.237546	4.1346	0.0387426	4.13604	0.107105	55.1603	10.8249	37.7211	8.29792	62.4994	2.40868	62.7934	6.67897	0.0416799	0.996001	0.3854	0.001447	0.1148	0.1074	0	0	0	0	1	0	0	0	Female, Ber only
S54691_SI	3R	17957823	17957966	CG42390	3.59142	0.231388	3.06414	0.0763383	3.31528	0.235588	3.61181	0.0763282	36.9267	8.30743	21.4575	1.62486	28.0807	6.14432	37.1044	2.79196	0.0345231	0.210974	0.5273	0.2965	0.151	0.1412	0	0	0	0	1	0	0	0	Female, Ber only
S47573_SI	3R	4479598	4479857	CG42489	2.85024	0.348556	2.30586	0.0467989	2.67926	0.0985983	2.66323	0.0781915	18.0429	6.7202	10.0401	0.469786	14.6277	1.44826	14.3715	1.10548	0.0209336	0.96257	0.5444	-0.01603	0.1413	0.1322	0	0	0	0	1	0	0	0	Female, Ber only
S43410_SI	2R	18551680	18551979	CG4250	4.84312	0.0765171	4.30651	0.112801	4.78994	0.0953985	4.71555	0.0743434	127.109	9.50273	74.4894	8.13108	120.704	11.4691	111.873	8.1464	0.00178578	0.670628	0.5366	-0.07439	0.09439	0.0883	0	0	0	0	1	0	0	0	Female, Ber only
S42638_SI	2R	17195210	17195380	CG42672	3.33053	0.0791096	2.73495	0.15823	3.0814	0.102479	3.1728	0.175248	28.0111	2.19593	15.5352	2.37216	21.8747	2.23132	24.1173	4.16089	0.00518016	0.689234	0.5956	0.0914	0.1222	0.1143	0	0	0	0	1	0	0	0	Female, Ber only
F37479_SI	2R	8557988	8560092	CG42708	3.09129	0.100114	2.70602	0.0816079	3.07238	0.136686	2.81988	0.0396579	22.0776	2.14831	15.0029	1.22938	21.7388	2.78682	16.7836	0.666462	0.0121704	0.0700673	0.3853	-0.2525	0.0908	0.08494	0	0	0	0	1	0	0	0	Female, Ber only
S37480_SI	2R	8560169	8560542	CG42708	3.17782	0.0207909	2.65255	0.156123	3.00718	0.126953	2.86274	0.0605335	23.9978	0.500986	14.3081	2.29361	20.3497	2.4819	17.5308	1.05979	0.00364371	0.391539	0.5253	-0.1444	0.1022	0.09564	0	0	0	0	1	0	0	0	Female, Ber only
S20395_SI	3L	231016	231485	CG42846	3.42507	0.0711143	3.01037	0.158602	3.42001	0.0549564	3.24076	0.157417	30.777	2.22118	20.4671	3.28089	30.6045	1.68883	25.7635	4.01307	0.035363	0.357232	0.4147	-0.1793	0.1193	0.1116	0	0	0	0	1	0	0	0	Female, Ber only
S51531_SI	3R	11789321	11789571	CG4287	3.252	0.1061	2.77002	0.13662	3.01434	0.254301	3.06452	0.142824	25.9376	2.68827	16.0601	2.24457	20.8732	5.27265	21.5739	3.1916	0.0482915	0.87569	0.482	0.05018	0.1483	0.1388	0	0	0	0	1	0	0	0	Female, Ber only
S53697_SI	3R	16333112	16333623	CG4288	3.41925	0.303099	2.94203	0.0962758	3.68369	0.159269	3.41757	0.0651322	31.4702	9.15314	19.0123	1.80494	40.1691	6.28981	30.538	1.96715	0.0368361	0.22229	0.4772	-0.2661	0.1385	0.1295	0	0	0	0	1	0	0	0	Female, Ber only
S53698_SI	3R	16333697	16333973	CG4288	3.00764	0.445591	2.23957	0.315273	3.27602	0.114752	3.18328	0.0589434	21.5781	9.15496	9.71565	3.19783	26.601	3.04607	24.1538	1.42636	0.0298823	0.833838	0.7681	-0.09273	0.2135	0.1997	0	0	0	0	1	0	0	0	Female, Ber only
S53700_SI	3R	16334873	16335176	CG4288	3.31706	0.0811964	2.64403	0.17015	3.55089	0.186336	3.45502	0.0497001	27.64	2.25232	14.2071	2.44112	35.2874	6.29747	31.6848	1.56185	0.0028548	0.684574	0.673	-0.09587	0.1265	0.1184	0	0	0	0	1	0	0	0	Female, Ber only
S26652_SI	3L	12267103	12267211	CG4300	2.15097	0.465278	1.15411	0.47638	2.7827	0.298937	2.60631	0.242136	9.27954	4.6843	3.43412	1.74915	16.7212	5.11576	13.8098	3.22227	0.0384719	0.756861	0.9969	-0.1764	0.2919	0.2731	0	0	0	0	1	0	0	0	Female, Ber only
S11686_SI	X	1937639	1937851	CG4325	1.58207	0.261491	0.457952	0.28711	1.77163	0.363396	1.80938	0.211566	4.97235	1.21572	1.62618	0.486292	6.17147	2.14946	6.19557	1.24895	0.0217438	0.95712	1.1241	0.03775	0.2938	0.2749	0	0	0	0	1	0	0	0	Female, Ber only
S53647_SI	3R	16152038	16152520	CG4360	2.19306	0.266837	1.44239	0.135897	1.99206	0.0559706	2.39336	0.0422918	9.16707	2.2605	4.25627	0.556718	7.33928	0.413723	10.9567	0.460496	0.0135696	0.150822	0.7507	0.4013	0.1802	0.1685	0	0	0	0	1	0	0	0	Female, Ber only
S30559_SI	3L	20792243	20793181	CG4365	2.89485	0.262266	2.41695	0.112183	3.14319	0.0394906	2.89401	0.0378692	18.5183	5.15089	11.2577	1.2214	23.1913	0.918462	18.0743	0.684446	0.00585219	0.105338	0.4779	-0.2492	0.09996	0.0935	0	0	0	0	1	0	0	0	Female, Ber only
F5200_SI	2L	9575502	9576380	CG4389	3.42412	0.285735	3.0208	0.0980797	3.53668	0.101253	3.51835	0.123132	31.5824	9.61256	20.5743	2.05256	34.4835	3.43197	33.9034	4.30663	0.0418821	0.948549	0.4033	-0.01833	0.1203	0.1125	0	0	0	0	1	0	0	0	Female, Ber only
S16140_SI	X	12803281	12803631	CG4400	2.46848	0.0892253	1.85919	0.141262	2.72476	0.237396	2.34337	0.0778884	11.8362	1.07352	6.46233	0.941875	15.5677	3.52414	10.437	0.794117	0.0119559	0.0828521	0.6093	-0.3814	0.1432	0.1339	0	0	0	0	1	0	0	0	Female, Ber only
S16133_SI	X	12797362	12797550	CG4407	2.96775	0.19065	2.04744	0.214937	2.73164	0.340009	2.84609	0.116971	19.6882	3.8235	7.86304	1.5776	16.0103	5.12603	17.2984	2.00236	0.00816281	0.775227	0.9203	0.1145	0.2029	0.1898	0	0	0	0	1	0	0	0	Female, Ber only
S17957_SI	X	16337526	16338009	CG4420	2.1507	0.289237	1.38351	0.29846	2.09067	0.262546	2.13944	0.0760022	8.843	2.69277	4.10301	1.13195	8.2838	1.89535	8.51079	0.633578	0.00803404	0.895814	0.7672	0.04876	0.1688	0.1579	0	0	0	0	1	0	0	0	Female, Ber only
S25271_SI	3L	9368530	9369393	CG4461	3.58187	0.0643599	3.09274	0.153924	3.45285	0.0558188	3.26546	0.100574	35.9904	2.30994	22.2081	3.30071	31.6271	1.75479	26.2793	2.58269	0.00360114	0.209147	0.4891	-0.1874	0.09505	0.08891	0	0	0	0	1	0	0	0	Female, Ber only
S43288_SI	2R	18378303	18378935	CG4554	1.77612	0.246726	0.967131	0.244567	1.03865	0.0959979	1.4152	0.109258	6.03191	1.55698	2.68068	0.605262	2.83491	0.261168	4.13339	0.438424	0.00474893	0.137188	0.809	0.3765	0.1639	0.1533	0	0	0	0	1	0	0	0	Female, Ber only
S695_SI	2L	1138621	1139067	CG4577	3.74791	0.131544	3.34989	0.0943307	3.73861	0.126127	3.92243	0.183621	42.682	5.75857	28.585	2.73554	42.2892	5.27925	51.1127	9.82332	0.0179105	0.247248	0.398	0.1838	0.1003	0.09386	0	0	0	0	1	0	0	0	Female, Ber only
S44229_SI	2R	19750485	19751931	CG4585	2.55117	0.126584	2.2461	0.0821126	2.77023	0.121509	2.64612	0.0946151	12.8891	1.56819	9.47211	0.781932	16.0504	1.92959	14.1411	1.32158	0.0266332	0.359362	0.3051	-0.1241	0.08293	0.07758	0	0	0	0	1	0	0	0	Female, Ber only
S13717_SI	X	6907936	6909042	CG4593	2.02577	0.150951	1.37039	0.436963	1.64551	0.113263	2.06873	0.0866854	7.63839	1.11213	4.17536	1.61441	5.20867	0.590824	7.93458	0.685117	0.0238352	0.115196	0.6554	0.4232	0.1743	0.1631	0	0	0	0	1	0	0	0	Female, Ber only
S5395_SI	2L	9919170	9919316	CG4598	3.86715	0.186683	3.34924	0.429184	3.92816	0.075398	3.75058	0.100751	48.3828	9.45221	30.3821	13.9538	50.9223	3.85386	42.6924	4.41391	0.0370386	0.48899	0.5179	-0.1776	0.1505	0.1408	0	0	0	0	1	0	0	0	Female, Ber only
S5396_SI	2L	9919376	9919901	CG4598	3.75691	0.071626	3.42809	0.0948325	3.61441	0.0670522	3.58671	0.0148945	42.889	3.05022	30.9095	2.89743	37.192	2.49262	36.1176	0.540116	0.0187402	0.878696	0.3288	-0.0277	0.08358	0.07818	0	0	0	0	1	0	0	0	Female, Ber only
S13749_SI	X	6996109	6996330	CG4615	2.74411	0.36221	2.04057	0.228852	2.38778	0.276065	2.62849	0.24163	16.2542	5.98174	7.83512	1.88005	11.2208	3.32782	14.1339	3.57224	0.0284883	0.46166	0.7035	0.2407	0.1938	0.1813	0	0	0	0	1	0	0	0	Female, Ber only
S659_SI	2L	1085201	1085309	CG4629	2.1682	0.251885	0.926277	0.190326	2.84774	0.341033	2.45649	0.186777	8.93504	2.34653	2.55456	0.457119	17.998	5.93887	11.8046	2.30514	0.0130814	0.428856	1.2419	-0.3912	0.2962	0.2771	0	0	0	0	1	0	0	0	Female, Ber only
F37832_SI	2R	9144088	9144951	CG4716	6.50676	0.0828707	6.07769	0.115604	6.49833	0.0528309	6.24878	0.148087	671.212	56.8368	437.998	51.8639	664.736	35.721	521.143	76.222	0.00625669	0.073044	0.4291	-0.2496	0.09069	0.08483	0	0	0	0	1	0	0	0	Female, Ber only
S43281_SI	2R	18367252	18369024	CG4752	2.1129	0.100382	1.73571	0.0474328	2.93018	0.120584	2.98398	0.102145	8.30039	0.848765	5.67724	0.271847	18.833	2.25265	19.835	2.02211	0.0184678	0.775818	0.3772	0.05379	0.09561	0.08943	0	0	0	0	1	0	0	0	Female, Ber only
S23103_SI	3L	5354593	5354725	CG4769	4.90631	0.226286	4.25215	0.220361	5.17195	0.0588354	5.14079	0.0496347	137.456	30.8978	71.3519	14.6586	176.485	10.2513	170.991	8.55206	0.00210872	0.905596	0.6542	-0.03116	0.1178	0.1102	0	0	0	0	1	0	0	0	Female, Ber only
S23104_SI	3L	5354795	5355088	CG4769	5.1283	0.145379	4.54006	0.131126	5.40966	0.0974609	5.43516	0.0563088	169.934	25.0442	94.2263	12.0566	224.34	21.3163	229.573	13.047	0.00405485	0.923138	0.5882	0.0255	0.1164	0.1088	0	0	0	0	1	0	0	0	Female, Ber only
S40299_SI	2R	13315225	13315598	CG4802	1.31752	0.334548	0.171804	0.431206	1.58607	0.331584	1.50698	0.133845	3.87812	1.32311	1.25692	0.473784	5.07855	1.55274	4.54072	0.628488	0.0262133	0.909468	1.1457	-0.07909	0.3105	0.2904	0	0	0	0	1	0	0	0	Female, Ber only
S44976_SI	2R	20554392	20554647	CG4806	2.8367	0.167485	2.33103	0.184812	2.4191	0.129063	2.1448	0.227667	17.2143	2.73724	10.4021	1.81667	11.3048	1.41719	8.68578	1.91005	0.012095	0.136084	0.5057	-0.2743	0.119	0.1114	0	0	0	0	1	0	0	0	Female, Ber only
S212_SI	2L	118136	118304	CG4822	3.22559	0.00865118	2.41398	0.180524	2.9068	0.196992	2.86301	0.168851	25.169	0.218282	11.3044	2.13458	18.5735	3.80807	17.6793	2.93111	0.033888	0.934857	0.8116	-0.04379	0.2315	0.2165	0	0	0	0	1	0	0	0	Female, Ber only
S49588_SI	3R	8042603	8043268	CG4848	2.61224	0.144246	2.16051	0.22342	2.74996	0.120532	2.65897	0.0907467	13.726	2.02817	8.82095	1.96652	15.7243	1.79103	14.3209	1.30185	0.0167575	0.660838	0.4517	-0.09099	0.1125	0.1053	0	0	0	0	1	0	0	0	Female, Ber only
S49590_SI	3R	8044454	8045136	CG4848	2.16873	0.0990027	1.33047	0.103842	2.26092	0.047516	2.36921	0.150212	8.77614	0.883067	3.79614	0.381802	9.60005	0.455475	10.7675	1.55436	3.92458e-05	0.485493	0.8383	0.1083	0.09112	0.08523	0	0	0	0	1	0	0	0	Female, Ber only
S44244_SI	2R	19769244	19769583	CG4882	2.45202	0.114021	1.9703	0.364029	2.73261	0.160381	2.6952	0.197931	11.661	1.28375	7.51532	2.94559	15.5212	2.46831	15.0052	3.01612	0.0497564	0.910966	0.4817	-0.03741	0.1493	0.1396	0	0	0	0	1	0	0	0	Female, Ber only
S5605_SI	2L	10212468	10213250	CG4901	1.89752	0.270484	1.16301	0.402763	1.76518	0.191565	1.86687	0.0630677	6.83696	1.89621	3.37508	1.33441	5.92349	1.13299	6.47649	0.402175	0.0255553	0.798621	0.7345	0.1017	0.1981	0.1853	0	0	0	0	1	0	0	0	Female, Ber only
S764_SI	2L	1192256	1192625	CG5001	3.02065	0.186188	2.24009	0.330082	3.13503	0.0978553	3.11637	0.0694757	20.7506	4.04384	9.71726	2.86733	23.0726	2.28276	22.6005	1.56471	0.00254982	0.956826	0.7806	-0.01866	0.1444	0.1351	0	0	0	0	1	0	0	0	Female, Ber only
S40647_SI	2R	13640445	13640719	CG5002	2.86189	0.172568	1.8711	0.294187	1.52359	0.425677	1.60425	0.580777	17.6738	3.17101	6.68365	1.93729	4.9423	2.38805	5.52217	2.87579	0.0410234	0.901787	0.9908	0.08066	0.2942	0.2752	0	0	0	0	1	0	0	0	Female, Ber only
S18356_SI	X	17043867	17044680	CG5010	4.85619	0.0985384	4.61129	0.037507	5.09549	0.122819	4.92329	0.0229897	128.958	13.0462	100.661	3.73493	164.197	19.7804	137.478	3.1721	0.0455357	0.134058	0.2449	-0.1722	0.07438	0.06958	0	0	0	0	1	0	0	0	Female, Ber only
S57065_SI	3R	21506988	21507767	CG5028	4.97511	0.194716	4.55921	0.0977191	4.95231	0.0307667	4.98257	0.143287	146.611	28.6378	95.807	9.10475	141.552	4.33829	146.821	20.1178	0.00735402	0.876905	0.4159	0.03026	0.09018	0.08436	0	0	0	0	1	0	0	0	Female, Ber only
S57066_SI	3R	21507827	21508013	CG5028	5.27789	0.224546	4.74161	0.128394	5.33197	0.0695559	5.18305	0.113022	199.404	47.2162	115.237	14.3297	207.22	14.3889	178.969	19.5293	0.0016198	0.322049	0.5363	-0.1489	0.09308	0.08707	0	0	0	0	1	0	0	0	Female, Ber only
F51235_SI	3R	11183112	11183996	CG5044	3.1711	0.0353794	2.79939	0.112151	3.15915	0.134371	3.26105	0.0914777	23.8435	0.834792	16.5039	1.86226	23.7062	3.05537	26.1509	2.45051	0.0137707	0.507112	0.3717	0.1019	0.08945	0.08367	0	0	0	0	1	0	0	0	Female, Ber only
S30488_SI	3L	20514515	20514684	CG5104	2.60883	0.0607929	1.8872	0.300583	2.56832	0.283778	3.0023	0.356857	13.5999	0.826612	6.79967	1.99912	13.4509	3.91982	21.0365	7.87855	0.0201623	0.130673	0.7216	0.434	0.186	0.1739	0	0	0	0	1	0	0	0	Female, Ber only
S757_SI	2L	1183529	1184021	CG5126	1.59859	0.179439	0.905845	0.0256144	1.85331	0.143674	1.87056	0.287426	5.00086	0.932551	2.47456	0.0636709	6.42938	0.892114	6.68014	2.02251	0.021639	0.968894	0.6927	0.01725	0.1809	0.1692	0	0	0	0	1	0	0	0	Female, Ber only
S18382_SI	X	17109335	17109603	CG5162	2.63801	0.135605	1.83761	0.229328	2.85008	0.186089	2.61544	0.207998	14.0696	1.85166	6.38723	1.35781	17.5026	2.98786	13.8636	2.70192	0.00908238	0.434834	0.8004	-0.2346	0.1796	0.168	0	0	0	0	1	0	0	0	Female, Ber only
S5973_SI	2L	10424544	10424670	CG5168	3.15594	0.0112415	2.25468	0.558459	2.86706	0.274501	3.18293	0.0532682	23.476	0.264286	10.4558	4.86014	18.0908	5.00811	24.1402	1.30052	0.0172023	0.39641	0.9013	0.3159	0.2256	0.211	0	0	0	0	1	0	0	0	Female, Ber only
S3962_SI	2L	7403542	7404163	CG5171	4.18294	0.114099	3.90286	0.0142401	4.32939	0.0773895	4.34619	0.0630883	65.8374	7.26622	49.5474	0.708429	76.0692	5.91048	77.287	4.90337	0.0159709	0.913925	0.2801	0.0168	0.06917	0.0647	0	0	0	0	1	0	0	0	Female, Ber only
S3965_SI	2L	7405448	7405772	CG5177	3.98711	0.195058	3.49017	0.0845021	4.11557	0.161914	4.29584	0.171536	54.5665	10.1665	32.8691	2.74746	61.8731	9.53679	74.0917	12.0342	0.0140936	0.357653	0.4969	0.1803	0.1201	0.1123	0	0	0	0	1	0	0	0	Female, Ber only
S3966_SI	2L	7406000	7406186	CG5177	3.97284	0.323047	3.28265	0.205733	3.9644	0.0394463	4.31094	0.144906	54.9551	16.9085	27.0376	5.82708	52.7194	2.09561	75.0292	10.7201	0.00736738	0.134086	0.6902	0.3465	0.1497	0.14	0	0	0	0	1	0	0	0	Female, Ber only
S3967_SI	2L	7408146	7408475	CG5177	4.0509	0.11736	3.64819	0.0533666	3.9424	0.156815	4.10032	0.125015	57.7135	6.77482	38.4416	2.0427	52.0014	7.69165	60.6804	7.7768	0.0105523	0.286825	0.4027	0.1579	0.09264	0.08666	0	0	0	0	1	0	0	0	Female, Ber only
S53733_SI	3R	16396812	16398636	CG5191	3.39145	0.092898	3.12792	0.12824	3.25835	0.0308098	3.37003	0.0155514	29.7945	2.77058	22.9547	3.03944	26.0158	0.791827	29.0819	0.450239	0.00829	0.223624	0.2635	0.1117	0.05827	0.0545	0	0	0	0	1	0	0	0	Female, Ber only
S49086_SI	3R	7070667	7070768	CG5214	4.14284	0.406616	3.16931	0.360446	4.51189	0.102618	4.24933	0.210971	66.3167	24.3752	24.8916	9.51876	91.459	9.57364	71.0696	14.2109	0.00498467	0.428553	0.9735	-0.2626	0.1987	0.1859	0	0	0	0	1	0	0	0	Female, Ber only
S49087_SI	3R	7070843	7071382	CG5214	4.18578	0.296129	3.65405	0.0784053	4.64279	0.0801064	4.4627	0.0516172	67.6972	20.0768	38.7107	3.07604	104.085	8.35122	86.7977	4.43373	0.00604178	0.317965	0.5317	-0.1801	0.1117	0.1045	0	0	0	0	1	0	0	0	Female, Ber only
S49089_SI	3R	7071810	7072115	CG5214	4.48788	0.206463	4.13921	0.115754	4.8803	0.128435	4.7311	0.0303792	90.1653	17.7293	63.0285	7.06342	132.49	17.0792	113.454	3.41872	0.0442629	0.389539	0.3487	-0.1492	0.1052	0.09843	0	0	0	0	1	0	0	0	Female, Ber only
S3981_SI	2L	7426866	7427361	CG5261	4.71802	0.2076	4.33026	0.221676	4.97641	0.0385835	4.87293	0.0728593	113.589	24.0582	77.1742	16.2027	145.035	5.69311	130.937	9.64185	0.0213889	0.559673	0.3878	-0.1035	0.101	0.09452	0	0	0	0	1	0	0	0	Female, Ber only
S3984_SI	2L	7428047	7428216	CG5261	5.24648	0.0978316	4.82833	0.15378	5.35378	0.0497796	5.40734	0.0368447	190.503	18.6565	126.008	19.8613	211.599	10.3236	223.138	8.28941	0.00188868	0.701187	0.4181	0.05356	0.07412	0.06933	0	0	0	0	1	0	0	0	Female, Ber only
S3985_SI	2L	7428281	7428679	CG5261	4.39997	0.232841	3.90657	0.13178	4.54292	0.186771	4.6031	0.0601208	82.963	19.857	50.0122	6.4382	95.1467	16.5936	99.915	6.10315	0.00797456	0.779083	0.4934	0.06018	0.1084	0.1014	0	0	0	0	1	0	0	0	Female, Ber only
S3986_SI	2L	7428878	7429104	CG5261	4.4632	0.396921	3.71802	0.13766	4.45144	0.102438	4.56546	0.0794648	91.201	33.4672	41.4496	5.89021	86.0853	8.70945	96.307	7.52265	0.00466093	0.684759	0.7452	0.114	0.1505	0.1408	0	0	0	0	1	0	0	0	Female, Ber only
S3987_SI	2L	7429167	7429515	CG5261	5.17185	0.147037	4.7087	0.0965721	5.31187	0.113987	5.15363	0.0994955	177.526	26.4154	111.257	10.909	203.733	23.6748	173.636	17.4922	0.00135208	0.197392	0.4631	-0.1582	0.07842	0.07335	0	0	0	0	1	0	0	0	Female, Ber only
S49135_SI	3R	7253516	7254585	CG5270	2.24952	0.235419	1.67098	0.101165	2.38417	0.118325	2.51782	0.0660725	9.66194	2.31028	5.33587	0.554338	10.9052	1.2217	12.4193	0.805339	0.00160718	0.423861	0.5785	0.1336	0.1003	0.09383	0	0	0	0	1	0	0	0	Female, Ber only
S7187_SI	2L	13179887	13180100	CG5287	3.16416	0.200367	2.61999	0.394475	3.38079	0.123664	3.3047	0.175854	23.9987	5.04499	14.4433	5.43168	29.5612	3.59285	27.5171	4.69937	0.042307	0.819117	0.5442	-0.0761	0.1626	0.1521	0	0	0	0	1	0	0	0	Female, Ber only
S52194_SI	3R	12977588	12978216	CG5292	1.77064	0.142407	1.06069	0.325574	1.89696	0.120002	1.53052	0.33516	5.91362	0.815557	2.98696	0.898803	6.70126	0.789891	4.7984	1.62732	0.0237511	0.216848	0.7099	-0.3664	0.1887	0.1765	0	0	0	0	1	0	0	0	Female, Ber only
S54912_SI	3R	18370840	18371192	CG5315	4.85908	0.130398	4.54799	0.032225	4.94958	0.130483	5.16367	0.0322199	129.656	17.4858	94.4752	3.03267	142.024	18.6594	174.866	5.59839	0.0417705	0.135217	0.3111	0.2141	0.09272	0.08674	0	0	0	0	1	0	0	0	Female, Ber only
S16888_SI	X	14573613	14574553	CG5321	2.94056	0.15663	2.2389	0.325978	2.71958	0.310149	2.92213	0.212979	19.0858	3.0981	9.70214	2.89416	15.7181	4.7273	18.8521	3.76153	0.0257569	0.53895	0.7017	0.2026	0.1895	0.1773	0	0	0	0	1	0	0	0	Female, Ber only
S6023_SI	2L	10453976	10454193	CG5322	1.98221	0.268725	0.592212	0.554157	2.00374	0.660274	1.97641	0.098358	7.4268	1.84534	2.01624	1.20793	8.54572	4.58483	7.24037	0.72506	0.0226168	0.975643	1.39	-0.02734	0.366	0.3424	0	0	0	0	1	0	0	0	Female, Ber only
S6026_SI	2L	10455476	10455846	CG5322	1.33835	0.718731	0.315059	0.471028	1.32597	0.271772	1.55964	0.213995	4.59291	3.59417	1.47152	0.655619	3.87534	1.10945	4.82701	0.962604	0.0403659	0.678055	1.0233	0.2337	0.3027	0.2832	0	0	0	0	1	0	0	0	Female, Ber only
S41094_SI	2R	14510150	14510475	CG5335	2.5013	0.380189	1.48062	0.147399	2.65716	0.462732	2.46611	0.132212	12.7507	4.24595	4.42673	0.624325	15.4465	7.10992	11.847	1.62092	0.029631	0.723784	1.0207	-0.1911	0.2833	0.265	0	0	0	0	1	0	0	0	Female, Ber only
S54890_SI	3R	18346226	18346410	CG5346	2.86703	0.207664	1.77499	0.555814	2.75697	0.381419	2.85981	0.399383	17.8478	3.88408	6.47453	3.06857	16.6476	6.52377	18.4708	7.9774	0.0149129	0.854967	1.092	0.1028	0.2665	0.2493	0	0	0	0	1	0	0	0	Female, Ber only
S5943_SI	2L	10411431	10411822	CG5355	3.56951	0.0816769	3.11393	0.0476024	3.27041	0.0443652	3.51473	0.194817	35.5771	2.84269	22.5264	1.06547	26.3416	1.17708	34.0186	6.24616	0.00284559	0.0630706	0.4556	0.2443	0.0856	0.08008	0	0	0	0	1	0	0	0	Female, Ber only
S5760_SI	2L	10304063	10304769	CG5390	4.45926	0.0722297	4.07283	0.0916605	4.53273	0.0867458	4.41906	0.0992719	86.575	6.33335	58.885	5.27528	93.2751	8.08448	83.2961	8.48298	0.00414244	0.364753	0.3864	-0.1137	0.07669	0.07174	0	0	0	0	1	0	0	0	Female, Ber only
S53737_SI	3R	16403368	16403853	CG5412	2.30351	0.144821	1.67813	0.251823	2.39427	0.104295	2.12883	0.138863	10.078	1.41173	5.46701	1.32383	11.0058	1.17927	8.45833	1.14515	0.0220967	0.315482	0.6254	-0.2654	0.164	0.1534	0	0	0	0	1	0	0	0	Female, Ber only
S44091_SI	2R	19569147	19569561	CG5428	2.53852	0.172291	1.94931	0.201977	3.27855	0.173675	2.9215	0.0111078	12.7829	2.098	7.12063	1.45238	26.8363	4.59836	18.5699	0.206593	0.0133899	0.0999404	0.5892	-0.3571	0.1411	0.132	0	0	0	0	1	0	0	0	Female, Ber only
S18434_SI	X	17198108	17198403	CG5445	3.22569	0.208225	2.62695	0.145141	3.34473	0.0508906	3.36857	0.0444435	25.5219	4.97302	13.9287	2.01258	28.3801	1.41651	29.0561	1.29848	0.00863708	0.938891	0.5987	0.02384	0.1333	0.1246	0	0	0	0	1	0	0	0	Female, Ber only
S57396_SI	3R	22287251	22287368	CG5455	3.13291	0.222773	2.58944	0.368676	3.31803	0.0826619	3.46794	0.160297	23.338	5.48181	13.9647	5.42727	27.6759	2.25155	32.3538	5.38927	0.0416376	0.60516	0.5435	0.1499	0.1619	0.1514	0	0	0	0	1	0	0	0	Female, Ber only
S57493_SI	3R	22544644	22545030	CG5484	2.90803	0.282544	2.11461	0.37704	2.73591	0.145643	2.80236	0.169429	18.8361	5.64298	8.71179	3.53812	15.5443	2.19304	16.6367	2.67748	0.0114548	0.866693	0.7934	0.06645	0.1851	0.1732	0	0	0	0	1	0	0	0	Female, Ber only
S55929_SI	3R	19994853	19994968	CG5510	2.54124	0.522824	0.666797	0.2792	1.74983	0.82542	2.20158	0.342648	13.9133	7.31279	1.9962	0.506737	7.15855	4.80432	9.38175	2.97227	0.023864	0.614643	1.8744	0.4518	0.4987	0.4665	0	0	0	0	1	0	0	0	Female, Ber only
S58167_SI	3R	23780639	23781888	CG5527	1.5729	0.185451	0.624031	0.785008	1.36591	0.147898	1.60628	0.0933854	4.87413	0.853302	2.30316	1.84104	3.95185	0.592253	4.99856	0.457697	0.0251903	0.597835	0.9489	0.2404	0.2552	0.2387	0	0	0	0	1	0	0	0	Female, Ber only
S58168_SI	3R	23781953	23783048	CG5527	2.05639	0.10156	1.06774	0.574557	2.16069	0.111099	2.08822	0.0892667	7.84411	0.77457	3.22843	1.7125	8.71833	1.00317	8.092	0.720841	0.00401379	0.861475	0.9886	-0.07247	0.1952	0.1826	0	0	0	0	1	0	0	0	Female, Ber only
S17045_SI	X	14958082	14958597	CG5548	4.65908	0.140617	4.20682	0.139788	4.94289	0.0954704	4.70934	0.0581573	106.25	15.3691	67.5884	9.67235	140.666	13.8643	111.105	6.56597	0.00318885	0.078176	0.4523	-0.2336	0.08635	0.08077	0	0	0	0	1	0	0	0	Female, Ber only
S44232_SI	2R	19753710	19753908	CG5569	2.85433	0.0817141	2.0431	0.43978	3.16547	0.273403	2.77766	0.214452	17.4017	1.43321	8.18049	3.09995	24.4231	7.39038	16.3359	3.62848	0.0427193	0.323323	0.8112	-0.3878	0.243	0.2273	0	0	0	0	1	0	0	0	Female, Ber only
S17065_SI	X	14980171	14980331	CG5599	2.24791	0.209087	1.36596	0.0151861	2.35825	0.159461	2.30129	0.0425198	9.60671	2.00358	3.91979	0.0593219	10.6741	1.70984	9.99312	0.424732	0.00689646	0.890889	0.882	-0.05696	0.1893	0.177	0	0	0	0	1	0	0	0	Female, Ber only
F30323_SI	3L	20349445	20349794	CG5618	4.16906	0.148696	3.82289	0.189882	4.30148	0.102155	4.01288	0.0484798	65.1335	9.71099	46.282	8.62229	74.0922	7.331	55.3497	2.7178	0.0496048	0.0796091	0.3462	-0.2886	0.1072	0.1003	0	0	0	0	1	0	0	0	Female, Ber only
S30320_SI	3L	20347052	20347505	CG5618	3.93597	0.112146	3.57282	0.175851	3.94732	0.112168	3.76667	0.112612	51.4223	5.57264	35.9727	5.98269	52.0497	6.13528	43.417	4.81614	0.0482258	0.31619	0.3632	-0.1807	0.1117	0.1045	0	0	0	0	1	0	0	0	Female, Ber only
S30321_SI	3L	20347900	20348087	CG5618	3.87273	0.348597	3.147	0.340312	3.93329	0.153499	3.74076	0.133046	50.1485	18.5301	24.1189	7.35898	51.529	7.93879	42.3803	5.67613	0.0116697	0.509564	0.7257	-0.1925	0.1698	0.1589	0	0	0	0	1	0	0	0	Female, Ber only
S30322_SI	3L	20348405	20349380	CG5618	4.07264	0.242179	3.56349	0.100738	4.2732	0.110291	4.0632	0.0578336	59.9153	15.2973	35.4058	3.57106	72.0827	8.09267	58.2254	3.42163	0.00413128	0.182669	0.5091	-0.21	0.101	0.09448	0	0	0	0	1	0	0	0	Female, Ber only
S57981_SI	3R	23415471	23415909	CG5639	1.56439	0.19031	-0.106129	0.773685	1.09746	0.411174	1.26377	0.292347	4.83965	0.962857	1.11546	0.933796	3.20883	1.47524	3.6435	1.10165	0.0049436	0.810186	1.6705	0.1663	0.3406	0.3186	0	0	0	0	1	0	0	0	Female, Ber only
S49725_SI	3R	8254759	8255002	CG5641	2.48563	0.518196	1.76932	0.102144	2.7672	0.101471	2.38517	0.0307416	13.0072	5.63195	5.88765	0.615201	15.9762	1.64514	10.8643	0.330992	0.0150687	0.160145	0.7163	-0.382	0.1751	0.1638	0	0	0	0	1	0	0	0	Female, Ber only
S57962_SI	3R	23385822	23385936	CG5646	1.56094	0.158526	0.439774	0.630008	2.06302	0.276008	1.98638	0.268812	4.8022	0.727151	1.1393	1.21829	8.08485	2.04668	7.45672	1.83126	0.018394	0.888765	1.1212	-0.07663	0.2795	0.2339	0	0	0	0	1	0	0	0	Female, Ber only
S55993_SI	3R	20076455	20077800	CG5706	2.05672	0.25075	1.51097	0.280398	2.11156	0.2315	2.19569	0.0500974	7.99231	2.1139	4.64967	1.27565	8.43357	2.03509	8.99365	0.444602	0.0315854	0.782439	0.5457	0.08413	0.1534	0.1435	0	0	0	0	1	0	0	0	Female, Ber only
S40778_SI	2R	13931019	13931249	CG5773	4.07603	0.191978	3.07148	0.425782	3.27845	0.0824787	3.0373	0.0347599	59.6118	10.7808	22.8941	9.5011	26.6019	2.16727	20.8573	0.722259	0.00047735	0.312293	1.0046	-0.2411	0.1481	0.1385	0	0	0	0	1	0	0	0	Female, Ber only
S56217_SI	3R	20363009	20363705	CG5789	2.7371	0.214484	2.05889	0.0698617	2.50537	0.151199	2.47924	0.0214083	15.6796	3.3406	7.84985	0.537313	12.3577	1.97604	11.934	0.256846	0.00291106	0.928859	0.6782	-0.02613	0.1278	0.1196	0	0	0	0	1	0	0	0	Female, Ber only
S54673_SI	3R	17913151	17913383	CG5791	6.04589	0.247002	5.48697	0.252439	5.19858	0.115538	5.51726	0.0880551	431.011	105.712	246.732	62.6887	181.907	20.4413	249.604	22.3668	0.0130471	0.121022	0.5589	0.3187	0.1333	0.1247	0	0	0	0	1	0	0	0	Female, Ber only
S7026_SI	2L	12713443	12713586	CG5792	3.00165	0.114355	2.21541	0.518943	3.14801	0.242305	2.9674	0.0742854	20.2082	2.376	9.94872	4.49507	23.8067	5.72758	19.4774	1.47284	0.0243162	0.636308	0.7862	-0.1806	0.2099	0.1964	0	0	0	0	1	0	0	0	Female, Ber only
S56267_SI	3R	20463426	20464395	CG5794	1.80693	0.213598	1.27047	0.419196	1.76152	0.154611	1.98331	0.131362	6.18738	1.3688	3.7777	1.58479	5.87372	0.910011	7.30965	0.991824	0.0483786	0.419682	0.5365	0.2218	0.1652	0.1545	0	0	0	0	1	0	0	0	Female, Ber only
F54214_SI	3R	16964277	16964787	CG5802	2.41842	0.114703	1.71245	0.287319	2.31493	0.221633	2.18541	0.0992078	11.2773	1.28763	5.69891	1.66364	10.3122	2.28339	8.92368	0.891076	0.00797923	0.648263	0.706	-0.1295	0.1551	0.1451	0	0	0	0	1	0	0	0	Female, Ber only
S54215_SI	3R	16964840	16965301	CG5802	2.7714	0.196724	2.02454	0.399911	2.57914	0.291926	2.74499	0.133389	16.1898	3.21685	7.95135	2.76646	13.6101	3.90698	15.6549	2.01383	0.0298751	0.665626	0.7469	0.1658	0.2076	0.1942	0	0	0	0	1	0	0	0	Female, Ber only
F43168_SI	2R	18183358	18184463	CG5819	1.55145	0.258129	0.695937	0.511762	1.46277	0.0788269	1.36197	0.0816995	4.81967	1.16267	2.19489	1.17097	4.3279	0.337415	3.91257	0.319907	0.0193179	0.822327	0.8555	-0.1008	0.2187	0.2045	0	0	0	0	1	0	0	0	Female, Ber only
F52329_SI	3R	13361689	13362420	CG5840	2.84366	0.174061	2.272	0.0826698	3.33886	0.181256	3.09528	0.203847	17.3518	2.99072	9.7207	0.791947	28.517	4.7448	22.3929	4.3699	0.0145752	0.271242	0.5717	-0.2436	0.1389	0.13	0	0	0	0	1	0	0	0	Female, Ber only
S5430_SI	2L	9942169	9942407	CG5853	3.37921	0.356131	2.78815	0.215729	3.49363	0.217639	3.72754	0.0695546	30.6256	11.0297	16.5132	3.72779	33.4982	7.34297	41.6442	2.91671	0.0306429	0.390233	0.5911	0.2339	0.1652	0.1545	0	0	0	0	1	0	0	0	Female, Ber only
S57753_SI	3R	22987901	22988633	CG5909	2.72738	0.240905	2.05954	0.104067	2.30373	0.0973027	2.47228	0.175028	15.5986	3.8855	7.87052	0.809113	10.0471	0.980786	11.9677	2.00934	0.0117777	0.535219	0.6678	0.1685	0.1565	0.1464	0	0	0	0	1	0	0	0	Female, Ber only
S18866_SI	X	18208156	18208969	CG6023	1.59973	0.298452	0.76067	0.17042	1.07602	0.164137	1.19923	0.218207	5.10667	1.60524	2.16039	0.364606	2.96381	0.511874	3.36873	0.695059	0.0118286	0.746463	0.8391	0.1232	0.1968	0.1841	0	0	0	0	1	0	0	0	Female, Ber only
S54633_SI	3R	17850862	17851226	CG6028	3.0822	0.265164	2.50535	0.13284	3.65115	0.0733354	3.39421	0.0415827	22.3467	6.29727	12.3218	1.69429	38.5966	2.83073	29.8083	1.25086	0.00908163	0.205593	0.5769	-0.2569	0.1294	0.1211	0	0	0	0	1	0	0	0	Female, Ber only
S7262_SI	2L	13272234	13273048	CG6043	3.81794	0.320508	3.22515	0.227806	3.27304	0.131009	3.63926	0.0289821	47.0542	14.5011	25.5833	5.56664	26.5636	3.53714	38.0744	1.10961	0.0181255	0.112512	0.5928	0.3662	0.1498	0.1401	0	0	0	0	1	0	0	0	Female, Ber only
S26249_SI	3L	11614314	11614522	CG6084	6.06859	0.113647	5.82435	0.0867006	5.84401	0.0769293	5.90595	0.0684893	433.919	48.6726	339.278	28.7044	345.914	25.9677	367.796	25.5504	0.0249588	0.596477	0.2442	0.06194	0.06556	0.06132	0	0	0	0	1	0	0	0	Female, Ber only
S6084_SI	2L	10507117	10507355	CG6094	1.88706	0.607012	0.622632	0.870181	2.2401	0.24422	1.7245	0.27486	7.44902	4.41605	2.44875	2.28798	9.59193	2.10245	5.74452	1.4405	0.0326829	0.380667	1.2644	-0.5156	0.3579	0.3348	0	0	0	0	1	0	0	0	Female, Ber only
S7277_SI	2L	13288680	13289090	CG6116	2.29919	0.212931	1.68525	0.224187	2.28319	0.144621	2.25755	0.268777	10.12	2.19916	5.48596	1.24986	9.88423	1.4071	9.77938	2.40187	0.0237838	0.946922	0.6139	-0.02564	0.1632	0.1527	0	0	0	0	1	0	0	0	Female, Ber only
S55860_SI	3R	19950502	19952489	CG6129	0.615496	0.222798	-0.62423	0.603014	-0.0977891	0.293396	-0.488582	0.4377	1.88078	0.40558	0.596149	0.295685	0.935865	0.265824	0.651931	0.264798	0.0101908	0.405099	1.2397	-0.3908	0.2835	0.2652	0	0	0	0	1	0	0	0	Female, Ber only
S12521_SI	X	4005189	4005617	CG6133	1.89851	0.105953	0.490458	0.684002	1.46139	0.546583	1.80747	0.168028	6.70147	0.730318	1.86345	0.975029	4.86969	2.99705	6.1536	1.05915	0.00997674	0.534465	1.4081	0.3461	0.3209	0.3001	0	0	0	0	1	0	0	0	Female, Ber only
S12522_SI	X	4005676	4007500	CG6133	1.8722	0.16879	1.37704	0.0773005	1.61716	0.0995669	1.89188	0.0859201	6.56639	1.15465	3.97104	0.305841	5.05745	0.499155	6.64809	0.566214	0.0100731	0.114769	0.4952	0.2747	0.113	0.1057	0	0	0	0	1	0	0	0	Female, Ber only
S37990_SI	2R	9425703	9426360	CG6145	3.81506	0.150935	3.59769	0.0944866	3.73874	0.0400954	3.77879	0.106706	45.7339	7.15158	36.6222	3.43385	42.0706	1.71307	43.9258	4.53646	0.0435818	0.752896	0.2174	0.04005	0.06538	0.06116	0	0	0	0	1	0	0	0	Female, Ber only
S18893_SI	X	18275195	18275522	CG6179	1.84772	0.193169	0.964733	0.55403	2.0228	0.230017	1.78421	0.090137	6.42384	1.22022	2.89428	1.50449	7.71457	1.83842	5.97081	0.525971	0.0490515	0.629525	0.883	-0.2386	0.2727	0.2551	0	0	0	0	1	0	0	0	Female, Ber only
S26121_SI	3L	11196633	11196772	CG6199	3.45169	0.27384	2.36763	0.84621	3.26914	0.0548721	3.85879	0.042834	32.3841	9.36046	13.7851	12.4479	26.3189	1.47009	47.437	2.05605	0.0219248	0.183035	1.0841	0.5896	0.2838	0.2655	0	0	0	0	1	0	0	0	Female, Ber only
S6499_SI	2L	11152139	11152271	CG6287	4.93729	0.129108	4.59329	0.262303	5.21656	0.0499042	5.30894	0.114384	140.156	17.671	100.983	24.2398	184.47	9.04118	203.008	22.7464	0.0393601	0.611542	0.344	0.09238	0.1012	0.09469	0	0	0	0	1	0	0	0	Female, Ber only
S6500_SI	2L	11152335	11152554	CG6287	4.86646	0.221905	4.42865	0.102221	5.147	0.038178	5.27384	0.0504591	132.014	29.3795	84.1131	8.71964	172.009	6.55623	195.327	9.71862	0.00433017	0.377021	0.4378	0.1268	0.08747	0.08182	0	0	0	0	1	0	0	0	Female, Ber only
S25984_SI	3L	11062468	11062676	CG6310	1.70743	0.181956	0.696708	0.43927	2.03302	0.433432	2.07986	0.327275	5.57477	0.98432	2.13088	0.837511	8.14194	3.06939	8.29523	2.72641	0.0498331	0.949522	1.0107	0.04685	0.3133	0.293	0	0	0	0	1	0	0	0	Female, Ber only
S18937_SI	X	18374575	18374761	CG6361	1.94396	0.144805	0.315361	1.29151	2.09115	0.137785	2.12964	0.293238	7.03393	0.973086	2.02925	1.49117	8.15158	1.10838	8.66753	2.70136	0.0376305	0.973543	1.6286	0.03849	0.4747	0.444	0	0	0	0	1	0	0	0	Female, Ber only
S18938_SI	X	18374827	18375098	CG6361	1.74205	0.529918	0.39927	0.568592	1.98208	0.19474	2.14427	0.0838889	6.2967	3.5346	1.67132	1.02202	7.36183	1.4377	8.5556	0.705103	0.00971872	0.789788	1.3428	0.1622	0.3046	0.285	0	0	0	0	1	0	0	0	Female, Ber only
S18940_SI	X	18375390	18376166	CG6361	2.20757	0.443058	1.03648	0.461288	1.47906	0.442937	2.03303	0.0618903	9.70639	4.27514	3.00797	1.20489	4.67905	1.68074	7.64699	0.478015	0.0425283	0.328658	1.1711	0.554	0.3504	0.3278	0	0	0	0	1	0	0	0	Female, Ber only
S56035_SI	3R	20116464	20116609	CG6364	2.61155	0.0879191	1.67125	0.647693	2.54433	0.367173	2.53218	0.296587	13.6547	1.1716	6.09164	3.76941	13.3366	4.27922	12.9358	3.53772	0.0342498	0.985412	0.9403	-0.01215	0.2688	0.2514	0	0	0	0	1	0	0	0	Female, Ber only
S40662_SI	2R	13652077	13652556	CG6370	3.41916	0.0798382	3.09692	0.213524	3.30094	0.128303	3.21763	0.0479681	30.6092	2.47681	22.4763	4.95531	27.3001	3.30998	24.9881	1.21474	0.0390175	0.626929	0.3222	-0.08332	0.09465	0.08853	0	0	0	0	1	0	0	0	Female, Ber only
S40648_SI	2R	13641052	13642044	CG6385	2.23658	0.0714125	1.36588	0.363913	2.16203	0.300548	2.4249	0.206023	9.3773	0.675228	4.10417	1.58604	8.98064	2.61315	11.4646	2.41371	0.00612523	0.383444	0.8707	0.2629	0.1834	0.1716	0	0	0	0	1	0	0	0	Female, Ber only
S6927_SI	2L	12428661	12429740	CG6388	1.74297	0.306095	1.03148	0.0328257	1.58851	0.156076	1.59489	0.120594	5.88422	1.63084	2.80621	0.0914542	4.94272	0.806051	4.95194	0.605682	0.00810727	0.986875	0.7115	0.006375	0.1567	0.1466	0	0	0	0	1	0	0	0	Female, Ber only
S6167_SI	2L	10703621	10704092	CG6415	3.23677	0.185275	2.60528	0.0835771	3.08589	0.27889	3.16164	0.0438309	25.7537	4.99525	13.566	1.10523	22.4877	5.6128	23.6245	1.04024	0.00648495	0.775047	0.6315	0.07575	0.1342	0.1255	0	0	0	0	1	0	0	0	Female, Ber only
S6168_SI	2L	10704149	10704935	CG6415	3.82114	0.0435209	3.43601	0.176182	3.73901	0.0644248	3.56471	0.108535	45.6852	2.01259	31.3818	5.42148	42.1216	2.70205	35.4697	3.91482	0.00366473	0.132651	0.3851	-0.1743	0.07503	0.07019	0	0	0	0	1	0	0	0	Female, Ber only
S40024_SI	2R	12758775	12758945	CG6426	4.35927	0.269837	3.66855	0.128436	4.30786	0.136396	4.41242	0.0974148	80.0617	20.6026	39.4163	5.2336	74.813	10.5457	82.7305	8.06063	0.00222661	0.648733	0.6907	0.1046	0.1254	0.1173	0	0	0	0	1	0	0	0	Female, Ber only
S40025_SI	2R	12759016	12759359	CG6426	4.44285	0.196916	3.89809	0.143448	4.61647	0.107539	4.61788	0.110794	86.1503	17.5713	49.6384	6.82329	101.576	10.9423	101.685	10.9046	0.00355713	0.995707	0.5448	0.00141	0.1057	0.09884	0	0	0	0	1	0	0	0	Female, Ber only
S54617_SI	3R	17843063	17843644	CG6439	4.76156	0.246963	4.41315	0.130062	4.71522	0.0428226	4.74193	0.00949669	119.4	30.7173	82.9852	10.4199	111.71	4.7903	114.659	1.0905	0.0347416	0.904445	0.3484	0.02671	0.09989	0.09343	0	0	0	0	1	0	0	0	Female, Ber only
S8841_SI	2L	17483156	17484302	CG6453	2.4047	0.148251	1.94468	0.211504	2.56368	0.226757	2.45241	0.0917703	11.1541	1.57871	7.09416	1.45276	13.2202	2.7164	11.6484	1.04271	0.0331767	0.640342	0.46	-0.1113	0.1306	0.1222	0	0	0	0	1	0	0	0	Female, Ber only
S54625_SI	3R	17846547	17847242	CG6455	4.11649	0.104728	3.87104	0.033568	4.27189	0.0927297	4.17067	0.0612783	61.5725	6.62967	48.0104	1.59623	71.8935	6.89641	64.839	3.91348	0.042538	0.405178	0.2454	-0.1012	0.07344	0.0687	0	0	0	0	1	0	0	0	Female, Ber only
S54629_SI	3R	17848609	17849203	CG6455	3.34736	0.0257366	2.94715	0.0482571	3.45365	0.0707439	3.34319	0.104575	28.434	0.72968	19.0665	0.932383	31.6739	2.18298	28.4122	2.95605	0.035094	0.589156	0.4002	-0.1105	0.115	0.1075	0	0	0	0	1	0	0	0	Female, Ber only
S40529_SI	2R	13559370	13559714	CG6459	3.3352	0.297944	2.78284	0.228533	3.40192	0.121592	3.42788	0.047336	28.9012	8.21564	16.4368	3.51726	30.1881	3.65436	30.8341	1.45431	0.0382625	0.945599	0.5524	0.02596	0.1616	0.1511	0	0	0	0	1	0	0	0	Female, Ber only
S40530_SI	2R	13559835	13560148	CG6459	3.1293	0.0874542	2.74817	0.17023	3.30258	0.0851786	3.10707	0.0525872	22.9154	1.95233	15.7629	2.61483	27.2564	2.3013	22.3761	1.18173	0.0105751	0.15044	0.3811	-0.1955	0.08771	0.08204	0	0	0	0	1	0	0	0	Female, Ber only
S25886_SI	3L	10686806	10686967	CG6463	4.77201	0.166701	4.40333	0.0783573	5.07556	0.140547	4.86773	0.126447	119.242	19.5036	81.8919	6.54351	161.284	23.5954	130.726	16.7265	0.0342237	0.208919	0.3687	-0.2078	0.1054	0.09856	0	0	0	0	1	0	0	0	Female, Ber only
S6585_SI	2L	11496794	11497671	CG6488	1.81976	0.21898	0.954918	0.195824	2.0081	0.235569	1.65611	0.0745035	6.2653	1.27836	2.63076	0.488942	7.60062	1.70251	5.24853	0.386693	0.00269711	0.159878	0.8648	-0.352	0.1612	0.1508	0	0	0	0	1	0	0	0	Female, Ber only
S6586_SI	2L	11497730	11497911	CG6488	2.2815	0.293438	0.991607	0.527782	2.51596	0.201612	2.13972	0.289751	10.0663	2.79727	2.94256	1.42563	12.5675	2.50894	8.7352	2.4848	0.00398161	0.366169	1.2899	-0.3762	0.2545	0.238	0	0	0	0	1	0	0	0	Female, Ber only
S6202_SI	2L	10761827	10762318	CG6495	2.57784	0.411743	1.95528	0.287629	3.01233	0.135545	2.67654	0.158161	13.9573	5.97448	7.26708	2.14353	20.4711	2.64869	14.6527	2.21092	0.0287269	0.213349	0.6226	-0.3358	0.1718	0.1607	0	0	0	0	1	0	0	0	Female, Ber only
S6203_SI	2L	10762526	10762644	CG6495	2.43929	0.632642	0.794858	0.555384	2.26427	0.686258	2.26213	0.223954	13.2106	8.97172	2.46437	1.4393	11.2303	6.41347	9.75902	2.05486	0.0310599	0.998463	1.6444	-0.00214	0.4608	0.4311	0	0	0	0	1	0	0	0	Female, Ber only
F57372_SI	3R	22250419	22250827	CG6503	6.69175	0.160648	6.21545	0.0398783	7.21727	0.0891734	7.03611	0.0383007	812.697	130.606	500.685	20.0615	1366.9	125.103	1137.51	43.2768	0.0012092	0.140549	0.4763	-0.1812	0.07947	0.07434	0	0	0	0	1	0	0	0	Female, Ber only
S7308_SI	2L	13366805	13367067	CG6523	3.55672	0.0998246	2.94838	0.0302177	3.65505	0.140356	3.73163	0.146982	35.1647	3.51803	19.0808	0.571561	38.9613	5.62146	42.0403	5.91185	0.00110426	0.681867	0.6083	0.07659	0.1003	0.09381	0	0	0	0	1	0	0	0	Female, Ber only
S38114_SI	2R	9740686	9741410	CG6543	4.38126	0.211435	3.83498	0.123807	4.13243	0.105562	4.09951	0.0370307	81.1721	17.8385	46.5283	5.70952	62.5961	6.82501	60.3384	2.21294	0.00251336	0.880684	0.5463	-0.03292	0.1009	0.09434	0	0	0	0	1	0	0	0	Female, Ber only
S48916_SI	3R	6679373	6680144	CG6567	2.78615	0.148473	2.26711	0.372083	2.94708	0.0770724	2.55848	0.114592	16.3405	2.49953	10.1158	3.85881	19.0924	1.45576	12.9721	1.46215	0.0253953	0.07016	0.519	-0.3886	0.1398	0.1308	0	0	0	0	1	0	0	0	Female, Ber only
S6866_SI	2L	12175448	12175770	CG6579	4.13203	0.177458	3.62672	0.140109	4.26398	0.146594	4.04606	0.0688289	62.9692	11.3557	37.8419	5.48514	71.6672	10.4917	57.261	3.86055	0.00819899	0.213558	0.5053	-0.2179	0.1115	0.1043	0	0	0	0	1	0	0	0	Female, Ber only
S56211_SI	3R	20354704	20355225	CG6607	2.12494	0.113489	1.60399	0.150221	2.72479	0.153503	2.34445	0.121101	8.40799	0.935891	5.00924	0.717351	15.3906	2.41871	10.479	1.28177	0.0168749	0.0568255	0.521	-0.3803	0.1299	0.1215	0	0	0	0	1	0	0	0	Female, Ber only
S27386_SI	3L	14026057	14026783	CG6650	2.10703	0.251234	1.45119	0.372665	2.23657	0.147737	2.14836	0.0853986	8.40609	2.239	4.45705	1.4976	9.43787	1.38689	8.59179	0.74017	0.0257271	0.805811	0.6558	-0.08821	0.1771	0.1656	0	0	0	0	1	0	0	0	Female, Ber only
S19009_SI	X	18550357	18550678	CG6659	2.05921	0.075731	0.78804	0.489165	2.31267	0.345221	1.94886	0.226607	7.85493	0.604337	2.39485	1.27619	10.5443	3.44514	7.13617	1.50053	0.00895806	0.446514	1.2712	-0.3638	0.2846	0.2662	0	0	0	0	1	0	0	0	Female, Ber only
S38204_SI	2R	9866447	9866622	CG6701	2.2606	0.545721	1.00318	0.541519	2.28504	0.342623	2.38114	0.228055	10.4621	4.63863	2.98352	1.42315	10.2542	3.36572	11.0062	2.50698	0.0117672	0.8808	1.2574	0.0961	0.2947	0.2756	0	0	0	0	1	0	0	0	Female, Ber only
S49116_SI	3R	7241940	7242142	CG6723	2.96158	0.177859	2.45076	0.0911262	3.09185	0.256242	2.8069	0.130493	19.539	3.61092	11.6288	1.03258	22.5406	5.38213	16.6546	2.23415	0.0397332	0.230532	0.5108	-0.285	0.1506	0.1409	0	0	0	0	1	0	0	0	Female, Ber only
S24760_SI	3L	8508171	8508265	CG6765	1.73056	0.44764	0.254497	0.923149	1.67454	0.397296	2.00171	0.390503	5.99497	2.28575	1.74164	1.67746	5.65704	2.1824	7.79271	3.09556	0.0281021	0.661666	1.4761	0.3272	0.4054	0.3793	0	0	0	0	1	0	0	0	Female, Ber only
S24761_SI	3L	8508484	8509550	CG6765	1.90836	0.0792795	1.50533	0.273803	2.07576	0.167208	2.25658	0.107096	6.75633	0.545831	4.61518	1.18945	8.05532	1.36406	9.5862	0.994717	0.0475865	0.372126	0.403	0.1808	0.1236	0.1156	0	0	0	0	1	0	0	0	Female, Ber only
F31362_SI	3L	22709669	22710463	CG6838	2.40101	0.161186	1.72973	0.122703	2.28064	0.0853827	2.49361	0.0874268	11.1273	1.70812	5.66812	0.717965	9.80961	0.833514	12.1359	1.06581	0.000670967	0.187595	0.6713	0.213	0.1035	0.09678	0	0	0	0	1	0	0	0	Female, Ber only
S50999_SI	3R	10968451	10968586	CG6904	5.14107	0.196386	4.8289	0.140702	5.24375	0.0960965	5.21218	0.125386	173.109	33.9773	125.877	16.9399	190.04	18.4694	184.449	22.8119	0.047646	0.879431	0.3122	-0.03157	0.09578	0.0896	0	0	0	0	1	0	0	0	Female, Ber only
S51000_SI	3R	10968681	10969548	CG6904	4.9613	0.242829	4.61689	0.0654407	5.03943	0.0590111	5.12834	0.0620125	145.681	36.5661	101.322	6.50795	154.585	9.19952	168.955	10.5851	0.0487705	0.647321	0.3444	0.08891	0.1062	0.09937	0	0	0	0	1	0	0	0	Female, Ber only
S2895_SI	2L	5524139	5525809	CG6907	2.34313	0.0362464	1.82619	0.024126	2.22444	0.146047	2.04358	0.0914987	10.4184	0.375946	6.21139	0.1491	9.3193	1.27272	7.73945	0.693808	0.000153512	0.075253	0.5169	-0.1809	0.06621	0.06194	0	0	0	0	1	0	0	0	Female, Ber only
F49385_SI	3R	7647002	7647839	CG6950	3.18893	0.275526	2.7429	0.158305	3.22074	0.0553778	3.14568	0.117615	24.8515	6.30287	15.6639	2.52771	25.0751	1.36066	23.3405	2.6563	0.0215888	0.737695	0.446	-0.07506	0.1164	0.1089	0	0	0	0	1	0	0	0	Female, Ber only
S49401_SI	3R	7706550	7706819	CG6962	1.54314	0.380677	-0.011978	0.00712481	1.10239	0.174439	1.06696	0.386994	4.90571	1.80745	0.658737	0.570505	3.04571	0.527724	3.0433	1.03533	0.0208545	0.967458	1.5551	-0.03543	0.3972	0.3323	0	0	0	0	1	0	0	0	Female, Ber only
S55033_SI	3R	18528641	18528761	CG6972	3.06412	0.201996	2.41859	0.329665	2.82075	0.12563	2.89203	0.254624	21.7107	4.42693	11.6571	4.00692	16.8902	2.15878	18.4159	4.55042	0.0384174	0.858732	0.6455	0.07128	0.189	0.1768	0	0	0	0	1	0	0	0	Female, Ber only
S55035_SI	3R	18529374	18529574	CG6972	2.97028	0.0423172	2.09629	0.453191	2.40415	0.13779	2.55121	0.27458	19.509	0.830764	8.75122	4.30505	11.1479	1.53224	13.16	3.78588	0.0243851	0.744781	0.874	0.1471	0.2335	0.2184	0	0	0	0	1	0	0	0	Female, Ber only
S56458_SI	3R	20676544	20677107	CG7006	1.77965	0.0358201	0.54941	0.203157	0.920555	0.424657	1.44795	0.101481	5.93034	0.211948	1.75675	0.368157	2.68003	1.07595	4.26924	0.443045	0.00660165	0.199044	1.2302	0.5274	0.2622	0.2453	0	0	0	0	1	0	0	0	Female, Ber only
S27805_SI	3L	15155600	15155937	CG7011	2.01939	0.111328	0.818748	0.78117	2.06251	0.238926	2.03196	0.216412	7.56474	0.835798	2.68109	1.53216	8.03309	1.87601	7.75092	1.71495	0.0116858	0.964242	1.2006	-0.03055	0.2811	0.2629	0	0	0	0	1	0	0	0	Female, Ber only
S14487_SI	X	8984521	8985210	CG7033	2.97854	0.239426	2.56758	0.111875	2.71877	0.116869	3.02696	0.105969	20.0523	5.05135	13.0882	1.44619	15.2406	1.81606	20.7132	2.25741	0.0235361	0.0656862	0.411	0.3082	0.109	0.102	0	0	0	0	1	0	0	0	Female, Ber only
S14489_SI	X	8985443	8986070	CG7033	3.15642	0.314245	2.63518	0.133007	2.97768	0.112593	3.21622	0.149935	24.2631	7.49218	14.026	1.78952	19.7374	2.28165	25.1218	3.7824	0.0134908	0.225833	0.5212	0.2385	0.125	0.1169	0	0	0	0	1	0	0	0	Female, Ber only
S54852_SI	3R	18291459	18291660	CG7054	2.70555	0.0790283	1.70262	0.637541	2.51114	0.260489	2.77078	0.472872	14.9933	1.15878	6.17297	3.14577	12.631	3.19777	17.2636	8.63526	0.03268	0.610635	1.0029	0.2596	0.2839	0.2656	0	0	0	0	1	0	0	0	Female, Ber only
S19091_SI	X	18725256	18726156	CG7101	0.518627	0.314931	-0.591791	0.375558	0.625622	0.549413	0.578218	0.220088	1.73311	0.501335	0.577759	0.189812	2.05472	0.858951	1.81298	0.420639	0.0277528	0.947403	1.1104	-0.0474	0.3043	0.2846	0	0	0	0	1	0	0	0	Female, Ber only
S4262_SI	2L	7824088	7824351	CG7115	2.89021	0.155428	2.46316	0.0975644	2.80306	0.205391	2.76663	0.225916	18.1385	2.69708	11.779	1.14008	16.758	3.44851	16.1654	3.39801	0.0448704	0.898699	0.4271	-0.03643	0.1293	0.1209	0	0	0	0	1	0	0	0	Female, Ber only
S31244_SI	3L	22066168	22067622	CG7133	2.40563	0.0708602	1.93383	0.0456129	2.32896	0.051256	2.44625	0.0216538	11.1037	0.774652	6.92079	0.31766	10.2774	0.52419	11.5467	0.251383	0.000142153	0.21253	0.4718	0.1173	0.05989	0.05602	0	0	0	0	1	0	0	0	Female, Ber only
S24649_SI	3L	8337521	8339430	CG7182	2.07908	0.0996254	1.63353	0.075816	1.98497	0.100233	1.94754	0.0927444	8.02312	0.777627	5.1318	0.393509	7.30561	0.704482	7.03141	0.644842	0.00861451	0.858562	0.4456	-0.03743	0.09912	0.09272	0	0	0	0	1	0	0	0	Female, Ber only
S24625_SI	3L	8305384	8305850	CG7185	2.02984	0.329196	1.42903	0.243396	2.25607	0.122351	2.20756	0.155958	7.90769	2.7906	4.25469	0.974997	9.59793	1.132	9.16921	1.47766	0.0386332	0.901251	0.6008	-0.04851	0.1761	0.1647	0	0	0	0	1	0	0	0	Female, Ber only
S24620_SI	3L	8301192	8301645	CG7188	4.14778	0.0709135	3.88345	0.173858	4.46601	0.0508251	4.29032	0.0228137	63.4007	4.58358	49.08	8.44468	87.0926	4.38617	73.0024	1.66307	0.0380528	0.141414	0.2643	-0.1757	0.07723	0.07224	0	0	0	0	1	0	0	0	Female, Ber only
S4199_SI	2L	7753102	7753156	CG7203	7.95315	0.376967	7.4436	0.146348	8.63379	0.0442489	8.21707	0.0829345	2972.87	1004.15	1721.45	261.436	5622.48	248.05	3712.01	301.081	0.0464608	0.0809521	0.5096	-0.4167	0.1555	0.1454	0	0	0	0	1	0	0	0	Female, Ber only
S4194_SI	2L	7743677	7744630	CG7214	6.19655	0.148271	5.57631	0.0376318	6.43204	0.113833	6.40704	0.209699	494.598	71.3564	264.22	9.97389	624.458	70.6402	614.763	122.781	0.00217683	0.921725	0.6202	-0.025	0.1122	0.105	0	0	0	0	1	0	0	0	Female, Ber only
S4195_SI	2L	7744748	7744841	CG7214	6.38519	0.103662	5.67633	0.10216	6.91458	0.147719	6.63894	0.305279	595.166	63.3808	292.909	30.573	1014.87	143.224	787.079	220.466	0.00186254	0.15681	0.7089	-0.2756	0.1254	0.1173	0	0	0	0	1	0	0	0	Female, Ber only
S27824_SI	3L	15300775	15301590	CG7255	2.04847	0.304883	1.16251	0.635104	1.8629	0.141742	2.20636	0.146257	7.99223	2.32098	3.68191	2.46982	6.49136	0.927672	9.14845	1.36538	0.0447724	0.445319	0.886	0.3435	0.2681	0.2507	0	0	0	0	1	0	0	0	Female, Ber only
S14462_SI	X	8965481	8965834	CG7267	4.19684	0.0914878	3.88746	0.0328836	4.22173	0.0618333	4.16069	0.0332352	66.6629	6.16889	48.8043	1.61396	68.2478	4.15285	64.1396	2.14665	0.00663139	0.605713	0.3094	-0.06103	0.06599	0.06173	0	0	0	0	1	0	0	0	Female, Ber only
S27841_SI	3L	15493053	15493661	CG7275	2.06142	0.0521277	1.3575	0.117828	1.92246	0.242017	1.7322	0.254051	7.86414	0.403601	3.90433	0.454129	6.98587	1.63354	5.77653	1.47596	0.00578722	0.439772	0.7039	-0.1903	0.147	0.1375	0	0	0	0	1	0	0	0	Female, Ber only
S1036_SI	2L	1982234	1982498	CG7289	2.10815	0.165843	1.60141	0.0775011	2.39045	0.326976	2.26962	0.109516	8.30825	1.3632	4.96982	0.376763	11.3478	3.50175	9.71394	1.04099	0.0370981	0.655212	0.5067	-0.1208	0.1473	0.1378	0	0	0	0	1	0	0	0	Female, Ber only
S19106_SI	X	18751102	18751484	CG7322	3.60162	0.173735	2.97333	0.182436	4.29971	0.140384	3.97059	0.145478	37.032	6.53354	19.7714	3.51507	74.2493	11.1159	53.401	8.06299	0.00206878	0.0577103	0.6283	-0.3291	0.1128	0.1056	0	0	0	0	1	0	0	0	Female, Ber only
S6086_SI	2L	10508270	10509284	CG7384	1.75026	0.458291	0.12417	0.699496	0.948544	0.242169	1.45265	0.155746	6.15129	2.60336	1.31021	0.776126	2.64105	0.667097	4.30847	0.652254	0.0053389	0.356788	1.6261	0.5041	0.3353	0.3136	0	0	0	0	1	0	0	0	Female, Ber only
S31145_SI	3L	21818350	21819514	CG7414	3.74531	0.267684	3.22093	0.171053	3.77512	0.131713	3.8671	0.0291548	43.324	11.2452	25.3023	4.46649	43.8774	5.48378	47.8171	1.40013	0.00567499	0.644641	0.5244	0.09198	0.1092	0.1021	0	0	0	0	1	0	0	0	Female, Ber only
S41488_SI	2R	15192668	15194689	CG7461	4.54409	0.0744772	4.37879	0.0610073	4.54114	0.0804984	4.4845	0.0149487	94.2463	6.86233	79.8412	4.89974	94.029	7.72885	88.639	1.32159	0.0334822	0.478395	0.1653	-0.05664	0.04702	0.04399	0	0	0	0	1	0	0	0	Female, Ber only
S24234_SI	3L	7634186	7634746	CG7506	3.37725	0.112078	3.01501	0.116881	3.65211	0.17914	3.36475	0.0344793	29.4122	3.26056	20.4832	2.42923	38.9957	6.38623	28.9376	0.987663	0.0230546	0.0510366	0.3622	-0.2874	0.09574	0.08956	0	0	0	0	1	0	0	0	Female, Ber only
S30913_SI	3L	21486520	21487007	CG7519	2.33407	0.0722336	1.76002	0.305206	2.39386	0.141563	2.35333	0.238936	10.3376	0.734893	6.00509	1.95987	11.0402	1.61533	10.7294	2.68564	0.0243579	0.905667	0.5741	-0.04053	0.1533	0.1434	0	0	0	0	1	0	0	0	Female, Ber only
S50864_SI	3R	10551179	10551652	CG7530	3.20051	0.349675	2.68117	0.0409291	3.5769	0.0933132	3.43319	0.0629501	25.5854	9.17778	14.6103	0.593848	35.8804	3.38697	31.0168	1.98656	0.017733	0.524958	0.5193	-0.1437	0.1307	0.1223	0	0	0	0	1	0	0	0	Female, Ber only
S19176_SI	X	19071030	19071995	CG7556	2.47592	0.0313527	1.98246	0.0859729	2.29428	0.238402	2.38932	0.178574	11.8965	0.371116	7.27824	0.613691	10.1346	2.48423	11.0261	2.05434	0.0187861	0.684759	0.4935	0.09504	0.1255	0.1174	0	0	0	0	1	0	0	0	Female, Ber only
S19178_SI	X	19073033	19073988	CG7556	2.43589	0.117753	1.95906	0.0856874	2.29633	0.0660461	2.45726	0.0627452	11.4781	1.32025	7.11015	0.616452	9.95387	0.654559	11.6879	0.72248	0.00204685	0.233205	0.4768	0.1609	0.0855	0.07997	0	0	0	0	1	0	0	0	Female, Ber only
S26165_SI	3L	11418250	11418789	CG7560	1.72676	0.241797	1.08635	0.35317	2.62818	0.205649	2.87599	0.164378	5.73424	1.408	3.08956	1.09437	14.0779	3.051	17.9007	2.86624	0.0373292	0.42492	0.6404	0.2478	0.1864	0.1743	0	0	0	0	1	0	0	0	Female, Ber only
S58892_SI	3R	25561436	25561681	CG7601	2.72162	0.218281	2.07782	0.17037	2.61863	0.244724	2.54677	0.232162	15.4419	3.2365	8.06702	1.43347	14.0029	3.01054	12.9859	2.79104	0.0375425	0.856187	0.6438	-0.07186	0.1875	0.1754	0	0	0	0	1	0	0	0	Female, Ber only
S26110_SI	3L	11192925	11193028	CG7607	4.49836	0.105775	4.0876	0.219531	4.44718	0.197716	4.66479	0.0819293	90.2112	9.79178	60.569	13.4358	86.5929	16.0529	106.382	8.76573	0.0426767	0.266095	0.4108	0.2176	0.123	0.1151	0	0	0	0	1	0	0	0	Female, Ber only
S26114_SI	3L	11193498	11193687	CG7607	4.51369	0.133077	4.11397	0.0329884	4.34769	0.119044	4.47915	0.148277	91.8105	12.636	61.2116	2.03291	77.7111	9.2158	88.7977	12.837	0.042841	0.526015	0.3997	0.1315	0.1198	0.1121	0	0	0	0	1	0	0	0	Female, Ber only
S26032_SI	3L	11103130	11103504	CG7638	2.22365	0.175834	1.69887	0.117131	2.46381	0.0852331	2.39265	0.216732	9.33419	1.57564	5.49337	0.663196	11.7814	0.998101	11.1148	2.4034	0.0102532	0.762323	0.5248	-0.07116	0.1201	0.1124	0	0	0	0	1	0	0	0	Female, Ber only
S26034_SI	3L	11103962	11104219	CG7638	2.36264	0.208717	1.54518	0.345471	2.79025	0.226311	2.29661	0.219948	10.7678	2.1064	4.88756	1.79035	16.5837	3.4519	10.0993	2.16466	0.0280053	0.156356	0.8175	-0.4936	0.2244	0.2099	0	0	0	0	1	0	0	0	Female, Ber only
S52918_SI	3R	14570451	14571763	CG7718	1.34921	0.112358	0.839631	0.130995	1.73043	0.178527	1.57942	0.241907	3.87079	0.441185	2.32857	0.297102	5.70952	0.989803	4.95121	1.25946	0.024523	0.521154	0.5096	-0.151	0.1363	0.1275	0	0	0	0	1	0	0	0	Female, Ber only
S4620_SI	2L	8307147	8307873	CG7830	3.28602	0.102239	2.6288	0.122927	3.19923	0.0990693	3.26535	0.0389947	26.8278	2.66689	13.9271	1.71477	24.6054	2.49809	26.2025	1.01067	3.31149e-05	0.596022	0.6572	0.06613	0.06991	0.06539	0	0	0	0	1	0	0	0	Female, Ber only
S25994_SI	3L	11068929	11070503	CG7839	1.4913	0.0608875	1.02042	0.262952	1.37151	0.0895233	1.51148	0.0436606	4.44842	0.274232	2.83543	0.682146	3.95324	0.357609	4.53631	0.198927	0.0325147	0.54715	0.4709	0.14	0.1332	0.1246	0	0	0	0	1	0	0	0	Female, Ber only
S33083_SI	2R	1962569	1963619	CG7845	2.10564	0.085906	1.69098	0.12626	1.8269	0.194796	1.87495	0.0601168	8.23288	0.72299	5.45432	0.709444	6.29908	1.13404	6.52838	0.39606	0.0108549	0.804297	0.4147	0.04805	0.09584	0.08965	0	0	0	0	1	0	0	0	Female, Ber only
S21094_SI	3L	1540751	1540957	CG7852	2.47361	0.249616	1.63711	0.411439	2.15314	0.24009	2.31303	0.275915	12.1145	3.02937	3.57291	3.44594	8.81183	2.31052	10.3678	2.90931	0.0312926	0.678788	0.8365	0.1599	0.2316	0.1938	0	0	0	0	1	0	0	0	Female, Ber only
S17281_SI	X	15472123	15473896	CG7872	2.29542	0.0795793	1.82648	0.105035	2.17986	0.152244	2.18728	0.0085798	9.94942	0.785212	6.23443	0.636143	8.92179	1.34643	8.91115	0.0763709	0.00226122	0.97175	0.4689	0.007419	0.0853	0.07979	0	0	0	0	1	0	0	0	Female, Ber only
S59162_SI	3R	25836198	25836839	CG7920	5.73404	0.110844	5.48525	0.0263097	6.01269	0.116019	5.82008	0.0392451	310.465	33.5935	241.165	6.30594	410.644	47.4378	337.173	13.1997	0.0429582	0.0931479	0.2488	-0.1926	0.0746	0.06979	0	0	0	0	1	0	0	0	Female, Ber only
S59163_SI	3R	25836925	25837329	CG7920	5.57114	0.125239	5.17188	0.026747	5.69384	0.125407	5.6816	0.0837398	264.134	33.9337	176.288	4.69327	298.743	36.0218	294.105	24.617	0.00502787	0.949365	0.3993	-0.01224	0.0816	0.07633	0	0	0	0	1	0	0	0	Female, Ber only
S59164_SI	3R	25837391	25837783	CG7920	5.06546	0.216305	4.57724	0.123395	5.26276	0.0761796	5.39466	0.102818	161.037	36.6771	97.733	11.7904	193.43	14.502	221.017	23.299	0.00331544	0.393855	0.4882	0.1319	0.09376	0.0877	0	0	0	0	1	0	0	0	Female, Ber only
S59165_SI	3R	25840537	25841086	CG7920	4.84553	0.172349	4.40547	0.1854	5.02146	0.0677765	5.05008	0.058583	128.42	21.7102	82.8055	14.4688	151.895	10.3788	156.216	9.30054	0.013752	0.903324	0.4401	0.02862	0.1059	0.09903	0	0	0	0	1	0	0	0	Female, Ber only
S21262_SI	3L	1743904	1745421	CG7995	3.0106	0.200647	2.56365	0.155168	3.10052	0.117053	2.98671	0.160279	20.5807	4.27929	13.0853	1.95851	22.322	2.54799	19.9928	3.25721	0.0235536	0.589754	0.447	-0.1138	0.1186	0.1109	0	0	0	0	1	0	0	0	Female, Ber only
S25867_SI	3L	10654950	10655723	CG8003	2.08834	0.201847	1.54028	0.136273	2.12066	0.275385	2.14466	0.0219929	8.17865	1.57732	4.69543	0.658207	8.5751	2.32493	8.54052	0.186631	0.0166032	0.9399	0.5481	0.02401	0.1363	0.1275	0	0	0	0	1	0	0	0	Female, Ber only
S24544_SI	3L	8208531	8208631	CG8012	3.82255	0.0875599	3.13502	0.176369	4.08981	0.104295	4.02795	0.0400192	45.8369	3.98156	23.236	4.27514	59.9707	6.17512	56.1755	2.22283	0.000177128	0.716282	0.6875	-0.06186	0.08961	0.08382	0	0	0	0	1	0	0	0	Female, Ber only
S50016_SI	3R	8835281	8835349	CG8031	2.68384	0.770998	0.892593	0.848726	2.52701	0.107808	2.7001	0.37509	17.4179	11.0125	2.99973	2.02128	12.5701	1.33054	15.55	5.28004	0.0263335	0.867855	1.7912	0.1731	0.4858	0.4545	0	0	0	0	1	0	0	0	Female, Ber only
S48055_SI	3R	5351936	5352165	CG8176	2.95016	0.248271	2.17932	0.513272	3.21398	0.129699	2.77449	0.0788656	19.4847	4.45025	9.55549	4.04324	25.0292	3.05285	16.0633	1.24165	0.0186156	0.147034	0.7708	-0.4395	0.1957	0.183	0	0	0	0	1	0	0	0	Female, Ber only
S17340_SI	X	15623463	15623864	CG8184	3.02448	0.239659	2.46212	0.217663	3.00212	0.124415	3.22708	0.142169	20.9708	4.83131	11.9218	2.70174	20.2415	2.39617	25.3786	3.68024	0.033683	0.394852	0.5624	0.225	0.1602	0.1498	0	0	0	0	1	0	0	0	Female, Ber only
S39074_SI	2R	11432958	11433410	CG8192	2.14969	0.259477	1.26598	0.449795	1.68191	0.20596	1.96004	0.121305	8.78346	2.38645	3.79892	1.75213	5.46439	1.17359	7.13527	0.893283	0.0186908	0.463197	0.8837	0.2781	0.2245	0.21	0	0	0	0	1	0	0	0	Female, Ber only
S35012_SI	2R	4931142	4932213	CG8193	1.23335	0.0864883	0.559051	0.350992	0.675573	0.336995	0.542197	0.101979	3.4414	0.304046	1.81942	0.601384	2.05804	0.77905	1.72582	0.179091	0.0368074	0.720302	0.6743	-0.1334	0.1956	0.183	0	0	0	0	1	0	0	0	Female, Ber only
S47647_SI	3R	4559770	4560080	CG8202	1.9883	0.337354	0.958344	0.455152	1.93117	0.101113	1.94834	0.262344	7.56592	2.28596	2.78952	1.22805	6.92403	0.697577	7.17093	1.72457	0.0344579	0.981192	1.03	0.01717	0.2948	0.2757	0	0	0	0	1	0	0	0	Female, Ber only
S17354_SI	X	15633279	15634275	CG8206	3.81751	0.110537	3.52595	0.150848	3.99035	0.0886918	3.74766	0.0714988	45.6755	5.02028	34.2513	5.35887	54.2371	4.97381	42.4947	3.09393	0.0384268	0.0640572	0.2916	-0.2427	0.08536	0.07984	0	0	0	0	1	0	0	0	Female, Ber only
S34959_SI	2R	4851864	4851990	CG8216	2.94008	0.400242	1.84084	0.70894	3.39063	0.166552	3.0866	0.226163	20.0198	8.66986	7.4369	5.15991	29.9911	4.8956	22.2794	5.04289	0.0379685	0.595471	1.0992	-0.304	0.321	0.3003	0	0	0	0	1	0	0	0	Female, Ber only
S34960_SI	2R	4852721	4853039	CG8216	2.84971	0.208746	2.30084	0.103943	3.65451	0.136883	3.18444	0.115746	17.5449	3.85272	10.0192	1.06524	38.9253	5.45691	24.2635	2.86891	0.0412882	0.0607323	0.5489	-0.4701	0.1632	0.1526	0	0	0	0	1	0	0	0	Female, Ber only
S34939_SI	2R	4833369	4834554	CG8230	2.5947	0.220795	2.21406	0.0821389	2.4898	0.0446256	2.66328	0.0678391	13.6139	3.04378	9.17326	0.744505	12.068	0.543591	14.3655	0.98535	0.0124714	0.221142	0.3806	0.1735	0.09008	0.08426	0	0	0	0	1	0	0	0	Female, Ber only
S34902_SI	2R	4814519	4815389	CG8235	2.03973	0.0953368	1.29523	0.348329	1.93265	0.278752	1.94271	0.0359533	7.71152	0.719281	3.7912	1.17026	7.10318	1.8523	6.98061	0.248366	0.0142338	0.981972	0.7445	0.01006	0.1802	0.1686	0	0	0	0	1	0	0	0	Female, Ber only
S39220_SI	2R	11734645	11734865	CG8249	1.80961	0.132619	0.982377	0.22631	2.0817	0.302379	1.94593	0.344396	6.14402	0.816888	2.71849	0.647615	8.30111	2.55615	7.28329	2.51755	0.024557	0.752487	0.8272	-0.1358	0.2213	0.207	0	0	0	0	1	0	0	0	Female, Ber only
S34873_SI	2R	4792347	4793083	CG8258	2.89656	0.129495	2.37706	0.223124	3.04167	0.181498	2.8607	0.0996883	18.2155	2.4343	10.9579	2.53228	21.2018	3.87612	17.5325	1.78282	0.00824961	0.330049	0.5195	-0.181	0.1148	0.1074	0	0	0	0	1	0	0	0	Female, Ber only
S39812_SI	2R	12462083	12462804	CG8317	3.55945	0.0398275	2.86132	0.0792522	3.63637	0.124403	3.84198	0.129311	35.1625	1.41549	17.5207	1.35658	38.167	4.50296	46.8724	5.86007	8.26193e-05	0.107643	0.6981	0.2056	0.08301	0.07765	0	0	0	0	1	0	0	0	Female, Ber only
S39813_SI	2R	12463778	12464087	CG8317	3.80964	0.10465	3.02609	0.350264	3.84043	0.119612	4.17186	0.0961499	45.2994	4.73912	21.4688	7.41496	46.7963	5.61009	65.0343	6.18267	0.00168895	0.11599	0.7836	0.3314	0.1368	0.128	0	0	0	0	1	0	0	0	Female, Ber only
S48138_SI	3R	5453693	5454399	CG8319	1.69329	0.149636	1.13117	0.220121	2.13715	0.244273	1.74302	0.196813	5.47692	0.784452	3.15152	0.728746	8.66948	2.16033	5.78752	1.10894	0.0240921	0.0869061	0.5621	-0.3941	0.1498	0.1402	0	0	0	0	1	0	0	0	Female, Ber only
S48190_SI	3R	5501245	5502386	CG8358	1.4696	0.23141	0.857451	0.075769	1.18037	0.0786794	1.53773	0.0865545	4.42629	1.0336	2.36166	0.178959	3.26313	0.256112	4.66585	0.413403	0.00446225	0.0583385	0.6121	0.3574	0.1228	0.1149	0	0	0	0	1	0	0	0	Female, Ber only
S48191_SI	3R	5502446	5503501	CG8358	2.00465	0.104462	1.46404	0.255611	1.76286	0.182676	1.74472	0.202525	7.45067	0.784625	4.42257	1.1967	5.90399	1.11266	5.79975	1.09909	0.02389	0.957965	0.5406	-0.01814	0.1439	0.1346	0	0	0	0	1	0	0	0	Female, Ber only
F4532_SI	2L	8212039	8212881	CG8372	2.8185	0.150354	2.37556	0.171404	3.22151	0.0546197	3.02953	0.0526597	16.8812	2.6188	10.8593	1.76602	25.094	1.36285	20.7067	1.10114	0.00364691	0.151027	0.4429	-0.192	0.08624	0.08067	0	0	0	0	1	0	0	0	Female, Ber only
S39349_SI	2R	11894592	11894891	CG8386	3.32982	0.059945	2.8547	0.226407	3.09559	0.126457	3.16889	0.105018	27.9667	1.67788	17.6627	3.88209	22.2326	2.78871	23.8668	2.42749	0.0335834	0.785293	0.4751	0.07329	0.1352	0.1265	0	0	0	0	1	0	0	0	Female, Ber only
S39350_SI	2R	11894950	11895160	CG8386	3.89337	0.0297968	3.19606	0.204528	4.0103	0.157429	3.66055	0.107568	49.0904	1.47503	24.7659	4.76572	55.6976	9.25871	39.0358	4.31702	0.00160177	0.0595768	0.6973	-0.3497	0.1208	0.113	0	0	0	0	1	0	0	0	Female, Ber only
S39373_SI	2R	11910571	11911192	CG8399	3.1015	0.176161	2.63022	0.144391	3.03639	0.210253	3.003	0.062783	22.4576	3.83055	13.9707	1.92791	21.1695	4.28544	20.1723	1.26006	0.0119455	0.890608	0.4713	-0.0334	0.1107	0.1036	0	0	0	0	1	0	0	0	Female, Ber only
S48320_SI	3R	5582978	5583151	CG8412	2.18626	0.263578	1.01934	0.920436	2.34531	0.108617	2.27675	0.323629	9.10227	2.25934	3.75363	3.66473	10.4841	1.18474	10.0668	2.91026	0.0273558	0.924795	1.1669	-0.06856	0.3188	0.2982	0	0	0	0	1	0	0	0	Female, Ber only
S48326_SI	3R	5586254	5586930	CG8417	3.49024	0.174647	3.12779	0.0973399	3.73382	0.105373	3.55721	0.0688025	33.1395	6.04637	22.8969	2.28692	42.0152	4.50747	35.1201	2.37352	0.0120459	0.184543	0.3625	-0.1766	0.08527	0.07976	0	0	0	0	1	0	0	0	Female, Ber only
S39558_SI	2R	12080070	12080281	CG8443	2.98736	0.283013	2.29487	0.307598	2.73112	0.152462	3.09134	0.22693	20.3828	5.9652	10.2542	3.33358	15.4878	2.44739	22.3994	5.30824	0.0349302	0.253029	0.6925	0.3602	0.1987	0.1859	0	0	0	0	1	0	0	0	Female, Ber only
S37241_SI	2R	8311671	8312273	CG8520	3.45929	0.514997	2.76127	0.314164	3.41789	0.109418	3.23422	0.0508035	34.946	19.5823	16.3752	5.49427	30.6458	3.4789	25.4084	1.2902	0.0264817	0.585264	0.698	-0.1837	0.1895	0.1773	0	0	0	0	1	0	0	0	Female, Ber only
S38358_SI	2R	10144292	10144868	CG8531	2.39448	0.15087	1.5913	0.68085	2.37972	0.166665	2.60515	0.182948	11.0442	1.61119	5.60046	2.95049	10.918	1.89397	13.6851	2.50548	0.0341099	0.578943	0.8032	0.2254	0.2294	0.2146	0	0	0	0	1	0	0	0	Female, Ber only
S37281_SI	2R	8356417	8357387	CG8545	2.66899	0.905802	1.72019	0.18341	1.47769	0.140174	2.04346	0.128037	19.3821	18.7516	5.64643	0.981544	4.41473	0.604756	7.75866	0.960425	0.049244	0.220304	0.9488	0.5658	0.2933	0.2743	0	0	0	0	1	0	0	0	Female, Ber only
S37282_SI	2R	8357449	8359227	CG8545	2.72432	0.912019	1.76616	0.183928	1.43648	0.0891406	2.0083	0.0763786	20.5541	19.9616	5.91259	1.03563	4.21854	0.382355	7.46496	0.559417	0.0421366	0.202255	0.9582	0.5718	0.2861	0.2677	0	0	0	0	1	0	0	0	Female, Ber only
S34738_SI	2R	4581244	4582218	CG8586	4.07001	0.122931	3.66613	0.0918569	4.05516	0.0700017	3.9347	0.0185552	58.8462	6.96748	39.2122	3.68733	57.7998	4.00485	51.1527	0.954041	0.00859945	0.420383	0.4039	-0.1205	0.08982	0.08402	0	0	0	0	1	0	0	0	Female, Ber only
S34739_SI	2R	4582285	4582756	CG8586	3.99311	0.135186	3.55146	0.15211	3.9391	0.166305	3.88307	0.0809927	54.5571	7.46468	35.1283	5.16917	51.9188	8.90369	48.6792	3.92736	0.0146286	0.794753	0.4416	-0.05603	0.1074	0.1005	0	0	0	0	1	0	0	0	Female, Ber only
S24034_SI	3L	7335336	7335932	CG8596	2.95451	0.169707	2.499	0.0504388	2.9177	0.117172	3.08853	0.0972707	19.3734	3.17801	12.1807	0.622509	18.5955	2.22218	22.0147	2.16656	0.0260159	0.40206	0.4555	0.1708	0.1233	0.1153	0	0	0	0	1	0	0	0	Female, Ber only
S50155_SI	3R	9108124	9108409	CG8630	3.04454	0.200602	2.20623	0.334745	3.19822	0.124513	3.46346	0.0571385	21.2733	4.02528	9.40852	2.89816	24.6354	3.18743	31.9616	1.80728	0.00130316	0.234536	0.8383	0.2652	0.1413	0.1321	0	0	0	0	1	0	0	0	Female, Ber only
S10487_SI	2L	21374086	21376191	CG8665	1.63626	0.23965	0.78312	0.19983	2.07002	0.265514	1.99527	0.120489	5.23828	1.31052	2.21801	0.451963	8.13569	2.13012	7.39028	0.904335	0.0163527	0.869145	0.8531	-0.07474	0.2116	0.1979	0	0	0	0	1	0	0	0	Female, Ber only
S34262_SI	2R	3825942	3826320	CG8728	2.67654	0.241356	1.89978	0.313551	2.85968	0.146013	2.51848	0.198171	14.8054	3.30194	6.91592	2.28682	17.5917	2.45306	12.569	2.39366	0.00999936	0.220867	0.7768	-0.3412	0.1771	0.1656	0	0	0	0	1	0	0	0	Female, Ber only
S34676_SI	2R	4481533	4482146	CG8736	6.57674	0.36501	6.04521	0.0414493	6.63521	0.0983762	6.63433	0.0419448	750.899	274.982	422.328	17.7095	764.236	76.3587	761.215	31.8821	0.0138046	0.9978	0.5315	-0.00088	0.128	0.1197	0	0	0	0	1	0	0	0	Female, Ber only
S34677_SI	2R	4482354	4482506	CG8736	7.8445	0.177549	7.38344	0.135769	7.72312	0.12731	7.49913	0.082954	2579.23	473.289	1618.76	210.575	2273.87	292.282	1810.65	151.713	0.0171932	0.217022	0.4611	-0.224	0.1154	0.1079	0	0	0	0	1	0	0	0	Female, Ber only
S34797_SI	2R	4645819	4646119	CG8740	2.97798	0.131432	2.21987	0.214881	3.37629	0.152702	3.23865	0.067389	19.7642	2.6868	9.3467	1.962	29.5206	4.54355	25.5373	1.68784	0.00593547	0.633583	0.7581	-0.1376	0.1589	0.1486	0	0	0	0	1	0	0	0	Female, Ber only
S37455_SI	2R	8538806	8539525	CG8778	2.3376	0.0975973	1.80504	0.167217	2.32816	0.151138	2.32374	0.0665111	10.3893	1.01072	6.13601	0.994382	10.344	1.47529	10.2286	0.667176	0.0077858	0.987785	0.5326	-0.00443	0.1165	0.109	0	0	0	0	1	0	0	0	Female, Ber only
S35321_SI	2R	5283862	5285619	CG8801	4.62557	0.0784017	4.33756	0.122477	4.66586	0.1001	4.51607	0.091763	102.271	8.08822	76.896	9.1031	106.646	10.2652	91.7298	8.29415	0.0178819	0.186324	0.288	-0.1498	0.07258	0.06789	0	0	0	0	1	0	0	0	Female, Ber only
S35322_SI	2R	5285689	5285963	CG8801	4.5188	0.120121	4.21205	0.0949526	4.48323	0.12127	4.4314	0.0773619	92.1575	10.6907	67.6945	6.26855	89.0084	10.7488	84.2192	6.64926	0.0215152	0.736389	0.3067	-0.05183	0.08003	0.07486	0	0	0	0	1	0	0	0	Female, Ber only
S35323_SI	2R	5286089	5286255	CG8801	4.53319	0.141599	4.16058	0.135291	4.50393	0.132608	4.20537	0.104058	93.667	12.8809	64.4996	8.67011	90.953	11.5759	67.2848	6.85534	0.0384202	0.0746374	0.3726	-0.2986	0.1091	0.102	0	0	0	0	1	0	0	0	Female, Ber only
S1535_SI	2L	2875386	2876410	CG8814	3.05977	0.173055	2.64406	0.11094	3.21974	0.103161	2.9612	0.0713259	21.534	3.66153	14.1292	1.61423	25.1226	2.62785	19.3537	1.36167	0.0201907	0.117624	0.4157	-0.2585	0.1071	0.1002	0	0	0	0	1	0	0	0	Female, Ber only
S36983_SI	2R	8066988	8067392	CG8860	4.08814	0.157372	3.65498	0.0680201	4.03632	0.114727	3.98687	0.0194206	60.1078	9.01683	38.7269	2.67917	56.8956	6.44245	53.8928	1.04116	0.00457598	0.773913	0.4332	-0.04945	0.08725	0.08162	0	0	0	0	1	0	0	0	Female, Ber only
S36921_SI	2R	7952068	7952562	CG8888	2.10581	0.192534	1.52491	0.355777	2.18224	0.217507	2.31013	0.166672	8.31191	1.50491	4.78633	1.62258	9.03178	2.0927	10.1663	1.60605	0.0446585	0.698676	0.5809	0.1279	0.1757	0.1643	0	0	0	0	1	0	0	0	Female, Ber only
S42067_SI	2R	16212353	16212626	CG8920	2.67219	0.283221	2.13374	0.296578	3.44967	0.106186	3.05236	0.176034	14.8579	4.11401	8.69157	2.48485	31.6258	3.44735	21.3858	3.78363	0.0474485	0.118594	0.5385	-0.3973	0.1651	0.1544	0	0	0	0	1	0	0	0	Female, Ber only
S17429_SI	X	15688300	15688466	CG8974	4.23049	0.0881235	3.79316	0.333497	4.16059	0.0793658	4.25121	0.118436	68.9323	6.21768	46.0573	15.1429	64.2592	5.00224	70.5141	8.14329	0.0350226	0.701655	0.4373	0.09062	0.1256	0.1175	0	0	0	0	1	0	0	0	Female, Ber only
S17430_SI	X	15688530	15689134	CG8974	2.48326	0.100762	1.96026	0.272961	2.49524	0.0871039	2.24506	0.250858	12.0201	1.17893	7.27096	1.83805	12.1588	1.04286	9.63987	2.39527	0.0154721	0.215281	0.523	-0.2502	0.1284	0.1201	0	0	0	0	1	0	0	0	Female, Ber only
S36844_SI	2R	7855342	7855736	CG8979	3.72594	0.17836	3.34644	0.184897	3.9156	0.111747	3.62425	0.0980514	41.9465	7.32533	28.7173	5.07517	50.4073	5.36939	37.6159	3.63825	0.0229205	0.0584553	0.3795	-0.2913	0.1002	0.09372	0	0	0	0	1	0	0	0	Female, Ber only
S16983_SI	X	14840304	14840514	CG9009	3.82032	0.156244	3.21984	0.223273	3.77946	0.137428	3.82892	0.0241828	46.0018	7.47361	25.4577	5.95896	44.0925	5.73722	46.022	1.10525	0.00380819	0.839986	0.6005	0.04946	0.1177	0.1101	0	0	0	0	1	0	0	0	Female, Ber only
S3126_SI	2L	5953416	5954477	CG9044	2.96438	0.0765113	2.51948	0.0978837	2.89941	0.112994	2.98745	0.0647065	19.42	1.45339	12.4612	1.18368	18.2513	2.0885	19.8631	1.30834	0.00700391	0.608131	0.4449	0.08804	0.09573	0.08954	0	0	0	0	1	0	0	0	Female, Ber only
S17061_SI	X	14978386	14978595	CG9065	3.68113	0.170828	2.92048	0.376316	3.91076	0.171676	3.63156	0.0675879	40.091	7.14574	19.3722	6.37401	50.4829	8.45343	37.8288	2.53068	0.0114259	0.331051	0.7606	-0.2792	0.1774	0.1659	0	0	0	0	1	0	0	0	Female, Ber only
S42034_SI	2R	16166561	16166839	CG9090	5.27533	0.0896754	4.83526	0.133289	5.37669	0.0634736	5.17105	0.0353796	195.97	17.1171	126.628	17.2019	216.633	13.7721	176.173	6.21145	0.0256427	0.277994	0.4401	-0.2056	0.1188	0.1111	0	0	0	0	1	0	0	0	Female, Ber only
S42035_SI	2R	16166906	16167670	CG9090	4.95954	0.282898	4.2926	0.107591	5.13706	0.0591808	5.17084	0.0451653	146.382	41.4221	73.4405	7.94113	170.441	10.2634	176.183	8.00052	0.00124345	0.890292	0.6669	0.03378	0.1117	0.1045	0	0	0	0	1	0	0	0	Female, Ber only
S42036_SI	2R	16167740	16167950	CG9090	5.40075	0.196634	4.8667	0.10258	5.61244	0.070925	5.49372	0.117224	224.367	42.2989	130.345	13.2483	274.321	19.0139	244.254	27.7256	0.00670236	0.552137	0.534	-0.1187	0.1141	0.1067	0	0	0	0	1	0	0	0	Female, Ber only
S42037_SI	2R	16168493	16168629	CG9090	5.7078	0.111024	4.9337	0.188241	6.04201	0.0578437	5.8657	0.0893715	302.473	34.5792	140.499	25.3752	421.269	24.6271	353.676	31.9533	0.000351686	0.319738	0.7741	-0.1763	0.1097	0.1027	0	0	0	0	1	0	0	0	Female, Ber only
F3252_SI	2L	6098556	6098964	CG9175	2.46101	0.125565	1.83887	0.454248	2.31552	0.19896	2.31011	0.0739141	11.778	1.46688	6.69111	2.57185	10.2843	2.10046	10.0936	0.730254	0.0335479	0.990223	0.6221	-0.00541	0.1771	0.1656	0	0	0	0	1	0	0	0	Female, Ber only
S20886_SI	3L	1239819	1241221	CG9194	0.475753	0.0232604	-0.546233	0.42617	0.93849	0.121412	0.83939	0.179214	1.60952	0.0375388	0.614847	0.257533	2.56996	0.301128	2.34051	0.435062	0.00103953	0.761974	1.022	-0.0991	0.1671	0.1563	0	0	0	0	1	0	0	0	Female, Ber only
S50467_SI	3R	9602975	9603430	CG9297	4.43544	0.295654	3.96344	0.104426	4.60465	0.0617838	4.85823	0.0455926	86.7446	23.4804	52.8322	5.61767	100.089	6.0835	128.886	5.91319	0.0110929	0.133932	0.472	0.2536	0.1095	0.1024	0	0	0	0	1	0	0	0	Female, Ber only
S50448_SI	3R	9592556	9592829	CG9312	3.05747	0.226156	2.37064	0.519928	3.50127	0.113206	3.22711	0.106834	21.6416	4.93674	11.6079	5.11389	33.3167	3.74345	25.3028	2.69987	0.0405263	0.417537	0.6868	-0.2742	0.2034	0.1902	0	0	0	0	1	0	0	0	Female, Ber only
S10130_SI	2L	20755942	20757991	CG9323	1.67711	0.0464727	1.32287	0.159075	1.65083	0.171504	1.59412	0.195344	5.35395	0.251394	3.78518	0.579719	5.27179	0.96638	4.98476	0.92108	0.0410829	0.786709	0.3542	-0.05671	0.1052	0.09841	0	0	0	0	1	0	0	0	Female, Ber only
F10170_SI	2L	20825272	20826087	CG9331	4.3356	0.262152	3.72522	0.01676	4.65707	0.174336	4.72334	0.0308282	78.1331	20.3577	41.4843	0.693314	106.537	18.6301	112.579	3.4392	0.00540773	0.792917	0.6104	0.06628	0.1261	0.1179	0	0	0	0	1	0	0	0	Female, Ber only
S10171_SI	2L	20826633	20826970	CG9331	4.915	0.156724	4.47002	0.0253032	4.95324	0.159063	5.20715	0.0761662	137.47	22.4098	87.3768	2.21759	142.999	23.1739	182.93	14.1872	0.0270228	0.179424	0.445	0.2539	0.1213	0.1135	0	0	0	0	1	0	0	0	Female, Ber only
S10172_SI	2L	20827032	20827157	CG9331	4.81424	0.200739	4.2154	0.0461211	5.16978	0.135168	5.10603	0.0127331	124.973	26.2317	67.7685	3.08288	177.078	23.6817	165.023	2.09351	0.000269262	0.676231	0.5988	-0.06376	0.08217	0.07686	0	0	0	0	1	0	0	0	Female, Ber only
S10173_SI	2L	20827497	20827724	CG9331	4.56605	0.356478	4.00949	0.182906	4.84456	0.0657122	4.77534	0.11201	100.56	38.5747	55.7522	10.5686	127.252	8.32594	119.051	13.4949	0.0168929	0.805575	0.5566	-0.06922	0.1388	0.1299	0	0	0	0	1	0	0	0	Female, Ber only
S10206_SI	2L	20865412	20865585	CG9338	3.87832	0.15895	3.42207	0.207751	4.297	0.0970026	4.00394	0.115742	48.7537	7.80739	31.0745	6.41211	73.7383	7.12263	55.0582	6.33361	0.00847678	0.0595095	0.4563	-0.2931	0.1012	0.09468	0	0	0	0	1	0	0	0	Female, Ber only
S33263_SI	2R	2579798	2580099	CG9422	2.30627	0.300768	1.39176	0.530451	2.30032	0.315836	2.0564	0.203669	10.3495	3.18899	4.4323	2.45802	10.3586	3.27126	7.92416	1.559	0.0393661	0.614404	0.9145	-0.2439	0.2691	0.2517	0	0	0	0	1	0	0	0	Female, Ber only
S3363_SI	2L	6367884	6370195	CG9505	0.70789	0.413982	-0.342548	0.521679	0.600929	0.153636	0.87556	0.0756779	2.13983	0.78471	0.7812	0.435654	1.84048	0.2945	2.40484	0.184237	0.00841047	0.489108	1.0504	0.2746	0.2328	0.2177	0	0	0	0	1	0	0	0	Female, Ber only
S16959_SI	X	14797997	14798999	CG9512	6.19478	0.115245	5.83742	0.06564	5.63172	0.0632569	5.59259	0.0581604	492.346	56.2355	343.383	22.3386	279.552	17.1387	268.735	15.8538	0.00150132	0.74129	0.3574	-0.03913	0.06139	0.05742	0	0	0	0	1	0	0	0	Female, Ber only
S3426_SI	2L	6475446	6475802	CG9536	2.28413	0.187624	1.72762	0.279489	2.90039	0.196299	2.68925	0.185632	9.92979	1.78533	5.77949	1.67378	18.4442	3.59438	14.8843	2.6028	0.0292436	0.408299	0.5565	-0.2111	0.1541	0.1441	0	0	0	0	1	0	0	0	Female, Ber only
S19677_SI	X	20048231	20048847	CG9572	3.48459	0.319342	2.79485	0.169501	3.76781	0.0655079	3.44862	0.194167	33.7533	11.0005	16.5128	2.67104	43.3548	2.83215	31.8408	5.85563	0.00710096	0.1675	0.6897	-0.3192	0.1487	0.1391	0	0	0	0	1	0	0	0	Female, Ber only
S19678_SI	X	20049132	20049547	CG9572	3.93068	0.297715	3.28005	0.243965	4.40195	0.116834	3.994	0.116406	52.4646	15.5521	27.1089	6.59941	82.0397	9.95211	54.5172	6.33736	0.00925729	0.069544	0.6506	-0.408	0.1464	0.137	0	0	0	0	1	0	0	0	Female, Ber only
S50637_SI	3R	10050820	10051843	CG9631	3.19638	0.108859	2.87154	0.0645125	3.13846	0.160232	3.02693	0.0834585	24.5402	2.65102	17.6885	1.11996	23.2967	3.86296	20.6818	1.73093	0.0444275	0.508086	0.3248	-0.1115	0.09811	0.09178	0	0	0	0	1	0	0	0	Female, Ber only
S40171_SI	2R	12933908	12934273	CG9640	3.06144	0.0931852	2.19719	0.620256	2.85356	0.117663	2.71497	0.0790101	21.4197	1.96578	10.0502	4.90421	17.4382	2.00277	15.1351	1.17033	0.011124	0.716064	0.8643	-0.1386	0.2006	0.1876	0	0	0	0	1	0	0	0	Female, Ber only
S50624_SI	3R	10041181	10041662	CG9649	3.73255	0.0772936	3.35549	0.194506	3.9091	0.202214	3.60565	0.148115	41.8687	3.22778	29.0177	5.51435	50.6575	10.8973	37.07	5.31005	0.0436935	0.0817284	0.3771	-0.3034	0.1135	0.1061	0	0	0	0	1	0	0	0	Female, Ber only
S50625_SI	3R	10041730	10042441	CG9649	3.22006	0.0738954	2.68614	0.22592	3.40091	0.111496	3.3157	0.0968503	25.0754	1.85871	14.9181	3.19759	30.1271	3.19807	27.6289	2.72594	0.0023896	0.631461	0.5339	-0.08521	0.09787	0.09155	0	0	0	0	1	0	0	0	Female, Ber only
S50626_SI	3R	10042636	10042801	CG9649	3.41944	0.176872	2.8774	0.203833	3.26152	0.178177	3.5403	0.215902	30.8666	5.30739	18.0221	3.81036	26.3985	4.6308	34.9944	7.07515	0.0415255	0.279254	0.542	0.2788	0.1614	0.1509	0	0	0	0	1	0	0	0	Female, Ber only
S50627_SI	3R	10043252	10043588	CG9649	3.72224	0.0732984	3.37644	0.111774	3.69454	0.120037	3.58166	0.130166	41.4308	3.02848	29.3893	3.31239	40.4376	4.60353	36.1321	4.54276	0.0426424	0.529322	0.3458	-0.1129	0.1035	0.09684	0	0	0	0	1	0	0	0	Female, Ber only
S18102_SI	X	16593184	16593889	CG9676	4.48573	0.0329483	3.92029	0.149585	4.6174	0.15732	4.21175	0.233237	88.7737	2.90174	50.7853	7.37741	102.139	15.1779	68.7074	15.9961	0.0185808	0.0655812	0.5654	-0.4057	0.1435	0.1342	0	0	0	0	1	0	0	0	Female, Ber only
S47480_SI	3R	4187630	4188103	CG9684	1.71497	0.23394	0.463772	0.831166	1.11685	0.449086	1.41311	0.135855	5.66023	1.35063	1.91588	1.13182	3.32339	1.73195	4.13355	0.544015	0.0213433	0.61315	1.2512	0.2963	0.3259	0.3049	0	0	0	0	1	0	0	0	Female, Ber only
S59294_SI	3R	26022588	26022763	CG9743	3.1799	0.105263	2.39406	0.469299	3.31988	0.12885	3.03055	0.249738	24.1342	2.57317	11.751	5.12178	27.8295	3.58475	21.1361	5.14349	0.0214569	0.391758	0.7858	-0.2893	0.2049	0.1917	0	0	0	0	1	0	0	0	Female, Ber only
S59284_SI	3R	26011142	26012004	CG9747	3.62071	0.139264	3.31838	0.0939433	4.02039	0.100357	3.97658	0.0993103	37.6014	5.06991	27.6976	2.63437	55.9317	5.52731	53.5069	5.1692	0.0362231	0.804422	0.3023	-0.04381	0.08743	0.08178	0	0	0	0	1	0	0	0	Female, Ber only
S59285_SI	3R	26012152	26012543	CG9747	2.75486	0.173983	1.60414	0.785473	3.34768	0.344899	3.59722	0.0897467	15.8773	2.73864	5.95617	3.8407	29.623	8.95901	36.5964	3.35883	0.0169711	0.632467	1.1507	0.2495	0.2873	0.2688	0	0	0	0	1	0	0	0	Female, Ber only
S59287_SI	3R	26016040	26016799	CG9747	3.13737	0.0812905	2.69605	0.165395	3.51442	0.16913	3.62714	0.0377391	23.0938	1.8673	14.9577	2.49818	33.9532	5.61045	37.6232	1.43456	0.00679402	0.48345	0.4413	0.1127	0.09448	0.08838	0	0	0	0	1	0	0	0	Female, Ber only
F45675_SI	3R	464740	466058	CG9775	3.69332	0.240151	3.37024	0.0544077	3.9709	0.0721893	3.84396	0.0639277	40.9234	9.17223	29.1144	1.60806	53.1359	3.83048	46.7746	3.04319	0.0323288	0.399987	0.3231	-0.1269	0.09126	0.08537	0	0	0	0	1	0	0	0	Female, Ber only
S47638_SI	3R	4556392	4557095	CG9797	2.18238	0.171303	1.58439	0.134717	2.35733	0.0752435	2.13128	0.0922397	8.95612	1.57551	4.90651	0.680217	10.5848	0.775173	8.44999	0.798996	0.00634364	0.2614	0.598	-0.2261	0.1267	0.1185	0	0	0	0	1	0	0	0	Female, Ber only
S43920_SI	2R	19300537	19300656	CG9812	5.01809	0.324599	4.54367	0.180116	5.33301	0.127933	5.2017	0.072352	156.452	49.794	95.0844	17.7793	208.299	25.5518	181.893	12.8778	0.0375621	0.594116	0.4744	-0.1313	0.1382	0.1293	0	0	0	0	1	0	0	0	Female, Ber only
S43922_SI	2R	19302020	19302288	CG9812	4.77083	0.322176	4.16814	0.08172	5.10522	0.0385034	4.9997	0.0467567	122.305	41.1432	64.7391	5.28029	164.972	6.39759	148.478	7.02193	0.00713565	0.659582	0.6027	-0.1055	0.1301	0.1217	0	0	0	0	1	0	0	0	Female, Ber only
F47707_SI	3R	4635447	4635588	CG9837	2.36294	0.220279	1.62196	0.225399	2.85167	0.172603	2.71151	0.191205	10.7994	2.45905	5.15169	1.20361	17.519	3.20282	15.2311	2.78373	0.0271721	0.715013	0.741	-0.1402	0.2022	0.1891	0	0	0	0	1	0	0	0	Female, Ber only
S43720_SI	2R	18886226	18886406	CG9896	3.1703	0.332727	2.56989	0.136761	3.14654	0.0474327	3.25037	0.175851	24.7179	8.32516	13.1478	1.85122	23.2753	1.12004	26.0669	4.57543	0.0434111	0.77018	0.6004	0.1038	0.1804	0.1688	0	0	0	0	1	0	0	0	Female, Ber only
S17794_SI	X	16188421	16188687	CG9911	3.90646	0.0734932	3.63312	0.178881	4.03596	0.0467717	3.86908	0.0982367	49.8118	3.64297	38.2447	7.05023	56.6434	2.64048	48.0552	4.83244	0.0297707	0.156901	0.2733	-0.1669	0.07594	0.07104	0	0	0	0	1	0	0	0	Female, Ber only
S17822_SI	X	16204412	16204819	CG9915	2.78322	0.373787	2.06672	0.488319	2.72774	0.131164	2.45899	0.0639203	16.9605	6.54561	8.48615	3.5256	15.4001	2.10508	11.7088	0.734204	0.0387252	0.446238	0.7165	-0.2688	0.2101	0.1965	0	0	0	0	1	0	0	0	Female, Ber only
S58369_SI	3R	24496560	24496958	CG9989	2.85914	0.123914	1.54695	0.571542	2.135	0.617439	2.94864	0.213451	17.5381	2.24336	5.21053	2.77214	9.64679	5.22468	19.3803	4.30378	0.0190192	0.114411	1.3122	0.8136	0.3344	0.3128	0	0	0	0	1	0	0	0	Female, Ber only
F58378_SI	3R	24519062	24519349	CG9990	3.96033	0.183477	3.66337	0.0814128	3.70491	0.0911518	3.90889	0.0549313	53.0785	10.0222	39.0788	3.1791	40.7742	3.75124	49.8936	2.71285	0.0302279	0.10946	0.297	0.204	0.08275	0.07741	0	0	0	0	1	0	0	0	Female, Ber only
S12645_SI	X	4435250	4435584	CHOp24	3.71055	0.0991086	3.27908	0.227955	3.94253	0.119504	3.66596	0.0830184	41.0076	3.94572	27.0318	6.47608	51.8166	5.89101	39.1844	3.29361	0.0291033	0.133568	0.4315	-0.2766	0.1193	0.1116	0	0	0	0	1	0	0	0	Female, Ber only
S13589_SI	X	6666820	6667072	COQ7	3.33707	0.315525	2.80586	0.145893	3.59157	0.116345	3.21096	0.0735406	29.1039	9.4251	16.6559	2.32964	36.4789	4.35006	24.8473	1.80165	0.0381662	0.111654	0.5312	-0.3806	0.1553	0.1453	0	0	0	0	1	0	0	0	Female, Ber only
S5315_SI	2L	9788783	9789306	CR18854	5.67132	0.0974452	5.39614	0.0756352	5.41853	0.079556	5.41974	0.061673	291.338	28.4154	220.979	17.0085	226.082	17.9546	226.104	13.6949	0.0398949	0.995214	0.2752	0.001215	0.0812	0.07596	0	0	0	0	1	0	0	0	Female, Ber only
S30596_SI	3L	20833826	20834088	CSN3	2.73622	0.265552	1.9061	0.419321	2.27494	0.0994749	2.58871	0.132153	15.7749	3.83247	7.09561	2.56691	9.76336	0.964255	13.3899	1.7536	0.0128215	0.325584	0.8301	0.3138	0.1974	0.1846	0	0	0	0	1	0	0	0	Female, Ber only
F34300_SI	2R	3860003	3860693	CSN4	2.42726	0.282543	1.79872	0.314426	2.43472	0.266855	2.31464	0.141424	11.6453	3.47147	6.23151	1.77254	11.7329	3.30857	10.1886	1.42801	0.0308907	0.719929	0.6285	-0.1201	0.1759	0.1646	0	0	0	0	1	0	0	0	Female, Ber only
S44314_SI	2R	19817023	19817140	Ca-P60A	7.36591	0.0287057	6.89723	0.133437	7.4305	0.144592	7.39398	0.0416058	1581.58	45.4308	995.444	133.539	1699.9	244.721	1627.1	67.6608	0.0103695	0.875056	0.4687	-0.03652	0.1075	0.1006	0	0	0	0	1	0	0	0	Female, Ber only
S44315_SI	2R	19817205	19817441	Ca-P60A	6.92494	0.13475	6.41745	0.0494114	7.02104	0.129126	6.94963	0.0683684	1023.62	141.584	612.941	30.4867	1126.92	143.697	1044.36	70.0239	0.00383887	0.703742	0.5075	-0.07142	0.09956	0.09313	0	0	0	0	1	0	0	0	Female, Ber only
S44316_SI	2R	19817506	19817621	Ca-P60A	6.34593	0.176397	5.85624	0.0870805	6.48388	0.114918	6.48176	0.102357	575.963	97.8085	350.3	30.8266	657.744	75.3546	655.374	65.7458	0.018978	0.994526	0.4897	-0.00212	0.1248	0.1167	0	0	0	0	1	0	0	0	Female, Ber only
S44317_SI	2R	19817681	19819852	Ca-P60A	6.67031	0.244813	6.17454	0.0310382	6.8237	0.0617981	6.82067	0.0633456	804.416	194.483	480.518	14.7842	920.716	58.3272	917.811	57.0728	0.0019004	0.988986	0.4958	-0.00303	0.08796	0.08228	0	0	0	0	1	0	0	0	Female, Ber only
S8392_SI	2L	16354939	16356470	CaBP1	3.31314	0.07259	2.73764	0.0539122	3.01389	0.110335	3.09699	0.0943418	27.5194	1.98509	15.4653	0.820582	20.4585	2.2145	22.1959	2.03909	5.31221e-05	0.446286	0.5755	0.0831	0.06498	0.06078	0	0	0	0	1	0	0	0	Female, Ber only
S8393_SI	2L	16356540	16356761	CaBP1	3.93939	0.322365	3.32837	0.0239458	3.58248	0.0551275	3.55225	0.12144	53.0802	15.4262	27.8981	0.663671	36.0043	2.03424	35.0596	4.10823	0.00413055	0.911453	0.611	-0.03023	0.1212	0.1134	0	0	0	0	1	0	0	0	Female, Ber only
S58998_SI	3R	25679104	25679829	Cad99C	2.90466	0.108005	2.51044	0.0781075	3.04514	0.0834654	2.86969	0.110387	18.3315	2.03735	12.3351	0.944234	21.0692	1.82227	17.7047	2.00831	0.00495757	0.160037	0.3942	-0.1754	0.0804	0.0752	0	0	0	0	1	0	0	0	Female, Ber only
S51077_SI	3R	11052359	11053286	Caf1	2.4102	0.162199	2.03474	0.0737531	2.29173	0.202526	2.41812	0.102419	11.2368	1.89042	7.66433	0.576596	10.0409	1.94544	11.2634	1.12571	0.0355612	0.494126	0.3755	0.1264	0.1082	0.1012	0	0	0	0	1	0	0	0	Female, Ber only
S46736_SI	3R	2529936	2530625	Ccp84Aa	1.29583	0.366747	0.404495	0.437586	2.38829	0.178469	2.89544	0.0601634	3.81909	1.37038	1.58755	0.591861	11.0181	1.79448	18.1132	1.08215	0.0105456	0.108137	0.8913	0.5072	0.205	0.1918	0	0	0	0	1	0	0	0	Female, Ber only
S51971_SI	3R	12473857	12474356	Cctgamma	2.44738	0.431117	1.75625	0.337034	2.42623	0.187836	2.67699	0.0936044	12.2631	4.94033	6.00547	1.90874	11.4668	2.15263	14.5841	1.37632	0.0246735	0.414763	0.6911	0.2508	0.1851	0.1732	0	0	0	0	1	0	0	0	Female, Ber only
S39816_SI	2R	12468347	12468520	Cdk4	2.67598	0.094619	1.59008	0.305906	1.96939	0.51352	2.50446	0.33986	14.5702	1.38634	5.06282	1.59476	7.95126	4.37816	12.7336	4.5287	0.0409648	0.301504	1.0859	0.5351	0.3223	0.3015	0	0	0	0	1	0	0	0	Female, Ber only
S39101_SI	2R	11457863	11458227	Cdk5	2.29026	0.297064	1.4663	0.614893	2.32572	0.239486	2.03488	0.144917	10.185	3.20494	4.83868	2.41428	10.4543	2.47133	7.7046	1.10066	0.0489698	0.505246	0.824	-0.2908	0.2544	0.2379	0	0	0	0	1	0	0	0	Female, Ber only
S25634_SI	3L	9830185	9831512	Cdk8	0.883299	0.213507	0.201289	0.499355	1.02464	0.121321	0.686645	0.0924108	2.45728	0.55239	1.33107	0.680646	2.80146	0.338611	1.99279	0.188531	0.02214	0.231158	0.682	-0.338	0.1789	0.1673	0	0	0	0	1	0	0	0	Female, Ber only
S59313_SI	3R	26037878	26038058	CecA2	1.68428	0.98032	-1.7462	2.05535	0.445302	1.19117	2.32813	0.577844	7.17339	5.97404	0.549874	0.806703	2.97214	4.21999	11.5623	7.29345	0.0157007	0.15039	3.4305	1.8828	0.8446	0.79	0	0	0	0	1	0	0	0	Female, Ber only
S2657_SI	2L	5030137	5030237	Cg25C	4.04366	0.211658	3.38843	0.338887	4.44733	0.327031	4.74843	0.0812319	57.8589	11.5191	30.6918	9.26454	88.6141	25.6382	115.655	9.30443	0.0447421	0.351062	0.6552	0.3011	0.1982	0.1854	0	0	0	0	1	0	0	0	Female, Ber only
S39900_SI	2R	12579853	12580428	Chit	4.76872	0.140516	4.35604	0.166408	4.897	0.157919	5.0392	0.0588648	118.562	17.1365	78.6524	12.5855	135.08	19.6906	154.523	8.94256	0.0132113	0.380041	0.4127	0.1422	0.0986	0.09224	0	0	0	0	1	0	0	0	Female, Ber only
S39901_SI	2R	12580491	12581260	Chit	5.08873	0.109582	4.53058	0.110388	5.31313	0.109268	5.15908	0.0892002	162.821	17.3359	93.1882	10.2	203.877	21.5992	174.47	15.7228	0.000304483	0.206477	0.5581	-0.1541	0.07773	0.07271	0	0	0	0	1	0	0	0	Female, Ber only
S21268_SI	3L	1752546	1753310	Cht2	2.96688	0.162767	2.24871	0.031374	2.6575	0.185653	2.8629	0.0386473	19.598	3.03005	9.47865	0.297813	14.4508	2.78792	17.521	0.683866	0.00130557	0.289374	0.7182	0.2054	0.1211	0.1132	0	0	0	0	1	0	0	0	Female, Ber only
S21270_SI	3L	1754001	1754165	Cht2	3.06071	0.164199	1.85346	0.40347	2.80249	0.182712	2.9765	0.136827	21.5291	3.36358	6.71504	2.45503	16.6892	2.95736	19.7435	2.75629	0.00112283	0.63059	1.2072	0.174	0.1994	0.1866	0	0	0	0	1	0	0	0	Female, Ber only
S21272_SI	3L	1755587	1755663	Cht2	2.44457	0.30308	1.66535	0.333951	2.24713	0.464183	2.8471	0.0613009	11.8647	3.30659	5.48436	1.78552	10.1947	4.20589	17.2596	1.07598	0.045281	0.0988994	0.7792	0.6	0.2363	0.2211	0	0	0	0	1	0	0	0	Female, Ber only
S28180_SI	3L	16087088	16087648	ClC-c	3.50075	0.0745601	3.04972	0.134919	3.42295	0.109388	3.35831	0.0456969	33.201	2.42284	21.2407	2.95289	30.7935	3.22222	28.7609	1.32922	0.00509562	0.711982	0.451	-0.06463	0.09236	0.08639	0	0	0	0	1	0	0	0	Female, Ber only
S58743_SI	3R	25142442	25142582	Cnx99A	3.38416	0.220274	2.71795	0.342601	3.52375	0.346126	3.62383	0.0905056	29.9655	6.42244	15.7846	5.78248	35.3318	10.6951	37.5814	3.30865	0.0408067	0.801964	0.6662	0.1001	0.1976	0.1848	0	0	0	0	1	0	0	0	Female, Ber only
S1875_SI	2L	3454359	3455101	Cog3	2.03533	0.254708	1.53143	0.26539	2.15187	0.100456	2.11308	0.0741784	7.828	2.09247	4.73865	1.32184	8.6335	0.86606	8.28866	0.60268	0.0311563	0.901666	0.5039	-0.03879	0.1413	0.1322	0	0	0	0	1	0	0	0	Female, Ber only
S20219_SI	X	21884923	21886362	Cp110	0.9094	0.0814824	0.332902	0.0575022	1.26973	0.138675	1.34834	0.0955006	2.48828	0.199843	1.39653	0.0791937	3.58548	0.49287	3.86292	0.37705	0.000400234	0.596022	0.5765	0.07861	0.08311	0.07774	0	0	0	0	1	0	0	0	Female, Ber only
S3342_SI	2L	6344344	6344945	Cpr	3.84057	0.233476	3.52073	0.0711198	4.01116	0.0720502	3.89307	0.0649075	47.422	11.3799	33.8655	2.36846	55.32	4.0715	49.1309	3.23841	0.0396968	0.457486	0.3198	-0.1181	0.09428	0.08819	0	0	0	0	1	0	0	0	Female, Ber only
S59635_SI	3R	26693940	26694908	Cpr100A	6.32101	0.0770146	5.95067	0.0307722	6.1785	0.064611	6.10931	0.09176	557.24	43.3038	384.133	11.8969	483.026	31.4685	451.281	40.7777	0.000167586	0.379613	0.3703	-0.06918	0.04793	0.04484	0	0	0	0	1	0	0	0	Female, Ber only
S16001_SI	X	12447163	12447543	Cpr11B	3.78488	0.19167	3.0894	0.329836	3.35256	0.0510404	3.22671	0.0998631	44.5633	8.32104	22.7189	6.70938	28.6037	1.45843	25.2791	2.45544	0.0263916	0.727327	0.6955	-0.1258	0.1887	0.1765	0	0	0	0	1	0	0	0	Female, Ber only
S36418_SI	2R	7140221	7140399	Cpr47Ea	2.18086	0.103198	1.46344	0.347854	2.77624	0.301719	2.54533	0.201064	8.88596	0.940684	4.48739	1.41345	16.6051	4.89043	12.9217	2.62767	0.0360402	0.518234	0.7174	-0.2309	0.2073	0.1939	0	0	0	0	1	0	0	0	Female, Ber only
S36432_SI	2R	7152631	7153270	Cpr47Ee	3.39185	0.0950807	2.85174	0.127686	3.18209	0.218221	2.82508	0.183446	29.8098	2.79646	17.4144	2.29895	24.5152	5.05523	17.0455	2.95269	0.00958784	0.0574001	0.5401	-0.357	0.1223	0.1144	0	0	0	0	1	0	0	0	Female, Ber only
S21325_SI	3L	1832636	1832994	Cpr62Bb	4.27729	0.10426	3.61281	0.233795	4.20589	0.193797	4.10597	0.140953	72.3047	7.47644	37.7501	8.79782	68.0342	13.2309	61.0998	8.44286	0.00367444	0.678176	0.6645	-0.09992	0.1295	0.1211	0	0	0	0	1	0	0	0	Female, Ber only
S21326_SI	3L	1834289	1834528	Cpr62Bb	3.64744	0.314209	2.85157	0.442031	3.82808	0.0935987	3.83585	0.0611491	39.7255	13.354	18.4711	8.06842	46.1214	4.15024	46.3902	2.79581	0.0132301	0.986797	0.7959	0.007778	0.1902	0.1779	0	0	0	0	1	0	0	0	Female, Ber only
S21327_SI	3L	1834587	1834683	Cpr62Bb	4.653	0.0700181	4.27254	0.0846047	4.6018	0.0532775	4.59751	0.0310022	105.072	7.40827	71.8728	5.96201	99.7713	5.43167	99.2688	3.05866	0.010532	0.984201	0.3805	-0.00429	0.08749	0.08184	0	0	0	0	1	0	0	0	Female, Ber only
S21329_SI	3L	1840278	1841187	Cpr62Bc	5.37488	0.156469	4.90526	0.107337	5.05812	0.122039	5.25939	0.0654261	217.707	34.6998	135.523	14.7924	158.17	19.1173	192.642	12.7957	0.00430455	0.167344	0.4696	0.2013	0.09374	0.08769	0	0	0	0	1	0	0	0	Female, Ber only
S21331_SI	3L	1841990	1842080	Cpr62Bc	5.29232	0.266204	4.94732	0.106365	5.37592	0.0562995	5.45174	0.133321	203.3	49.6954	141.32	14.6226	216.392	12.0081	234.512	29.9791	0.0494975	0.70704	0.345	0.07583	0.1068	0.09988	0	0	0	0	1	0	0	0	Female, Ber only
S22614_SI	3L	4207838	4208564	Cpr64Aa	3.3799	0.143303	2.72515	0.130717	2.43943	0.118989	2.69728	0.216013	29.5642	4.06119	15.3437	1.9276	11.5286	1.40752	15.0802	3.42158	0.00204136	0.156927	0.6548	0.2579	0.1174	0.1098	0	0	0	0	1	0	0	0	Female, Ber only
S22615_SI	3L	4208892	4209178	Cpr64Aa	3.3287	0.212274	1.87261	0.33937	2.25262	0.400541	2.53845	0.338294	28.3329	6.19246	6.75738	2.26023	10.0263	3.26708	13.1635	4.59321	0.00103213	0.479534	1.4561	0.2858	0.2378	0.2225	0	0	0	0	1	0	0	0	Female, Ber only
S28382_SI	3L	16355703	16356780	Cpr72Ea	0.699351	0.427006	-1.39365	0.00712481	-0.954994	0.556203	0.317155	0.32343	2.12994	0.818555	0.165447	0.143287	0.436395	0.273056	1.42097	0.446224	0.0162017	0.0701036	2.093	1.2721	0.5003	0.4186	0	0	0	0	1	0	0	0	Female, Ber only
S29719_SI	3L	19529871	19530205	Cpr76Bd	3.07639	0.395127	2.37813	0.0711551	3.48363	0.177594	3.54674	0.0368326	22.7854	8.40812	10.8027	0.752322	32.961	5.75026	34.7159	1.283	0.0152897	0.862459	0.6983	0.06312	0.1711	0.1601	0	0	0	0	1	0	0	0	Female, Ber only
S29720_SI	3L	19530268	19530514	Cpr76Bd	3.83322	0.192449	3.16869	0.0827899	3.77472	0.237959	3.99365	0.0873513	46.7823	8.93329	23.8312	2.0038	44.4559	9.49721	54.3925	4.83765	0.00291448	0.272981	0.6645	0.2189	0.1253	0.1172	0	0	0	0	1	0	0	0	Female, Ber only
S52858_SI	3R	14487538	14488829	Cpsf73	1.44338	0.109174	0.534705	0.183403	1.46818	0.278906	1.20872	0.241315	4.25175	0.460106	1.72646	0.323078	4.46275	1.14724	3.41222	0.773519	0.00208896	0.326325	0.9087	-0.2595	0.1634	0.1529	0	0	0	0	1	0	0	0	Female, Ber only
S48140_SI	3R	5455430	5455902	Crc	5.01396	0.122829	4.61273	0.106882	5.07151	0.120032	5.05088	0.0891326	151.274	19.1561	101.136	10.5092	160.278	19.1847	156.573	13.8899	0.00338939	0.904664	0.4012	-0.02063	0.0773	0.07231	0	0	0	0	1	0	0	0	Female, Ber only
S48141_SI	3R	5456171	5456275	Crc	4.78988	0.0598027	4.07818	0.0777555	4.87214	0.12647	4.87721	0.132057	120.429	7.11091	59.156	4.53223	131.362	15.85	132.009	16.7283	0.00109296	0.986058	0.7117	0.005069	0.1171	0.1096	0	0	0	0	1	0	0	0	Female, Ber only
S27871_SI	3L	15540976	15541186	CrebA	2.90315	0.22019	1.49552	0.586408	2.14732	0.418603	2.73867	0.245868	18.5239	3.98555	4.96059	2.5872	9.12624	3.65052	15.7658	3.58804	0.00315883	0.155711	1.4076	0.5913	0.2684	0.2511	0	0	0	0	1	0	0	0	Female, Ber only
S6717_SI	2L	11944141	11944243	Cry	5.09102	0.057022	4.54504	0.154113	5.06888	0.0587022	5.22132	0.0834095	162.73	9.14778	94.8887	13.9225	159.2	9.25446	185.612	15.6513	0.00426258	0.396184	0.546	0.1524	0.1088	0.1018	0	0	0	0	1	0	0	0	Female, Ber only
S59996_SI	3R	27426396	27426770	CycG	5.20172	0.27028	4.83815	0.0786599	5.3461	0.105837	5.36629	0.055107	186.232	53.0559	126.495	9.90143	210.671	22.2462	214.283	11.7173	0.0248228	0.927799	0.3636	0.02019	0.09748	0.09119	0	0	0	0	1	0	0	0	Female, Ber only
S17836_SI	X	16214112	16214445	Cyp1	5.45673	0.0437744	5.01721	0.0451101	5.69842	0.0641543	5.55232	0.0320487	234.477	10.1313	151.092	6.77589	298.847	18.6051	257.924	8.31592	0.000329868	0.12563	0.4395	-0.1461	0.06181	0.05781	0	0	0	0	1	0	0	0	Female, Ber only
S29394_SI	3L	18677625	18678791	Cyp12c1	2.4196	0.108603	1.74684	0.19447	2.40943	0.0726562	2.2571	0.0765876	11.2865	1.26109	5.81043	1.15735	11.1496	0.806843	9.57434	0.748242	0.00163941	0.436452	0.6728	-0.1523	0.117	0.1094	0	0	0	0	1	0	0	0	Female, Ber only
S19023_SI	X	18584392	18584821	Cyp18a1	1.96892	0.251854	0.33812	0.897099	1.73856	0.334438	2.54215	0.113013	7.31834	1.88403	1.82734	1.58834	5.95691	2.27126	12.7608	1.42457	0.00538426	0.121743	1.6308	0.8036	0.3367	0.3149	0	0	0	0	1	0	0	0	Female, Ber only
S2769_SI	2L	5210751	5210889	Cyp28d1	4.46761	0.0355157	4.17445	0.140761	5.44054	0.125542	5.2887	0.0715053	87.1843	3.08346	65.4456	9.55283	231.927	28.9335	198.421	13.9633	0.0489249	0.295592	0.2932	-0.1518	0.09049	0.08464	0	0	0	0	1	0	0	0	Female, Ber only
S2771_SI	2L	5211191	5211821	Cyp28d1	4.15075	0.0946853	3.90635	0.135433	4.98619	0.0554323	4.90869	0.0692219	63.6715	6.02669	50.029	6.99792	146.543	7.9234	135.68	9.49018	0.049449	0.559337	0.2444	-0.0775	0.07562	0.07074	0	0	0	0	1	0	0	0	Female, Ber only
S2765_SI	2L	5208023	5208650	Cyp28d2	0.644067	0.362209	-0.574387	0.540458	1.34174	0.189351	1.17205	0.220594	1.99329	0.767174	0.614303	0.278996	3.87544	0.691223	3.28245	0.745147	0.0102132	0.754591	1.2185	-0.1697	0.2787	0.2607	0	0	0	0	1	0	0	0	Female, Ber only
S39292_SI	2R	11833008	11833391	Cyp4aa1	2.62581	0.131986	2.03609	0.226468	1.94746	0.25167	2.09445	0.213507	13.8978	1.8865	7.79185	1.74855	7.18129	1.83561	8.24956	1.84707	0.0436642	0.651543	0.5897	0.147	0.1774	0.166	0	0	0	0	1	0	0	0	Female, Ber only
S50533_SI	3R	9856985	9857206	Cyp6d5	5.40155	0.0371414	4.97889	0.110148	5.16105	0.0843155	5.16376	0.0229025	221.853	8.29541	145.913	16.5315	174.818	15.001	174.851	3.99044	0.0109412	0.991111	0.4227	0.002708	0.09781	0.0915	0	0	0	0	1	0	0	0	Female, Ber only
S19876_SI	X	20532005	20532419	Cyp6v1	2.40358	0.478382	1.75486	0.198687	2.31931	0.172416	2.20981	0.194818	11.9154	5.47662	5.85617	1.0932	10.2792	1.6956	9.23058	1.80978	0.0346718	0.763843	0.6487	-0.1095	0.1859	0.1739	0	0	0	0	1	0	0	0	Female, Ber only
S33609_SI	2R	3018108	3018744	Cyp9b2	3.4111	0.0214563	2.94767	0.278705	4.46431	0.13199	4.16764	0.0604192	30.3032	0.650077	19.5849	5.81366	87.4318	11.5881	64.6411	3.86083	0.0141494	0.0848627	0.4634	-0.2967	0.1121	0.1048	0	0	0	0	1	0	0	0	Female, Ber only
S33611_SI	2R	3019389	3019640	Cyp9b2	3.37575	0.340885	2.87215	0.271633	4.44118	0.0898577	4.24789	0.104638	30.4607	11.1088	18.1274	5.11785	85.1295	7.52574	70.2167	7.47509	0.0401083	0.437807	0.5036	-0.1933	0.1488	0.1392	0	0	0	0	1	0	0	0	Female, Ber only
S50775_SI	3R	10394753	10395087	Cys	7.07109	0.0669167	6.76528	0.0561368	6.8856	0.151106	6.86511	0.0505227	1179.2	79.9828	868.123	48.9359	986.665	153.429	959.071	49.1332	0.0197436	0.906963	0.3058	-0.02049	0.07848	0.07341	0	0	0	0	1	0	0	0	Female, Ber only
S50776_SI	3R	10395146	10395363	Cys	7.74187	0.0825644	7.44106	0.0423375	7.43199	0.126361	7.47607	0.0294199	2308.07	193.783	1705.58	71.9296	1699.56	222.881	1765.8	52.2557	0.0186227	0.769326	0.3008	0.04408	0.07636	0.07143	0	0	0	0	1	0	0	0	Female, Ber only
S8570_SI	2L	16788857	16789444	Cyt-b5-r	5.2443	0.109829	4.90353	0.0711375	5.81013	0.0655265	5.7652	0.0623917	190.238	20.586	134.989	9.42092	334.207	22.2103	319.422	20.2482	0.00288206	0.711658	0.3408	-0.04493	0.06415	0.06	0	0	0	0	1	0	0	0	Female, Ber only
S8571_SI	2L	16789517	16789899	Cyt-b5-r	5.30286	0.209815	4.77774	0.164591	5.58629	0.122972	5.79095	0.0774892	203.908	43.3414	119.935	20.3211	268.277	33.5196	327.97	24.8913	0.0042739	0.2135	0.5251	0.2047	0.1047	0.09795	0	0	0	0	1	0	0	0	Female, Ber only
S11320_SI	X	1185438	1185601	DAAM	2.98848	0.198262	1.80151	0.543262	2.97152	0.289176	3.24784	0.096949	20.1258	4.17756	6.64233	3.2611	20.1518	5.96418	25.8158	2.51674	0.00285341	0.463434	1.187	0.2763	0.2231	0.2087	0	0	0	0	1	0	0	0	Female, Ber only
S42216_SI	2R	16532933	16533087	DMAP1	2.39199	0.359975	1.62655	0.3262	2.3369	0.302988	1.77829	0.367444	11.3822	3.64097	5.27114	1.73476	10.6907	2.96619	6.20568	2.43113	0.0457042	0.119566	0.7654	-0.5586	0.2327	0.2177	0	0	0	0	1	0	0	0	Female, Ber only
S23929_SI	3L	7126219	7126563	Dbi	4.91297	0.168205	4.55552	0.0620702	5.51972	0.0955326	5.25192	0.101212	137.358	23.7729	95.278	5.84218	250.403	23.1621	191.586	19.3916	0.018934	0.0555685	0.3574	-0.2678	0.09102	0.08514	0	0	0	0	1	0	0	0	Female, Ber only
S28624_SI	3L	16721596	16722876	Dbp73D	1.75943	0.269421	1.03947	0.4796	1.35123	0.132911	1.56895	0.120577	5.9498	1.57678	3.03835	1.32052	3.88835	0.532	4.82527	0.594335	0.02789	0.523525	0.72	0.2177	0.1974	0.1847	0	0	0	0	1	0	0	0	Female, Ber only
F44253_SI	2R	19776465	19777788	Dcp1	2.05155	0.278217	1.66231	0.121428	2.17402	0.121178	2.0686	0.100275	7.99119	2.34399	5.29785	0.658343	8.84243	1.08021	7.94043	0.800049	0.0384113	0.605584	0.3892	-0.1054	0.1139	0.1066	0	0	0	0	1	0	0	0	Female, Ber only
S31267_SI	3L	22256758	22258427	Ddx1	1.29063	0.0605768	0.815632	0.260302	1.34079	0.0923464	1.41752	0.0739218	3.63948	0.216711	2.31042	0.569617	3.83456	0.365691	4.13442	0.305789	0.018718	0.742004	0.475	0.07674	0.1207	0.1129	0	0	0	0	1	0	0	0	Female, Ber only
S1025_SI	2L	1974564	1974818	Der-1	3.27158	0.0589769	2.25665	0.482995	3.00629	0.161936	3.09033	0.148992	26.3837	1.57875	10.2563	4.32592	20.4141	3.36026	22.1426	3.1464	0.00506192	0.846652	1.0149	0.08404	0.2076	0.1942	0	0	0	0	1	0	0	0	Female, Ber only
S47463_SI	3R	4170815	4171121	DppIII	3.68694	0.107451	3.10598	0.121667	3.32075	0.0555378	3.57485	0.0949785	40.0738	4.19757	22.439	2.639	27.7131	1.54322	35.7983	3.46416	0.00115681	0.0861232	0.581	0.2541	0.09637	0.09014	0	0	0	0	1	0	0	0	Female, Ber only
S52297_SI	3R	13304832	13305206	Dscam3	1.8075	0.240689	0.771259	0.57791	1.79413	0.3889	1.87246	0.0949915	6.20846	1.38856	2.3935	1.20191	6.35635	2.36944	6.52356	0.604085	0.0281747	0.901421	1.0362	0.07833	0.2848	0.2664	0	0	0	0	1	0	0	0	Female, Ber only
S40307_SI	2R	13320696	13320839	EDTP	3.33729	0.0657341	2.57102	0.216302	3.18884	0.304722	3.38212	0.155041	28.1829	1.83253	13.2916	3.01196	25.1208	7.64301	29.668	4.54428	0.00788399	0.50214	0.7663	0.1933	0.168	0.1572	0	0	0	0	1	0	0	0	Female, Ber only
S36812_SI	2R	7776454	7776894	ERp60	4.68171	0.103685	4.10587	0.0624271	4.41714	0.12805	4.34428	0.133141	108.344	11.3404	60.7743	3.76441	83.3522	10.1163	77.4821	9.92526	0.000289464	0.610836	0.5758	-0.07286	0.0797	0.07455	0	0	0	0	1	0	0	0	Female, Ber only
S36813_SI	2R	7778176	7778520	ERp60	4.6685	0.0494611	4.32668	0.0352805	4.33048	0.155718	4.47857	0.0557555	106.624	5.19647	75.7242	2.67808	76.6637	11.6743	88.1996	4.86367	0.0155854	0.268322	0.3418	0.1481	0.08405	0.07862	0	0	0	0	1	0	0	0	Female, Ber only
F36817_SI	2R	7781060	7783025	Ef1alpha48D	7.67576	0.0511766	7.26225	0.0610382	7.30156	0.0818664	7.40136	0.0622168	2157.34	109.894	1427.25	88.5586	1486.31	120.17	1640.32	101.047	4.17333e-05	0.155526	0.4135	0.0998	0.04528	0.04235	0	0	0	0	1	0	0	0	Female, Ber only
S36814_SI	2R	7779597	7779689	Ef1alpha48D	5.90356	0.25317	5.08347	0.202249	6.23635	0.147988	6.03485	0.138381	374.587	100.504	163.467	31.2533	515.096	73.3739	420.341	55.8668	0.0128215	0.555406	0.8201	-0.2015	0.195	0.1824	0	0	0	0	1	0	0	0	Female, Ber only
S40021_SI	2R	12755698	12755896	Ef1beta	5.03969	0.115274	4.14355	0.109048	5.14093	0.0750428	4.95689	0.0738901	155.122	18.4338	63.2773	6.92699	171.232	12.653	142.406	10.2931	3.06816e-05	0.214657	0.8961	-0.184	0.09438	0.08828	0	0	0	0	1	0	0	0	Female, Ber only
S40022_SI	2R	12755996	12756681	Ef1beta	5.26301	0.103488	4.64223	0.0587571	5.11	0.121248	5.19244	0.0170372	193.765	20.5857	103.894	6.00938	166.598	20.5736	179.924	3.05476	0.000119739	0.539389	0.6208	0.08244	0.07719	0.07221	0	0	0	0	1	0	0	0	Female, Ber only
F58696_SI	3R	25045931	25046030	Ef1gamma	3.29031	0.305518	1.72691	1.075	3.46063	0.142647	3.38235	0.118022	27.7394	9.01917	7.75937	6.43296	32.0809	4.57646	29.5799	3.60027	0.0120064	0.925555	1.5634	-0.07827	0.3676	0.3438	0	0	0	0	1	0	0	0	Female, Ber only
S58697_SI	3R	25046152	25046301	Ef1gamma	5.56141	0.122838	4.85493	0.0594732	5.39412	0.0441808	5.58434	0.0686004	261.48	31.3776	128.521	7.51211	220.27	9.771	266.648	18.6394	0.000106461	0.157108	0.7065	0.1902	0.08661	0.08102	0	0	0	0	1	0	0	0	Female, Ber only
S58698_SI	3R	25046365	25047831	Ef1gamma	5.59209	0.112635	5.04481	0.10144	5.47886	0.0994478	5.59276	0.0513922	269.454	31.1448	155.757	16.174	240.457	23.6574	268.711	13.6663	6.16641e-05	0.252916	0.5473	0.1139	0.06283	0.05877	0	0	0	0	1	0	0	0	Female, Ber only
S10688_SI	2L	21678097	21679402	Ef2b	6.86209	0.100653	6.48086	0.0719636	6.87061	0.111285	6.75998	0.0586513	958.624	97.7958	653.649	46.5819	968.006	107.146	863.605	49.7884	0.00111646	0.269742	0.3812	-0.1106	0.06294	0.05888	0	0	0	0	1	0	0	0	Female, Ber only
S10695_SI	2L	21682039	21682150	Ef2b	6.27343	0.0910638	5.74731	0.0736956	6.09271	0.0836656	6.29932	0.0253141	531.742	47.4997	313.923	23.5908	443.767	36.3074	544.318	13.693	0.00413401	0.207058	0.5261	0.2066	0.1044	0.09763	0	0	0	0	1	0	0	0	Female, Ber only
S42792_SI	2R	17444139	17446932	Egfr	2.97717	0.190771	2.71416	0.0841953	2.74465	0.0985663	2.91585	0.0974265	19.8647	3.62008	15.1271	1.24243	15.6156	1.52906	18.5222	1.7664	0.0486628	0.175214	0.263	0.1712	0.08108	0.07585	0	0	0	0	1	0	0	0	Female, Ber only
F56482_SI	3R	20691073	20691566	Ela	3.45205	0.0215889	2.67705	0.22983	3.44006	0.178687	3.39522	0.208382	31.5699	0.678818	14.7909	3.20993	31.557	5.46419	30.2372	5.88389	0.00100293	0.868103	0.775	-0.04484	0.1261	0.118	0	0	0	0	1	0	0	0	Female, Ber only
S56483_SI	3R	20691734	20692425	Ela	3.32223	0.160957	2.32221	0.130561	3.41728	0.0748887	3.09995	0.088008	27.962	4.48952	10.2553	1.30404	30.5513	2.33341	22.2534	1.91968	3.86446e-05	0.0569947	1	-0.3173	0.1085	0.1015	0	0	0	0	1	0	0	0	Female, Ber only
S30925_SI	3L	21496273	21496463	Est-Q	3.45803	0.320048	2.76282	0.200699	3.36757	0.218093	3.7041	0.176498	32.7824	9.41295	16.0598	3.24762	29.5035	5.95128	41.0492	7.53847	0.0428648	0.316803	0.6952	0.3365	0.2084	0.1949	0	0	0	0	1	0	0	0	Female, Ber only
S23475_SI	3L	6114594	6114802	Ets65A	2.05444	0.187891	1.32659	0.410543	2.08021	0.162716	2.22135	0.227378	7.89159	1.40362	3.98592	1.63499	8.08662	1.32926	9.37893	2.1099	0.0412304	0.734112	0.7279	0.1411	0.2163	0.2024	0	0	0	0	1	0	0	0	Female, Ber only
S41482_SI	2R	15178023	15178467	FK506-bp2	4.92454	0.140188	4.57695	0.102296	4.8732	0.0692505	4.89335	0.0102462	138.547	19.9217	97.5506	9.68994	130.971	8.86385	133.405	1.36283	0.0074675	0.904723	0.3476	0.02015	0.07555	0.07067	0	0	0	0	1	0	0	0	Female, Ber only
S5343_SI	2L	9888667	9888787	FKBP59	3.22455	0.223195	2.72022	0.244385	3.64733	0.101208	3.23971	0.078361	25.5487	5.40314	15.4873	3.75514	38.5178	3.81478	25.5791	2.03489	0.0279573	0.0552781	0.5043	-0.4076	0.1384	0.1294	0	0	0	0	1	0	0	0	Female, Ber only
F6092_SI	2L	10516486	10516905	Fatp	3.11997	0.0674769	2.64288	0.0317137	2.99015	0.154017	2.96877	0.0964081	22.6799	1.51689	14.0583	0.445547	20.0686	3.14937	19.5294	1.92898	0.0155357	0.937513	0.4771	-0.02138	0.1172	0.1097	0	0	0	0	1	0	0	0	Female, Ber only
S6090_SI	2L	10512668	10512869	Fatp	4.37342	0.185315	3.7998	0.114978	4.5257	0.049023	4.2823	0.0597523	80.1969	14.0953	44.8932	5.29303	92.4447	4.57561	72.4927	4.28893	0.00325537	0.153189	0.5736	-0.2434	0.1098	0.1028	0	0	0	0	1	0	0	0	Female, Ber only
S44882_SI	2R	20457958	20458394	Fcp1	1.99213	0.198064	1.39491	0.19515	1.92271	0.171905	1.91712	0.0570561	7.42399	1.38574	4.0852	0.775391	6.91211	1.10588	6.80881	0.393534	0.037913	0.989747	0.5972	-0.00559	0.1744	0.1631	0	0	0	0	1	0	0	0	Female, Ber only
S48938_SI	3R	6696627	6697747	Fdh	3.65024	0.253087	3.00874	0.061309	3.30097	0.1488	3.44178	0.00983058	39.3498	10.5579	20.2872	1.23982	27.3639	4.02958	31.2434	0.306391	0.00176722	0.458659	0.6415	0.1408	0.1127	0.1054	0	0	0	0	1	0	0	0	Female, Ber only
S48940_SI	3R	6697977	6698102	Fdh	4.01784	0.128711	3.40997	0.226223	4.10186	0.190985	3.94161	0.122593	55.8951	7.41954	30.7671	6.60098	61.3339	12.7264	51.7622	6.4209	0.0163591	0.541687	0.6079	-0.1602	0.1508	0.141	0	0	0	0	1	0	0	0	Female, Ber only
S43752_SI	2R	18962105	18962243	Fib	3.01845	0.251977	1.57847	0.812657	2.136	0.440978	2.16259	0.477001	20.8803	4.95512	5.80435	3.42033	9.0301	3.31539	9.37369	4.42097	0.0380041	0.979535	1.44	0.02659	0.4206	0.3934	0	0	0	0	1	0	0	0	Female, Ber only
S42746_SI	2R	17382636	17382831	Fkbp13	3.46993	0.194196	2.84053	0.123544	3.60705	0.237767	3.82544	0.0179143	32.5546	6.62569	17.214	2.191	37.6266	8.60002	45.858	0.817744	0.00556585	0.297513	0.6294	0.2184	0.1306	0.1222	0	0	0	0	1	0	0	0	Female, Ber only
S42747_SI	2R	17384569	17384713	Fkbp13	3.67178	0.138098	2.59697	0.663429	3.70295	0.307853	3.84852	0.0970682	39.5776	5.62955	15.4318	9.50059	41.9199	11.4373	47.0714	4.57627	0.00860085	0.75451	1.0748	0.1456	0.239	0.2236	0	0	0	0	1	0	0	0	Female, Ber only
S33217_SI	2R	2531717	2531888	Fmo-2	3.5177	0.214762	2.57271	0.393427	3.36315	0.321056	3.66806	0.0961684	34.2463	7.70423	13.8354	5.86046	29.9732	9.10685	39.2956	3.73048	0.00819677	0.372286	0.945	0.3049	0.2085	0.1951	0	0	0	0	1	0	0	0	Female, Ber only
F43071_SI	2R	18013714	18014709	GM130	2.4927	0.0710407	2.07585	0.267676	2.63466	0.167911	2.7709	0.0313739	12.1143	0.865772	8.17043	2.28979	14.082	2.25217	15.9782	0.498076	0.0303164	0.492603	0.4168	0.1362	0.1162	0.1087	0	0	0	0	1	0	0	0	Female, Ber only
S21318_SI	3L	1821214	1821419	GV1	4.15943	0.3132	3.66014	0.170319	4.06102	0.0802958	3.79636	0.104576	66.0446	18.9568	39.2333	6.38675	58.1762	4.79214	44.6979	4.52604	0.0369683	0.249285	0.4993	-0.2647	0.145	0.1356	0	0	0	0	1	0	0	0	Female, Ber only
S26728_SI	3L	12408126	12408969	Gap69C	3.09285	0.120119	2.7841	0.0691015	2.95901	0.0444465	2.88926	0.123374	22.1455	2.63579	16.2113	1.14116	19.2931	0.857179	18.0694	2.15676	0.0196138	0.62642	0.3088	-0.06975	0.07915	0.07403	0	0	0	0	1	0	0	0	Female, Ber only
S26730_SI	3L	12409375	12409579	Gap69C	2.79439	0.296604	1.77753	0.741854	2.63757	0.305626	2.31467	0.423432	16.8264	4.79655	7.20781	5.78855	14.5206	4.98932	10.7305	4.39238	0.0401269	0.536182	1.0169	-0.3229	0.3005	0.2811	0	0	0	0	1	0	0	0	Female, Ber only
F17509_SI	X	15762336	15763694	Gapdh2	6.27308	0.137333	5.89226	0.0558947	6.54952	0.0566972	6.38748	0.0282768	533.522	75.5438	362.604	20.5744	699.753	39.7509	594.512	16.7354	0.0015636	0.109697	0.3808	-0.162	0.06578	0.06153	0	0	0	0	1	0	0	0	Female, Ber only
S55010_SI	3R	18511022	18512249	Gclm	3.99054	0.112137	3.55836	0.114926	3.86982	0.0682889	3.87461	0.0189894	54.3155	6.25524	35.2635	4.17374	48.0176	3.27709	48.1697	0.910541	0.00138807	0.978932	0.4322	0.004791	0.07344	0.0687	0	0	0	0	1	0	0	0	Female, Ber only
S5142_SI	2L	9491918	9492545	Gdi	4.98177	0.0709074	4.81137	0.0578034	4.99221	0.0405326	4.88979	0.014164	145.979	10.4894	123.036	7.03145	147.353	5.98696	132.935	1.88642	0.0368214	0.184479	0.1704	-0.1024	0.04945	0.04625	0	0	0	0	1	0	0	0	Female, Ber only
S5143_SI	2L	9492628	9493103	Gdi	4.29466	0.0980196	3.8945	0.102354	4.49615	0.0486856	4.53336	0.0572494	73.5455	7.33479	49.3068	5.18573	89.7524	4.4739	93.1737	5.41888	0.00288757	0.807724	0.4002	0.03721	0.07535	0.07048	0	0	0	0	1	0	0	0	Female, Ber only
S45444_SI	3R	63347	63539	Gel	4.0701	0.288682	3.59435	0.127252	4.39139	0.195614	4.37568	0.0163519	60.2513	17.9681	36.5861	4.56034	81.8856	15.348	79.501	1.29856	0.0285384	0.960261	0.4758	-0.01571	0.1311	0.1226	0	0	0	0	1	0	0	0	Female, Ber only
S60285_SI	3RHet	2480187	2481026	Gfat1	4.72134	0.0725011	4.51344	0.0659908	4.59776	0.0669787	4.66294	0.0283919	112.516	8.20812	91.3689	6.13773	99.4273	6.55146	105.975	3.00685	0.0226282	0.484594	0.2079	0.06517	0.05475	0.05121	0	0	0	0	1	0	0	0	Female, Ber only
S1112_SI	2L	2130815	2131254	GlyP	5.81435	0.166189	5.46063	0.0725542	6.19534	0.125372	6.33845	0.0810582	338.251	58.2592	235.659	17.0498	493.344	61.3042	567.159	46.1177	0.00887547	0.253807	0.3537	0.1431	0.07908	0.07397	0	0	0	0	1	0	0	0	Female, Ber only
S1113_SI	2L	2134439	2134967	GlyP	5.8501	0.212371	5.58186	0.00856222	6.09857	0.0991875	6.31026	0.0745192	352.645	77.2417	265.572	2.27943	446.831	42.849	551.214	41.3152	0.0433538	0.0873673	0.2682	0.2117	0.08059	0.07539	0	0	0	0	1	0	0	0	Female, Ber only
S1114_SI	2L	2135038	2136644	GlyP	5.96238	0.268161	5.60092	0.05226	6.42732	0.0869978	6.4334	0.0867131	398.362	113.235	270.921	14.024	620.253	53.0368	623.851	54.1763	0.023032	0.979421	0.3615	0.00608	0.09552	0.08935	0	0	0	0	1	0	0	0	Female, Ber only
S42572_SI	2R	17098748	17099983	Glycogenin	3.71476	0.186573	3.39525	0.0655143	3.65068	0.0826608	3.69381	0.106989	41.5093	7.28875	29.8651	1.96668	38.6019	3.29665	40.3489	4.20325	0.0181113	0.788914	0.3195	0.04313	0.0807	0.07549	0	0	0	0	1	0	0	0	Female, Ber only
F39496_SI	2R	12026181	12026389	Got1	4.27503	0.100611	3.75231	0.198804	4.41035	0.141827	4.27584	0.0638422	72.1228	7.15643	43.1908	8.72284	82.9225	11.7931	72.0372	4.52163	0.00208175	0.384248	0.5227	-0.1345	0.09397	0.0879	0	0	0	0	1	0	0	0	Female, Ber only
S1040_SI	2L	1985471	1985719	Got2	4.68346	0.338627	4.14081	0.0444601	5.1852	0.160013	5.32915	0.0885408	112.553	40.5174	62.8954	2.83012	180.344	29.2109	206.801	18.2827	0.012504	0.515412	0.5427	0.1439	0.1285	0.1202	0	0	0	0	1	0	0	0	Female, Ber only
S3113_SI	2L	5946044	5946250	Gpdh	6.38677	0.138249	6.05297	0.10326	6.19594	0.0310971	6.25729	0.149747	597.797	84.7873	426.911	45.0556	490.933	15.4337	525.763	80.0535	0.00752251	0.64361	0.3338	0.06135	0.07263	0.06794	0	0	0	0	1	0	0	0	Female, Ber only
S3114_SI	2L	5946316	5946688	Gpdh	5.88236	0.207682	5.40647	0.0193564	5.59093	0.0820263	5.74836	0.084245	364.002	78.8081	222.872	4.29791	268.648	21.4036	314.428	26.9113	0.00298269	0.272528	0.4759	0.1574	0.09002	0.0842	0	0	0	0	1	0	0	0	Female, Ber only
S3115_SI	2L	5947018	5947171	Gpdh	6.43245	0.0615041	6.18435	0.0643299	6.19504	0.055522	6.28817	0.0179433	622.491	38.9112	485.776	31.7613	490.886	27.7536	538.228	9.69815	0.00389016	0.22556	0.2481	0.09313	0.04877	0.04562	0	0	0	0	1	0	0	0	Female, Ber only
S39228_SI	2R	11745256	11745515	Gpo-1	4.22481	0.351407	3.62423	0.0423167	4.45832	0.100882	4.24856	0.0846257	71.0686	22.8319	37.5185	1.60656	86.6644	8.43333	70.1689	5.78694	0.0107923	0.353482	0.6006	-0.2098	0.1387	0.1297	0	0	0	0	1	0	0	0	Female, Ber only
S39229_SI	2R	11745695	11746398	Gpo-1	4.5756	0.081142	4.05532	0.00968723	4.63166	0.0755663	4.5808	0.0479554	97.3025	8.06902	57.7055	0.559837	102.9	7.55287	97.6674	4.66595	7.18289e-05	0.647946	0.5203	-0.05086	0.06086	0.05693	0	0	0	0	1	0	0	0	Female, Ber only
S39230_SI	2R	11746585	11747444	Gpo-1	4.29021	0.167864	3.82616	0.0769749	4.38225	0.0856463	4.36129	0.0939511	73.6857	12.7687	45.9757	3.48415	80.239	6.91739	78.5847	7.18654	0.00220694	0.91157	0.464	-0.02096	0.08413	0.07869	0	0	0	0	1	0	0	0	Female, Ber only
S39232_SI	2R	11747700	11747809	Gpo-1	4.0473	0.0168567	3.09984	0.345466	3.86573	0.195911	4.21251	0.134085	57.2481	0.96898	23.058	7.48327	48.439	9.6881	67.9262	8.9237	0.00505319	0.259827	0.9475	0.3468	0.1938	0.1813	0	0	0	0	1	0	0	0	Female, Ber only
S39234_SI	2R	11748106	11748258	Gpo-1	4.37219	0.202147	3.93465	0.0981602	4.336	0.120679	4.35848	0.184191	80.2578	15.1845	51.3056	4.88712	76.8342	9.75274	78.9928	13.7052	0.0197612	0.930515	0.4375	0.02248	0.1123	0.1051	0	0	0	0	1	0	0	0	Female, Ber only
S59929_SI	3R	27280929	27281177	Gprk2	2.41757	0.137977	1.21136	0.315775	2.11266	0.295952	2.50081	0.101661	11.2911	1.59269	3.47328	1.12032	8.54365	2.48095	12.2343	1.23917	0.00047828	0.160026	1.2062	0.3882	0.1779	0.1664	0	0	0	0	1	0	0	0	Female, Ber only
S30015_SI	3L	19918643	19919979	Grasp65	2.53836	0.336193	1.99912	0.0717654	2.59528	0.0730511	2.69772	0.0711902	13.1383	4.32866	7.39542	0.541157	13.4271	0.98021	14.8711	1.06639	0.0339193	0.727719	0.5392	0.1024	0.1538	0.1439	0	0	0	0	1	0	0	0	Female, Ber only
S19372_SI	X	19458219	19458725	Grip84	1.81696	0.120008	1.07116	0.330643	1.44179	0.187738	1.54329	0.188552	6.18228	0.725153	3.02614	0.987718	4.2856	0.828925	4.73365	0.841622	0.010154	0.760917	0.7458	0.1015	0.1705	0.1594	0	0	0	0	1	0	0	0	Female, Ber only
S40972_SI	2R	14288222	14288972	GstE3	4.20749	0.0740614	3.88183	0.0643745	3.99376	0.0861507	3.85696	0.0920419	67.3109	5.01029	48.5795	3.09287	54.413	4.84936	47.457	4.46473	0.0222774	0.322054	0.3257	-0.1368	0.08551	0.07998	0	0	0	0	1	0	0	0	Female, Ber only
S15339_SI	X	11020908	11022096	Gtp-bp	3.10381	0.138842	2.65835	0.240166	3.07865	0.0993684	2.92144	0.0842506	22.4246	3.05827	14.5578	3.64158	21.8107	2.20705	18.6118	1.55876	0.0183444	0.398799	0.4455	-0.1572	0.1128	0.1055	0	0	0	0	1	0	0	0	Female, Ber only
S16322_SI	X	13160073	13161287	HDAC4	2.60791	0.43999	1.95574	0.0942184	2.4272	0.180049	2.74153	0.119277	14.4226	5.81126	7.08978	0.654194	11.4649	2.04987	15.5829	1.80138	0.019041	0.230884	0.6522	0.3143	0.1662	0.1555	0	0	0	0	1	0	0	0	Female, Ber only
S17162_SI	X	15229579	15229762	HDAC6	3.3896	0.0970795	2.68316	0.408616	3.43637	0.16038	3.83736	0.0305925	29.7458	2.81695	15.4428	6.02863	31.3861	5.30722	46.4172	1.41035	0.0115481	0.114927	0.7064	0.401	0.165	0.1544	0	0	0	0	1	0	0	0	Female, Ber only
S17163_SI	X	15230323	15230594	HDAC6	3.38971	0.384965	2.8521	0.153462	3.40355	0.25103	3.71637	0.0953774	31.241	12.8943	17.4601	2.667	30.8062	7.98775	41.2415	4.0171	0.0445312	0.221275	0.5376	0.3128	0.1625	0.152	0	0	0	0	1	0	0	0	Female, Ber only
S17164_SI	X	15230648	15232055	HDAC6	3.1956	0.232378	2.68296	0.108488	3.30453	0.161346	3.47149	0.108013	24.8683	5.77539	14.6845	1.54134	27.4976	4.30325	32.3088	3.43169	0.00724572	0.356072	0.5126	0.167	0.1109	0.1037	0	0	0	0	1	0	0	0	Female, Ber only
F14471_SI	X	8975203	8976391	HP1b	2.28885	0.0758604	2.009	0.0315505	2.25584	0.136536	2.27295	0.0855206	9.88272	0.763664	7.45831	0.23548	9.61066	1.32597	9.73129	0.811447	0.0377343	0.926743	0.2798	0.01711	0.08161	0.07634	0	0	0	0	1	0	0	0	Female, Ber only
S2910_SI	2L	5539707	5540109	Hel25E	3.35754	0.282149	2.94455	0.0452898	3.43643	0.0883317	3.39021	0.0642273	29.5202	8.77325	19.0151	0.852384	31.1675	2.7839	29.7134	1.93315	0.0310426	0.849003	0.413	-0.04622	0.1157	0.1082	0	0	0	0	1	0	0	0	Female, Ber only
S2914_SI	2L	5541433	5541656	Hel25E	2.76611	0.329429	2.14716	0.191374	2.52965	0.0560202	2.6709	0.311031	16.5111	5.80387	8.66775	1.70627	12.5638	0.696425	14.8951	4.16595	0.0248908	0.640901	0.6189	0.1413	0.1661	0.1553	0	0	0	0	1	0	0	0	Female, Ber only
S20126_SI	X	21258001	21258752	Hlc	3.22906	0.162019	2.95439	0.0408373	3.38974	0.113191	3.2227	0.0697024	25.4838	4.28824	19.2006	0.775289	29.7969	3.2256	25.1368	1.78095	0.0228442	0.135921	0.2747	-0.167	0.07247	0.06779	0	0	0	0	1	0	0	0	Female, Ber only
S20127_SI	X	21258813	21258967	Hlc	3.38821	0.191718	2.88461	0.207495	3.74329	0.203675	3.38838	0.10649	29.9633	5.39665	18.1595	3.85885	42.887	8.48983	29.7322	3.25417	0.0186686	0.0706448	0.5036	-0.3549	0.1279	0.1196	0	0	0	0	1	0	0	0	Female, Ber only
F55585_SI	3R	19572774	19573277	Hmgcr	1.4452	0.204752	0.404692	0.843386	1.62329	0.212493	2.03318	0.10462	4.30162	0.863728	1.8637	1.38968	5.1604	1.1734	7.66675	0.823239	0.037561	0.41584	1.0405	0.4099	0.3031	0.2836	0	0	0	0	1	0	0	0	Female, Ber only
S57864_SI	3R	23115102	23115402	Hmu	2.55123	0.457769	1.81224	0.358678	2.68928	0.188734	2.70155	0.0575067	13.807	6.8079	6.39424	2.31363	14.9177	2.7834	14.9191	0.843475	0.0301258	0.98075	0.739	0.01227	0.2058	0.1925	0	0	0	0	1	0	0	0	Female, Ber only
F30914_SI	3L	21487119	21488580	Hr78	2.94324	0.0943454	2.56145	0.0508292	3.08511	0.0876678	2.93157	0.0317953	19.0346	1.84163	12.9658	0.661808	21.9335	1.94643	18.7634	0.600816	0.0268628	0.366847	0.3818	-0.1535	0.104	0.09725	0	0	0	0	1	0	0	0	Female, Ber only
S30915_SI	3L	21488699	21488968	Hr78	2.86155	0.107058	2.32842	0.231639	2.76018	0.275166	2.80407	0.1255	17.5563	1.91375	10.4379	2.23916	16.2268	4.02065	16.5977	2.04496	0.0457333	0.903104	0.5331	0.0439	0.1621	0.1516	0	0	0	0	1	0	0	0	Female, Ber only
F58336_SI	3R	24426428	24426917	Hrb98DE	3.99327	0.116474	3.69307	0.0650899	4.1361	0.124165	4.17602	0.11592	54.4783	6.36212	40.2241	2.5677	62.9211	7.82098	65.3921	7.33897	0.029913	0.814808	0.3002	0.03992	0.08348	0.07809	0	0	0	0	1	0	0	0	Female, Ber only
S55594_SI	3R	19580996	19581200	Hrd3	3.32408	0.105923	2.7036	0.212295	3.08061	0.286729	2.90283	0.192682	27.8754	2.85802	15.1676	3.38459	22.4365	6.18493	18.4452	3.38085	0.0419502	0.589339	0.6205	-0.1778	0.1851	0.1732	0	0	0	0	1	0	0	0	Female, Ber only
F51117_SI	3R	11069941	11072336	Hsc70-4	6.03844	0.177307	5.7972	0.0493059	6.17206	0.0999803	6.14608	0.0252523	423.667	75.4027	329.641	16.0228	480.93	46.3699	466.981	11.7874	0.0426743	0.866373	0.2412	-0.02599	0.07224	0.06757	0	0	0	0	1	0	0	0	Female, Ber only
S19427_SI	X	19504414	19504495	HspB8	5.37264	0.150355	4.91234	0.173171	5.28082	0.0474017	5.28463	0.038946	217.015	31.2652	137.275	22.4953	196.696	9.2986	197.382	7.75897	0.0213067	0.989837	0.4603	0.003812	0.1199	0.1121	0	0	0	0	1	0	0	0	Female, Ber only
S19429_SI	X	19504729	19505226	HspB8	4.94025	0.0722424	4.52773	0.0805311	4.86238	0.0511985	4.89408	0.0806948	140.05	10.2637	92.7515	7.61511	129.459	6.6061	133.79	10.9469	0.00132228	0.824786	0.4125	0.0317	0.06964	0.06514	0	0	0	0	1	0	0	0	Female, Ber only
F35129_SI	2R	5019992	5020272	Hydr1	2.82985	0.207499	2.36555	0.215023	2.77094	0.203464	2.52482	0.182351	17.1785	3.35761	10.8207	2.43429	16.2081	2.99265	12.6249	2.22801	0.0382105	0.252921	0.4643	-0.2461	0.1358	0.127	0	0	0	0	1	0	0	0	Female, Ber only
S35131_SI	2R	5021104	5021275	Hydr1	2.77067	0.350611	2.06569	0.339868	2.99413	0.12207	2.68921	0.125188	16.5922	5.22856	8.19117	2.66141	20.0758	2.32133	14.7988	1.90836	0.0239557	0.313667	0.705	-0.3049	0.1877	0.1756	0	0	0	0	1	0	0	0	Female, Ber only
S40959_SI	2R	14275813	14275995	IM3	8.1504	0.117701	7.75299	0.127163	7.30844	0.148832	7.61579	0.182268	3480.47	396.548	2341.39	307.176	1504.68	207.213	2052.06	360.322	0.0379581	0.0847405	0.3974	0.3073	0.116	0.1086	0	0	0	0	1	0	0	0	Female, Ber only
S42297_SI	2R	16756341	16756627	IM4	7.06558	0.133909	6.50437	0.027542	6.90315	0.178503	6.94176	0.0880423	1178.08	160.804	668.226	18.543	1007.92	192.121	1037.31	93.1684	0.00116689	0.842477	0.5612	0.03861	0.09319	0.08718	0	0	0	0	1	0	0	0	Female, Ber only
S42298_SI	2R	16756687	16756826	IM4	8.4714	0.0556289	7.8499	0.211005	8.31241	0.196549	8.313	0.105126	4781.14	268.88	2603.67	545.68	4136.94	881.318	4091.85	442.105	0.0076617	0.998524	0.6215	0.000595	0.1356	0.1269	0	0	0	0	1	0	0	0	Female, Ber only
S16353_SI	X	13221381	13221630	IP3K2	2.70451	0.200871	1.93719	0.436432	2.69695	0.351826	2.81248	0.158709	15.1552	3.16945	7.35797	2.83582	15.5503	5.57962	16.7913	2.65814	0.02994	0.785574	0.7673	0.1155	0.2134	0.1996	0	0	0	0	1	0	0	0	Female, Ber only
S8402_SI	2L	16447338	16447505	Idgf2	4.17951	0.25072	3.63019	0.271442	4.09743	0.0977329	4.31104	0.0376213	66.7416	17.1566	38.6196	9.84334	60.401	5.88008	74.5533	2.82579	0.0340192	0.411681	0.5493	0.2136	0.1568	0.1467	0	0	0	0	1	0	0	0	Female, Ber only
S8404_SI	2L	16449186	16449743	Idgf2	4.70923	0.0415668	4.37585	0.0838735	4.53995	0.118104	4.47868	0.00871204	111.03	4.58049	79.6965	6.82357	94.158	10.4579	88.1208	0.76584	0.00784974	0.646553	0.3334	-0.06127	0.07305	0.06833	0	0	0	0	1	0	0	0	Female, Ber only
S8407_SI	2L	16451376	16451927	Idgf3	4.16268	0.0880279	3.94655	0.0539491	4.22424	0.0655853	4.05888	0.0681782	64.4111	5.72959	51.807	2.83175	68.4325	4.44601	57.9979	3.87394	0.0281969	0.0698097	0.2161	-0.1654	0.05941	0.05558	0	0	0	0	1	0	0	0	Female, Ber only
S14842_SI	X	9822299	9823090	Idgf4	5.7701	0.0862689	5.19297	0.10537	5.69431	0.145179	5.52816	0.0398792	321.378	28.2699	180.655	18.4267	299.466	41.7923	251.814	10.0572	0.000452691	0.210574	0.5771	-0.1661	0.08451	0.07905	0	0	0	0	1	0	0	0	Female, Ber only
S14843_SI	X	9823205	9823765	Idgf4	6.00429	0.110261	5.41518	0.0859792	5.84326	0.155511	5.83021	0.0434161	406.83	45.7356	225.352	19.5901	348.004	53.187	340.642	14.6838	0.000226065	0.944083	0.5891	-0.01305	0.07911	0.074	0	0	0	0	1	0	0	0	Female, Ber only
S14845_SI	X	9824388	9824507	Idgf4	6.17838	0.14867	5.71049	0.188731	6.14622	0.173395	5.98725	0.050982	485.787	72.4824	305.487	54.2829	472.289	83.0654	398.666	20.6137	0.00840782	0.345773	0.4679	-0.159	0.1037	0.09697	0	0	0	0	1	0	0	0	Female, Ber only
S40967_SI	2R	14281399	14281959	Idgf5	3.13265	0.100886	2.68998	0.15389	3.00609	0.201802	3.20441	0.0473122	23.0141	2.38411	14.849	2.30929	20.5241	4.246	24.6593	1.16879	0.0334362	0.330644	0.4427	0.1983	0.1259	0.1178	0	0	0	0	1	0	0	0	Female, Ber only
S25606_SI	3L	9794975	9795220	Ilp3	3.34778	0.105739	2.61876	0.219033	3.34638	0.184777	3.39837	0.240721	28.5437	2.92474	13.9318	2.88445	28.7838	5.70982	30.4698	6.78257	0.0142787	0.893527	0.729	0.05199	0.1766	0.1652	0	0	0	0	1	0	0	0	Female, Ber only
S11899_SI	X	2225959	2226172	Ilp6	3.4016	0.237821	2.59049	0.2473	3.05723	0.158045	3.14664	0.336212	30.5665	6.9468	13.5992	3.14601	21.4685	3.38086	24.1505	8.11287	0.0146118	0.825627	0.8111	0.0894	0.1972	0.1845	0	0	0	0	1	0	0	0	Female, Ber only
S23635_SI	3L	6253605	6253984	ImpL3	2.35846	0.451465	1.67972	0.368195	2.32956	0.109446	2.69438	0.0288391	11.3319	5.23703	5.61924	2.1504	10.321	1.17884	14.8004	0.428057	0.0419013	0.256082	0.6787	0.3648	0.2024	0.1894	0	0	0	0	1	0	0	0	Female, Ber only
S29435_SI	3L	18823376	18823834	Indy	4.10408	0.250931	3.73074	0.0373953	4.01898	0.0439383	3.96587	0.0315681	61.9066	16.129	41.7293	1.56634	55.6854	2.49633	52.7837	1.67119	0.00966628	0.745754	0.3733	-0.05311	0.08463	0.07916	0	0	0	0	1	0	0	0	Female, Ber only
S33832_SI	2R	3343339	3343581	Inos	5.28655	0.0499412	4.96533	0.0731964	4.66129	0.179188	4.89831	0.143289	197.824	9.74064	143.609	10.2825	106.982	17.5562	135.005	19.9863	0.0484794	0.12035	0.3212	0.237	0.09895	0.09256	0	0	0	0	1	0	0	0	Female, Ber only
S28644_SI	3L	16779357	16779749	Int6	4.09664	0.0339826	3.77728	0.114221	4.28795	0.0784814	4.16049	0.063555	60.1609	2.02446	43.8839	4.86699	72.9886	5.90538	64.1882	4.00202	0.0155465	0.31386	0.3194	-0.1275	0.07849	0.07342	0	0	0	0	1	0	0	0	Female, Ber only
S53414_SI	3R	15680162	15681040	Ire1	2.99183	0.187532	2.48089	0.332784	2.97548	0.110054	2.85286	0.0951726	20.1574	3.78919	12.3687	3.66378	19.6895	2.21132	17.3888	1.60787	0.0257166	0.622801	0.5109	-0.1226	0.138	0.129	0	0	0	0	1	0	0	0	Female, Ber only
S48729_SI	3R	6234661	6235379	Irp-1B	3.40676	0.220779	2.83529	0.174914	3.28843	0.167337	3.01265	0.0255084	30.6685	6.91071	17.2037	2.8442	27.0698	4.20054	20.3457	0.515109	0.0063774	0.141136	0.5715	-0.2758	0.1211	0.1133	0	0	0	0	1	0	0	0	Female, Ber only
S48734_SI	3R	6237074	6237289	Irp-1B	2.91626	0.132858	1.87051	0.581839	2.09808	0.162241	2.7422	0.0620945	18.5827	2.52103	7.17281	3.44114	8.23179	1.34547	15.5412	0.979707	0.00618577	0.0574754	1.0457	0.6441	0.2206	0.2064	0	0	0	0	1	0	0	0	Female, Ber only
S35979_SI	2R	6195944	6197276	JhI-1	1.08415	0.0900792	0.37365	0.268379	0.777901	0.283987	1.00414	0.154436	2.96482	0.260504	1.48927	0.414602	2.24323	0.632011	2.75192	0.441286	0.0106401	0.403529	0.7105	0.2262	0.1637	0.1531	0	0	0	0	1	0	0	0	Female, Ber only
S533_SI	2L	811609	812496	KH1	1.40504	0.261122	0.441224	0.408136	1.3518	0.186433	1.42674	0.0832618	4.17339	1.1553	1.64373	0.674065	3.91731	0.778241	4.17468	0.345052	0.00557037	0.859955	0.9638	0.07494	0.2	0.1871	0	0	0	0	1	0	0	0	Female, Ber only
S29926_SI	3L	19801844	19802107	Kap-alpha1	3.15336	0.150268	2.57264	0.161717	3.2652	0.115219	3.11235	0.123042	23.588	3.43648	13.216	2.16475	26.3136	2.95262	22.5886	2.81644	0.0132244	0.524172	0.5807	-0.1528	0.1388	0.1298	0	0	0	0	1	0	0	0	Female, Ber only
S48107_SI	3R	5401358	5401534	Kap-alpha3	4.64162	0.160479	4.31234	0.00607669	4.51687	0.0961072	4.31662	0.125283	104.615	17.0116	74.6156	0.453839	91.8702	8.99065	75.337	9.74846	0.0390112	0.184674	0.3293	-0.2002	0.09671	0.09047	0	0	0	0	1	0	0	0	Female, Ber only
S48108_SI	3R	5401599	5402429	Kap-alpha3	4.34191	0.15411	4.08223	0.0172942	4.25054	0.0559179	4.28517	0.063544	77.4629	11.8698	59.2833	1.02088	70.2267	3.98788	72.7136	4.70085	0.0110861	0.770402	0.2597	0.03462	0.06024	0.05635	0	0	0	0	1	0	0	0	Female, Ber only
F5977_SI	2L	10426867	10428159	KdelR	3.82751	0.105681	3.5631	0.131427	3.71699	0.109909	3.68203	0.060277	46.1215	4.96634	35.4741	4.59495	41.3336	4.77816	39.7746	2.36392	0.0373358	0.825142	0.2644	-0.03496	0.07694	0.07197	0	0	0	0	1	0	0	0	Female, Ber only
S57959_SI	3R	23381090	23381313	Klp98A	2.42057	0.255541	1.70875	0.152466	2.04997	0.276728	2.59866	0.129054	11.5106	3.11878	5.56413	0.821716	7.98247	2.04911	13.5186	1.67651	0.0240921	0.0597828	0.7118	0.5487	0.1897	0.1775	0	0	0	0	1	0	0	0	Female, Ber only
S4233_SI	2L	7791939	7792115	LKR	2.52182	0.50209	1.63436	0.498496	2.28739	0.22305	2.45767	0.0615386	13.4203	5.61964	5.52367	2.34061	10.0436	2.40046	11.6925	0.730578	0.0290085	0.714545	0.8875	0.1703	0.2453	0.2294	0	0	0	0	1	0	0	0	Female, Ber only
F9965_SI	2L	20348950	20350010	La	3.32805	0.0808009	2.96339	0.165208	2.98304	0.0256154	2.97361	0.126866	27.9453	2.29629	19.5346	3.06471	19.7527	0.501202	19.665	2.39742	0.00794726	0.96098	0.3647	-0.00943	0.08006	0.07489	0	0	0	0	1	0	0	0	Female, Ber only
S23572_SI	3L	6196931	6198728	LanA	3.02575	0.0234845	2.75479	0.078719	3.28873	0.0719338	3.39011	0.0444605	20.6133	0.481448	15.7502	1.23897	26.861	1.93051	29.6886	1.30534	0.0112343	0.318868	0.271	0.1014	0.063	0.05894	0	0	0	0	1	0	0	0	Female, Ber only
S17583_SI	X	15820850	15821007	Lcch3	3.49861	0.203401	3.06919	0.200559	3.66066	0.124586	3.46597	0.133923	33.5169	6.55473	21.8176	4.43309	39.1214	5.10915	32.1981	4.264	0.028162	0.305097	0.4294	-0.1947	0.118	0.1104	0	0	0	0	1	0	0	0	Female, Ber only
S57153_SI	3R	21716440	21717756	Lnk	2.78706	0.166817	2.54324	0.078729	2.93881	0.0395118	2.86133	0.0438863	16.382	2.66324	12.7475	1.02295	18.9044	0.748136	17.4959	0.760871	0.0392526	0.533628	0.2438	-0.07748	0.07171	0.06708	0	0	0	0	1	0	0	0	Female, Ber only
S603_SI	2L	898647	898941	Lsp1beta	4.26909	0.224235	3.36676	0.296083	1.90236	0.249106	2.22302	0.0371782	72.6479	15.9554	29.827	8.57706	6.85745	1.6733	9.23944	0.340603	0.0340214	0.460627	0.9023	0.3207	0.2576	0.2409	0	0	0	0	1	0	0	0	Female, Ber only
S604_SI	2L	899010	901320	Lsp1beta	4.79203	0.194134	4.0545	0.0251041	2.83499	0.212281	2.98834	0.115783	122.048	23.1659	57.6683	1.43969	17.3178	3.62329	19.9395	2.22678	0.00942398	0.607505	0.7375	0.1533	0.1665	0.1557	0	0	0	0	1	0	0	0	Female, Ber only
F49651_SI	3R	8180641	8182024	MBD-R2	1.87715	0.177611	1.38898	0.178485	1.89337	0.273878	1.96363	0.0943537	6.60473	1.19308	4.0541	0.736943	6.82547	1.78353	7.14642	0.678725	0.0393524	0.80982	0.4882	0.07026	0.1436	0.1344	0	0	0	0	1	0	0	0	Female, Ber only
S20623_SI	3L	595342	595576	MED14	1.89032	0.372475	1.14108	0.433124	1.63799	0.0741553	2.12054	0.205558	6.95336	2.79275	3.32798	1.3989	5.15533	0.377967	8.45808	1.82776	0.0372867	0.153612	0.7492	0.4826	0.218	0.2039	0	0	0	0	1	0	0	0	Female, Ber only
S43110_SI	2R	18070652	18073397	MED16	0.740482	0.0906406	0.126247	0.286811	0.611554	0.231882	0.397337	0.266777	2.10277	0.194113	1.16416	0.302641	1.87825	0.391104	1.52376	0.409394	0.0272566	0.446934	0.6142	-0.2142	0.1677	0.1569	0	0	0	0	1	0	0	0	Female, Ber only
S45502_SI	3R	134342	134555	MP1	4.03959	0.125064	3.69127	0.186024	3.91207	0.120999	4.08238	0.0441288	57.0928	6.87859	40.5466	7.19163	50.2837	6.2831	59.3252	2.63487	0.040936	0.305784	0.3483	0.1703	0.1034	0.09669	0	0	0	0	1	0	0	0	Female, Ber only
S60006_SI	3R	27439657	27439939	Med	2.70565	0.0616782	1.89081	0.299661	2.51234	0.10644	2.55864	0.14931	14.9833	0.938662	6.81368	1.85286	12.3858	1.29939	13.0129	1.88984	0.00751929	0.90697	0.8148	0.0463	0.1773	0.1658	0	0	0	0	1	0	0	0	Female, Ber only
S35691_SI	2R	5805443	5805858	Mef2	2.86395	0.299063	2.26114	0.0306617	2.81839	0.26273	3.01979	0.103219	18.0398	5.07124	9.59702	0.291893	17.1902	4.52422	20.5602	2.13849	0.0350854	0.496559	0.6028	0.2014	0.1732	0.162	0	0	0	0	1	0	0	0	Female, Ber only
F51009_SI	3R	10999703	11000065	Mf	4.73597	0.507276	3.94492	0.283747	4.9432	0.0564324	5.08419	0.0594173	123.312	54.8677	53.0055	13.8794	140.385	7.92341	161.64	9.75823	0.0140046	0.693675	0.791	0.141	0.1909	0.1786	0	0	0	0	1	0	0	0	Female, Ber only
F51011_SI	3R	11001677	11002015	Mf	5.78958	0.0594096	5.4086	0.151159	5.88119	0.120827	6.13519	0.0147437	327.256	19.1278	224.978	32.6006	360.219	44.0969	461.858	6.83792	0.0150603	0.0757273	0.381	0.254	0.09313	0.08711	0	0	0	0	1	0	0	0	Female, Ber only
F51012_SI	3R	11002086	11002155	Mf	6.39572	0.275172	5.8988	0.13482	6.48044	0.127869	6.71646	0.117904	613.694	153.87	366.764	47.7726	656.178	81.1594	829.713	97.3117	0.0243188	0.263184	0.4969	0.236	0.1327	0.1241	0	0	0	0	1	0	0	0	Female, Ber only
S51007_SI	3R	10998322	10998552	Mf	5.75589	0.121403	5.27124	0.0560998	5.64769	0.0444254	5.80168	0.0465561	317.611	38.8205	194.86	10.7556	283.849	12.8284	331.093	15.2043	0.000122417	0.0975646	0.4846	0.154	0.06043	0.05652	0	0	0	0	1	0	0	0	Female, Ber only
S51013_SI	3R	11004002	11004211	Mf	6.2058	0.227958	5.42346	0.121565	6.30321	0.0571839	6.50128	0.0738996	504.148	112.462	227.76	26.934	547.002	31.7622	667.189	48.2447	7.98081e-05	0.169377	0.7823	0.1981	0.09265	0.08666	0	0	0	0	1	0	0	0	Female, Ber only
S19939_SI	X	20913516	20913674	Mgstl	3.36215	0.0808283	2.45912	0.596252	3.67783	0.126821	3.06777	0.242806	28.9146	2.37206	13.2614	8.49178	39.7967	4.94747	21.8988	4.90555	0.0215234	0.0921186	0.903	-0.6101	0.2356	0.2204	0	0	0	0	1	0	0	0	Female, Ber only
S8569_SI	2L	16788021	16788766	Mhc	7.16816	0.103499	6.93588	0.0843552	7.16208	0.102563	7.16522	0.0291147	1302.15	136.994	1030.96	86.1443	1294.69	132.801	1294.02	37.5437	0.0309783	0.984402	0.2323	0.003146	0.06505	0.06085	0	0	0	0	1	0	0	0	Female, Ber only
F10448_SI	2L	21287391	21287994	Mio	3.42668	0.131119	3.17825	0.104343	3.26955	0.093502	3.28559	0.0551762	30.9479	3.94237	24.0933	2.56731	26.3852	2.44216	26.7518	1.47073	0.04625	0.925937	0.2484	0.01604	0.07572	0.07083	0	0	0	0	1	0	0	0	Female, Ber only
S28512_SI	3L	16558709	16558967	Mipp1	3.34974	0.161847	2.81408	0.192936	3.41394	0.128533	3.81105	0.198685	28.7508	4.80436	16.8884	3.31195	30.5691	3.79721	45.8176	9.55717	0.016214	0.051606	0.5357	0.3971	0.1327	0.1241	0	0	0	0	1	0	0	0	Female, Ber only
S58024_SI	3R	23483285	23483677	Mlc1	6.91476	0.0975304	6.47811	0.0535488	6.65084	0.0796008	6.62952	0.0692912	1010.18	96.4772	651.355	34.4635	775.28	62.0895	758.314	51.4567	9.77329e-05	0.847695	0.4366	-0.02132	0.05299	0.04956	0	0	0	0	1	0	0	0	Female, Ber only
S58025_SI	3R	23483789	23483835	Mlc1	7.13872	0.252038	6.61018	0.0888158	7.09049	0.122835	7.27901	0.0641539	1285.49	300.623	744.549	64.9987	1207.32	148.793	1451.53	91.8428	0.00552325	0.281474	0.5285	0.1885	0.1096	0.1025	0	0	0	0	1	0	0	0	Female, Ber only
S58026_SI	3R	23484191	23484277	Mlc1	6.79388	0.211939	6.25497	0.0731257	6.73403	0.0622044	7.04972	0.0774265	905.233	178.987	521.533	38.6316	841.752	52.7266	1154.85	90.4646	0.0256676	0.162439	0.5389	0.3157	0.1454	0.1361	0	0	0	0	1	0	0	0	Female, Ber only
[truncated: 8,724 more rows]

## Sheet: Supplemental Table 2- B
Gene	Location	CSBer_wtsexbias_fem_05	CSBer_wtsexbias_mal_05	CSBer_wtsexbias_malfem_05	CSBer_wtsexbias_femmal_05	Ber_only_wtsexbias_fem_05	Ber_only_wtsexbias_mal_05	CS_only_wtsexbias_fem_05	CS_only_wtsexbias_mal_05	sex_bias
[truncated: 4,288 more rows]
