# Supplementary material for: Sex Differences in Drosophila Somatic Gene Expression: Variation and Regulation by doublesex
Source: G3 (Bethesda). 2016 Apr 19;6(7):1799–808. doi: 10.1534/g3.116.027961 (PMC4938635; doi:10.1534/g3.116.027961)
Supplement: Supplemental Material [file supp_g3.116.027961_Supplemental_Table_3.xlsx]

## Sheet: README
Supplemental Table 3 (A-D): Exons (A) with patterns of sex-differential expression in wild type and in female to dsxD pseudomale comparisons (FDR < 0.05). A gene level summary is provided in sheet B. Exons (C) with patterns of sex-differential expression in wild type, in female to dsxD pseudomale, and dsx null comparisons (FDR < 0.05). A gene level summary is provided in sheet D. If sex bias cate…
Column	Description
Fusion_ID	Unique identifier for an exonic region. F indicates that the unique genome region spans overlapping alternative exons. S indicates only a single exon corresponds to the region.
Location	The location of the corresponding gene model/s (FB5.30)
CHROM	The chromosome arm
START	The start position of the exonic region corresponding to the fusion ID (FB5.30)
END	The end position position of the exonic region corresponding to the fusion ID (FB5.30)
Gene	The gene symbol (FB5.30)
AH_BerF_mean_logrpkm	8-24 hour adult head wild type Berlin female mean ln(RPKM)
AH_BerF_SD_logrpkm	8-24 hour adult head wild type Berlin female standard deviation of the ln(RPKM)
AH_BerM_mean_logrpkm	8-24 hour adult head wild type Berlin male mean ln(RPKM)
AH_BerM_SD_logrpkm	8-24 hour adult head wild type Berlin male standard deviation of the ln(RPKM)
AH_CSM_mean_logrpkm	8-24 hour adult head wild type Canton S male mean ln(RPKM)
AH_CSM_SD_logrpkm	8-24 hour adult head wild type Canton S male standard deviation of the ln(RPKM)
AH_CSFemale_mean_logrpkm	8-24 hour adult head wild type Canton S female mean ln(RPKM)
AH_CSFemale_SD_logrpkm	8-24 hour adult head wild type Canton S female standard deviation of the ln(RPKM)
AH_dsxNullF_mean_logrpkm	8-24 hour adult head of females null for dsx mean ln(RPKM)
AH_dsxNullF_sd_logrpkm	8-24 hour adult head of females null for dsx standard deviation ln(RPKM)
AH_dsxNullM_mean_logrpkm	8-24 hour adult head of males null for dsx mean ln(RPKM)
AH_dsxNullM_sd_logrpkm	8-24 hour adult head of males null for dsx standard deviation ln(RPKM)
AH_dsxD_mean_logrpkm	8-24 hour adult head of dsxD pseudomales mean ln(RPKM)
AH_dsxD_sd_logrpkm	8-24 hour adult head of dsxD pseudomales standard deviation ln(RPKM)
AH_BerF_mean_rpkm	8-24 hour adult head wild type Berlin female mean RPKM
AH_BerF_SD_rpkm	8-24 hour adult head wild type Berlin female standard deviation of the RPKM
AH_BerM_mean_rpkm	8-24 hour adult head wild type Berlin male mean RPKM
AH_BerM_SD_rpkm	8-24 hour adult head wild type Berlin male standard deviation of the RPKM
AH_CSM_mean_rpkm	8-24 hour adult head wild type Canton S male mean RPKM
AH_CSM_SD_rpkm	8-24 hour adult head wild type Canton S male standard deviation of the RPKM
AH_CSFemale_mean_rpkm	8-24 hour adult head wild type Canton S female mean RPKM
AH_CSFemale_SD_rpkm	8-24 hour adult head wild type Canton S female standard deviation of the RPKM
AH_dsxNullF_mean_rpkm	8-24 hour adult head of females null for dsx mean RPKM
AH_dsxNullF_sd_rpkm	8-24 hour adult head of females null for dsx standard deviation RPKM
AH_dsxNullM_mean_rpkm	8-24 hour adult head of males null for dsx mean RPKM
AH_dsxNullM_sd_rpkm	8-24 hour adult head of males null for dsx standard deviation RPKM
AH_dsxD_mean_rpkm	8-24 hour adult head of dsxD pseudomales mean RPKM
AH_dsxD_sd_rpkm	8-24 hour adult head of dsxD pseudomales standard deviation RPKM
fdr_p_contrast_AH_CSFemale-AH_CS	FDR adjusted P-value of contrast adult head Canton S female to adult head Canton S male
fdr_p_contrast_AH_BerF-AH_BerM	FDR adjusted P-value of contrast adult head Berlin female to adult head Berlin male
fdr_p_contrast_AH_CSFemale-AH_dsxD	FDR adjusted P-value of contrast adult head Canton S female to adult head dsxD pseudomale
fdr_p_contrast_AH_BerF-AH_dsxD	FDR adjusted P-value of contrast adult head Berlin female to adult head dsxD pseudomale
fdr_p_contrast_AH_CSFemale-AH_dsxNullF	FDR adjusted P-value of contrast adult head Canton S female to adult head dsx null female
fdr_p_contrast_AH_CS-AH_dsxNullM	FDR adjusted P-value of contrast adult head Canton S male to adult head dsx null male
fdr_p_contrast_AH_BerF-AH_dsxNullF	FDR adjusted P-value of contrast adult head Berlin female to adult head dsx null female
fdr_p_contrast_AH_BerM-AH_dsxNullM	FDR adjusted P-value of contrast adult head Berlin male to adult head dsx null male
con_est_AH_BerF_AH_BerM	Estimated expression difference for contrast adult head Berlin female to adult head Berlin male
con_est_AH_CSF_AH_CSM	Estimated expression difference for contrast adult head Canton S female to adult head Canton S male
con_est_AH_CSFemale_AH_dsxNullF	Estimated expression difference for contrast adult head Canton S female to adult head dsx null female
con_est_AH_CS_AH_dsxNullM	Estimated expression difference for contrast adult head Canton S male to adult head dsx null male
con_est_AH_BerF_AH_dsxNullF	Estimated expression difference for contrast adult head Berlin female to adult head dsx null female
con_est_AH_BerM_AH_dsxNullM	Estimated expression difference for contrast adult head Berlin male to adult head dsx null male
con_est_AH_BerF_AH_dsxD	Estimated expression difference expression difference for contrast adult head Berlin female to adult head dsxD pseudomale
con_est_AH_CSFemale_AH_dsxD	Estimated expression difference expression difference for contrast adult head Canton S female to adult head dsxD pseudomale
con_stderr_AH_BerF_AH_BerM	Standard Error for contrast adult head Berlin female to adult head Berlin male
con_stderr_AH_CSF_AH_CSM	Standard Error for contrast adult head Canton S female to adult head Canton S male
con_stderr_AH_CSFemale_AH_dsxNul	Standard Error for contrast adult head Canton S female to adult head dsx null female
con_stderr_AH_CS_AH_dsxNullM	Standard Error for contrast adult head Canton S male to adult head dsx null male
con_stderr_AH_BerF_AH_dsxNullF	Standard Error for contrast adult head Berlin female to adult head dsx null female
con_stderr_AH_BerM_AH_dsxNullM	Standard Error for contrast adult head Berlin male to adult head dsx null male
con_stderr_AH_BerF_AH_dsxD	Standard Error for contrast adult head Berlin female to adult head dsxD pseudomale
con_stderr_AH_CSFemale_AH_dsxD	Standard Error for contrast adult head Canton S female to adult head dsxD pseudomale
CSBer_DSXtarget_fem_05	Sex bias test and female to pseudomale test are significant at FDR < .05 for Canton S and for Berlin: = 1 (female biased in both strains), else =0
CSBer_DSXtarget_mal_05	Sex bias test and female to pseudomale test are significant at FDR < .05 for Canton S and for Berlin: = 1 (male biased in both strains), else =0
CSBer_DSXtarget_malfem_05	Sex bias test and female to pseudomale test are significant at FDR < .05 for Canton S and for Berlin: =1 (opposing bias in each strain with Berlin female and Canton S male biased), else =0
CSBer_DSXtarget_femmal_05	Sex bias test and female to pseudomale test are significant at FDR < .05 for Canton S and for Berlin: =1 (opposing bias in each strain with Berlin male and Canton S female biased), else =0
Ber_only_DSXtarget_fem_05	Sex bias test and female to pseudomale test are significant at FDR < .05 for only Berlin and not for Canton S: = 1 (female biased), else =0
Ber_only_DSXtarget_mal_05	Sex bias test and female to pseudomale test are significant at FDR < .05 for only Berlin and not for Canton S: = 1 (male biased), else =0
CS_only_DSXtarget_fem_05	Sex bias test and female to pseudomale test are significant at FDR < .05 for only Canton S and not for Berlin S: = 1 (female biased), else =0
CS_only_DSXtarget_mal_05	Sex bias test and female to pseudomale test are significant at FDR < .05 for only Canton S and not for Berlin S: = 1 (male biased), else =0
CSBer_wtdsxDnull_fem_05	Sex bias test in the wild type strains, female to pseudomale test, and at least one dsx Null test are significant at FDR < .05 for Canton S and for Berlin: = 1 (female biased in both strains), else =0
CSBer_wtdsxDnull_mal_05	Sex bias test in the wild type strains, female to pseudomale test, and at least one dsx Null test are significant at FDR < .05 for Canton S and for Berlin: = 1 (male biased in both strains), else =0
CSBer_wtdsxDnull_malfem_05	Sex bias test in the wild type strains, female to pseudomale test, and at least one dsx Null test are significant at FDR < .05 for Canton S and for Berlin: =1 (opposing bias in each strain with Berlin female and Canton S male biased), else =0
CSBer_wtdsxDnull_femmal_05	Sex bias test in the wild type strains, female to pseudomale test, and at least one dsx Null test are significant at FDR < .05 for Canton S and for Berlin: =1 (opposing bias in each strain with Berlin male and Canton S female biased), else =0
Ber_only_wtdsxDnull_fem_05	Sex bias test in the wild type strains, female to pseudomale test, and at least one dsx Null test are significant at FDR < .05 for only Berlin and not for Canton S: = 1 (female biased), else =0
Ber_only_wtdsxDnull_mal_05	Sex bias test in the wild type strains, female to pseudomale test, and at least one dsx Null test are significant at FDR < .05 for only Berlin and not for Canton S: = 1 (male biased), else =0
CS_only_wtdsxDnull_fem_05	Sex bias test in the wild type strains, female to pseudomale test, and at least one dsx Null test are significant at FDR < .05 for only Canton S and not for Berlin S: = 1 (female biased), else =0
CS_only_wtdsxDnull_mal_05	Sex bias test and female to pseudomale test are significant at FDR < .05 for only Canton S and not for Berlin S: = 1 (male biased), else =0
sex_bias	The direction of sex differential expression Female (Female-biased) or Male (Male-biased) in CS and Ber, in CS only or in Ber only. For gene level information, this column is set to mixed when different exons of a gene belong to different sex bias categories.

## Sheet: Supplemental Table 3- A
Fusion_ID	CHROM	START	END	Gene	AH_BerF_mean_logrpkm	AH_BerF_SD_logrpkm	AH_BerM_mean_logrpkm	AH_BerM_SD_logrpkm	AH_CSM_mean_logrpkm	AH_CSM_SD_logrpkm	AH_CSFemale_mean_logrpkm	AH_CSFemale_SD_logrpkm	AH_dsxD_mean_logrpkm	AH_dsxD_sd_logrpkm	AH_BerF_mean_rpkm	AH_BerF_SD_rpkm	AH_BerM_mean_rpkm	AH_BerM_SD_rpkm	AH_CSM_mean_rpkm	AH_CSM_SD_rpkm	AH_CSFemale_mean_rpkm	AH_CSFemale_SD_rpkm	AH_dsxD_mean_rpkm	AH_dsxD_sd_rpkm	fdr_p_contrast_AH_BerF-AH_BerM	fdr_p_contrast_AH_CSFemale-AH_CS	fdr_p_contrast_AH_CSFemale-AH_dsxD	fdr_p_contrast_AH_BerF-AH_dsxD	con_est_AH_BerF_AH_BerM	con_est_AH_CSF_AH_CSM	con_est_AH_BerF_AH_dsxD	con_est_AH_CSFemale_AH_dsxD	con_stderr_AH_BerF_AH_BerM	con_stderr_AH_CSF_AH_CSM	con_stderr_AH_BerF_AH_dsxD	con_stderr_AH_CSFemale_AH_dsxD	CSBer_DSXtarget_fem_05	CSBer_DSXtarget_mal_05	CSBer_DSXtarget_malfem_05	CSBer_DSXtarget_femmal_05	Ber_only_DSXtarget_fem_05	Ber_only_DSXtarget_mal_05	CS_only_DSXtarget_fem_05	CS_only_DSXtarget_mal_05	sex_bias
S16958_SI	X	14795985	14796976	CG9512	6.56559	0.0910169	6.07744	0.0493404	6.07397	0.0994624	5.82529	0.0729658	6.2275	0.101165	712.214	65.8394	436.269	21.8215	436.014	43.2585	339.355	24.2845	508.188	49.9815	0.000466914	0.0256756	0.00197759	0.0064245	0.4881	-0.2487	0.3381	-0.4022	0.07175	0.06712	0.07175	0.07175	0	0	1	0	0	0	0	0	CS Male and Ber Female
S23510_SI	3L	6145150	6145686	Acp65Aa	2.42004	0.236437	0.799706	0.463166	1.52832	0.288923	2.07849	0.211928	1.53625	0.116543	11.4483	2.52141	2.37935	1.00122	4.76126	1.43814	8.11734	1.81034	4.66817	0.542133	0.00066222	0.154963	0.193164	0.0320845	1.6203	0.5502	0.8838	0.5422	0.2493	0.2332	0.2493	0.2493	0	0	0	0	1	0	0	0	Female, Ber only
S5111_SI	2L	9390246	9391679	Aldh	6.30037	0.0647017	6.06576	0.0515216	6.22369	0.111421	6.07526	0.0078426	5.91209	0.0393064	545.539	35.7618	431.233	22.5199	506.892	55.698	434.972	3.41207	369.669	14.4157	0.0192878	0.107793	0.097888	0.000679858	0.2346	-0.1484	0.3883	0.1632	0.05995	0.05608	0.05995	0.05995	0	0	0	0	1	0	0	0	Female, Ber only
S35007_SI	2R	4928060	4929316	Ance-4	2.16356	0.264884	1.08237	0.238512	2.51337	0.044818	2.42683	0.0520229	1.61832	0.110287	8.91708	2.50758	3.00535	0.662483	12.3558	0.554864	11.3332	0.597274	5.06474	0.544428	0.000171854	0.751122	0.00162714	0.0200903	1.0812	-0.08654	0.5452	0.8085	0.1404	0.1313	0.1404	0.1404	0	0	0	0	1	0	0	0	Female, Ber only
F51078_SI	3R	11053327	11055161	Art3	1.8644	0.039897	1.50046	0.0878727	1.4518	0.145178	1.51176	0.0470445	1.50491	0.132558	6.45547	0.256374	4.4951	0.385336	4.3034	0.589768	4.53807	0.213594	4.53076	0.619289	0.0340776	0.769476	0.98002	0.0361744	0.3639	0.05996	0.3595	0.006855	0.1039	0.09722	0.1039	0.1039	0	0	0	0	1	0	0	0	Female, Ber only
S2001_SI	2L	3698827	3699091	CG10031	4.51717	0.102159	4.14731	0.169288	4.44473	0.0753886	4.15131	0.0758886	3.90961	0.0612524	91.8988	9.56275	63.8823	11.1082	85.3589	6.43945	63.6399	4.88457	49.9425	3.11074	0.0121112	0.029668	0.0912403	0.00038262	0.3699	-0.2934	0.6076	0.2417	0.08709	0.08147	0.08709	0.08709	0	0	0	0	1	0	0	0	Female, Ber only
S42832_SI	2R	17518378	17518766	CG10080	2.62954	0.0671815	1.93995	0.259141	2.19278	0.173164	2.28766	0.0494136	2.0386	0.171547	13.8881	0.924915	7.11138	1.76432	9.05805	1.49024	9.85984	0.483813	7.75291	1.25859	0.00788558	0.745806	0.343149	0.0194184	0.6896	0.09488	0.5909	0.2491	0.1512	0.1414	0.1512	0.1512	0	0	0	0	1	0	0	0	Female, Ber only
S55508_SI	3R	19505106	19505399	CG10157	4.25546	0.0738511	3.88845	0.161065	4.26384	0.0708689	4.22674	0.139544	3.97981	0.0235245	70.6159	5.09945	49.2648	8.09047	71.2136	4.87543	68.9302	9.30214	53.5168	1.26231	0.00626355	0.81481	0.0528281	0.031754	0.367	-0.0371	0.2757	0.2469	0.07758	0.07257	0.07758	0.07758	0	0	0	0	1	0	0	0	Female, Ber only
S26804_SI	3L	12520902	12522348	CG10627	2.43649	0.116397	1.96698	0.0371829	2.30549	0.0492988	2.41213	0.108026	2.14385	0.18524	11.4835	1.29235	7.15237	0.268195	10.0382	0.494796	11.2003	1.17004	8.62704	1.51506	0.00255602	0.468316	0.0600607	0.0410303	0.4695	0.1066	0.2926	0.2683	0.08688	0.08127	0.08688	0.08688	0	0	0	0	1	0	0	0	Female, Ber only
S23049_SI	3L	5133940	5134342	CG10672	3.28451	0.0571235	2.77711	0.0558395	3.50306	0.277229	3.06622	0.151694	2.8267	0.178885	26.7252	1.54482	16.0893	0.904233	34.1195	8.49016	21.6239	3.22083	17.0676	2.97542	0.0215566	0.0329557	0.290999	0.0362638	0.5074	-0.4368	0.4578	0.2395	0.1324	0.1239	0.1324	0.1324	0	0	0	0	1	0	0	0	Female, Ber only
S3469_SI	2L	6558418	6558591	CG11015	6.03198	0.131167	5.6076	0.0982064	6.15508	0.0930478	5.94555	0.0269198	5.77303	0.117548	418.957	55.7729	273.377	27.3736	472.629	43.5349	382.144	10.3658	323.024	39.1133	0.00284236	0.0871941	0.195845	0.0483798	0.4244	-0.2095	0.2589	0.1725	0.07973	0.07458	0.07973	0.07973	0	0	0	0	1	0	0	0	Female, Ber only
S59640_SI	3R	26702806	26703719	CG12071	3.57525	0.0405812	3.36091	0.0831205	3.65344	0.0244495	3.21507	0.0789825	3.26581	0.159938	35.7231	1.44073	28.881	2.36181	38.616	0.952842	24.9569	1.96904	26.4307	4.36706	0.0489694	0.000340911	0.703852	0.00674771	0.2143	-0.4384	0.3094	-0.05073	0.06617	0.0619	0.06617	0.06617	0	0	0	0	1	0	0	0	Female, Ber only
S14243_SI	X	8361476	8363040	CG12116	5.07347	0.10736	4.27507	0.0638209	4.29527	0.0582471	4.20527	0.0275041	4.21509	0.0773619	160.348	17.4291	71.982	4.55569	73.4453	4.24869	67.0559	1.83318	67.8367	5.33323	3.56031e-06	0.404792	0.952853	1.90303e-06	0.7984	-0.09	0.8584	-0.00981	0.06525	0.06104	0.06525	0.06525	0	0	0	0	1	0	0	0	Female, Ber only
S36556_SI	2R	7245405	7245776	CG12384	3.64364	0.189401	3.08127	0.244857	3.68862	0.165278	3.46454	0.0853606	3.08776	0.263954	38.6953	7.44168	22.2441	5.76708	40.3816	6.19368	32.0389	2.70529	22.42	5.51911	0.0189835	0.334668	0.110247	0.0201894	0.5624	-0.2241	0.5559	0.3768	0.1433	0.134	0.1433	0.1433	0	0	0	0	1	0	0	0	Female, Ber only
S28618_SI	3L	16718610	16719154	CG13026	2.77692	0.344245	1.94039	0.198908	2.56914	0.166274	2.47059	0.32698	1.78632	0.446139	16.7501	6.16671	7.0536	1.39577	13.194	2.27656	12.2337	3.65136	6.40082	3.06988	0.0258001	0.833087	0.0650926	0.0100463	0.8365	-0.09855	0.9906	0.6843	0.226	0.2114	0.226	0.226	0	0	0	0	1	0	0	0	Female, Ber only
S4783_SI	2L	8510527	8511844	CG13096	2.03484	0.112203	1.22769	0.19768	1.28245	0.250489	1.64171	0.0429888	1.57682	0.139321	7.68251	0.833066	3.45955	0.716073	3.68636	0.845425	5.16714	0.221139	4.87172	0.702586	0.000954924	0.0728275	0.820301	0.0336661	0.8072	0.3593	0.458	0.06488	0.1305	0.122	0.1305	0.1305	0	0	0	0	1	0	0	0	Female, Ber only
S42112_SI	2R	16413832	16414331	CG13422	5.44396	0.25741	4.85437	0.110044	4.18496	0.132563	4.67077	0.285594	4.24966	0.151391	236.739	64.4969	128.818	14.1719	66.1432	9.3106	109.668	30.4553	70.6202	10.734	0.0127216	0.0255064	0.0668751	7.29085e-05	0.5896	0.4858	1.1943	0.4211	0.14	0.131	0.14	0.14	0	0	0	0	1	0	0	0	Female, Ber only
F55853_SI	3R	19939765	19941893	CG13607	2.98431	0.189372	2.49045	0.146263	2.91609	0.0848523	2.747	0.150764	2.40905	0.0803887	20.0176	3.95235	12.1506	1.70361	18.5194	1.59746	15.7175	2.45868	11.1477	0.914938	0.0057405	0.307807	0.0462236	0.00202581	0.4939	-0.1691	0.5753	0.338	0.103	0.09634	0.103	0.103	0	0	0	0	1	0	0	0	Female, Ber only
S23015_SI	3L	4896990	4898470	CG13705	1.31043	0.434296	0.352759	0.367307	-0.0198413	0.1776	0.362031	0.353009	0.223039	0.283178	3.95833	1.81146	1.49113	0.577962	0.992103	0.17818	1.49616	0.51555	1.28382	0.364931	0.0204004	0.341981	0.792915	0.00987056	0.9577	0.3819	1.0874	0.139	0.2473	0.2313	0.2473	0.2473	0	0	0	0	1	0	0	0	Female, Ber only
S4643_SI	2L	8332308	8332911	CG14275	4.43667	0.128495	4.04946	0.17035	4.50457	0.0910065	4.43101	0.0796922	4.10253	0.0761478	84.9544	10.7256	57.9352	10.152	90.7082	8.13196	84.1936	6.67054	60.6117	4.70935	0.0117206	0.659691	0.0288257	0.0264172	0.3872	-0.07356	0.3341	0.3285	0.09069	0.08483	0.09069	0.09069	0	0	0	0	1	0	0	0	Female, Ber only
S16810_SI	X	14157483	14157997	CG1461	4.37627	0.161355	3.98225	0.0171794	4.43795	0.0501976	4.41877	0.0368487	4.04917	0.0315945	80.2446	13.2401	53.6428	0.919369	84.6806	4.19751	83.0314	3.07526	57.3686	1.79603	0.00113998	0.893666	0.00182817	0.0042729	0.394	-0.01918	0.3271	0.3696	0.06522	0.06101	0.06522	0.06522	0	0	0	0	1	0	0	0	Female, Ber only
S48773_SI	3R	6503585	6503793	CG14688	4.16565	0.183742	3.58286	0.106851	4.10569	0.194891	3.85876	0.0704169	3.72783	0.0571748	65.1874	12.5354	36.1128	3.83153	61.5889	12.7011	47.4857	3.39258	41.634	2.3624	0.00705226	0.210228	0.582153	0.034749	0.5828	-0.2469	0.4378	0.1309	0.1255	0.1174	0.1255	0.1255	0	0	0	0	1	0	0	0	Female, Ber only
S48774_SI	3R	6504069	6504726	CG14688	4.22667	0.0694768	3.84658	0.0539164	4.08522	0.086834	3.9045	0.0783556	3.92166	0.0502067	68.6002	4.85017	46.8783	2.56264	59.6223	5.11769	49.7282	3.9583	50.5263	2.49916	0.00121626	0.0636771	0.910135	0.00566106	0.3801	-0.1807	0.305	-0.01716	0.06347	0.05937	0.06347	0.06347	0	0	0	0	1	0	0	0	Female, Ber only
S40963_SI	2R	14277612	14277752	CG15065	6.44273	0.18735	5.73017	0.0205915	5.69132	0.100907	5.9476	0.0850344	5.62434	0.148735	635.263	112.939	308.067	6.37679	297.42	30.0193	383.772	33.3735	279.18	42.7242	0.000139375	0.0643462	0.0304766	4.39948e-05	0.7126	0.2563	0.8184	0.3233	0.09023	0.08441	0.09023	0.09023	0	0	0	0	1	0	0	0	Female, Ber only
S7653_SI	2L	14108057	14109140	CG15293	5.66476	0.0805581	5.32664	0.102329	5.45354	0.0926666	5.58572	0.0788789	5.37918	0.0648542	289.146	23.3991	206.458	20.847	234.352	22.3452	267.144	21.0196	217.146	13.8888	0.00260604	0.176303	0.045572	0.00797663	0.3381	0.1322	0.2856	0.2065	0.06274	0.05869	0.06274	0.06274	0	0	0	0	1	0	0	0	Female, Ber only
S5242_SI	2L	9651492	9653760	CG15828	3.72905	0.075598	3.34542	0.0999775	3.10135	0.121592	3.64682	0.0188042	3.3859	0.0883249	41.7188	3.14283	28.4689	2.91679	22.3505	2.68623	38.357	0.71808	29.6223	2.65756	0.00789783	0.000402684	0.0590609	0.0153381	0.3836	0.5455	0.3432	0.2609	0.08414	0.07871	0.08414	0.08414	0	0	0	0	1	0	0	0	Female, Ber only
S5245_SI	2L	9654194	9654753	CG15828	4.01648	0.0235319	3.44278	0.145109	3.5992	0.105545	3.77553	0.0498659	3.61312	0.121084	55.5157	1.30767	31.4942	4.5698	36.7215	3.85217	43.6567	2.17172	37.2614	4.4384	0.000139224	0.115226	0.179812	0.00210527	0.5737	0.1763	0.4034	0.1624	0.07263	0.06794	0.07263	0.07263	0	0	0	0	1	0	0	0	Female, Ber only
S5246_SI	2L	9654811	9655011	CG15828	4.18589	0.138071	3.60748	0.108688	3.81921	0.150604	4.0293	0.125069	3.84213	0.122197	66.1812	9.46418	37.0176	3.99434	45.9476	6.65771	56.5147	7.03656	46.8582	5.74849	0.00213429	0.198582	0.295734	0.0454603	0.5784	0.2101	0.3438	0.1872	0.1044	0.09762	0.1044	0.1044	0	0	0	0	1	0	0	0	Female, Ber only
S5247_SI	2L	9655079	9655769	CG15828	4.1719	0.089586	3.37067	0.15014	3.88282	0.0907907	3.85854	0.0240123	3.80204	0.05039	65.0105	5.7472	29.3166	4.37163	48.7101	4.3666	47.405	1.13333	44.8298	2.22553	1.08573e-05	0.880843	0.707487	0.00458017	0.8012	-0.02429	0.3699	0.0565	0.07451	0.0697	0.07451	0.07451	0	0	0	0	1	0	0	0	Female, Ber only
S5248_SI	2L	9655851	9656026	CG15828	4.24282	0.159084	3.43372	0.181592	3.99749	0.0847175	3.741	0.0894002	3.72469	0.260493	70.1861	10.9488	31.3226	5.39254	54.6087	4.66548	42.2534	3.81425	42.4489	11.742	0.000414704	0.158626	0.956496	0.0095321	0.8091	-0.2565	0.5181	0.01631	0.1172	0.1096	0.1172	0.1172	0	0	0	0	1	0	0	0	Female, Ber only
S1989_SI	2L	3692138	3692355	CG16704	5.22295	0.121077	4.71882	0.130727	5.06437	0.101673	5.01245	0.0765062	4.6539	0.171195	186.372	21.9118	112.666	14.3819	158.891	16.0053	150.57	11.7318	106.005	17.6498	0.00366642	0.791636	0.0277309	0.0015562	0.5041	-0.05192	0.5691	0.3586	0.09823	0.09188	0.09823	0.09823	0	0	0	0	1	0	0	0	Female, Ber only
S1990_SI	2L	3692471	3692588	CG16704	5.67867	0.140986	5.20147	0.228593	5.28466	0.0493309	5.21755	0.107959	4.93119	0.221018	294.48	40.7153	184.749	42.6319	197.468	9.79889	185.214	20.5714	140.771	30.1479	0.0277753	0.798731	0.189917	0.00171639	0.4772	-0.06711	0.7475	0.2864	0.1308	0.1223	0.1308	0.1308	0	0	0	0	1	0	0	0	Female, Ber only
S1997_SI	2L	3696240	3696471	CG16712	7.00573	0.193955	6.4286	0.110619	6.214	0.0774501	6.46425	0.111337	6.24612	0.0457572	1116.42	206.371	621.874	70.1595	500.82	38.6176	644.397	69.9399	516.37	23.7243	0.00124778	0.092282	0.175512	0.000145311	0.5771	0.2502	0.7596	0.2181	0.09669	0.09045	0.09669	0.09669	0	0	0	0	1	0	0	0	Female, Ber only
S1998_SI	2L	3696532	3696661	CG16712	7.00456	0.0576036	6.41454	0.130604	6.40048	0.0904667	6.66581	0.110399	6.11029	0.0804097	1102.86	63.3321	614.22	82.8386	603.989	54.7622	788.225	84.1041	451.442	36.4595	0.000553519	0.0517481	0.000871435	1.87556e-05	0.59	0.2653	0.8943	0.5555	0.08869	0.08296	0.08869	0.08869	0	0	0	0	1	0	0	0	Female, Ber only
S6315_SI	2L	10972580	10973339	CG16743	3.77355	0.0860049	3.06319	0.249046	3.19847	0.109876	3.03852	0.101801	3.00138	0.19906	43.6406	3.67759	21.861	5.76014	24.6059	2.68702	20.9478	2.19003	20.3878	4.21352	0.00255602	0.473009	0.905678	0.00140584	0.7104	-0.16	0.7722	0.03714	0.1315	0.123	0.1315	0.1315	0	0	0	0	1	0	0	0	Female, Ber only
S16399_SI	X	13302321	13302607	CG1681	3.83507	0.266489	3.36743	0.0416229	3.82143	0.0632157	3.73476	0.0215515	3.4321	0.122909	47.3476	11.621	29.0205	1.20266	45.7378	2.88515	41.8844	0.908155	31.0981	3.83343	0.0126918	0.674028	0.0972477	0.0285027	0.4676	-0.08667	0.403	0.3027	0.111	0.1038	0.111	0.111	0	0	0	0	1	0	0	0	Female, Ber only
S41719_SI	2R	15388221	15388364	CG16926	5.38304	0.101734	4.62418	0.13901	4.25624	0.127055	4.59155	0.0662154	4.38015	0.107264	218.447	22.6699	102.56	13.6834	70.9564	8.50293	98.7901	6.41547	80.1519	8.39525	0.000348937	0.042912	0.244888	3.51237e-05	0.7589	0.3353	1.0029	0.2114	0.1075	0.1005	0.1075	0.1075	0	0	0	0	1	0	0	0	Female, Ber only
S41720_SI	2R	15388434	15388801	CG16926	5.53976	0.156691	4.98045	0.059979	4.68752	0.0456355	4.76897	0.0755439	4.64337	0.182753	256.655	38.6182	145.716	8.85659	108.668	4.95315	118.023	8.93709	105.013	18.1022	0.000465556	0.574782	0.384987	9.56635e-06	0.5593	0.08145	0.8964	0.1256	0.08218	0.07687	0.08218	0.08218	0	0	0	0	1	0	0	0	Female, Ber only
S33794_SI	2R	3283300	3283453	CG1707	4.11493	0.0579707	3.34244	0.162091	3.93706	0.0965453	3.82882	0.0792295	3.72231	0.213619	61.3171	3.60183	28.5393	4.69176	51.4467	4.95464	46.105	3.68684	42.0035	9.1726	0.000206865	0.545512	0.5845	0.0217504	0.7725	-0.1082	0.3926	0.1065	0.1026	0.096	0.1026	0.1026	0	0	0	0	1	0	0	0	Female, Ber only
S53931_SI	3R	16644431	16644646	CG17270	2.67983	0.0624505	2.3698	0.0188205	2.80565	0.0983871	2.61102	0.0304568	2.42897	0.103816	14.6018	0.926356	10.6965	0.202274	16.5985	1.65144	13.6171	0.412896	11.3877	1.17076	0.00139998	0.0184848	0.0365659	0.00606144	0.31	-0.1946	0.2509	0.1821	0.05275	0.04934	0.05275	0.05275	0	0	0	0	1	0	0	0	Female, Ber only
F24661_SI	3L	8348244	8349042	CG17352	4.54711	0.174587	4.19945	0.109827	3.73793	0.0672043	3.2619	0.0640211	2.94454	0.0768772	95.3219	16.6217	66.9227	7.53257	42.0822	2.82	26.1349	1.67669	19.0393	1.46434	0.012509	0.000960744	0.0208631	4.23862e-08	0.3477	-0.476	1.6026	0.3174	0.08231	0.077	0.08231	0.08231	0	0	0	0	1	0	0	0	Female, Ber only
S32491_SI	U	1184083	1184301	CG17691	4.71549	0.0363138	4.45301	0.0585355	4.69738	0.123677	4.72216	0.0942988	4.39842	0.117819	111.712	4.0178	85.983	4.99472	110.286	13.4906	112.751	10.9034	81.6925	9.36717	0.0446162	0.886277	0.0153019	0.0171894	0.2625	0.02478	0.3171	0.3237	0.07935	0.07423	0.07935	0.07935	0	0	0	0	1	0	0	0	Female, Ber only
S49083_SI	3R	7069504	7069698	CG17734	4.63749	0.0699831	4.3323	0.13145	4.55303	0.115592	4.58705	0.111943	4.3206	0.0756828	103.455	7.3001	76.5506	9.77337	95.4036	11.2795	98.6182	11.1566	75.379	5.80654	0.0202517	0.834789	0.0400695	0.0164865	0.3052	0.03402	0.3169	0.2665	0.07871	0.07362	0.07871	0.07871	0	0	0	0	1	0	0	0	Female, Ber only
S40953_SI	2R	14272070	14272199	CG18107	5.93208	0.190734	5.36567	0.236244	4.85724	0.0629392	5.04776	0.0437569	5.11428	0.372919	381.356	68.3612	218.112	54.457	128.858	8.00556	155.772	6.76573	173.724	58.0359	0.0276594	0.467866	0.848196	0.00303504	0.5664	0.1905	0.8178	-0.06652	0.1551	0.1451	0.1551	0.1551	0	0	0	0	1	0	0	0	Female, Ber only
S35444_SI	2R	5467957	5468252	CG1814	3.84022	0.00781398	3.40625	0.0878069	3.77772	0.0917716	3.49024	0.12986	3.23814	0.204143	46.5365	0.363882	30.2292	2.63491	43.8569	4.11812	32.9799	4.32929	25.8363	5.132	0.0085509	0.052497	0.112494	0.000892245	0.434	-0.2875	0.6021	0.2521	0.09643	0.0902	0.09643	0.09643	0	0	0	0	1	0	0	0	Female, Ber only
S914_SI	2L	1717598	1717815	CG18317	3.49657	0.170961	3.03744	0.118133	3.54409	0.0596352	3.39577	0.0579263	3.01812	0.257903	33.327	5.74484	20.9486	2.45921	34.6543	2.0696	29.8708	1.72215	20.8886	4.98376	0.0150801	0.428604	0.0412552	0.0118563	0.4591	-0.1483	0.4785	0.3776	0.1123	0.105	0.1123	0.1123	0	0	0	0	1	0	0	0	Female, Ber only
S38272_SI	2R	10055169	10055738	CG18327	2.49312	0.0755836	1.61901	0.189831	1.25531	0.195013	1.47899	0.230622	1.41348	0.106636	12.122	0.913253	5.10815	0.947155	3.56127	0.734737	4.46525	0.995304	4.1255	0.425714	0.00692913	0.484188	0.880684	0.00164131	0.8741	0.2237	1.0796	0.06551	0.1877	0.1756	0.1877	0.1877	0	0	0	0	1	0	0	0	Female, Ber only
S14026_SI	X	7930253	7930667	CG2233	6.64396	0.156219	5.89325	0.153584	6.76537	0.0755639	6.81068	0.121514	6.33881	0.0788366	774.545	124.875	365.475	57.0463	869.13	64.6991	912.011	112.409	567.283	44.0464	8.98132e-05	0.803841	0.00320839	0.0401243	0.7507	0.04531	0.3052	0.4719	0.09017	0.08435	0.09017	0.09017	0	0	0	0	1	0	0	0	Female, Ber only
S36604_SI	2R	7296371	7296936	CG30026	3.86243	0.228305	3.21084	0.351512	2.98989	0.310885	3.57681	0.052851	3.05907	0.206033	48.3835	10.426	25.7667	8.06291	20.6782	7.19493	35.7928	1.8956	21.6014	4.23201	0.0364813	0.0435646	0.095181	0.0119372	0.6516	0.5869	0.8034	0.5177	0.1887	0.1765	0.1887	0.1887	0	0	0	0	1	0	0	0	Female, Ber only
S37260_SI	2R	8324224	8324498	CG30051	2.66502	0.892251	1.19934	0.481447	2.06952	0.117505	1.41753	0.283646	1.17002	1.02789	19.1395	18.2768	3.56052	1.48933	7.96254	0.949419	4.24241	1.25347	4.21618	2.79983	0.0448303	0.369416	0.79458	0.0409005	1.4657	-0.652	1.495	0.2475	0.4436	0.4149	0.4436	0.4436	0	0	0	0	1	0	0	0	Female, Ber only
S50628_SI	3R	10043858	10044462	CG31326	4.06206	0.134336	3.66318	0.141501	4.02348	0.062089	3.88222	0.102651	3.63464	0.142029	58.4483	7.98786	39.2391	5.32581	55.9775	3.5558	48.7044	5.07452	38.1468	5.50758	0.00833857	0.321902	0.0877367	0.00539885	0.3989	-0.1413	0.4274	0.2476	0.08827	0.08257	0.08827	0.08827	0	0	0	0	1	0	0	0	Female, Ber only
S50629_SI	3R	10044525	10045293	CG31326	4.02532	0.105333	3.60705	0.112585	4.09286	0.16693	4.09475	0.0433613	3.71725	0.0817957	56.2043	5.87069	37.0102	4.04287	60.5455	10.224	60.062	2.58747	41.2427	3.36086	0.00438118	0.992804	0.00845559	0.0265842	0.4183	0.001889	0.3081	0.3775	0.08371	0.07831	0.08371	0.08371	0	0	0	0	1	0	0	0	Female, Ber only
S234_SI	2L	141671	142662	CG31974	2.57952	0.0681402	2.32767	0.118791	3.07484	0.0710563	2.74481	0.0733564	2.20939	0.0613212	13.2112	0.891693	10.3031	1.24911	21.6872	1.52421	15.59	1.16508	9.12169	0.566946	0.0366648	0.00546756	0.000256293	0.00398121	0.2519	-0.33	0.3701	0.5354	0.07301	0.0683	0.07301	0.07301	0	0	0	0	1	0	0	0	Female, Ber only
S30266_SI	3L	20294057	20295202	CG32226	2.00221	0.207938	1.51836	0.165196	2.20098	0.179036	2.15508	0.0931975	1.56811	0.107061	7.51035	1.50547	4.60594	0.747631	9.14109	1.59286	8.6534	0.798716	4.81559	0.500145	0.0226639	0.866192	0.00742932	0.0389643	0.4839	-0.0459	0.4341	0.587	0.1275	0.1192	0.1275	0.1275	0	0	0	0	1	0	0	0	Female, Ber only
S12935_SI	X	5388073	5389805	CG3239	3.54123	0.141442	2.64015	0.0798635	2.70906	0.112645	3.21609	0.0369579	3.27275	0.104537	34.7337	4.70034	14.0447	1.09715	15.0868	1.70142	24.9418	0.920979	26.4791	2.7297	5.04927e-06	0.000343035	0.715489	0.0339178	0.9011	0.507	0.2685	-0.05666	0.07659	0.07164	0.07659	0.07659	0	0	0	0	1	0	0	0	Female, Ber only
S14826_SI	X	9767767	9768022	CG32695	3.98932	0.0742147	3.31139	0.199573	3.63411	0.0536497	3.85784	0.067479	3.55905	0.225056	54.1174	4.00975	27.792	5.59903	37.9093	2.06793	47.4359	3.25946	35.7297	8.07843	0.00366963	0.290487	0.174291	0.0477955	0.6779	0.2237	0.4303	0.2988	0.1321	0.1236	0.1321	0.1321	0	0	0	0	1	0	0	0	Female, Ber only
S31415_SI	3L	22857700	22858025	CG33170	2.72658	0.126584	2.20114	0.0514169	2.78789	0.181082	2.73025	0.163998	2.2293	0.0710893	15.3621	1.93285	9.04321	0.461142	16.4502	3.03987	15.4718	2.45298	9.30882	0.648792	0.0125015	0.821247	0.01647	0.0171549	0.5254	-0.05764	0.4973	0.5009	0.1244	0.1164	0.1244	0.1244	0	0	0	0	1	0	0	0	Female, Ber only
S36606_SI	2R	7297595	7297943	CG34054	3.33785	0.0242563	2.7847	0.172202	1.65582	0.171254	2.07586	0.101825	2.58848	0.0942987	28.164	0.678993	16.3602	2.9265	5.29832	0.977315	7.99875	0.805225	13.3493	1.27375	0.00927597	0.0295208	0.0145343	0.0011742	0.5531	0.42	0.7494	-0.5126	0.1245	0.1165	0.1245	0.1245	0	0	0	0	1	0	0	0	Female, Ber only
S43221_SI	2R	18282117	18282320	CG3624	4.57337	0.129136	4.15641	0.144786	4.4014	0.0749613	4.3611	0.00841364	4.27957	0.0767543	97.396	12.0829	64.277	8.91056	81.7384	6.21669	78.3448	0.658043	72.3496	5.4742	0.00238069	0.792092	0.571427	0.0211472	0.417	-0.0403	0.2938	0.08153	0.0764	0.07146	0.0764	0.0764	0	0	0	0	1	0	0	0	Female, Ber only
S11785_SI	X	2065188	2066314	CG3630	4.00525	0.0826194	3.8093	0.0559187	3.68347	0.0947527	3.81563	0.051678	3.56873	0.0459939	55.0087	4.43327	45.1656	2.49257	39.9213	3.90096	45.4463	2.38069	35.4963	1.61116	0.0301137	0.116089	0.00826659	0.000125168	0.196	0.1322	0.4365	0.2469	0.05456	0.05104	0.05456	0.05456	0	0	0	0	1	0	0	0	Female, Ber only
S11762_SI	X	2037560	2038253	CG3835	3.60858	0.142254	3.27163	0.077156	4.17693	0.119088	4.21068	0.0347397	3.23759	0.0498131	37.1697	5.47951	26.4071	2.07401	65.5132	7.82735	67.4293	2.32061	25.4936	1.28532	0.0190894	0.851943	6.91351e-06	0.0110067	0.337	0.03375	0.371	0.9731	0.08594	0.08039	0.08594	0.08594	0	0	0	0	1	0	0	0	Female, Ber only
S13043_SI	X	5597863	5598422	CG4096	2.63533	0.168961	2.28568	0.0530652	2.37463	0.097528	2.53616	0.0859962	2.27426	0.134092	14.0784	2.29987	9.84156	0.520507	10.7866	1.09785	12.6625	1.09655	9.77812	1.27742	0.0310846	0.305628	0.104341	0.0264223	0.3497	0.1615	0.3611	0.2619	0.098	0.09167	0.098	0.098	0	0	0	0	1	0	0	0	Female, Ber only
S11259_SI	X	940257	940593	CG42259	2.69837	0.0501638	1.78505	0.235016	2.02306	0.364322	1.86623	0.0673926	2.02633	0.253665	14.8678	0.735602	6.06827	1.38127	7.90897	2.46833	6.47357	0.42747	7.74657	1.89283	0.00602354	0.656723	0.674145	0.0340275	0.9133	-0.1568	0.672	-0.1601	0.1919	0.1795	0.1919	0.1919	0	0	0	0	1	0	0	0	Female, Ber only
S11260_SI	X	940669	941040	CG42259	3.56567	0.21171	2.72553	0.314313	2.33584	0.107393	2.31005	0.166544	2.59344	0.0896984	35.8797	7.25704	15.7499	4.5806	10.3826	1.10094	10.168	1.6791	13.4113	1.18583	0.0014414	0.938576	0.242912	0.00048149	0.8401	-0.02579	0.9722	-0.2834	0.1435	0.1343	0.1435	0.1435	0	0	0	0	1	0	0	0	Female, Ber only
S36489_SI	2R	7184767	7185041	CG42336	3.76816	0.0465565	2.94353	0.340869	3.26501	0.0930161	3.3435	0.136459	3.36106	0.109043	43.3319	2.04322	19.7739	7.24389	26.2654	2.43742	28.4896	3.72374	28.9317	3.0498	0.000548607	0.742847	0.955663	0.0458144	0.8246	0.07849	0.4071	-0.01756	0.1238	0.1158	0.1238	0.1238	0	0	0	0	1	0	0	0	Female, Ber only
S47573_SI	3R	4479598	4479857	CG42489	2.85024	0.348556	2.30586	0.0467989	2.67926	0.0985983	2.66323	0.0781915	2.25643	0.173662	18.0429	6.7202	10.0401	0.469786	14.6277	1.44826	14.3715	1.10548	9.64391	1.6352	0.0209336	0.96257	0.0794863	0.0128719	0.5444	-0.01603	0.5938	0.4068	0.1413	0.1322	0.1413	0.1413	0	0	0	0	1	0	0	0	Female, Ber only
F37479_SI	2R	8557988	8560092	CG42708	3.09129	0.100114	2.70602	0.0816079	3.07238	0.136686	2.81988	0.0396579	2.36759	0.13618	22.0776	2.14831	15.0029	1.22938	21.7388	2.78682	16.7836	0.666462	10.7378	1.45924	0.0121704	0.0700673	0.00447542	0.000129086	0.3853	-0.2525	0.7237	0.4523	0.0908	0.08494	0.0908	0.0908	0	0	0	0	1	0	0	0	Female, Ber only
S37480_SI	2R	8560169	8560542	CG42708	3.17782	0.0207909	2.65255	0.156123	3.00718	0.126953	2.86274	0.0605335	2.61513	0.17738	23.9978	0.500986	14.3081	2.29361	20.3497	2.4819	17.5308	1.05979	13.8171	2.5493	0.00364371	0.391539	0.143304	0.00224467	0.5253	-0.1444	0.5627	0.2476	0.1022	0.09564	0.1022	0.1022	0	0	0	0	1	0	0	0	Female, Ber only
S53697_SI	3R	16333112	16333623	CG4288	3.41925	0.303099	2.94203	0.0962758	3.68369	0.159269	3.41757	0.0651322	2.97125	0.141658	31.4702	9.15314	19.0123	1.80494	40.1691	6.28981	30.538	1.96715	19.6506	2.88484	0.0368361	0.22229	0.0500493	0.0492573	0.4772	-0.2661	0.448	0.4463	0.1385	0.1295	0.1385	0.1385	0	0	0	0	1	0	0	0	Female, Ber only
S53700_SI	3R	16334873	16335176	CG4288	3.31706	0.0811964	2.64403	0.17015	3.55089	0.186336	3.45502	0.0497001	2.84569	0.252178	27.64	2.25232	14.2071	2.44112	35.2874	6.29747	31.6848	1.56185	17.5732	4.2705	0.0028548	0.684574	0.00558857	0.0249579	0.673	-0.09587	0.4714	0.6093	0.1265	0.1184	0.1265	0.1265	0	0	0	0	1	0	0	0	Female, Ber only
S25271_SI	3L	9368530	9369393	CG4461	3.58187	0.0643599	3.09274	0.153924	3.45285	0.0558188	3.26546	0.100574	3.12834	0.0623017	35.9904	2.30994	22.2081	3.30071	31.6271	1.75479	26.2793	2.58269	22.8653	1.3985	0.00360114	0.209147	0.416894	0.00593202	0.4891	-0.1874	0.4535	0.1371	0.09505	0.08891	0.09505	0.09505	0	0	0	0	1	0	0	0	Female, Ber only
S695_SI	2L	1138621	1139067	CG4577	3.74791	0.131544	3.34989	0.0943307	3.73861	0.126127	3.92243	0.183621	3.16611	0.0791924	42.682	5.75857	28.585	2.73554	42.2892	5.27925	51.1127	9.82332	23.7648	1.88237	0.0179105	0.247248	0.000204164	0.00154559	0.398	0.1838	0.5818	0.7563	0.1003	0.09386	0.1003	0.1003	0	0	0	0	1	0	0	0	Female, Ber only
F37832_SI	2R	9144088	9144951	CG4716	6.50676	0.0828707	6.07769	0.115604	6.49833	0.0528309	6.24878	0.148087	5.97007	0.117196	671.212	56.8368	437.998	51.8639	664.736	35.721	521.143	76.222	393.358	47.135	0.00625669	0.073044	0.0612348	0.00133185	0.4291	-0.2496	0.5367	0.2787	0.09069	0.08483	0.09069	0.09069	0	0	0	0	1	0	0	0	Female, Ber only
S212_SI	2L	118136	118304	CG4822	3.22559	0.00865118	2.41398	0.180524	2.9068	0.196992	2.86301	0.168851	2.36848	0.459672	25.169	0.218282	11.3044	2.13458	18.5735	3.80807	17.6793	2.93111	11.4375	5.03605	0.033888	0.934857	0.202242	0.025752	0.8116	-0.04379	0.8571	0.4945	0.2315	0.2165	0.2315	0.2315	0	0	0	0	1	0	0	0	Female, Ber only
S40778_SI	2R	13931019	13931249	CG5773	4.07603	0.191978	3.07148	0.425782	3.27845	0.0824787	3.0373	0.0347599	3.3829	0.0850043	59.6118	10.7808	22.8941	9.5011	26.6019	2.16727	20.8573	0.722259	29.5259	2.44655	0.00047735	0.312293	0.159882	0.00670816	1.0046	-0.2411	0.6931	-0.3456	0.1481	0.1385	0.1481	0.1481	0	0	0	0	1	0	0	0	Female, Ber only
S54673_SI	3R	17913151	17913383	CG5791	6.04589	0.247002	5.48697	0.252439	5.19858	0.115538	5.51726	0.0880551	4.91594	0.0553643	431.011	105.712	246.732	62.6887	181.907	20.4413	249.604	22.3668	136.589	7.63037	0.0130471	0.121022	0.00842161	7.70717e-05	0.5589	0.3187	1.1299	0.6013	0.1333	0.1247	0.1333	0.1333	0	0	0	0	1	0	0	0	Female, Ber only
S55860_SI	3R	19950502	19952489	CG6129	0.615496	0.222798	-0.62423	0.603014	-0.0977891	0.293396	-0.488582	0.4377	-0.602303	0.33095	1.88078	0.40558	0.596149	0.295685	0.935865	0.265824	0.651931	0.264798	0.56651	0.168045	0.0101908	0.405099	0.859682	0.0113104	1.2397	-0.3908	1.2178	0.1137	0.2835	0.2652	0.2835	0.2835	0	0	0	0	1	0	0	0	Female, Ber only
S2895_SI	2L	5524139	5525809	CG6907	2.34313	0.0362464	1.82619	0.024126	2.22444	0.146047	2.04358	0.0914987	2.05222	0.0491012	10.4184	0.375946	6.21139	0.1491	9.3193	1.27272	7.73945	0.693808	7.7914	0.378681	0.000153512	0.075253	0.959454	0.00991174	0.5169	-0.1809	0.2909	-0.00865	0.06621	0.06194	0.06621	0.06621	0	0	0	0	1	0	0	0	Female, Ber only
S30188_SI	3L	20182420	20182879	CG6981	3.42518	0.0729439	3.04186	0.0967907	3.04421	0.0818761	2.64514	0.139333	2.52319	0.150734	30.7824	2.22136	21.0096	2.0316	21.0464	1.72898	14.1753	1.92214	12.5655	1.96591	0.0380931	0.0222832	0.562306	0.000118567	0.3833	-0.3991	0.902	0.122	0.112	0.1048	0.112	0.112	0	0	0	0	1	0	0	0	Female, Ber only
S6086_SI	2L	10508270	10509284	CG7384	1.75026	0.458291	0.12417	0.699496	0.948544	0.242169	1.45265	0.155746	0.660627	0.393441	6.15129	2.60336	1.31021	0.776126	2.64105	0.667097	4.30847	0.652254	2.03005	0.699843	0.0053389	0.356788	0.154399	0.048243	1.6261	0.5041	1.0896	0.792	0.3353	0.3136	0.3353	0.3353	0	0	0	0	1	0	0	0	Female, Ber only
S26114_SI	3L	11193498	11193687	CG7607	4.51369	0.133077	4.11397	0.0329884	4.34769	0.119044	4.47915	0.148277	4.05311	0.209673	91.8105	12.636	61.2116	2.03291	77.7111	9.2158	88.7977	12.837	58.4485	12.7155	0.042841	0.526015	0.0316001	0.0211801	0.3997	0.1315	0.4606	0.426	0.1198	0.1121	0.1198	0.1198	0	0	0	0	1	0	0	0	Female, Ber only
S48191_SI	3R	5502446	5503501	CG8358	2.00465	0.104462	1.46404	0.255611	1.76286	0.182676	1.74472	0.202525	1.38481	0.138945	7.45067	0.784625	4.42257	1.1967	5.90399	1.11266	5.79975	1.09909	4.02016	0.568504	0.02389	0.957965	0.129617	0.0111236	0.5406	-0.01814	0.6198	0.3599	0.1439	0.1346	0.1439	0.1439	0	0	0	0	1	0	0	0	Female, Ber only
S50216_SI	3R	9193974	9194813	CG8790	4.32069	0.0516716	4.05766	0.123543	4.31381	0.0732669	3.95531	0.0932194	4.10284	0.0108154	75.3084	3.94557	58.127	6.93264	74.8749	5.47483	52.3645	4.94161	60.5145	0.654552	0.0134169	0.00108385	0.158341	0.0362607	0.263	-0.3585	0.2178	-0.1475	0.06301	0.05894	0.06301	0.06301	0	0	0	0	1	0	0	0	Female, Ber only
S35321_SI	2R	5283862	5285619	CG8801	4.62557	0.0784017	4.33756	0.122477	4.66586	0.1001	4.51607	0.091763	4.28051	0.0458265	102.271	8.08822	76.896	9.1031	106.646	10.2652	91.7298	8.29415	72.3279	3.33112	0.0178819	0.186324	0.0485397	0.00607429	0.288	-0.1498	0.3451	0.2356	0.07258	0.06789	0.07258	0.07258	0	0	0	0	1	0	0	0	Female, Ber only
S35322_SI	2R	5285689	5285963	CG8801	4.5188	0.120121	4.21205	0.0949526	4.48323	0.12127	4.4314	0.0773619	4.10787	0.124797	92.1575	10.6907	67.6945	6.26855	89.0084	10.7488	84.2192	6.64926	61.1258	7.35376	0.0215152	0.736389	0.0161117	0.00365255	0.3067	-0.05183	0.4109	0.3235	0.08003	0.07486	0.08003	0.08003	0	0	0	0	1	0	0	0	Female, Ber only
S33341_SI	2R	2645106	2646404	CG9436	3.4437	0.163603	3.07839	0.111965	3.41879	0.134084	3.11361	0.0410976	3.08908	0.0606327	31.5886	5.31821	21.8126	2.37352	30.7343	3.98581	22.5147	0.914153	21.9841	1.34985	0.0211322	0.0374091	0.914408	0.0246652	0.3653	-0.3052	0.3546	0.02453	0.09497	0.08884	0.09497	0.09497	0	0	0	0	1	0	0	0	Female, Ber only
S16959_SI	X	14797997	14798999	CG9512	6.19478	0.115245	5.83742	0.06564	5.63172	0.0632569	5.59259	0.0581604	5.94065	0.0846057	492.346	56.2355	343.383	22.3386	279.552	17.1387	268.735	15.8538	381.075	31.5446	0.00150132	0.74129	0.00181997	0.0140668	0.3574	-0.03913	0.2541	-0.3481	0.06139	0.05742	0.06139	0.06139	0	0	0	0	1	0	0	0	Female, Ber only
S59294_SI	3R	26022588	26022763	CG9743	3.1799	0.105263	2.39406	0.469299	3.31988	0.12885	3.03055	0.249738	2.13726	0.281044	24.1342	2.57317	11.751	5.12178	27.8295	3.58475	21.1361	5.14349	8.71124	2.58323	0.0214569	0.391758	0.0103731	0.00388287	0.7858	-0.2893	1.0426	0.8933	0.2049	0.1917	0.2049	0.2049	0	0	0	0	1	0	0	0	Female, Ber only
S8392_SI	2L	16354939	16356470	CaBP1	3.31314	0.07259	2.73764	0.0539122	3.01389	0.110335	3.09699	0.0943418	2.902	0.077138	27.5194	1.98509	15.4653	0.820582	20.4585	2.2145	22.1959	2.03909	18.2462	1.37594	5.31221e-05	0.446286	0.0675532	0.000808396	0.5755	0.0831	0.4111	0.195	0.06498	0.06078	0.06498	0.06498	0	0	0	0	1	0	0	0	Female, Ber only
S8393_SI	2L	16356540	16356761	CaBP1	3.93939	0.322365	3.32837	0.0239458	3.58248	0.0551275	3.55225	0.12144	3.34751	0.199911	53.0802	15.4262	27.8981	0.663671	36.0043	2.03424	35.0596	4.10823	28.7982	5.41446	0.00413055	0.911453	0.328883	0.00509562	0.611	-0.03023	0.5919	0.2047	0.1212	0.1134	0.1212	0.1212	0	0	0	0	1	0	0	0	Female, Ber only
S16001_SI	X	12447163	12447543	Cpr11B	3.78488	0.19167	3.0894	0.329836	3.35256	0.0510404	3.22671	0.0998631	2.7831	0.448363	44.5633	8.32104	22.7189	6.70938	28.6037	1.45843	25.2791	2.45544	17.3186	8.02258	0.0263916	0.727327	0.15662	0.00289609	0.6955	-0.1258	1.0018	0.4436	0.1887	0.1765	0.1887	0.1887	0	0	0	0	1	0	0	0	Female, Ber only
S28382_SI	3L	16355703	16356780	Cpr72Ea	0.699351	0.427006	-1.39365	0.00712481	-0.954994	0.556203	0.317155	0.32343	-1.63417	0.643694	2.12994	0.818555	0.165447	0.143287	0.436395	0.273056	1.42097	0.446224	0.226461	0.159182	0.0162017	0.0701036	0.0129128	0.00451734	2.093	1.2721	2.3335	1.9513	0.5003	0.4186	0.4475	0.4475	0	0	0	0	1	0	0	0	Female, Ber only
S7602_SI	2L	13978808	13979074	Cyp28a5	4.44826	0.102661	4.18202	0.083187	4.75454	0.136548	4.46435	0.134941	3.82862	0.0278521	85.7842	9.02651	65.6484	5.4047	116.949	16.6755	87.4063	12.2084	46.0108	1.29152	0.0479318	0.0227703	0.000159077	0.000196113	0.2662	-0.2902	0.6196	0.6357	0.0818	0.07652	0.0818	0.0818	0	0	0	0	1	0	0	0	Female, Ber only
S39292_SI	2R	11833008	11833391	Cyp4aa1	2.62581	0.131986	2.03609	0.226468	1.94746	0.25167	2.09445	0.213507	2.00167	0.116054	13.8978	1.8865	7.79185	1.74855	7.18129	1.83561	8.24956	1.84707	7.43476	0.863805	0.0436642	0.651543	0.809834	0.0333885	0.5897	0.147	0.6241	0.09278	0.1774	0.166	0.1774	0.1774	0	0	0	0	1	0	0	0	Female, Ber only
F36817_SI	2R	7781060	7783025	Ef1alpha48D	7.67576	0.0511766	7.26225	0.0610382	7.30156	0.0818664	7.40136	0.0622168	7.44737	0.0405175	2157.34	109.894	1427.25	88.5586	1486.31	120.17	1640.32	101.047	1716.29	70.2463	4.17333e-05	0.155526	0.593915	0.00411583	0.4135	0.0998	0.2284	-0.04601	0.04528	0.04235	0.04528	0.04528	0	0	0	0	1	0	0	0	Female, Ber only
S40022_SI	2R	12755996	12756681	Ef1beta	5.26301	0.103488	4.64223	0.0587571	5.11	0.121248	5.19244	0.0170372	4.90473	0.0704187	193.765	20.5857	103.894	6.00938	166.598	20.5736	179.924	3.05476	135.147	9.37756	0.000119739	0.539389	0.024896	0.00706653	0.6208	0.08244	0.3583	0.2877	0.07719	0.07221	0.07719	0.07719	0	0	0	0	1	0	0	0	Female, Ber only
S42792_SI	2R	17444139	17446932	Egfr	2.97717	0.190771	2.71416	0.0841953	2.74465	0.0985663	2.91585	0.0974265	2.67583	0.0258943	19.8647	3.62008	15.1271	1.24243	15.6156	1.52906	18.5222	1.7664	14.5277	0.378823	0.0486628	0.175214	0.0712539	0.0252691	0.263	0.1712	0.3013	0.24	0.08108	0.07585	0.08108	0.08108	0	0	0	0	1	0	0	0	Female, Ber only
S56483_SI	3R	20691734	20692425	Ela	3.32223	0.160957	2.32221	0.130561	3.41728	0.0748887	3.09995	0.088008	2.88037	0.183492	27.962	4.48952	10.2553	1.30404	30.5513	2.33341	22.2534	1.91968	18.0147	3.12309	3.86446e-05	0.0569947	0.230187	0.0154592	1	-0.3173	0.4419	0.2196	0.1085	0.1015	0.1085	0.1085	0	0	0	0	1	0	0	0	Female, Ber only
S43749_SI	2R	18960414	18961165	Fib	2.6548	0.043304	1.70197	0.0774085	1.75856	0.158494	2.45999	0.114113	2.20369	0.262121	14.2311	0.618085	5.49585	0.433962	5.85995	0.953233	11.7553	1.32557	9.26816	2.42826	0.000253789	0.0015849	0.242698	0.0353	0.9528	0.7014	0.4511	0.2563	0.1298	0.1214	0.1298	0.1298	0	0	0	0	1	0	0	0	Female, Ber only
S55010_SI	3R	18511022	18512249	Gclm	3.99054	0.112137	3.55836	0.114926	3.86982	0.0682889	3.87461	0.0189894	3.66003	0.0576529	54.3155	6.25524	35.2635	4.17374	48.0176	3.27709	48.1697	0.910541	38.9062	2.27878	0.00138807	0.978932	0.0750705	0.0085509	0.4322	0.004791	0.3305	0.2146	0.07344	0.0687	0.07344	0.07344	0	0	0	0	1	0	0	0	Female, Ber only
S22718_SI	3L	4289246	4289880	Hexo1	3.38337	0.0772367	2.65159	0.0992178	3.45836	0.169452	3.09324	0.0846561	3.07095	0.0994754	29.5293	2.32135	14.2229	1.39798	32.1127	5.52854	22.1012	1.87883	21.6331	2.12266	7.57006e-05	0.00818618	0.914223	0.0286003	0.7318	-0.3651	0.3124	0.02228	0.08612	0.08056	0.08612	0.08612	0	0	0	0	1	0	0	0	Female, Ber only
S20126_SI	X	21258001	21258752	Hlc	3.22906	0.162019	2.95439	0.0408373	3.38974	0.113191	3.2227	0.0697024	2.8037	0.0027806	25.4838	4.28824	19.2006	0.775289	29.7969	3.2256	25.1368	1.78095	16.5057	0.0459324	0.0228442	0.135921	0.00157953	0.00141381	0.2747	-0.167	0.4254	0.419	0.07247	0.06779	0.07247	0.07247	0	0	0	0	1	0	0	0	Female, Ber only
S40957_SI	2R	14274298	14274535	IM2	7.63086	0.154199	7.05202	0.104991	6.53332	0.0761999	7.10897	0.16994	6.88819	0.137463	2076.76	306.654	1159.5	124.223	689.152	51.3716	1234.61	206.843	986.752	133.353	0.00140552	0.000890479	0.178815	0.00020432	0.5788	0.5757	0.7427	0.2208	0.09853	0.09217	0.09853	0.09853	0	0	0	0	1	0	0	0	Female, Ber only
S40949_SI	2R	14270209	14270586	IM23	5.67604	0.0990264	4.99261	0.204951	4.12695	0.431768	5.03166	0.286691	4.92595	0.0922464	292.762	29.7214	149.464	32.021	66.9972	33.5499	157.278	42.4904	138.207	12.5113	0.0446007	0.00669726	0.814589	0.028498	0.6834	0.9047	0.7501	0.1057	0.2066	0.1933	0.2066	0.2066	0	0	0	0	1	0	0	0	Female, Ber only
S40958_SI	2R	14275625	14275741	IM3	7.66992	0.189664	7.21463	0.111134	6.91496	0.164305	7.34113	0.189753	7.10437	0.208155	2169.34	424.625	1364.87	155.503	1017.28	162.544	1561.03	295.123	1235.2	261.673	0.0282828	0.0281851	0.266275	0.00837146	0.4553	0.4262	0.5655	0.2368	0.1252	0.1171	0.1252	0.1252	0	0	0	0	1	0	0	0	Female, Ber only
S40959_SI	2R	14275813	14275995	IM3	8.1504	0.117701	7.75299	0.127163	7.30844	0.148832	7.61579	0.182268	7.62927	0.224349	3480.47	396.548	2341.39	307.176	1504.68	207.213	2052.06	360.322	2092.87	479.442	0.0379581	0.0847405	0.964262	0.00866472	0.3974	0.3073	0.5211	-0.01348	0.116	0.1086	0.116	0.116	0	0	0	0	1	0	0	0	Female, Ber only
S42297_SI	2R	16756341	16756627	IM4	7.06558	0.133909	6.50437	0.027542	6.90315	0.178503	6.94176	0.0880423	6.70282	0.0795621	1178.08	160.804	668.226	18.543	1007.92	192.121	1037.31	93.1684	816.441	66.0719	0.00116689	0.842477	0.119891	0.0198499	0.5612	0.03861	0.3628	0.2389	0.09319	0.08718	0.09319	0.09319	0	0	0	0	1	0	0	0	Female, Ber only
S8402_SI	2L	16447338	16447505	Idgf2	4.17951	0.25072	3.63019	0.271442	4.09743	0.0977329	4.31104	0.0376213	3.62802	0.193521	66.7416	17.1566	38.6196	9.84334	60.401	5.88008	74.5533	2.82579	38.1035	7.19763	0.0340192	0.411681	0.0104259	0.033397	0.5493	0.2136	0.5515	0.683	0.1568	0.1467	0.1568	0.1568	0	0	0	0	1	0	0	0	Female, Ber only
S8404_SI	2L	16449186	16449743	Idgf2	4.70923	0.0415668	4.37585	0.0838735	4.53995	0.118104	4.47868	0.00871204	4.10676	0.156236	111.03	4.58049	79.6965	6.82357	94.158	10.4579	88.1208	0.76584	61.2305	9.1236	0.00784974	0.646553	0.003867	9.69849e-05	0.3334	-0.06127	0.6025	0.3719	0.07305	0.06833	0.07305	0.07305	0	0	0	0	1	0	0	0	Female, Ber only
S8405_SI	2L	16449803	16450500	Idgf2	5.06612	0.0327713	4.82672	0.125476	4.88761	0.0814304	4.71022	0.0712442	4.52689	0.0337471	158.614	5.14979	125.469	16.163	132.972	11.0743	111.264	7.85533	92.5061	3.15108	0.0112626	0.0389925	0.045572	2.62148e-05	0.2394	-0.1774	0.5392	0.1833	0.05569	0.0521	0.05569	0.05569	0	0	0	0	1	0	0	0	Female, Ber only
S40967_SI	2R	14281399	14281959	Idgf5	3.13265	0.100886	2.68998	0.15389	3.00609	0.201802	3.20441	0.0473122	2.71668	0.200956	23.0141	2.38411	14.849	2.30929	20.5241	4.246	24.6593	1.16879	15.3294	2.95518	0.0334362	0.330644	0.0203399	0.0448368	0.4427	0.1983	0.416	0.4877	0.1259	0.1178	0.1259	0.1259	0	0	0	0	1	0	0	0	Female, Ber only
S11899_SI	X	2225959	2226172	Ilp6	3.4016	0.237821	2.59049	0.2473	3.05723	0.158045	3.14664	0.336212	2.63105	0.304895	30.5665	6.9468	13.5992	3.14601	21.4685	3.38086	24.1505	8.11287	14.3377	4.54113	0.0146118	0.825627	0.112533	0.0194554	0.8111	0.0894	0.7706	0.5156	0.1972	0.1845	0.1972	0.1972	0	0	0	0	1	0	0	0	Female, Ber only
S48729_SI	3R	6234661	6235379	Irp-1B	3.40676	0.220779	2.83529	0.174914	3.28843	0.167337	3.01265	0.0255084	3.00474	0.154963	30.6685	6.91071	17.2037	2.8442	27.0698	4.20054	20.3457	0.515109	20.3427	3.14159	0.0063774	0.141136	0.980249	0.0439734	0.5715	-0.2758	0.402	0.007919	0.1211	0.1133	0.1211	0.1211	0	0	0	0	1	0	0	0	Female, Ber only
S4234_SI	2L	7792175	7793330	LKR	2.94474	0.0753762	2.15694	0.0760668	2.26023	0.144353	2.61627	0.037407	2.44209	0.106306	19.0419	1.44986	8.66132	0.659965	9.65743	1.31033	13.6909	0.508125	11.541	1.24677	2.29011e-05	0.00611478	0.193633	0.00086374	0.7878	0.356	0.5026	0.1742	0.08015	0.07497	0.08015	0.08015	0	0	0	0	1	0	0	0	Female, Ber only
F9965_SI	2L	20348950	20350010	La	3.32805	0.0808009	2.96339	0.165208	2.98304	0.0256154	2.97361	0.126866	3.06787	0.0634163	27.9453	2.29629	19.5346	3.06471	19.7527	0.501202	19.665	2.39742	21.5249	1.36983	0.00794726	0.96098	0.524244	0.0482557	0.3647	-0.00943	0.2602	-0.09425	0.08006	0.07489	0.08006	0.08006	0	0	0	0	1	0	0	0	Female, Ber only
S17583_SI	X	15820850	15821007	Lcch3	3.49861	0.203401	3.06919	0.200559	3.66066	0.124586	3.46597	0.133923	3.10374	0.0738239	33.5169	6.55473	21.8176	4.43309	39.1214	5.10915	32.1981	4.264	22.3212	1.62863	0.028162	0.305097	0.0615445	0.0422773	0.4294	-0.1947	0.3949	0.3622	0.118	0.1104	0.118	0.118	0	0	0	0	1	0	0	0	Female, Ber only
S603_SI	2L	898647	898941	Lsp1beta	4.26909	0.224235	3.36676	0.296083	1.90236	0.249106	2.22302	0.0371782	3.28836	0.484324	72.6479	15.9554	29.827	8.57706	6.85745	1.6733	9.23944	0.340603	28.758	11.8512	0.0340214	0.460627	0.01414	0.0223143	0.9023	0.3207	0.9807	-1.0653	0.2576	0.2409	0.2576	0.2576	0	0	0	0	1	0	0	0	Female, Ber only
S604_SI	2L	899010	901320	Lsp1beta	4.79203	0.194134	4.0545	0.0251041	2.83499	0.212281	2.98834	0.115783	4.02043	0.37979	122.048	23.1659	57.6683	1.43969	17.3178	3.62329	19.9395	2.22678	58.3077	20.2158	0.00942398	0.607505	0.000940171	0.00712826	0.7375	0.1533	0.7716	-1.0321	0.1665	0.1557	0.1665	0.1665	0	0	0	0	1	0	0	0	Female, Ber only
F10448_SI	2L	21287391	21287994	Mio	3.42668	0.131119	3.17825	0.104343	3.26955	0.093502	3.28559	0.0551762	3.17608	0.0684463	30.9479	3.94237	24.0933	2.56731	26.3852	2.44216	26.7518	1.47073	23.99	1.63638	0.04625	0.925937	0.415504	0.0444974	0.2484	0.01604	0.2506	0.1095	0.07572	0.07083	0.07572	0.07572	0	0	0	0	1	0	0	0	Female, Ber only
F37823_SI	2R	9134157	9134277	Mp20	5.2067	0.193129	4.53339	0.092708	4.98815	0.0896628	5.01813	0.128426	4.46305	0.284848	184.719	34.3848	93.3432	8.78864	147.11	13.2946	151.949	19.0517	88.9843	22.9925	0.0023607	0.913756	0.0084994	0.0011472	0.6733	0.02998	0.7437	0.5551	0.1232	0.1152	0.1232	0.1232	0	0	0	0	1	0	0	0	Female, Ber only
F37825_SI	2R	9134822	9135278	Mp20	5.78697	0.0836699	5.34387	0.0208217	5.48334	0.107095	5.56873	0.0710611	5.19537	0.0912317	326.786	27.3694	209.352	4.38493	241.65	24.4881	262.545	18.7563	180.944	16.8643	0.000344381	0.41127	0.00126031	3.1999e-05	0.4431	0.08539	0.5916	0.3734	0.06264	0.05859	0.06264	0.06264	0	0	0	0	1	0	0	0	Female, Ber only
S44280_SI	2R	19793379	19793519	Nap1	5.3658	0.0641278	4.92853	0.127504	5.17388	0.131406	5.1424	0.063545	5.0458	0.043312	214.26	13.9595	138.932	17.8661	177.746	23.3546	171.356	10.883	155.464	6.64957	0.00163941	0.842544	0.48539	0.0127558	0.4373	-0.03148	0.32	0.0966	0.07602	0.07111	0.07602	0.07602	0	0	0	0	1	0	0	0	Female, Ber only
S463_SI	2L	567089	568162	Nle	1.58977	0.140494	1.07921	0.167614	1.26561	0.16813	1.14806	0.0750912	1.0952	0.179991	4.93514	0.698239	2.96943	0.481333	3.58368	0.618094	3.15791	0.231786	3.02319	0.567354	0.0179542	0.611366	0.855824	0.0212951	0.5106	-0.1176	0.4946	0.05286	0.1288	0.1204	0.1288	0.1288	0	0	0	0	1	0	0	0	Female, Ber only
S27123_SI	3L	13350108	13350328	Nplp2	8.07844	0.192588	7.71799	0.0377776	8.34674	0.0715363	8.035	0.0366911	7.69593	0.0755459	3264.74	638.651	2249.51	84.9636	4224.63	308.773	3088.51	112.786	2203.53	164.026	0.00650633	0.0105344	0.0095024	0.00441693	0.3604	-0.3117	0.3825	0.3391	0.07664	0.07169	0.07664	0.07664	0	0	0	0	1	0	0	0	Female, Ber only
S31489_SI	3L	23088006	23088311	Qm	6.82677	0.0563942	6.35739	0.0654758	6.65303	0.0938153	6.64582	0.0211188	6.37906	0.352371	923.175	51.3115	577.559	37.3513	777.721	74.0696	769.676	16.3305	612.375	190.89	0.0249977	0.981502	0.206923	0.0317755	0.4694	-0.00721	0.4477	0.2668	0.126	0.1179	0.126	0.126	0	0	0	0	1	0	0	0	Female, Ber only
S36909_SI	2R	7927558	7930138	RpIII128	1.53847	0.141503	1.14088	0.129995	1.46372	0.180682	1.29279	0.11017	1.17285	0.0779968	4.68924	0.681382	3.14746	0.417717	4.37449	0.773871	3.65795	0.41245	3.23782	0.257606	0.0261365	0.326419	0.551507	0.0395148	0.3976	-0.1709	0.3656	0.1199	0.1077	0.1007	0.1077	0.1077	0	0	0	0	1	0	0	0	Female, Ber only
S41656_SI	2R	15330818	15331014	RpL11	6.55119	0.0662049	5.96377	0.0549938	6.45861	0.103945	6.41247	0.0263694	6.2228	0.0638677	701.089	45.6	389.463	21.2785	640.766	66.5497	609.541	16.0878	504.803	32.6364	3.62653e-05	0.697678	0.06746	0.00336284	0.5874	-0.04614	0.3284	0.1897	0.06319	0.05911	0.06319	0.06319	0	0	0	0	1	0	0	0	Female, Ber only
S43592_SI	2R	18742170	18742381	RpL23	6.65778	0.163023	6.14294	0.0772555	6.78464	0.0959234	6.61381	0.0708807	6.37188	0.0652718	785.947	133.375	466.357	36.5993	887.226	85.4247	746.56	52.2951	585.988	38.1524	0.00143944	0.21667	0.0942184	0.0481835	0.5148	-0.1708	0.2859	0.2419	0.08794	0.08226	0.08794	0.08794	0	0	0	0	1	0	0	0	Female, Ber only
S17104_SI	X	15033285	15033423	RpL37a	6.33582	0.132513	5.86575	0.0741762	6.44416	0.108704	6.22483	0.084553	6.06555	0.0368184	567.8	77.1243	353.389	25.9537	631.824	69.2162	506.344	42.7952	430.957	16.0088	0.000734389	0.0518944	0.194066	0.0264317	0.4701	-0.2193	0.2703	0.1593	0.07336	0.06862	0.07336	0.07336	0	0	0	0	1	0	0	0	Female, Ber only
S10830_SI	2L	22428349	22428786	RpL5	7.14098	0.0332488	6.86942	0.0578683	7.02977	0.0927339	6.94779	0.0416872	6.80985	0.168561	1263.14	42.2108	963.465	55.7251	1133.49	107.85	1041.45	42.9941	915.134	147.999	0.0349567	0.54688	0.303168	0.0120888	0.2716	-0.08198	0.3311	0.1379	0.07795	0.07292	0.07795	0.07795	0	0	0	0	1	0	0	0	Female, Ber only
S37008_SI	2R	8087339	8087544	RpS11	6.50254	0.154119	5.9531	0.159718	6.43758	0.130225	6.39842	0.0292839	6.17853	0.162634	672.249	106.904	388.249	62.4414	628.817	79.8898	601.067	17.5458	486.433	75.7367	0.00227981	0.852507	0.188105	0.0490084	0.5494	-0.03916	0.324	0.2199	0.1	0.09359	0.1	0.1	0	0	0	0	1	0	0	0	Female, Ber only
F16361_SI	X	13231538	13231687	RpS15Aa	4.69565	0.0860349	3.89063	0.10592	4.71522	0.0913437	4.72592	0.0990725	4.19512	0.311845	109.738	9.30287	49.1231	5.11688	111.979	10.0445	113.197	10.8789	68.4438	19.8281	0.000282927	0.968558	0.00588167	0.00850313	0.805	0.0107	0.5005	0.5308	0.1111	0.1039	0.1111	0.1111	0	0	0	0	1	0	0	0	Female, Ber only
S36322_SI	2R	6785747	6786563	Rpb5	2.5508	0.159503	2.23536	0.0553998	2.09804	0.109889	2.02678	0.103608	2.19899	0.0241501	12.9233	1.96876	9.35956	0.526426	8.18601	0.856691	7.61655	0.778308	9.01767	0.21711	0.0204823	0.629864	0.207975	0.0110301	0.3154	-0.07126	0.3518	-0.1722	0.08153	0.07626	0.08153	0.08153	0	0	0	0	1	0	0	0	Female, Ber only
S38577_SI	2R	10506739	10507189	Sec61beta	4.8934	0.0491766	4.27244	0.0708569	4.37599	0.0684468	4.69626	0.0188122	4.5321	0.128258	133.513	6.47842	71.8157	5.0463	79.6589	5.50076	109.55	2.06564	93.4511	11.5166	7.03219e-05	0.00629924	0.173355	0.00443786	0.621	0.3203	0.3613	0.1642	0.07244	0.06776	0.07244	0.07244	0	0	0	0	1	0	0	0	Female, Ber only
S48946_SI	3R	6703151	6703369	Sodh-2	2.95269	0.46021	1.98035	0.34338	2.80044	0.162891	2.6152	0.201501	1.68533	0.171422	20.6031	9.86496	7.51553	2.31119	16.6094	2.53348	13.854	2.74184	5.44688	0.921735	0.0100903	0.648551	0.0131464	0.0017329	0.9723	-0.1852	1.2674	0.9299	0.222	0.2077	0.222	0.222	0	0	0	0	1	0	0	0	Female, Ber only
S4336_SI	2L	8004548	8005560	Spn28D	3.31173	0.122726	2.75499	0.0503355	3.14457	0.147705	3.3132	0.104726	2.94218	0.152941	27.5708	3.38993	15.7342	0.795802	23.3958	3.33417	27.572	2.81715	19.1053	2.91392	0.00144322	0.265069	0.0196447	0.0200587	0.5567	0.1686	0.3695	0.371	0.09513	0.08899	0.09513	0.09513	0	0	0	0	1	0	0	0	Female, Ber only
S5506_SI	2L	10062565	10063441	Spn31A	2.09093	0.219516	1.38388	0.25109	1.57883	0.106909	1.65828	0.126956	1.213	0.255374	8.21745	1.67788	4.07321	0.988903	4.87017	0.523607	5.2781	0.654482	3.43727	0.873877	0.0354876	0.853058	0.190488	0.0110723	0.707	0.07945	0.8779	0.4453	0.2036	0.1904	0.2036	0.2036	0	0	0	0	1	0	0	0	Female, Ber only
S33621_SI	2R	3039763	3040649	Spn43Ab	4.33894	0.137787	3.7555	0.146609	4.45222	0.0851403	4.33379	0.033356	4.0425	0.0565705	77.123	10.9599	43.0605	6.24079	86.0478	7.17801	76.2609	2.53667	57.0299	3.27648	0.00048149	0.406479	0.0402557	0.0370479	0.5834	-0.1184	0.2964	0.2913	0.08613	0.08057	0.08613	0.08613	0	0	0	0	1	0	0	0	Female, Ber only
S51052_SI	3R	11032846	11033838	Spn88Eb	3.67249	0.182172	2.95712	0.172451	3.18798	0.264734	3.41194	0.181809	2.77996	0.156837	39.7815	7.1045	19.4365	3.40893	24.9044	6.88825	30.6666	5.73326	16.2474	2.4387	0.00537436	0.351845	0.0115412	0.00113333	0.7154	0.224	0.8925	0.632	0.1476	0.1381	0.1476	0.1476	0	0	0	0	1	0	0	0	Female, Ber only
S28227_SI	3L	16123606	16124086	SsRbeta	4.70234	0.0454135	4.23386	0.128608	4.36147	0.111786	4.4724	0.0318538	4.46626	0.0726385	110.28	4.99253	69.3552	8.59135	78.7481	9.07044	87.5961	2.77948	87.1816	6.21717	0.000650807	0.342463	0.973861	0.0461144	0.4685	0.1109	0.2361	0.006143	0.0719	0.06726	0.0719	0.0719	0	0	0	0	1	0	0	0	Female, Ber only
S38265_SI	2R	10050571	10051641	Tango7	4.38022	0.0528885	4.01788	0.163724	4.61821	0.0983191	4.32785	0.0376524	4.05271	0.0849575	79.9305	4.27936	56.0803	9.13545	101.682	10.0648	75.8167	2.82498	57.6914	4.86747	0.00634858	0.0160912	0.0304027	0.0117813	0.3623	-0.2904	0.3275	0.2751	0.07676	0.07181	0.07676	0.07676	0	0	0	0	1	0	0	0	Female, Ber only
S49031_SI	3R	7035975	7037006	Tctp	6.16032	0.0652803	5.95363	0.00968196	6.21505	0.077561	6.01198	0.0262136	5.93547	0.01703	474.251	30.7045	385.16	3.73773	501.355	39.0082	408.383	10.6704	378.254	6.47302	0.0091204	0.00672609	0.342598	0.00537261	0.2067	-0.2031	0.2249	0.07651	0.0464	0.04341	0.0464	0.0464	0	0	0	0	1	0	0	0	Female, Ber only
S4103_SI	2L	7693800	7694996	TepII	5.21354	0.17105	4.6066	0.146676	4.0915	0.15433	4.47294	0.120145	4.31536	0.0456533	185.562	32.2189	100.872	15.0517	60.3719	9.47469	88.0275	10.2277	74.8924	3.42081	0.0019004	0.0229458	0.408941	8.84218e-05	0.6069	0.3814	0.8982	0.1576	0.1077	0.1007	0.1077	0.1077	0	0	0	0	1	0	0	0	Female, Ber only
S4104_SI	2L	7695073	7695971	TepII	5.07107	0.259017	4.44835	0.162221	3.94303	0.107608	4.44177	0.139963	4.11704	0.156648	162.948	42.1865	86.2609	14.5802	51.8	5.60253	85.4739	11.7192	61.8665	9.26679	0.00389715	0.0104469	0.107077	0.00015584	0.6227	0.4987	0.954	0.3247	0.1224	0.1145	0.1224	0.1224	0	0	0	0	1	0	0	0	Female, Ber only
S4105_SI	2L	7696028	7696206	TepII	5.20704	0.196321	4.65118	0.196996	4.3376	0.125578	4.77773	0.162087	4.68544	0.131065	184.878	35.4787	106.018	19.6365	76.9792	9.731	119.861	18.9241	108.964	13.7075	0.00722413	0.0192612	0.703301	0.0106629	0.5559	0.4401	0.5216	0.09229	0.1202	0.1124	0.1202	0.1202	0	0	0	0	1	0	0	0	Female, Ber only
S25141_SI	3L	9083785	9084565	Tequila	4.60925	0.0510465	4.39395	0.13829	4.62715	0.0782893	4.59585	0.0608096	4.34523	0.060643	100.496	5.18921	81.4685	10.9886	102.46	8.1418	99.1941	6.0136	77.2034	4.59736	0.0403626	0.808836	0.0187391	0.0139744	0.2153	-0.03131	0.264	0.2506	0.0637	0.05958	0.0637	0.0637	0	0	0	0	1	0	0	0	Female, Ber only
S20443_SI	3L	260311	261746	Tudor-SN	3.97101	0.0681341	3.41897	0.0702042	3.35016	0.0554507	3.75063	0.017174	3.81156	0.0900918	53.1209	3.65586	30.5878	2.13204	28.5408	1.62177	42.5522	0.733915	45.3426	4.03429	4.96277e-06	4.10812e-05	0.472591	0.0388867	0.552	0.4005	0.1594	-0.06093	0.0468	0.04378	0.0468	0.0468	0	0	0	0	1	0	0	0	Female, Ber only
S23267_SI	3L	5752729	5753709	Ubp64E	3.47908	0.107279	3.21897	0.0715847	3.25107	0.113549	3.38752	0.0382305	3.19991	0.0778038	32.5553	3.52824	25.0456	1.82701	25.941	2.87228	29.6069	1.11997	24.5791	1.86777	0.0293382	0.230004	0.114025	0.020335	0.2601	0.1365	0.2792	0.1876	0.07205	0.0674	0.07205	0.07205	0	0	0	0	1	0	0	0	Female, Ber only
F15307_SI	X	10983554	10984138	Vago	4.01652	0.0807868	3.14085	0.187575	3.88489	0.192358	3.95357	0.113701	3.19899	0.208979	55.6271	4.42329	23.3859	4.13464	49.366	10.0067	52.3496	6.07957	24.8514	4.84889	0.000355688	0.780467	0.00109993	0.000603623	0.8757	0.06868	0.8175	0.7546	0.1243	0.1163	0.1243	0.1243	0	0	0	0	1	0	0	0	Female, Ber only
S15306_SI	X	10983323	10983485	Vago	4.11824	0.185094	2.97308	0.0867387	4.28513	0.138932	4.1588	0.110389	3.52856	0.414828	62.1776	12.0032	19.6003	1.65792	73.1371	10.0811	64.2523	6.97546	35.8994	12.8115	0.000228747	0.655236	0.0150192	0.0216257	1.1452	-0.1263	0.5897	0.6302	0.154	0.144	0.154	0.154	0	0	0	0	1	0	0	0	Female, Ber only
S47087_SI	3R	3369614	3370952	alpha-Est2	2.92529	0.236944	2.54493	0.126387	2.70079	0.0842784	3.0092	0.187057	2.43453	0.0862418	18.9757	4.18696	12.8106	1.62646	14.9311	1.25482	20.514	3.95216	11.4383	0.961469	0.0448531	0.0811513	0.00440941	0.0118406	0.3804	0.3084	0.4908	0.5747	0.1151	0.1077	0.1151	0.1151	0	0	0	0	1	0	0	0	Female, Ber only
S7625_SI	2L	14013748	14013917	bgm	4.09872	0.241885	3.22728	0.64929	3.88967	0.199697	4.15377	0.276469	3.13159	0.113247	61.4909	15.5993	28.7975	17.2447	49.5927	9.13492	65.381	19.0643	23.0089	2.6187	0.0277118	0.521839	0.0115126	0.0159215	0.8714	0.2641	0.9671	1.0222	0.2387	0.2233	0.2387	0.2387	0	0	0	0	1	0	0	0	Female, Ber only
S7626_SI	2L	14015787	14016034	bgm	3.61531	0.129352	2.97523	0.259621	3.29206	0.207347	3.76043	0.193443	2.88084	0.322033	37.367	4.69822	20.0149	4.7617	27.3314	5.58721	43.5151	8.61763	18.4894	6.38194	0.0250813	0.0761423	0.00375206	0.0116969	0.6401	0.4684	0.7345	0.8796	0.172	0.1609	0.172	0.172	0	0	0	0	1	0	0	0	Female, Ber only
S7628_SI	2L	14016538	14017037	bgm	3.11657	0.145203	2.14941	0.331823	2.65372	0.148128	3.09017	0.147989	2.25996	0.227406	22.7238	3.16484	8.91755	3.17264	14.3292	2.25814	22.146	3.39711	9.74667	2.16324	0.000927876	0.0679634	0.00281437	0.00225299	0.9672	0.4365	0.8566	0.8302	0.1557	0.1457	0.1557	0.1557	0	0	0	0	1	0	0	0	Female, Ber only
S7629_SI	2L	14018035	14018626	bgm	3.75706	0.0628944	2.9183	0.0499648	3.49144	0.194514	3.68785	0.102458	3.0316	0.0944267	42.8792	2.73061	18.5252	0.926637	33.2922	6.28206	40.1009	4.19224	20.7928	2.00113	5.92748e-05	0.189859	0.000444945	0.000197987	0.8388	0.1964	0.7255	0.6563	0.09587	0.08968	0.09587	0.09587	0	0	0	0	1	0	0	0	Female, Ber only
S49027_SI	3R	7033271	7033903	cu	3.50781	0.170763	2.96739	0.183803	3.25191	0.0613753	3.5018	0.0859998	3.15195	0.0658453	33.691	5.48315	19.6562	3.49072	25.8757	1.55229	33.258	2.92144	23.4156	1.55626	0.000989637	0.0637474	0.0174296	0.0158605	0.5404	0.2499	0.3559	0.3498	0.08777	0.0821	0.08777	0.08777	0	0	0	0	1	0	0	0	Female, Ber only
S17049_SI	X	14961921	14963124	dob	1.80753	0.283403	1.17807	0.372067	1.84769	0.210557	1.38345	0.0973513	0.966204	0.0881009	6.26255	1.8016	3.39657	1.2046	6.44426	1.219	4.00109	0.381664	2.63483	0.235933	0.0258105	0.0754575	0.137716	0.00468123	0.6295	-0.4642	0.8413	0.4172	0.1701	0.1591	0.1701	0.1701	0	0	0	0	1	0	0	0	Female, Ber only
S54275_SI	3R	17056145	17056320	e	3.89193	0.192207	3.36088	0.121754	4.15198	0.169406	3.93232	0.0777092	3.37969	0.278326	49.5964	9.15709	28.955	3.43629	64.2381	10.672	51.1289	4.02211	30.1035	7.95094	0.0141865	0.285177	0.0112226	0.0174039	0.531	-0.2197	0.5122	0.5526	0.1285	0.1202	0.1285	0.1285	0	0	0	0	1	0	0	0	Female, Ber only
S17961_SI	X	16340218	16341007	eIF-2alpha	3.65831	0.0529978	3.27707	0.0558787	3.42029	0.0853599	3.52225	0.0918118	3.3555	0.105075	38.8317	2.02563	26.5253	1.46175	30.6615	2.59645	33.9573	3.19508	28.7647	2.98229	0.00170043	0.346789	0.129396	0.00803803	0.3812	0.102	0.3028	0.1667	0.06661	0.06231	0.06661	0.06661	0	0	0	0	1	0	0	0	Female, Ber only
S2681_SI	2L	5051637	5052314	eIF-3p40	4.27286	0.0991639	3.92368	0.131202	4.23408	0.0608137	4.3482	0.0108466	4.00561	0.087081	71.9641	7.22223	50.8812	6.81024	69.094	4.18952	77.342	0.839149	55.0427	4.70185	0.00268586	0.270989	0.00306881	0.0147152	0.3492	0.1141	0.2672	0.3426	0.06507	0.06086	0.06507	0.06507	0	0	0	0	1	0	0	0	Female, Ber only
S55512_SI	3R	19506939	19507231	eIF-3p66	4.31776	0.0171776	3.83079	0.0802135	4.08248	0.0994547	4.18948	0.147614	3.98773	0.169268	75.028	1.28293	46.1995	3.78263	59.5133	5.94367	66.4564	9.40642	54.4541	9.32712	0.00593906	0.548525	0.242398	0.0493722	0.487	0.107	0.33	0.2017	0.1021	0.09549	0.1021	0.1021	0	0	0	0	1	0	0	0	Female, Ber only
S3148_SI	2L	5983010	5983236	eIF-4a	6.30648	0.0227906	6.14605	0.0931624	6.32086	0.0657182	6.24385	0.0521973	6.12143	0.0339132	548.208	12.4759	468.239	44.4524	556.946	36.249	515.299	26.4914	455.689	15.5107	0.0429377	0.321737	0.122815	0.021118	0.1604	-0.07701	0.1851	0.1224	0.0481	0.045	0.0481	0.0481	0	0	0	0	1	0	0	0	Female, Ber only
S3150_SI	2L	5984719	5984942	eIF-4a	6.22651	0.212003	5.92306	0.142647	6.20813	0.069255	6.05439	0.0907567	5.92554	0.079471	513.549	107.287	376.145	55.147	497.669	34.6685	427.15	38.712	375.275	30.1851	0.0454736	0.298706	0.434124	0.0471352	0.3034	-0.1537	0.301	0.1289	0.09213	0.08618	0.09213	0.09213	0	0	0	0	1	0	0	0	Female, Ber only
S9797_SI	2L	19761579	19762305	fbp	4.72435	0.180621	4.25659	0.0426408	4.24126	0.0959739	4.49434	0.0276338	4.29932	0.227668	113.885	20.4637	70.612	3.01542	69.7422	6.9679	89.5316	2.47809	74.8905	16.1948	0.00697312	0.101888	0.252604	0.0124559	0.4678	0.2531	0.425	0.195	0.1006	0.09407	0.1006	0.1006	0	0	0	0	1	0	0	0	Female, Ber only
F9548_SI	2L	19383387	19383762	fon	5.2147	0.119529	4.72621	0.091402	4.78388	0.103574	4.84076	0.0800216	4.40812	0.0786076	184.833	22.0405	113.187	10.6019	120.054	12.6354	126.834	10.0458	82.2849	6.52137	0.000841375	0.696372	0.00205516	1.45093e-05	0.4885	0.05688	0.8066	0.4326	0.07762	0.0726	0.07762	0.07762	0	0	0	0	1	0	0	0	Female, Ber only
S9549_SI	2L	19383881	19385363	fon	4.62525	0.17191	3.81612	0.161083	4.42193	0.116585	4.71442	0.0335068	4.01175	0.171437	103.013	17.0356	45.8334	7.68848	83.6678	9.26796	111.585	3.70205	55.8031	9.97173	0.000107237	0.0552991	0.000343531	0.000965119	0.8091	0.2925	0.6135	0.7027	0.0993	0.09289	0.0993	0.0993	0	0	0	0	1	0	0	0	Female, Ber only
S2538_SI	2L	4910083	4910412	hoe1	4.73755	0.0582573	4.50924	0.0796772	4.92156	0.060115	4.65176	0.0788742	4.5421	0.098364	114.282	6.60427	91.045	7.26082	137.403	8.2906	104.989	8.40972	94.1856	9.0058	0.0140236	0.00320839	0.239075	0.0320471	0.2283	-0.2698	0.1954	0.1097	0.05512	0.05156	0.05512	0.05512	0	0	0	0	1	0	0	0	Female, Ber only
S13411_SI	X	6246314	6246514	kdn	6.00185	0.0709645	5.758	0.0522533	5.74592	0.107319	5.9955	0.0535971	5.77616	0.14285	404.854	28.6902	317.006	16.806	314.284	34.4175	402.006	21.8411	324.657	44.3372	0.0313545	0.0197344	0.0513793	0.045319	0.2438	0.2496	0.2257	0.2193	0.06847	0.06405	0.06847	0.06847	0	0	0	0	1	0	0	0	Female, Ber only
S13516_SI	X	6551640	6553742	l(1)G0148	2.53547	0.104459	2.07428	0.0682832	2.17807	0.0690712	2.37807	0.219354	1.60897	0.211247	12.6683	1.31881	7.97103	0.533178	8.84503	0.610395	10.9608	2.45284	5.06923	0.999	0.0247586	0.315799	0.000916451	0.000213999	0.4612	0.2	0.9265	0.7691	0.1236	0.1156	0.1236	0.1236	0	0	0	0	1	0	0	0	Female, Ber only
S42941_SI	2R	17677797	17678742	lox2	3.51817	0.121124	3.09588	0.16299	3.30051	0.0296179	3.07513	0.0581464	2.6246	0.265512	33.8894	4.16213	22.3082	3.76925	27.1353	0.803615	21.6773	1.26657	14.1085	3.42415	0.0278557	0.215602	0.0198851	0.000168571	0.4223	-0.2254	0.8936	0.4505	0.1158	0.1083	0.1158	0.1158	0	0	0	0	1	0	0	0	Female, Ber only
S60213_SI	3R	27880146	27880696	mod	4.29568	0.0762601	3.92744	0.0929484	3.84223	0.0435192	3.95847	0.0972358	4.04383	0.0625781	73.5258	5.68998	50.9221	4.68978	46.6627	2.04621	52.5419	5.08583	57.1195	3.6326	0.00144617	0.242979	0.450769	0.0170661	0.3682	0.1162	0.2519	-0.08536	0.06294	0.05888	0.06294	0.06294	0	0	0	0	1	0	0	0	Female, Ber only
S24455_SI	3L	8113378	8113850	msk	3.7821	0.0283126	3.35588	0.0743004	3.19368	0.0467214	3.52772	0.0538495	3.44279	0.218704	43.9198	1.25191	28.7244	2.17385	24.398	1.14525	34.0794	1.86242	31.7541	6.474	0.00222529	0.00731012	0.558299	0.010004	0.4262	0.334	0.3393	0.08493	0.07736	0.07236	0.07736	0.07736	0	0	0	0	1	0	0	0	Female, Ber only
S7586_SI	2L	13966506	13967022	nimB2	3.97053	0.155262	3.25832	0.188853	3.87979	0.133764	3.92952	0.0668789	3.54248	0.0414206	53.4271	7.9022	26.3195	5.0337	48.7366	6.41917	50.9587	3.43373	34.5722	1.43127	0.000358536	0.809027	0.0218458	0.0124356	0.7122	0.04972	0.4281	0.387	0.1013	0.09471	0.1013	0.1013	0	0	0	0	1	0	0	0	Female, Ber only
S24053_SI	3L	7351546	7351715	pst	5.21824	0.0850372	4.83858	0.123834	5.10628	0.0630033	5.41114	0.0347278	4.75841	0.307273	185.06	15.9887	126.932	15.5527	165.297	10.1906	223.977	7.85455	120.054	33.4005	0.0456873	0.0855207	0.00185398	0.017455	0.3797	0.3049	0.4598	0.6527	0.1154	0.1079	0.1154	0.1154	0	0	0	0	1	0	0	0	Female, Ber only
S28354_SI	3L	16325151	16325889	retinin	7.66195	0.126536	7.42103	0.092409	8.09906	0.0418659	7.61606	0.0588129	7.16763	0.0529621	2137.37	273.869	1675.44	150.701	3293.57	139.152	2032.9	121.242	1297.97	67.7913	0.0338838	0.000209249	0.000642107	0.000299794	0.2409	-0.483	0.4943	0.4484	0.06871	0.06427	0.06871	0.06871	0	0	0	0	1	0	0	0	Female, Ber only
S56806_SI	3R	21066088	21066328	to	2.8001	0.0565684	2.25232	0.24892	2.40125	0.144968	2.41193	0.0216793	2.39078	0.178532	16.464	0.944609	9.69783	2.22192	11.1225	1.56428	11.1572	0.240745	11.0411	2.03006	0.00890234	0.971714	0.945316	0.0425974	0.5478	0.01068	0.4093	0.02115	0.1225	0.1146	0.1225	0.1225	0	0	0	0	1	0	0	0	Female, Ber only
S56356_SI	3R	20572116	20572321	tok	3.00544	0.12035	2.38453	0.152647	2.8987	0.277122	3.10461	0.124449	2.38083	0.184479	20.2905	2.35593	10.936	1.59042	18.6485	4.71306	22.4152	2.75901	10.9372	2.01571	0.0236337	0.458967	0.00996231	0.022902	0.6209	0.2059	0.6246	0.7238	0.1649	0.1542	0.1649	0.1649	0	0	0	0	1	0	0	0	Female, Ber only
S35547_SI	2R	5652278	5653023	trpl	6.21079	0.0799569	5.87416	0.0553575	6.0539	0.152671	5.96844	0.0608026	5.75813	0.114073	499.171	40.7351	356.092	19.9425	429.477	64.8386	391.375	23.5835	318.161	37.4023	0.0166534	0.561358	0.128081	0.00255276	0.3366	-0.08546	0.4527	0.2103	0.08375	0.07834	0.08375	0.08375	0	0	0	0	1	0	0	0	Female, Ber only
S31311_SI	3L	22467895	22468892	CG11425	2.76891	0.153617	1.76422	0.388802	2.29591	0.246449	3.02849	0.0858664	1.0546	0.0758939	16.0634	2.35767	6.11914	2.15139	10.1636	2.52676	20.7161	1.74303	2.87632	0.217749	0.00330017	0.0157007	1.65637e-05	5.16506e-05	1.0047	0.7326	1.7143	1.9739	0.1928	0.1804	0.1928	0.1928	1	0	0	0	0	0	0	0	Female, CS and Ber
S42117_SI	2R	16422159	16422860	CG18067	7.43071	0.153772	6.99935	0.187686	6.88573	0.11416	7.35417	0.12801	6.73401	0.18189	1699.94	248.984	1109.21	216.228	983.12	116.03	1571.42	206.456	849.738	152.325	0.0221503	0.00947522	0.00230953	0.000989139	0.4314	0.4684	0.6967	0.6202	0.1131	0.1058	0.1131	0.1131	1	0	0	0	0	0	0	0	Female, CS and Ber
S45622_SI	3R	270044	270149	CG31522	4.51889	0.132445	4.12762	0.0706521	4.03647	0.104934	4.58475	0.151977	4.23178	0.0142002	92.2745	12.3121	62.1338	4.4076	56.8664	6.19766	98.7149	14.3573	68.8446	0.980376	0.00570008	0.00030074	0.0107958	0.0331355	0.3913	0.5483	0.2871	0.353	0.08151	0.07624	0.08151	0.08151	1	0	0	0	0	0	0	0	Female, CS and Ber
S26106_SI	3L	11191266	11191810	CG6199	3.70634	0.0582433	2.76409	0.0931068	3.32004	0.0958024	3.86607	0.0728969	3.15303	0.159043	40.7502	2.33654	15.9104	1.47387	27.7582	2.71388	47.8402	3.55409	23.5987	3.56764	2.75993e-06	0.000154703	2.98805e-05	0.000239658	0.9423	0.546	0.5533	0.713	0.07484	0.07	0.07484	0.07484	1	0	0	0	0	0	0	0	Female, CS and Ber
S26119_SI	3L	11195722	11195975	CG6199	3.63628	0.0357641	2.68231	0.116327	3.20671	0.169202	3.99586	0.0310462	3.11329	0.0672238	37.9667	1.36667	14.6862	1.75831	24.9654	4.24949	54.39	1.69732	22.5283	1.48405	6.09205e-05	0.000169354	0.000116495	0.00584659	0.954	0.7891	0.523	0.8826	0.1094	0.1023	0.1094	0.1094	1	0	0	0	0	0	0	0	Female, CS and Ber
S55114_SI	3R	18630499	18632211	CG7031	2.61338	0.245975	1.54033	0.144991	0.681434	0.166816	1.80381	0.0496223	1.23268	0.258343	13.9165	3.30279	4.69806	0.652709	1.9967	0.315457	6.07769	0.298795	3.50823	0.917194	0.00108512	0.000468222	0.0491183	0.00015032	1.073	1.1224	1.3807	0.5711	0.1764	0.165	0.1764	0.1764	1	0	0	0	0	0	0	0	Female, CS and Ber
S22189_SI	3L	3369569	3369942	Drs	6.27231	0.165846	5.8482	0.170746	5.45826	0.125925	6.22188	0.196707	5.17649	0.123535	534.695	91.6953	350.066	61.6021	236.112	30.4952	509.926	94.158	177.94	21.1482	0.0343404	0.000505746	6.72529e-05	4.5352e-05	0.4241	0.7636	1.0958	1.0454	0.1213	0.1135	0.1213	0.1213	1	0	0	0	0	0	0	0	Female, CS and Ber
S33219_SI	2R	2532247	2532409	Fmo-2	3.50692	0.108387	2.5236	0.312476	2.60729	0.269534	3.57465	0.156709	2.94984	0.0606789	33.4779	3.69581	12.8796	3.9334	13.9181	3.47969	35.9838	5.86844	19.1263	1.16041	0.00070256	0.000478967	0.0149484	0.0276675	0.9833	0.9674	0.5571	0.6248	0.1525	0.1427	0.1525	0.1525	1	0	0	0	0	0	0	0	Female, CS and Ber
S42299_SI	2R	16757930	16757996	IM14	7.23785	0.196618	6.61477	0.237007	6.49702	0.167408	7.10367	0.151464	6.45105	0.230943	1409.54	286.032	760.425	185.496	669.969	107.471	1225.86	188.473	644.592	146.276	0.0107898	0.00847273	0.00814322	0.00234658	0.6231	0.6067	0.7868	0.6526	0.1439	0.1346	0.1439	0.1439	1	0	0	0	0	0	0	0	Female, CS and Ber
S42300_SI	2R	16758061	16758134	IM14	7.84515	0.209528	7.25832	0.178716	6.88329	0.0821252	7.69125	0.178873	7.03971	0.173735	2590.39	530.585	1434.83	250.447	978.252	77.8489	2212.33	389.503	1152.56	199.334	0.00493253	0.000290177	0.00241117	0.000502842	0.5868	0.808	0.8054	0.6515	0.1196	0.1119	0.1196	0.1196	1	0	0	0	0	0	0	0	Female, CS and Ber
S46854_SI	3R	2939244	2941560	Mlp84B	5.23779	0.0660751	4.72826	0.0795942	5.08645	0.0120469	5.45489	0.0316924	4.91429	0.0533424	188.529	12.4924	113.336	8.88849	161.824	1.94999	233.976	7.35954	136.351	7.17057	3.69672e-06	3.27028e-05	2.19405e-06	0.000166008	0.5095	0.3684	0.3235	0.5406	0.04183	0.03913	0.04183	0.04183	1	0	0	0	0	0	0	0	Female, CS and Ber
S37824_SI	2R	9134422	9134754	Mp20	5.40497	0.0812514	4.90415	0.178816	5.01723	0.0678897	5.37278	0.0503201	4.64522	0.0634303	222.992	17.68	136.338	25.4797	151.258	10.5768	215.646	11.0038	104.225	6.49201	0.000881371	0.00612989	4.34831e-05	3.0843e-05	0.5008	0.3556	0.7597	0.7276	0.08007	0.0749	0.08007	0.08007	1	0	0	0	0	0	0	0	Female, CS and Ber
S38997_SI	2R	11296351	11296621	Mtk	6.03099	0.290612	5.22024	0.0942818	5.21413	0.211583	5.97567	0.151668	5.27801	0.168053	428.066	125.243	185.526	17.4048	187.051	41.2169	396.675	57.5364	197.888	34.6927	0.00202975	0.00197307	0.00566745	0.00340604	0.8107	0.7615	0.753	0.6977	0.1452	0.1358	0.1452	0.1452	1	0	0	0	0	0	0	0	Female, CS and Ber
S442_SI	2L	543416	544266	Spp	3.33	0.131892	2.74788	0.111819	3.05236	0.106773	3.34663	0.059585	2.97111	0.167025	28.0976	3.59765	15.6733	1.69269	21.2563	2.27937	28.4401	1.67135	19.69	3.12736	0.000499648	0.0280372	0.0105374	0.0137707	0.5821	0.2943	0.3589	0.3755	0.08637	0.08079	0.08637	0.08637	1	0	0	0	0	0	0	0	Female, CS and Ber
S14899_SI	X	9948247	9949531	Yp1	8.20025	0.213334	-0.42381	0.375551	1.07151	1.08638	7.9415	0.266452	2.10837	0.706711	3695.98	755.631	0.684067	0.232864	4.59357	5.09971	2879.46	776.126	9.62789	6.20184	8.84428e-08	4.5148e-07	3.60754e-06	2.46854e-06	8.6241	6.87	6.0919	5.8331	0.4775	0.4467	0.4775	0.4775	1	0	0	0	0	0	0	0	Female, CS and Ber
S14896_SI	X	9945049	9946313	Yp2	7.31341	0.257935	0.277148	0.29357	0.575921	1.26639	7.30625	0.19611	2.23767	0.570399	1534.44	404.412	1.3566	0.379649	2.90936	2.98058	1508.98	299.947	10.4388	5.89278	1.27079e-06	1.04097e-06	2.16553e-05	2.13829e-05	7.0363	6.7303	5.0757	5.0686	0.5123	0.4793	0.5123	0.5123	1	0	0	0	0	0	0	0	Female, CS and Ber
S16587_SI	X	13653578	13653839	Yp3	7.72749	0.216749	2.04767	0.193751	3.12372	0.240666	7.29802	0.290881	2.8883	0.323273	2304.82	480.679	7.84668	1.50383	23.2413	5.78226	1521.21	465.439	18.5559	5.37693	1.65407e-09	6.97474e-09	7.68437e-09	4.09462e-09	5.6798	4.1743	4.8392	4.4097	0.1933	0.1808	0.1933	0.1933	1	0	0	0	0	0	0	0	Female, CS and Ber
S16588_SI	X	13653902	13654284	Yp3	7.9095	0.296045	2.47347	0.520231	3.0052	0.190444	7.43484	0.292414	3.07918	0.00295712	2799.4	761.605	12.849	5.49686	20.4628	3.81693	1744.73	535.854	21.7407	0.0642706	4.56115e-09	1.57212e-08	3.94825e-08	1.33494e-08	5.436	4.4296	4.8303	4.3557	0.2215	0.2072	0.2215	0.2215	1	0	0	0	0	0	0	0	Female, CS and Ber
S16589_SI	X	13654357	13655200	Yp3	7.48067	0.312517	1.82107	0.401261	2.75357	0.243937	7.06045	0.25809	2.5958	0.215331	1830.5	548.903	6.52584	2.68693	16.0603	4.04415	1192.11	323.836	13.6069	2.7313	4.0757e-09	2.76364e-08	3.79195e-08	1.35784e-08	5.6596	4.3069	4.8849	4.4646	0.2248	0.2103	0.2248	0.2248	1	0	0	0	0	0	0	0	Female, CS and Ber
S1469_SI	2L	2808980	2810253	daw	2.56817	0.100809	2.16989	0.121802	2.29432	0.0226022	2.74337	0.00838505	2.09264	0.206555	13.0861	1.31145	8.80095	1.07854	9.91961	0.224174	15.5397	0.130576	8.22631	1.78094	0.00981865	0.00291463	0.000301161	0.00311585	0.3983	0.4491	0.4755	0.6507	0.09051	0.08466	0.09051	0.09051	1	0	0	0	0	0	0	0	Female, CS and Ber
S12279_SI	X	3267216	3267756	dm	3.27653	0.199656	2.71418	0.151124	1.97049	0.191271	3.22864	0.175225	2.77065	0.183392	26.848	5.57806	15.2102	2.37541	7.26863	1.29395	25.5041	4.44368	16.1453	2.86681	0.0127896	1.90026e-05	0.0378519	0.0230087	0.5624	1.2582	0.5059	0.458	0.1337	0.125	0.1337	0.1337	1	0	0	0	0	0	0	0	Female, CS and Ber
S12280_SI	X	3268973	3270266	dm	3.31974	0.208049	2.67772	0.050838	2.16378	0.153279	3.34029	0.0135435	2.7322	0.137289	28.0445	5.60621	14.5644	0.729611	8.78304	1.39971	28.2291	0.381023	15.463	2.10547	0.00153285	6.72102e-06	0.00225961	0.00288135	0.642	1.1765	0.5875	0.6081	0.1106	0.1035	0.1106	0.1106	1	0	0	0	0	0	0	0	Female, CS and Ber
F33296_SI	2R	2614342	2615878	l(2)01289	3.63436	0.0880641	3.16668	0.0415179	3.48661	0.0582211	3.81373	0.118172	3.43316	0.093509	37.9759	3.35212	23.7421	0.985919	32.7166	1.90904	45.5313	5.41216	31.0646	2.89081	0.000128445	0.00125746	0.000670675	0.0376601	0.4677	0.3271	0.2012	0.3806	0.05865	0.05486	0.05865	0.05865	1	0	0	0	0	0	0	0	Female, CS and Ber
S4981_SI	2L	8985932	8986530	rost	3.92331	0.149284	2.82876	0.0494556	2.16625	0.278561	3.87388	0.00718186	2.80218	0.245728	50.9481	7.71063	16.9383	0.849092	8.95999	2.16521	48.1298	0.346374	16.7989	3.81678	0.000137809	1.86167e-06	0.000164316	0.000112756	1.0946	1.7076	1.1211	1.0717	0.1384	0.1295	0.1384	0.1384	1	0	0	0	0	0	0	0	Female, CS and Ber
S4982_SI	2L	8986600	8986783	rost	4.14482	0.0992387	1.98602	0.647947	2.39659	0.0784666	4.1044	0.0129397	2.73289	1.04261	63.3148	6.34168	8.25286	4.47322	11.0109	0.852257	60.6098	0.785996	20.2596	13.5807	0.00178529	0.00564401	0.0292463	0.0252008	2.1588	1.7078	1.4119	1.3715	0.3797	0.3552	0.3797	0.3797	1	0	0	0	0	0	0	0	Female, CS and Ber
S4983_SI	2L	8986936	8987287	rost	3.92514	0.036003	2.55194	0.139193	1.98253	0.145534	3.97115	0.0414925	3.0388	0.16922	50.6823	1.84144	12.9164	1.8419	7.3179	1.03426	53.0763	2.22763	21.0757	3.44006	3.07277e-06	4.67557e-08	7.979e-05	0.000121417	1.3732	1.9886	0.8863	0.9324	0.1104	0.1033	0.1104	0.1104	1	0	0	0	0	0	0	0	Female, CS and Ber
S35537_SI	2R	5647282	5647519	trpl	5.82051	0.131142	5.56644	0.00563909	5.33234	0.107287	5.87438	0.102627	5.36664	0.029758	339.095	44.9223	261.504	1.47441	207.814	22.1849	357.043	36.0979	214.206	6.35173	0.046104	0.000215652	0.000613753	0.0014209	0.2541	0.542	0.4539	0.5077	0.07738	0.07238	0.07738	0.07738	1	0	0	0	0	0	0	0	Female, CS and Ber
S35542_SI	2R	5650563	5650955	trpl	5.98221	0.103523	5.76546	0.0208016	5.6378	0.127778	5.90404	0.0513	5.51084	0.03307	397.762	42.3269	319.131	6.66936	282.563	35.8856	366.839	19.0876	247.448	8.19416	0.0380161	0.00861464	0.000928312	0.000226506	0.2168	0.2662	0.4714	0.3932	0.06332	0.05923	0.06332	0.06332	1	0	0	0	0	0	0	0	Female, CS and Ber
S35543_SI	2R	5651035	5651230	trpl	5.6995	0.197075	5.26794	0.0490833	5.1455	0.0379705	5.58859	0.0884815	4.92176	0.2207	302.497	56.9867	194.173	9.57662	171.75	6.52776	268.068	24.2235	139.392	28.7031	0.016618	0.00964036	0.000925569	0.000282806	0.4316	0.4431	0.7777	0.6668	0.1073	0.1004	0.1073	0.1073	1	0	0	0	0	0	0	0	Female, CS and Ber
S35819_SI	2R	5992222	5992335	14-3-3zeta	6.26358	0.165671	6.3629	0.0584899	5.86885	0.0653729	6.41495	0.0600343	5.94983	0.260497	529.82	84.9806	580.597	34.5097	354.41	23.2789	611.643	36.7322	392.134	96.3742	0.658535	0.00376768	0.0154592	0.0947322	-0.09932	0.5461	0.3138	0.4651	0.1142	0.1068	0.1142	0.1142	0	0	0	0	0	0	1	0	Female, CS only
S35820_SI	2R	5992446	5992572	14-3-3zeta	6.68469	0.00676161	6.61102	0.0262506	6.19319	0.0918698	6.70225	0.0292513	6.45664	0.0769435	800.074	5.41692	743.411	19.6484	490.97	45.6993	814.466	23.7179	638.192	50.1244	0.464854	2.44739e-05	0.00979131	0.0151238	0.07367	0.5091	0.228	0.2456	0.05579	0.05219	0.05579	0.05579	0	0	0	0	0	0	1	0	Female, CS only
S38170_SI	2R	9837637	9838422	AGO1	3.04674	0.301091	2.92293	0.232853	2.52913	0.214868	3.77142	0.0567477	3.09773	0.175678	21.6561	5.9698	18.9403	4.51137	12.7595	2.69491	43.4885	2.49457	22.3687	3.72225	0.746013	0.00030074	0.0278321	0.908135	0.1238	1.2423	-0.05099	0.6737	0.1847	0.1728	0.1847	0.1847	0	0	0	0	0	0	1	0	Female, CS only
S10656_SI	2L	21640728	21641013	Ac3	3.28756	0.0799146	3.21927	0.08913	3.25397	0.108518	3.54601	0.0244484	3.13428	0.0383955	26.8344	2.13836	25.0753	2.18776	26.0061	2.7658	34.6816	0.847432	22.9835	0.891967	0.612484	0.00917308	0.00141575	0.19102	0.06829	0.292	0.1533	0.4117	0.07016	0.06563	0.07016	0.07016	0	0	0	0	0	0	1	0	Female, CS only
S50134_SI	3R	9069308	9069853	Ace	2.86942	0.186907	2.70165	0.0781711	2.72773	0.156699	3.46852	0.0981567	2.96615	0.0358916	17.8282	3.21193	14.9342	1.14468	15.4353	2.31086	32.1907	3.07689	19.4254	0.701831	0.540672	0.00265689	0.0387546	0.752124	0.1678	0.7408	-0.09673	0.5024	0.1474	0.1378	0.1474	0.1474	0	0	0	0	0	0	1	0	Female, CS only
F50268_SI	3R	9252169	9253811	Act87E	5.36697	0.075941	5.03844	0.04894	5.2553	0.0665183	5.65957	0.0672791	5.46789	0.093719	214.621	16.0934	154.353	7.64757	191.894	12.548	287.463	19.6389	237.643	21.7495	0.00133477	0.000157215	0.0365359	0.288294	0.3285	0.4043	-0.1009	0.1917	0.05553	0.05194	0.05553	0.05553	0	0	0	0	0	0	1	0	Female, CS only
F11677_SI	X	1923808	1923959	Actn	4.31208	0.364801	3.97571	0.0426467	4.11377	0.140624	4.81964	0.0442481	4.09853	0.0550392	77.7773	25.8661	53.3202	2.25996	61.6288	8.57075	124.001	5.45761	60.3122	3.30818	0.101288	0.00113333	0.00158785	0.321902	0.3364	0.7059	0.2136	0.7211	0.1248	0.1168	0.1248	0.1248	0	0	0	0	0	0	1	0	Female, CS only
S11672_SI	X	1919808	1920942	Actn	4.72739	0.184252	4.09021	0.0267487	4.58148	0.0390374	5.01012	0.109317	4.51925	0.0714732	114.285	21.0097	59.7664	1.59093	97.7139	3.77969	150.514	16.1585	91.9221	6.50089	8.7369e-05	0.00118788	0.000710226	0.0969714	0.6372	0.4286	0.2081	0.4909	0.07627	0.07134	0.07627	0.07627	0	0	0	0	0	0	1	0	Female, CS only
S11673_SI	X	1921317	1921495	Actn	4.37575	0.349384	3.57546	0.182201	4.24009	0.096345	4.90301	0.0558751	4.27128	0.0854464	82.9274	30.4868	36.1029	6.43976	69.6543	6.64082	134.834	7.44433	71.786	6.05516	0.000899568	0.00218651	0.004824	0.682817	0.8003	0.6629	0.1045	0.6317	0.1283	0.12	0.1283	0.1283	0	0	0	0	0	0	1	0	Female, CS only
S11674_SI	X	1921554	1921904	Actn	4.19403	0.463396	3.60596	0.10725	4.08681	0.126694	4.71313	0.0977376	3.96208	0.153307	71.123	32.1331	36.9555	3.83575	59.9015	7.3565	111.761	11.1555	52.9678	7.754	0.0278634	0.0138208	0.00691597	0.418514	0.5881	0.6263	0.2319	0.751	0.1612	0.1508	0.1612	0.1612	0	0	0	0	0	0	1	0	Female, CS only
S11678_SI	X	1924248	1924401	Actn	4.92503	0.119398	4.36268	0.0692484	4.49547	0.172295	5.2042	0.075978	4.68594	0.0684305	138.345	16.3739	78.5916	5.35777	90.5741	14.6948	182.383	13.743	108.581	7.38698	0.00128648	0.00012394	0.00231865	0.125576	0.5623	0.7087	0.2391	0.5183	0.0946	0.08849	0.0946	0.0946	0	0	0	0	0	0	1	0	Female, CS only
S11679_SI	X	1924476	1924892	Actn	4.37091	0.23566	4.03339	0.107968	4.19322	0.0265925	4.9885	0.0689038	4.23104	0.280178	80.6384	19.8198	56.6761	6.29614	66.2532	1.77075	146.951	10.3163	70.5155	18.1746	0.0791019	0.000277428	0.000684883	0.516684	0.3375	0.7953	0.1399	0.7575	0.1171	0.1095	0.1171	0.1171	0	0	0	0	0	0	1	0	Female, CS only
S11680_SI	X	1928988	1929234	Actn	5.3094	0.0515623	5.17798	0.0792787	4.96572	0.107107	5.74036	0.0623532	5.20986	0.0708186	202.41	10.5425	177.699	14.2284	144.016	14.8995	311.576	19.1349	183.378	13.1845	0.235396	2.71154e-06	0.000114123	0.388907	0.1314	0.7746	0.09954	0.5305	0.06559	0.06136	0.06559	0.06559	0	0	0	0	0	0	1	0	Female, CS only
S11681_SI	X	1930440	1930500	Actn	5.2772	0.232944	5.00276	0.179342	4.94903	0.128483	5.93173	0.193259	5.19234	0.17492	199.223	43.0098	150.467	27.9714	141.881	17.2003	381.341	69.3203	181.71	31.2079	0.256945	0.000247726	0.00342394	0.778605	0.2744	0.9827	0.08487	0.7394	0.1427	0.1335	0.1427	0.1427	0	0	0	0	0	0	1	0	Female, CS only
F11536_SI	X	1673123	1674277	Adar	2.31206	0.501482	2.63856	0.185376	2.30016	0.205553	3.21952	0.127322	2.45621	0.125393	10.9732	5.45424	14.1515	2.55803	10.1339	2.05395	25.1546	3.30721	11.7206	1.42458	0.397168	0.0085566	0.0344289	0.750633	-0.3265	0.9194	-0.1442	0.7633	0.2184	0.2043	0.2184	0.2184	0	0	0	0	0	0	1	0	Female, CS only
F51640_SI	3R	11924938	11925382	Akt1	2.69312	0.2252	2.81877	0.147679	2.28581	0.145977	3.0927	0.138982	2.57141	0.105841	15.0334	3.45798	16.8761	2.41822	9.91275	1.4549	22.1797	3.11325	13.1341	1.42753	0.638211	0.000852075	0.0226166	0.650999	-0.1257	0.8069	0.1217	0.5213	0.1373	0.1284	0.1373	0.1373	0	0	0	0	0	0	1	0	Female, CS only
S51641_SI	3R	11926622	11927448	Akt1	2.8593	0.246379	2.45953	0.105721	2.48276	0.168806	3.09529	0.0334359	2.73395	0.103565	17.7885	4.05587	11.7435	1.26364	12.1015	2.00828	22.1019	0.744213	15.4488	1.60221	0.0284282	0.00127794	0.0461256	0.540536	0.3998	0.6125	0.1253	0.3613	0.1101	0.103	0.1101	0.1101	0	0	0	0	0	0	1	0	Female, CS only
S39856_SI	2R	12518424	12519457	Alk	3.2307	0.0475743	3.29616	0.159574	2.84026	0.186169	3.61278	0.0831156	3.09067	0.103883	25.3163	1.19709	27.2316	4.1386	17.3396	3.12971	37.153	3.01863	22.0696	2.23159	0.748643	8.50007e-05	0.00293241	0.425106	-0.06546	0.7725	0.14	0.5221	0.09853	0.09217	0.09853	0.09853	0	0	0	0	0	0	1	0	Female, CS only
S39857_SI	2R	12519524	12519701	Alk	3.61213	0.345093	3.80757	0.188786	2.80695	0.353208	4.03789	0.163101	3.31958	0.120724	38.5018	12.7262	45.5753	8.5146	17.4184	6.88173	57.1961	8.88633	27.7812	3.27756	0.620664	0.000714184	0.0336805	0.421773	-0.1954	1.2309	0.2926	0.7183	0.2046	0.1914	0.2046	0.2046	0	0	0	0	0	0	1	0	Female, CS only
S39858_SI	2R	12519768	12519955	Alk	3.79055	0.0604138	4.03545	0.145674	3.34072	0.361924	4.14882	0.0316293	3.59813	0.107391	44.3343	2.64064	56.9792	8.58372	29.5931	9.97061	63.3804	2.02159	36.6723	4.00705	0.354908	0.00177666	0.0286586	0.486723	-0.2449	0.8081	0.1924	0.5507	0.1519	0.142	0.1519	0.1519	0	0	0	0	0	0	1	0	Female, CS only
S39859_SI	2R	12520023	12520515	Alk	3.57415	0.107972	3.95184	0.135355	3.15725	0.251613	3.96217	0.0288865	3.43654	0.145641	35.802	3.82173	52.344	6.89313	24.0383	5.55348	52.5861	1.52523	31.2976	4.49224	0.092379	0.000833289	0.0210445	0.597548	-0.3777	0.8049	0.1376	0.5256	0.1365	0.1277	0.1365	0.1365	0	0	0	0	0	0	1	0	Female, CS only
S39860_SI	2R	12520586	12521279	Alk	3.13358	0.179027	3.32288	0.0738211	2.77452	0.30518	3.59286	0.0461238	3.00534	0.142968	23.2089	4.30777	27.7913	2.09163	16.5955	4.98285	36.3635	1.676	20.3329	2.9588	0.468429	0.00110819	0.0154821	0.650089	-0.1893	0.8183	0.1282	0.5875	0.1443	0.135	0.1443	0.1443	0	0	0	0	0	0	1	0	Female, CS only
S39861_SI	2R	12521364	12522408	Alk	3.09901	0.0347309	3.22818	0.200038	2.76669	0.200859	3.44604	0.0234139	2.99889	0.122663	22.1849	0.767953	25.5722	5.10763	16.1423	3.1223	31.3817	0.737819	20.1638	2.46587	0.576355	0.00129633	0.0275103	0.680924	-0.1292	0.6794	0.1001	0.4472	0.1223	0.1144	0.1223	0.1223	0	0	0	0	0	0	1	0	Female, CS only
S37388_SI	2R	8481088	8481573	Amph	4.11396	0.113806	4.24685	0.0584358	4.00398	0.0543201	4.23261	0.0923691	3.96978	0.121513	61.4542	7.03173	69.9656	4.15501	54.8769	3.00319	69.0948	6.45612	53.2291	6.28124	0.270989	0.0367148	0.0255569	0.227378	-0.1329	0.2286	0.1442	0.2628	0.07088	0.0663	0.07088	0.07088	0	0	0	0	0	0	1	0	Female, CS only
S24257_SI	3L	7700989	7701916	Ank2	3.40439	0.202492	3.46914	0.0994577	3.3426	0.10996	3.80014	0.0567301	3.34687	0.164583	30.4947	5.82948	32.2143	3.15739	28.4198	3.0779	44.755	2.49627	28.6773	4.87704	0.778716	0.00866576	0.013662	0.807672	-0.06476	0.4575	0.05751	0.4533	0.1089	0.1019	0.1089	0.1089	0	0	0	0	0	0	1	0	Female, CS only
S24259_SI	3L	7702619	7703383	Ank2	3.32111	0.204723	3.21061	0.0673103	3.32689	0.201403	3.65232	0.0539657	3.28786	0.0418523	28.0829	5.80016	24.8316	1.66171	28.2623	5.38011	38.602	2.11233	26.801	1.10954	0.576282	0.043494	0.0349217	0.892345	0.1105	0.3254	0.03325	0.3645	0.1046	0.09784	0.1046	0.1046	0	0	0	0	0	0	1	0	Female, CS only
S24260_SI	3L	7703449	7703901	Ank2	3.18025	0.204735	3.2037	0.0401678	3.11242	0.135565	3.78274	0.0252094	3.11888	0.239943	24.3789	4.71651	24.6368	0.99914	22.6305	3.05525	43.9456	1.11578	23.0413	5.18765	0.949142	0.00480646	0.00784974	0.851077	-0.02345	0.6703	0.06137	0.6639	0.1455	0.1361	0.1455	0.1455	0	0	0	0	0	0	1	0	Female, CS only
S11061_SI	X	454639	454809	Appl	4.27022	0.242446	4.4841	0.0990698	4.00589	0.157323	4.85816	0.0172026	4.34202	0.0437319	73.0027	18.581	88.8857	8.7203	55.4385	8.86086	128.8	2.20593	76.9117	3.34039	0.225833	6.27883e-05	0.00482169	0.739727	-0.2139	0.8523	-0.0718	0.5161	0.1048	0.09806	0.1048	0.1048	0	0	0	0	0	0	1	0	Female, CS only
S11062_SI	X	464895	465033	Appl	4.63325	0.177221	4.96178	0.177378	4.41102	0.149224	5.18644	0.0655825	4.73466	0.0530969	103.925	18.305	144.344	25.3573	83.0429	12.3788	179.086	11.7097	113.932	6.09935	0.136486	0.000929155	0.0401394	0.706877	-0.3285	0.7754	-0.1014	0.4518	0.1335	0.1249	0.1335	0.1335	0	0	0	0	0	0	1	0	Female, CS only
S11065_SI	X	466182	466322	Appl	4.33647	0.246815	4.16985	0.037819	4.12524	0.281971	4.86337	0.00621326	4.37831	0.141747	77.9237	17.7168	64.7369	2.46902	63.7332	17.5915	129.462	0.802934	80.2372	11.3269	0.521217	0.00197014	0.0367534	0.900182	0.1666	0.7381	-0.04184	0.4851	0.1407	0.1316	0.1407	0.1407	0	0	0	0	0	0	1	0	Female, CS only
S31921_SI	4	499426	499494	Asator	3.86882	0.162043	4.26904	0.238152	3.68412	0.163509	4.31035	0.184995	3.75177	0.0409775	48.3172	8.10593	72.8069	17.1607	40.2108	6.55956	75.3468	14.5395	42.6199	1.72562	0.0498601	0.00258067	0.00852958	0.625829	-0.4002	0.6262	0.1171	0.5586	0.1241	0.116	0.1241	0.1241	0	0	0	0	0	0	1	0	Female, CS only
F26933_SI	3L	12780487	12780833	Atg1	2.9352	0.166455	2.70195	0.145804	2.46958	0.179448	3.04644	0.0579756	2.17527	0.189862	18.9939	2.99759	15.012	2.10125	11.9599	2.11747	21.0637	1.20364	8.90678	1.59001	0.340766	0.0101778	0.000965119	0.00260487	0.2332	0.5769	0.7599	0.8712	0.141	0.1319	0.141	0.141	0	0	0	0	0	0	1	0	Female, CS only
F23810_SI	3L	6944904	6948269	CG10077	4.70921	0.108456	4.88024	0.0902495	4.68115	0.170581	5.12577	0.0173277	4.75033	0.110324	111.392	11.7487	132.019	11.8769	109.038	17.685	168.321	2.90246	116.102	13.1887	0.342256	0.00763344	0.0288445	0.861518	-0.171	0.4446	-0.04112	0.3754	0.1037	0.09697	0.1037	0.1037	0	0	0	0	0	0	1	0	Female, CS only
S38746_SI	2R	10791578	10792956	CG10249	2.43152	0.188504	2.02186	0.0818498	2.55285	0.0663996	2.8334	0.063254	2.41612	0.0704361	11.5102	2.13201	7.56947	0.630994	12.8647	0.844092	17.0256	1.06133	11.2206	0.776307	0.004487	0.027935	0.00397001	0.940223	0.4097	0.2805	0.0154	0.4173	0.08228	0.07696	0.08228	0.08228	0	0	0	0	0	0	1	0	Female, CS only
S9784_SI	2L	19749719	19752213	CG10631	1.78426	0.124223	1.91697	0.0778416	1.56225	0.109658	2.18914	0.144898	1.78168	0.156719	5.98552	0.730382	6.81389	0.51877	4.79102	0.522333	8.99165	1.34575	5.98715	0.893849	0.535464	0.00152269	0.0326932	0.993318	-0.1327	0.6269	0.002578	0.4075	0.1154	0.1079	0.1154	0.1154	0	0	0	0	0	0	1	0	Female, CS only
S41413_SI	2R	15059850	15060029	CG10737	3.89658	0.0687813	3.47484	0.231516	3.70175	0.0748257	4.2025	0.0649989	3.60753	0.17366	49.3108	3.36482	32.8911	7.92069	40.6031	3.03229	66.9465	4.26771	37.2407	6.2882	0.0161083	0.00366758	0.0017429	0.0917683	0.4217	0.5008	0.289	0.595	0.1043	0.09758	0.1043	0.1043	0	0	0	0	0	0	1	0	Female, CS only
S41415_SI	2R	15060937	15061148	CG10737	2.86778	0.0631692	2.97722	0.194739	3.07646	0.254166	3.53096	0.114424	2.9373	0.188166	17.6213	1.11425	19.885	3.91829	22.2279	5.89435	34.3026	3.78799	19.0917	3.65759	0.699456	0.0367608	0.0127107	0.822113	-0.1094	0.4545	-0.06953	0.5937	0.1409	0.1318	0.1409	0.1409	0	0	0	0	0	0	1	0	Female, CS only
F12301_SI	X	3373161	3374382	CG10804	2.73074	0.054398	2.89156	0.0103419	2.63124	0.130908	2.89907	0.0985798	2.55956	0.144016	15.3595	0.846345	18.022	0.18625	13.979	1.78087	18.2169	1.82673	13.0173	1.7952	0.267039	0.041413	0.0174309	0.233897	-0.1608	0.2678	0.1712	0.3395	0.08518	0.07968	0.08518	0.08518	0	0	0	0	0	0	1	0	Female, CS only
F45545_SI	3R	189284	190228	CG1090	3.14032	0.374205	3.23681	0.0756663	2.71208	0.251829	3.73507	0.231196	2.84935	0.258963	24.15	8.24192	25.5002	1.88736	15.4301	3.9972	42.6126	9.2317	17.6462	4.19804	0.821817	0.0019938	0.00816281	0.39904	-0.09648	1.023	0.291	0.8857	0.1953	0.1827	0.1953	0.1953	0	0	0	0	0	0	1	0	Female, CS only
S45546_SI	3R	190288	191263	CG1090	3.57381	0.210172	3.68448	0.0793242	3.31284	0.289115	4.05308	0.0732237	3.42569	0.0367749	36.1619	7.1813	39.9088	3.21903	28.3207	7.93023	57.6759	4.1369	30.7576	1.12683	0.708281	0.00253573	0.0114071	0.595407	-0.1107	0.7402	0.1481	0.6274	0.1463	0.1368	0.1463	0.1463	0	0	0	0	0	0	1	0	Female, CS only
S45547_SI	3R	191424	192577	CG1090	4.39909	0.0843847	4.91591	0.0384539	4.04662	0.148244	4.54583	0.116435	3.98436	0.0511579	81.5701	6.88324	136.512	5.30503	57.6736	8.45401	94.6721	11.2921	53.7975	2.72767	0.00164959	0.00130316	0.000892601	0.00735358	-0.5168	0.4992	0.4147	0.5615	0.08993	0.08412	0.08993	0.08993	0	0	0	0	0	0	1	0	Female, CS only
S46356_SI	3R	1632720	1633109	CG11000	2.25218	0.394533	2.29165	0.245092	1.68805	0.252052	2.9405	0.0130495	2.20195	0.064964	9.99645	3.73701	10.0818	2.29307	5.53391	1.31201	18.9263	0.246069	9.05521	0.577639	0.939633	0.000727581	0.0323981	0.920786	-0.03948	1.2524	0.05023	0.7385	0.2087	0.1952	0.2087	0.2087	0	0	0	0	0	0	1	0	Female, CS only
F16008_SI	X	12466805	12467980	CG11138	1.40373	0.240389	1.5148	0.412999	1.67666	0.186579	2.29945	0.237083	1.57648	0.0403744	4.15252	1.05206	4.79118	1.71838	5.41495	0.947155	10.1622	2.4995	4.84055	0.197032	0.796605	0.0440374	0.0296419	0.6625	-0.1111	0.6228	-0.1728	0.723	0.2007	0.1877	0.2007	0.2007	0	0	0	0	0	0	1	0	Female, CS only
S16009_SI	X	12475605	12477215	CG11138	2.54479	0.0593637	2.59344	0.128332	2.34803	0.0519852	2.846	0.174778	2.54446	0.126927	12.7553	0.743887	13.4475	1.66177	10.4756	0.546576	17.3944	3.02552	12.8065	1.67761	0.810921	0.00176481	0.0498798	0.998924	-0.04865	0.498	0.000325	0.3015	0.09349	0.08745	0.09349	0.09349	0	0	0	0	0	0	1	0	Female, CS only
S34309_SI	2R	3864894	3868627	CG11198	4.2155	0.167584	4.04736	0.0608614	4.07545	0.161855	4.57202	0.0933359	4.24789	0.123937	68.3832	11.9391	57.3168	3.49633	59.4622	9.71402	97.0257	9.28442	70.3078	8.38607	0.300705	0.00196173	0.0378551	0.883112	0.1681	0.4966	-0.03239	0.3241	0.0946	0.08849	0.0946	0.0946	0	0	0	0	0	0	1	0	Female, CS only
S34310_SI	2R	3868689	3868977	CG11198	3.40578	0.131258	3.10358	0.272527	3.14828	0.298675	4.11989	0.109921	3.307	0.341209	30.3135	4.0517	22.8612	6.62197	24.0659	6.92682	61.7985	6.70524	28.3028	8.56676	0.356129	0.00216419	0.0108218	0.80858	0.3022	0.9716	0.09878	0.8129	0.1878	0.1757	0.1878	0.1878	0	0	0	0	0	0	1	0	Female, CS only
S34311_SI	2R	3870146	3870512	CG11198	3.5848	0.239612	3.4363	0.41253	3.27249	0.340221	4.13525	0.0340061	3.39982	0.247982	36.7521	8.97988	32.8686	13.3743	27.4309	7.9968	62.5291	2.11915	30.5631	7.28787	0.729177	0.00980038	0.03372	0.652818	0.1485	0.8628	0.185	0.7354	0.2095	0.196	0.2095	0.2095	0	0	0	0	0	0	1	0	Female, CS only
S3642_SI	2L	6762107	6765882	CG11321	3.22325	0.083074	3.11519	0.075422	2.75044	0.0702688	3.28753	0.0796516	3.00266	0.0809916	25.1668	2.06435	22.5805	1.71125	15.6792	1.13672	26.8333	2.13399	20.1834	1.65102	0.436049	0.000236875	0.0268243	0.0832786	0.1081	0.5371	0.2206	0.2849	0.07755	0.07254	0.07755	0.07755	0	0	0	0	0	0	1	0	Female, CS only
S30625_SI	3L	20898895	20899447	CG11458	7.68034	0.0640667	6.83284	0.0410331	7.60132	0.100686	7.96862	0.0374619	7.60804	0.0518074	2168.31	137.583	928.339	37.9954	2008.61	208.335	2890.21	107.134	2016.11	103.024	6.72102e-06	0.00306398	0.00544022	0.614108	0.8475	0.3673	0.07231	0.3606	0.07456	0.06975	0.07456	0.07456	0	0	0	0	0	0	1	0	Female, CS only
S41526_SI	2R	15247834	15248217	CG11961	2.11044	0.227901	1.58422	0.287366	1.33325	0.130243	2.02973	0.0128359	1.25233	0.31045	8.39172	1.82766	5.01712	1.52368	3.81779	0.504271	7.61246	0.0976455	3.61809	1.19625	0.0952717	0.0201492	0.0159028	0.00887637	0.5262	0.6965	0.8581	0.7774	0.1918	0.1794	0.1918	0.1918	0	0	0	0	0	0	1	0	Female, CS only
S57329_SI	3R	22055974	22059051	CG12290	2.42492	0.0819226	2.3523	0.138806	2.23197	0.0276675	2.58536	0.00178194	2.16852	0.0682014	11.3267	0.932787	10.5757	1.41145	9.32091	0.255368	13.2681	0.0236548	8.75875	0.587361	0.624759	0.00484425	0.00247338	0.0426746	0.07262	0.3534	0.2564	0.4168	0.07678	0.07182	0.07678	0.07678	0	0	0	0	0	0	1	0	Female, CS only
S28027_SI	3L	15848782	15849477	CG12486	1.64222	0.0387095	1.44854	0.310861	1.50959	0.243423	2.52536	0.283608	1.76043	0.226205	5.1692	0.197816	4.38724	1.23055	4.62156	1.04397	12.8143	3.2988	5.91884	1.41246	0.627293	0.00303853	0.0253619	0.787778	0.1937	1.0158	-0.1182	0.7649	0.206	0.1927	0.206	0.206	0	0	0	0	0	0	1	0	Female, CS only
S22397_SI	3L	3956841	3959896	CG12605	3.35626	0.108302	3.70558	0.0730975	3.2337	0.0983872	3.71094	0.055254	3.38615	0.0941814	28.7953	3.17542	40.7454	2.93138	25.4657	2.51166	40.9336	2.23544	29.6403	2.82742	0.00958203	0.000697899	0.0147061	0.868942	-0.3493	0.4772	-0.0299	0.3248	0.07906	0.07396	0.07906	0.07906	0	0	0	0	0	0	1	0	Female, CS only
S22399_SI	3L	3961572	3962669	CG12605	3.47657	0.049082	3.75478	0.0809125	3.24305	0.0520126	3.81774	0.0658246	3.36759	0.0956637	32.3744	1.56989	42.8176	3.43998	25.6378	1.33439	45.5673	3.02504	29.0954	2.70256	0.0110118	2.97868e-05	0.000379742	0.328387	-0.2782	0.5747	0.109	0.4501	0.06445	0.06029	0.06445	0.06445	0	0	0	0	0	0	1	0	Female, CS only
S22400_SI	3L	3962751	3962950	CG12605	3.04065	0.103554	3.23614	0.329559	2.27712	0.511849	3.53029	0.162561	2.39979	0.378683	13.9834	12.2066	26.3392	8.21748	10.9016	6.6528	34.4442	5.81792	7.61225	7.23731	0.779917	0.0101866	0.0424404	0.306577	-0.1955	1.2532	0.6409	1.1305	0.3292	0.2755	0.3607	0.3292	0	0	0	0	0	0	1	0	Female, CS only
S22035_SI	3L	3181086	3183144	CG12734	2.39718	0.0694289	2.5991	0.103293	2.22101	0.106361	2.4429	0.0614233	2.21271	0.0294674	11.0101	0.779091	13.4994	1.38829	9.25561	0.976756	11.5209	0.710389	9.1431	0.270391	0.0603986	0.0287974	0.0334643	0.0863148	-0.2019	0.2219	0.1845	0.2302	0.06548	0.06125	0.06548	0.06548	0	0	0	0	0	0	1	0	Female, CS only
F36802_SI	2R	7766062	7771240	CG13185	0.0882983	0.0202154	-0.162389	0.365816	-1.183	0.438456	0.689454	0.0673742	-0.0319686	0.265898	1.09246	0.0220864	0.88781	0.311628	0.326488	0.118909	1.99567	0.136436	0.991091	0.254353	0.53209	3.75261e-05	0.0429045	0.79546	0.2507	1.8725	0.1203	0.7214	0.2163	0.2023	0.2163	0.2163	0	0	0	0	0	0	1	0	Female, CS only
S46273_SI	3R	1499212	1502282	CG1347	3.00188	0.149929	2.89521	0.0919474	2.80246	0.177796	3.35285	0.00535327	3.01287	0.0340734	20.2701	2.89886	18.1392	1.70576	16.6847	3.03476	28.5843	0.152807	20.3536	0.691801	0.533886	0.000769793	0.0265951	0.963323	0.1067	0.5504	-0.01099	0.34	0.09239	0.08642	0.09239	0.09239	0	0	0	0	0	0	1	0	Female, CS only
S21630_SI	3L	2388078	2388781	CG13800	2.14157	0.123063	2.38389	0.295175	1.78731	0.386939	2.71163	0.20583	1.6585	0.324796	8.55486	1.01498	11.1756	3.42783	6.28599	2.11468	15.259	2.94327	5.44064	1.78337	0.685338	0.0452883	0.0335578	0.355256	-0.2423	0.9243	0.4831	1.0531	0.2997	0.2804	0.2997	0.2997	0	0	0	0	0	0	1	0	Female, CS only
S21635_SI	3L	2400509	2400616	CG13800	1.22301	0.284945	1.68822	0.497254	1.22035	0.342433	2.23625	0.3197	0.467156	0.413363	2.31106	2.11676	3.83181	3.84472	3.5488	1.30849	9.66001	2.76416	1.6945	0.75457	0.532805	0.0486168	0.00354441	0.224538	-0.4652	1.0159	0.7559	1.7691	0.3997	0.3053	0.3648	0.3263	0	0	0	0	0	0	1	0	Female, CS only
F42058_SI	2R	16200525	16201366	CG13868	4.61964	0.0511426	4.43822	0.119237	4.74017	0.117018	5.01778	0.0819813	4.64025	0.0333119	101.547	5.26748	85.0349	10.4549	115.036	13.2269	151.414	12.3846	103.608	3.44599	0.115998	0.0122643	0.00260336	0.901335	0.1814	0.2776	-0.02061	0.3775	0.07004	0.06552	0.07004	0.07004	0	0	0	0	0	0	1	0	Female, CS only
S21138_SI	3L	1592744	1597545	CG13917	3.82305	0.094373	3.93659	0.0293386	3.54422	0.128224	4.14571	0.0144923	3.86814	0.0219854	45.8783	4.27127	51.2582	1.51117	34.8248	4.41043	63.1667	0.915786	47.8611	1.04731	0.332315	3.03987e-05	0.0147825	0.747589	-0.1135	0.6015	-0.04509	0.2776	0.06763	0.06326	0.06763	0.06763	0	0	0	0	0	0	1	0	Female, CS only
S19338_SI	X	19405146	19409677	CG14200	2.36163	0.169979	2.22897	0.0277404	2.24276	0.109939	2.69678	0.103322	2.3768	0.0947791	10.7085	1.75751	9.29265	0.258291	9.4634	1.08991	14.8857	1.57965	10.8032	1.04575	0.364793	0.00154803	0.0218686	0.942341	0.1327	0.454	-0.01517	0.32	0.08373	0.07832	0.08373	0.08373	0	0	0	0	0	0	1	0	Female, CS only
S19339_SI	X	19409946	19411265	CG14200	2.44457	0.195092	2.22906	0.0383332	2.36178	0.127775	2.87279	0.0196381	2.48047	0.0773714	11.6672	2.14755	9.29561	0.353399	10.675	1.36386	17.6885	0.346981	11.971	0.942829	0.202389	0.00252181	0.0199743	0.878105	0.2155	0.511	-0.0359	0.3923	0.1009	0.09439	0.1009	0.1009	0	0	0	0	0	0	1	0	Female, CS only
S13558_SI	X	6610022	6611012	CG14441	2.38491	0.221545	2.23386	0.0278442	2.03923	0.131146	2.95285	0.100492	2.37836	0.15773	11.0294	2.2824	9.33822	0.261948	7.7348	1.02574	19.2247	1.91201	10.8773	1.72112	0.606466	0.000758132	0.0240278	0.987101	0.1511	0.9136	0.006544	0.5745	0.153	0.1432	0.153	0.153	0	0	0	0	0	0	1	0	Female, CS only
S20201_SI	X	21868001	21868211	CG14619	3.09057	0.265377	2.93407	0.140539	3.22981	0.154442	3.80025	0.0878791	3.19378	0.119596	22.5183	6.07856	18.9247	2.54796	25.4995	3.87335	44.8297	4.03187	24.4994	3.02001	0.541847	0.00947725	0.00980038	0.711571	0.1565	0.5704	-0.1032	0.6065	0.1378	0.1289	0.1378	0.1378	0	0	0	0	0	0	1	0	Female, CS only
S16034_SI	X	12504722	12505503	CG1463	2.01232	0.0421955	1.76795	0.0651938	1.98509	0.0771878	2.35512	0.216191	1.85888	0.0925151	7.48508	0.31193	5.86708	0.376632	7.29604	0.565142	10.7103	2.42321	6.43508	0.605437	0.16366	0.0242897	0.00653875	0.412898	0.2444	0.37	0.1534	0.4962	0.1056	0.09878	0.1056	0.1056	0	0	0	0	0	0	1	0	Female, CS only
S14829_SI	X	9772455	9772729	CG1468	4.44888	0.152708	4.21697	0.0318531	4.36214	0.144591	4.69747	0.0770259	4.37857	0.14434	86.2054	13.3654	67.8506	2.16853	79.0388	11.3284	109.888	8.55361	80.2935	12.0225	0.126381	0.0196911	0.0357138	0.704667	0.2319	0.3353	0.07031	0.3189	0.09195	0.08602	0.09195	0.09195	0	0	0	0	0	0	1	0	Female, CS only
S11363_SI	X	1263646	1264209	CG14770	1.77373	0.22717	1.37355	0.315075	2.75856	0.181342	3.45198	0.0858902	2.37051	0.247196	5.99253	1.31161	4.07926	1.24357	15.9749	2.94287	31.6399	2.67994	10.9178	2.60292	0.187724	0.0154119	0.00128612	0.0462904	0.4002	0.6934	-0.5968	1.0815	0.1819	0.1702	0.1819	0.1819	0	0	0	0	0	0	1	0	Female, CS only
S51291_SI	3R	11271062	11271342	CG14869	1.28487	0.245989	1.03288	0.528325	1.12309	0.378335	2.13203	0.0643881	1.21773	0.0600686	3.68898	0.927805	3.05646	1.38823	3.25632	1.36333	8.44346	0.533828	3.3836	0.204482	0.61523	0.0140713	0.0337527	0.914625	0.252	1.0089	0.06714	0.9143	0.2606	0.2437	0.2606	0.2606	0	0	0	0	0	0	1	0	Female, CS only
S59094_SI	3R	25765659	25766278	CG15523	0.979743	0.182645	1.06043	0.484435	0.0401672	0.316423	1.3344	0.252264	0.142442	0.698118	2.69352	0.491123	3.13641	1.63129	1.07796	0.306653	3.88257	1.03754	1.35602	0.938087	0.921831	0.015299	0.0334922	0.135096	-0.08068	1.2942	0.8373	1.192	0.3391	0.3172	0.3391	0.3391	0	0	0	0	0	0	1	0	Female, CS only
F40128_SI	2R	12903164	12903391	CG15609	3.53097	0.326082	3.92644	0.0565701	3.43745	0.142029	4.01913	0.029092	3.46642	0.0696509	35.3023	10.2778	50.7795	2.82573	31.3358	4.22595	55.6682	1.61115	32.0743	2.27701	0.11815	0.0159459	0.0297352	0.851688	-0.3955	0.5817	0.06456	0.5527	0.1535	0.1436	0.1535	0.1535	0	0	0	0	0	0	1	0	Female, CS only
S16238_SI	X	13023053	13023221	CG15717	2.57691	0.342531	1.70027	0.429598	1.98374	0.098922	2.76256	0.129738	1.95961	0.363912	13.6574	4.36624	5.83916	2.66142	7.29739	0.751808	15.9276	2.00392	7.3959	2.42944	0.0261838	0.0339193	0.0403284	0.114687	0.8766	0.7788	0.6173	0.8029	0.2375	0.2222	0.2375	0.2375	0	0	0	0	0	0	1	0	Female, CS only
S13120_SI	X	5713048	5713235	CG15765	3.53828	0.141903	3.96762	0.168145	3.3969	0.0843531	4.0867	0.0458233	3.62167	0.203318	34.6404	4.95035	53.3564	8.90069	29.9501	2.47348	59.5849	2.76343	37.8988	7.25152	0.0288759	0.00091902	0.0190614	0.731721	-0.4293	0.6898	-0.08339	0.465	0.1186	0.1109	0.1186	0.1186	0	0	0	0	0	0	1	0	Female, CS only
S13124_SI	X	5730763	5730923	CG15765	3.40343	0.0463575	2.81927	0.356497	2.9896	0.280514	3.75326	0.220829	3.06126	0.21779	30.0889	1.40742	17.4815	6.12502	20.449	5.39932	43.385	10.0866	21.7071	4.97099	0.0771505	0.0158455	0.0372867	0.325534	0.5842	0.7637	0.3422	0.692	0.2013	0.1883	0.2013	0.2013	0	0	0	0	0	0	1	0	Female, CS only
S15685_SI	X	11705685	11706636	CG1578	2.57022	0.147695	2.49528	0.104459	2.5668	0.0253343	3.0053	0.0929517	2.60875	0.0405404	13.1629	1.90633	12.1688	1.24962	13.0273	0.332124	20.2498	1.85154	13.5894	0.550384	0.624918	0.00133885	0.00434119	0.82505	0.07495	0.4385	-0.03852	0.3966	0.07926	0.07414	0.07926	0.07926	0	0	0	0	0	0	1	0	Female, CS only
S48021_SI	3R	5300439	5301103	CG16779	2.5026	0.113564	2.4637	0.124965	2.26263	0.201601	3.1241	0.0640601	2.28188	0.100698	12.2676	1.42152	11.8108	1.52258	9.75546	1.95899	22.7709	1.47834	9.82849	1.00199	0.915133	0.00110618	0.00212654	0.41278	0.03891	0.8615	0.2207	0.8422	0.1519	0.1421	0.1519	0.1519	0	0	0	0	0	0	1	0	Female, CS only
S48022_SI	3R	5301256	5301505	CG16779	2.34281	0.151957	2.38444	0.215726	2.60193	0.161485	3.36801	0.113314	2.23412	0.309386	10.4919	1.62493	11.0271	2.4691	13.6218	2.18887	29.1455	3.30776	9.62768	2.78287	0.904711	0.00196562	0.000159823	0.713653	-0.04163	0.7661	0.1087	1.1339	0.146	0.1365	0.146	0.146	0	0	0	0	0	0	1	0	Female, CS only
S54336_SI	3R	17167609	17168770	CG16791	2.82725	0.220281	2.90229	0.0680547	2.5101	0.214089	3.49942	0.00721365	3.10684	0.0226135	17.1627	3.53526	18.2442	1.25862	12.5177	2.65272	33.0968	0.238409	22.354	0.507254	0.733506	2.24272e-05	0.0274782	0.113925	-0.07504	0.9893	-0.2796	0.3926	0.1074	0.1004	0.1074	0.1074	0	0	0	0	0	0	1	0	Female, CS only
S6154_SI	2L	10681975	10682383	CG17107	2.61818	0.402452	2.22259	0.103193	1.9834	0.0698748	3.00146	0.105357	2.26677	0.100236	14.5181	6.31348	9.264	0.952848	7.28092	0.517992	20.1878	2.06003	9.68057	0.971956	0.261156	0.00312921	0.032103	0.326864	0.3956	1.0181	0.3514	0.7347	0.2073	0.1939	0.2073	0.2073	0	0	0	0	0	0	1	0	Female, CS only
S20016_SI	X	21121003	21122175	CG1722	2	0.391626	1.82825	0.130294	1.26833	0.270737	2.26324	0.270792	1.47033	0.133365	7.78652	3.15324	6.25813	0.810044	3.64778	0.897651	9.86293	2.84075	4.37593	0.562961	0.648812	0.00219475	0.01455	0.0944795	0.1718	0.9949	0.5297	0.7929	0.1927	0.1802	0.1927	0.1927	0	0	0	0	0	0	1	0	Female, CS only
F47200_SI	3R	3693387	3694094	CG17816	2.52966	0.346216	2.84053	0.468825	2.40282	0.183893	3.38272	0.1289	2.33519	0.293475	13.0471	4.34156	18.2875	7.20835	11.188	1.89985	29.6127	3.75608	10.6387	3.2142	0.552947	0.0244093	0.0244117	0.735336	-0.3109	0.9799	0.1945	1.0475	0.2799	0.2618	0.2799	0.2799	0	0	0	0	0	0	1	0	Female, CS only
F47204_SI	3R	3711576	3712441	CG17816	2.98603	0.168376	3.51044	0.270258	2.74681	0.278604	3.66385	0.100664	2.85108	0.167621	19.989	3.20437	34.2772	9.08718	16.0494	4.43599	39.1455	4.03981	17.4638	2.77424	0.0984574	0.00392876	0.0127244	0.733432	-0.5244	0.917	0.1349	0.8128	0.193	0.1805	0.193	0.193	0	0	0	0	0	0	1	0	Female, CS only
S47195_SI	3R	3689983	3690156	CG17816	3.20807	0.219313	3.15749	0.166052	2.98665	0.455479	4.0846	0.0681971	2.99673	0.143035	25.1178	5.23372	23.7232	3.78918	21.1731	7.49051	59.5118	4.13334	20.1602	2.98279	0.927334	0.00349575	0.00578105	0.631577	0.05058	1.098	0.2113	1.0879	0.2271	0.2125	0.2271	0.2271	0	0	0	0	0	0	1	0	Female, CS only
S47196_SI	3R	3690221	3690399	CG17816	3.92424	0.106628	4.13932	0.0600406	3.65965	0.263367	4.41452	0.174344	3.72174	0.385611	50.8098	5.53636	62.8361	3.79935	39.8256	9.79978	83.5072	15.1501	43.5477	17.9679	0.564555	0.0156361	0.0346771	0.592196	-0.2151	0.7549	0.2025	0.6928	0.1985	0.1857	0.1985	0.1985	0	0	0	0	0	0	1	0	Female, CS only
S47198_SI	3R	3690873	3691152	CG17816	2.90234	0.420091	3.21975	0.18604	2.69374	0.274337	3.78744	0.102621	2.7979	0.401103	19.2658	7.51185	25.3209	4.91202	15.1937	3.94095	44.2964	4.45759	17.257	6.2786	0.444843	0.00408384	0.0116552	0.839321	-0.3174	1.0937	0.1044	0.9895	0.2315	0.2166	0.2315	0.2315	0	0	0	0	0	0	1	0	Female, CS only
S47199_SI	3R	3691423	3691483	CG17816	4.18921	0.249592	4.40528	0.34586	3.75649	0.382412	4.80847	0.0482596	3.71907	0.121367	67.2993	15.7822	85.3161	30.7538	44.9301	14.3142	122.64	5.92168	41.4324	5.15382	0.642063	0.00636353	0.00777674	0.243403	-0.2161	1.052	0.4701	1.0894	0.2383	0.2229	0.2383	0.2383	0	0	0	0	0	0	1	0	Female, CS only
S47201_SI	3R	3695954	3696070	CG17816	3.21731	0.421091	2.95916	0.122813	2.70306	0.255689	3.89395	0.180973	2.64492	0.369598	26.4747	11.0769	19.3797	2.40973	15.2664	3.44681	49.6525	9.2015	14.7074	5.05879	0.636246	0.00814261	0.00916429	0.226017	0.2582	1.1909	0.5724	1.249	0.2806	0.2625	0.2806	0.2806	0	0	0	0	0	0	1	0	Female, CS only
S47202_SI	3R	3697508	3697638	CG17816	3.6709	0.0777519	3.8894	0.149984	3.04037	0.24056	4.25217	0.0821753	3.27665	0.644532	39.3675	3.11176	49.2584	7.65634	21.3679	5.05814	70.4134	5.64293	30.5033	20.0624	0.681943	0.00541781	0.0279771	0.405374	-0.2185	1.2118	0.3943	0.9755	0.2677	0.2504	0.2677	0.2677	0	0	0	0	0	0	1	0	Female, CS only
S47203_SI	3R	3697735	3697840	CG17816	3.045	0.320231	3.33414	0.272835	2.68185	0.405328	3.93288	0.123198	2.85643	0.356585	21.6936	6.27168	28.7735	8.07915	15.5617	6.51908	51.3181	6.51548	18.0965	5.72955	0.564876	0.00431677	0.0163878	0.730433	-0.2891	1.251	0.1886	1.0765	0.2671	0.2498	0.2671	0.2671	0	0	0	0	0	0	1	0	Female, CS only
S53900_SI	3R	16617659	16617971	CG17838	3.62494	0.35397	3.60857	0.0733367	3.08754	0.132131	4.31181	0.0258935	3.78616	0.157649	39.0052	12.28	36.9795	2.71765	22.072	3.06354	74.5919	1.94283	44.4421	6.67608	0.96183	2.18588e-05	0.0178841	0.507421	0.01637	1.2243	-0.1612	0.5256	0.1325	0.1239	0.1325	0.1325	0	0	0	0	0	0	1	0	Female, CS only
S52953_SI	3R	14631873	14633012	CG18208	1.09555	0.519604	1.30921	0.274609	0.854024	0.398921	2.28321	0.179447	1.28076	0.120406	3.23896	1.38703	3.79267	0.96043	2.49123	0.96388	9.91565	1.82075	3.61705	0.444515	0.680389	0.00142408	0.0211155	0.72824	-0.2137	1.4292	-0.1852	1.0025	0.2606	0.2437	0.2606	0.2606	0	0	0	0	0	0	1	0	Female, CS only
S52955_SI	3R	14673313	14674946	CG18208	1.98175	0.278721	2.36324	0.189647	1.34256	0.319975	2.8285	0.0108932	2.06626	0.134636	7.43509	1.89635	10.7486	1.92166	3.97374	1.21612	16.9207	0.184623	7.94185	1.02666	0.242072	9.83516e-05	0.0183196	0.844536	-0.3815	1.4859	-0.08451	0.7622	0.1929	0.1804	0.1929	0.1929	0	0	0	0	0	0	1	0	Female, CS only
S3748_SI	2L	6934990	6936697	CG18304	2.32203	0.105779	2.05046	0.0843466	2.35854	0.127858	2.78677	0.116857	2.36435	0.0850698	10.2347	1.09104	7.79009	0.665732	10.6404	1.35552	16.3041	1.96259	10.6626	0.894409	0.0331103	0.00129472	0.00231306	0.798534	0.2716	0.4282	-0.04232	0.4224	0.07708	0.0721	0.07708	0.07708	0	0	0	0	0	0	1	0	Female, CS only
S58034_SI	3R	23490960	23491097	CG18437	3.00514	0.321163	3.08705	0.217829	2.79345	0.265478	3.56484	0.114028	2.87531	0.20586	20.9119	6.93555	22.2739	5.09247	16.7933	4.74206	35.4839	3.90977	17.9797	3.62718	0.829509	0.00588591	0.0172215	0.710178	-0.08191	0.7714	0.1298	0.6895	0.1726	0.1615	0.1726	0.1726	0	0	0	0	0	0	1	0	Female, CS only
S58046_SI	3R	23496163	23496300	CG18437	3.35629	0.195404	3.32801	0.204259	3.32991	0.107359	3.78601	0.168234	3.15687	0.204802	29.0413	5.47724	28.285	6.02499	28.0588	3.08716	44.5104	7.80473	23.8391	5.12301	0.938025	0.042788	0.011153	0.447145	0.02827	0.4561	0.1994	0.6291	0.1461	0.1367	0.1461	0.1461	0	0	0	0	0	0	1	0	Female, CS only
S15206_SI	X	10753633	10754930	CG2186	1.86871	0.315129	1.87391	0.150441	1.62022	0.142207	2.38709	0.172328	1.87829	0.0626696	6.69565	2.07604	6.56416	1.02004	5.09158	0.693517	10.9865	1.80163	6.55095	0.417446	0.989755	0.00257137	0.0420111	0.980978	-0.0052	0.7669	-0.00957	0.5088	0.1518	0.142	0.1518	0.1518	0	0	0	0	0	0	1	0	Female, CS only
S46114_SI	3R	1368140	1368597	CG2519	3.32372	0.207789	3.33842	0.13732	3.04031	0.149019	3.55228	0.0321952	3.13245	0.0953216	28.177	6.08978	28.3473	3.72886	21.0868	3.14774	34.9049	1.13351	23.0004	2.23128	0.961041	0.00671403	0.0301838	0.347058	-0.0147	0.512	0.1913	0.4198	0.117	0.1094	0.117	0.117	0	0	0	0	0	0	1	0	Female, CS only
S41041_SI	2R	14363617	14363924	CG30116	2.53007	0.123949	2.38134	0.195902	2.61263	0.161112	3.0987	0.13391	2.5338	0.0606695	12.6191	1.57415	10.9633	2.24814	13.7679	2.20809	22.3049	3.07852	12.6169	0.778197	0.487451	0.00954363	0.00565849	0.990518	0.1487	0.4861	-0.00373	0.5649	0.1175	0.1099	0.1175	0.1175	0	0	0	0	0	0	1	0	Female, CS only
S35146_SI	2R	5034151	5034301	CG30344	4.06614	0.200397	3.7296	0.200591	3.94398	0.0796122	4.31444	0.124586	3.90943	0.18998	59.1258	12.0275	42.2407	8.81179	51.7458	4.09098	75.1544	9.18763	50.453	9.07771	0.0794318	0.0398779	0.0358145	0.456671	0.3365	0.3705	0.1567	0.405	0.1169	0.1093	0.1169	0.1169	0	0	0	0	0	0	1	0	Female, CS only
S2525_SI	2L	4901402	4901917	CG3036	3.56066	0.199799	3.17134	0.150722	2.95101	0.265771	3.38823	0.0745656	2.92859	0.0984371	35.6395	6.69916	24.015	3.45009	19.6328	5.11227	29.6677	2.16265	18.7607	1.80173	0.0832695	0.038457	0.041577	0.00728995	0.3893	0.4372	0.6321	0.4596	0.1369	0.128	0.1369	0.1369	0	0	0	0	0	0	1	0	Female, CS only
S2526_SI	2L	4902025	4902395	CG3036	3.50768	0.0262376	3.25318	0.0707852	3.01677	0.245524	3.42913	0.0785295	2.94476	0.0589314	33.3786	0.880241	25.9163	1.86373	20.8885	5.05079	30.9143	2.48007	19.0282	1.12614	0.125483	0.0101084	0.00562501	0.0020133	0.2545	0.4124	0.5629	0.4844	0.1007	0.09418	0.1007	0.1007	0	0	0	0	0	0	1	0	Female, CS only
S45304_SI	2R	21141343	21141601	CG30428	3.54345	0.0998599	3.65672	0.0771098	2.73839	0.16242	3.36076	0.157548	2.94811	0.245204	34.7008	3.4481	38.8118	3.04008	15.6122	2.44987	29.0565	4.74746	19.4654	4.93951	0.649573	0.003235	0.0487939	0.0067425	-0.1133	0.6224	0.5953	0.4126	0.1273	0.1191	0.1273	0.1273	0	0	0	0	0	0	1	0	Female, CS only
F55757_SI	3R	19803105	19803543	CG31140	3.31727	0.281574	3.27167	0.194003	3.22315	0.220005	3.887	0.0612301	3.28836	0.156056	28.2792	7.23614	26.678	4.94056	25.5643	5.55744	48.8255	2.99843	27.0115	4.05081	0.900767	0.00742159	0.0200479	0.940121	0.0456	0.6638	0.02891	0.5986	0.1541	0.1441	0.1541	0.1541	0	0	0	0	0	0	1	0	Female, CS only
S55750_SI	3R	19798757	19798863	CG31140	4.00023	0.345555	4.13876	0.330313	3.59568	0.235086	4.59659	0.122516	3.85862	0.299012	56.7635	18.7808	64.9328	19.8644	37.2586	9.67613	99.648	12.3985	48.7439	13.19	0.763579	0.0052134	0.0416421	0.757683	-0.1385	1.0009	0.1416	0.738	0.2198	0.2056	0.2198	0.2198	0	0	0	0	0	0	1	0	Female, CS only
S55751_SI	3R	19798930	19799014	CG31140	3.5026	0.516843	3.72606	0.208746	3.23969	0.503916	4.20602	0.217663	3.2868	0.0804139	36.4911	20.3269	42.1409	9.18061	27.9346	13.1442	68.1522	14.7392	26.8145	2.13801	0.677681	0.0219721	0.0393978	0.689974	-0.2235	0.9663	0.2158	0.9192	0.2706	0.2531	0.2706	0.2706	0	0	0	0	0	0	1	0	Female, CS only
S55755_SI	3R	19802226	19802655	CG31140	3.38572	0.26169	3.45925	0.242956	2.96679	0.208214	3.78005	0.0324568	3.30851	0.0487826	30.1833	7.23064	32.4448	8.23622	19.7557	4.26335	43.8336	1.42512	27.3659	1.3171	0.805325	0.000825986	0.0380939	0.793586	-0.07353	0.8133	0.07721	0.4715	0.1378	0.1289	0.1378	0.1378	0	0	0	0	0	0	1	0	Female, CS only
S55756_SI	3R	19802719	19803040	CG31140	4.01923	0.235916	4.19413	0.081051	3.56437	0.214393	4.33926	0.105757	3.83638	0.119418	56.6487	12.3525	66.4401	5.32052	35.9144	7.40961	76.942	8.33239	46.5755	5.44916	0.499718	0.00144141	0.0317424	0.47669	-0.1749	0.7749	0.1828	0.5029	0.1415	0.1324	0.1415	0.1415	0	0	0	0	0	0	1	0	Female, CS only
S55762_SI	3R	19806250	19806638	CG31140	3.62887	0.204196	3.98117	0.25084	3.53868	0.23326	4.18547	0.0889532	3.55007	0.112004	38.198	7.80865	54.7628	14.5463	35.083	7.36684	65.8976	5.82498	34.9628	3.96568	0.127761	0.00477025	0.00817992	0.792827	-0.3523	0.6468	0.07881	0.6354	0.1402	0.1311	0.1402	0.1402	0	0	0	0	0	0	1	0	Female, CS only
F54949_SI	3R	18428567	18429645	CG31158	2.61739	0.231976	2.42339	0.24078	2.24084	0.26059	3.12018	0.294274	2.52974	0.0748924	13.9359	2.9947	11.493	2.55371	9.64738	2.57868	23.3449	7.31317	12.5738	0.951312	0.537582	0.0021093	0.0347949	0.812078	0.194	0.8793	0.08766	0.5904	0.1693	0.1584	0.1693	0.1693	0	0	0	0	0	0	1	0	Female, CS only
S54021_SI	3R	16737864	16738062	CG31191	1.72743	0.208424	1.60932	0.0960706	0.913121	0.616813	2.64721	0.429063	0.957009	1.03511	5.70534	1.1264	5.01455	0.470197	2.83918	1.54919	15.0504	6.85765	3.43734	2.3943	0.908947	0.0112999	0.0191952	0.298205	0.1181	1.7341	0.7704	1.6902	0.4315	0.4036	0.4315	0.4315	0	0	0	0	0	0	1	0	Female, CS only
S53210_SI	3R	15279789	15279987	CG31221	4.66379	0.224642	4.50744	0.0914873	4.51548	0.0908142	4.91515	0.0203884	4.5013	0.0160276	107.903	25.5416	90.9393	8.15817	91.7042	8.30586	136.359	2.79619	90.142	1.44197	0.410969	0.0174504	0.0207503	0.389729	0.1563	0.3997	0.1625	0.4138	0.1072	0.1003	0.1072	0.1072	0	0	0	0	0	0	1	0	Female, CS only
S57314_SI	3R	21954726	21955912	CG31324	3.77714	0.145241	3.65935	0.05686	3.22214	0.119957	3.66323	0.0938452	3.37065	0.048298	43.9904	6.10584	38.8781	2.22613	25.221	3.14355	39.1006	3.623	29.1201	1.40549	0.370123	0.00085304	0.0197032	0.00251594	0.1178	0.4411	0.4065	0.2926	0.07506	0.07021	0.07506	0.07506	0	0	0	0	0	0	1	0	Female, CS only
F3519_SI	2L	6635545	6637024	CG31635	2.5487	0.306922	2.45941	0.112787	2.46089	0.27191	3.05754	0.0444306	2.55646	0.0990835	13.1782	3.74463	11.7486	1.36468	12.0148	2.8301	21.2891	0.950236	12.9331	1.31338	0.784862	0.0139613	0.0478052	0.984779	0.08929	0.5966	-0.00776	0.5011	0.1539	0.1439	0.1539	0.1539	0	0	0	0	0	0	1	0	Female, CS only
S3520_SI	2L	6637978	6639335	CG31635	3.02599	0.167299	3.19774	0.024129	2.80552	0.111527	3.52357	0.020083	3.06236	0.089807	20.8027	3.34665	24.4818	0.588635	16.6137	1.87542	33.9098	0.684804	21.4351	1.89964	0.272517	8.71599e-05	0.00423908	0.861771	-0.1717	0.718	-0.03637	0.4612	0.09185	0.08592	0.09185	0.09185	0	0	0	0	0	0	1	0	Female, CS only
S3521_SI	2L	6639397	6640203	CG31635	3.01975	0.239593	3.29538	0.0874959	3.06991	0.176945	3.53706	0.0694791	3.10568	0.113276	20.8668	4.70928	27.0562	2.33816	21.7929	3.81827	34.4204	2.34508	22.4218	2.60778	0.206363	0.0213271	0.0440759	0.75036	-0.2756	0.4672	-0.08592	0.4314	0.1301	0.1217	0.1301	0.1301	0	0	0	0	0	0	1	0	Female, CS only
S13560_SI	X	6617413	6618133	CG3168	3.56685	0.194349	3.47316	0.182033	3.34367	0.0495902	3.68356	0.121974	3.24857	0.0142274	35.842	6.70268	32.5842	5.62125	28.349	1.40548	39.9861	4.89842	25.7553	0.366351	0.604565	0.021169	0.00744574	0.0410386	0.09368	0.3399	0.3183	0.435	0.0945	0.0884	0.0945	0.0945	0	0	0	0	0	0	1	0	Female, CS only
F25355_SI	3L	9454988	9457806	CG32043	2.90388	0.00330141	3.16658	0.0155506	2.71802	0.104654	3.16189	0.0231848	2.99642	0.060262	18.2448	0.0602323	23.7281	0.369783	15.2127	1.59366	23.6193	0.544216	20.0383	1.22584	0.00366758	3.71012e-05	0.0494108	0.291252	-0.2627	0.4439	-0.09255	0.1655	0.05119	0.04788	0.05119	0.05119	0	0	0	0	0	0	1	0	Female, CS only
S24315_SI	3L	7796369	7797506	CG32369	2.1611	0.360717	1.88395	0.132382	2.04348	0.19554	2.50694	0.0312598	1.92068	0.0381054	9.05819	3.17824	6.61697	0.841576	7.82719	1.49898	12.2713	0.382794	6.82893	0.259912	0.250338	0.03507	0.0144695	0.328871	0.2771	0.4635	0.2404	0.5863	0.1423	0.1331	0.1423	0.1423	0	0	0	0	0	0	1	0	Female, CS only
S21927_SI	3L	3070162	3070839	CG32486	4.06789	0.0565402	4.18317	0.111678	4.17743	0.11854	4.40239	0.016802	3.98657	0.0362455	58.4953	3.26919	65.852	7.57265	65.5465	7.9137	81.6533	1.36827	53.8932	1.93651	0.378516	0.0498795	0.00204749	0.561453	-0.1153	0.225	0.08132	0.4158	0.07456	0.06974	0.07456	0.07456	0	0	0	0	0	0	1	0	Female, CS only
S13060_SI	X	5616241	5617076	CG32758	2.55043	0.0138716	2.07816	0.183613	2.38951	0.247889	2.90949	0.0673746	2.45243	0.120289	12.8134	0.177196	8.07694	1.40488	11.1553	2.65018	18.3754	1.24737	11.6718	1.3712	0.0314881	0.013143	0.0369241	0.716116	0.4723	0.52	0.098	0.4571	0.1327	0.1241	0.1327	0.1327	0	0	0	0	0	0	1	0	Female, CS only
S12798_SI	X	4972151	4975148	CG32767	2.36819	0.181998	2.3596	0.0661488	2.01741	0.115455	2.88691	0.0785297	2.48649	0.0788246	10.7952	1.92904	10.6021	0.69213	7.55743	0.903645	17.9746	1.40858	12.0441	0.958312	0.97622	8.21887e-05	0.028705	0.569775	0.008588	0.8695	-0.1183	0.4004	0.1105	0.1033	0.1105	0.1105	0	0	0	0	0	0	1	0	Female, CS only
S11499_SI	X	1575841	1576303	CG32809	2.39595	0.344561	2.14341	0.112385	2.42377	0.068124	3.03654	0.026186	2.43078	0.254621	11.3885	3.47792	8.56453	0.965666	11.3081	0.774374	20.8377	0.541898	11.6079	2.80928	0.43541	0.0289634	0.042249	0.938435	0.2525	0.6128	-0.03483	0.6058	0.181	0.1693	0.181	0.181	0	0	0	0	0	0	1	0	Female, CS only
S9299_SI	2L	18841399	18843158	CG33120	2.53306	0.154997	2.32466	0.0324051	2.28228	0.0890265	2.60452	0.0446179	2.16546	0.146917	12.6957	2.0379	10.2268	0.333273	9.82733	0.83646	13.5337	0.60582	8.7821	1.30635	0.16669	0.0225591	0.00539592	0.0158568	0.2084	0.3222	0.3676	0.4391	0.09066	0.08481	0.09066	0.09066	0	0	0	0	0	0	1	0	Female, CS only
S33445_SI	2R	2823246	2823700	CG33558	2.60189	0.138678	2.36243	0.0493723	2.32877	0.225133	2.9846	0.180072	2.4452	0.141013	13.5741	1.82422	10.6254	0.529303	10.4624	2.36018	19.9996	3.74891	11.61	1.65057	0.283123	0.0026705	0.0142175	0.514423	0.2395	0.6558	0.1567	0.5394	0.1305	0.1221	0.1305	0.1305	0	0	0	0	0	0	1	0	Female, CS only
S44714_SI	2R	20149687	20151004	CG3376	2.6717	0.122453	2.49577	0.064461	2.65416	0.20657	3.21981	0.0663804	2.67538	0.0729912	14.5363	1.75268	12.1478	0.778595	14.4557	3.24169	25.0596	1.63045	14.5438	1.07106	0.352207	0.00206334	0.0042729	0.989881	0.1759	0.5656	-0.00367	0.5444	0.1086	0.1015	0.1086	0.1086	0	0	0	0	0	0	1	0	Female, CS only
S44998_SI	2R	20586468	20587840	CG33988	3.03284	0.0843835	3.31611	0.030075	2.78369	0.0263125	3.28726	0.0507551	2.92049	0.151762	20.8057	1.77192	27.5613	0.832628	16.1828	0.424679	26.7925	1.36441	18.697	2.94352	0.00712508	5.59171e-05	0.00119729	0.281824	-0.2833	0.5036	0.1124	0.3668	0.06111	0.05717	0.06111	0.06111	0	0	0	0	0	0	1	0	Female, CS only
S33275_SI	2R	2589892	2592091	CG3409	2.93208	0.118325	2.77369	0.0905329	2.86599	0.148774	3.29385	0.067158	2.91861	0.0673576	18.8528	2.17141	16.0614	1.45397	17.7083	2.51473	26.9865	1.77641	18.5436	1.25569	0.299592	0.00361267	0.012574	0.952496	0.1584	0.4279	0.01347	0.3752	0.08893	0.08319	0.08893	0.08893	0	0	0	0	0	0	1	0	Female, CS only
F46409_SI	3R	1701799	1703856	CG34113	2.23095	0.124386	2.115	0.253794	2.27237	0.179545	2.84688	0.0602704	2.34773	0.106034	9.35663	1.15458	8.47612	2.26344	9.82274	1.8162	17.2548	1.03851	10.5012	1.1175	0.659721	0.00755703	0.0247157	0.656961	0.116	0.5745	-0.1168	0.4991	0.1337	0.1251	0.1337	0.1337	0	0	0	0	0	0	1	0	Female, CS only
S2613_SI	2L	4983714	4983915	CG34126	2.12521	0.0387739	2.20678	0.463751	1.37138	0.273095	2.86501	0.162082	1.63858	0.79558	8.37883	0.324595	9.71083	4.00944	4.0538	1.12418	17.7	2.76665	6.13102	3.61809	0.913562	0.00380239	0.0190821	0.374924	-0.08158	1.4936	0.4866	1.2264	0.3128	0.2926	0.3128	0.3128	0	0	0	0	0	0	1	0	Female, CS only
S2617_SI	2L	4986017	4987089	CG34126	2.18833	0.206674	2.15204	0.121505	2.17338	0.255059	2.81954	0.0780698	2.29215	0.211267	9.04687	1.83984	8.64557	1.07693	9.00749	2.34531	16.8028	1.28187	10.0382	1.98274	0.924797	0.010154	0.0426228	0.751715	0.03629	0.6462	-0.1038	0.5274	0.1579	0.1477	0.1579	0.1579	0	0	0	0	0	0	1	0	Female, CS only
S43811_SI	2R	19091040	19091494	CG34371	2.23569	0.178817	2.13328	0.276241	1.85994	0.342051	2.79314	0.284187	1.98496	0.0972905	9.45122	1.64099	8.65469	2.3038	6.71085	2.28452	16.7547	4.38751	7.3015	0.699722	0.818264	0.00501245	0.0179374	0.501946	0.1024	0.9332	0.2507	0.8082	0.2038	0.1906	0.2038	0.2038	0	0	0	0	0	0	1	0	Female, CS only
S54845_SI	3R	18282273	18283199	CG34376	2.73413	0.0641647	2.45677	0.180353	2.92497	0.198818	3.36988	0.28355	2.83761	0.139784	15.4175	0.983534	11.7921	2.07303	18.9106	3.72344	29.8921	8.88495	17.1833	2.29858	0.231196	0.0359213	0.0202794	0.709595	0.2774	0.4449	-0.1035	0.5323	0.1373	0.1284	0.1373	0.1373	0	0	0	0	0	0	1	0	Female, CS only
S47181_SI	3R	3669457	3670305	CG34384	1.77258	0.078931	1.95925	0.248021	1.22017	0.412065	2.32565	0.111321	1.48109	0.498044	5.89812	0.457412	7.23618	1.70767	3.62555	1.64139	10.2762	1.16282	4.78753	2.46746	0.699702	0.00489156	0.0336596	0.50958	-0.1867	1.1055	0.2915	0.8446	0.2405	0.225	0.2405	0.2405	0	0	0	0	0	0	1	0	Female, CS only
S47182_SI	3R	3670460	3671004	CG34384	2.63915	0.378601	2.62108	0.0547408	2.3684	0.222988	2.93011	0.146153	2.20128	0.16858	14.6291	4.8378	13.7644	0.762998	10.8802	2.40084	18.867	2.86084	9.12382	1.56951	0.969834	0.0456929	0.0172589	0.14747	0.01807	0.5617	0.4379	0.7288	0.1825	0.1707	0.1825	0.1825	0	0	0	0	0	0	1	0	Female, CS only
S47183_SI	3R	3671108	3672020	CG34384	2.86212	0.130794	3.07728	0.0714589	2.49427	0.316376	3.24091	0.0774116	2.54917	0.277581	17.5979	2.27749	21.7363	1.56192	12.5777	4.01012	25.6085	2.00801	13.1448	3.88424	0.499414	0.00761475	0.0177037	0.294197	-0.2152	0.7466	0.313	0.6917	0.174	0.1628	0.174	0.174	0	0	0	0	0	0	1	0	Female, CS only
S47185_SI	3R	3672396	3672839	CG34384	2.48102	0.0382892	2.82277	0.149294	2.19109	0.350516	3.06297	0.046924	1.98565	0.29018	11.9592	0.455642	16.945	2.41427	9.36037	3.18602	21.4068	1.01585	7.4913	2.17624	0.241528	0.00257003	0.000895111	0.080547	-0.3417	0.8719	0.4954	1.0773	0.1726	0.1615	0.1726	0.1726	0	0	0	0	0	0	1	0	Female, CS only
S1830_SI	2L	3363827	3364940	CG34394	2.5238	0.187738	2.69518	0.157327	2.5834	0.181912	3.20886	0.0930518	2.79619	0.0630364	12.6281	2.48041	14.9342	2.44549	13.406	2.40538	24.8217	2.27591	16.4036	1.02396	0.406862	0.0016821	0.0324674	0.159696	-0.1714	0.6255	-0.2724	0.4127	0.1167	0.1091	0.1167	0.1167	0	0	0	0	0	0	1	0	Female, CS only
S1832_SI	2L	3367245	3367719	CG34394	2.31479	0.445293	2.28489	0.0260561	2.5256	0.350816	3.23519	0.161573	2.56	0.201941	10.7468	4.08649	9.82677	0.254156	13.0644	4.3397	25.6267	3.95796	13.1185	2.76975	0.953497	0.0236971	0.0420482	0.507533	0.02991	0.7096	-0.2452	0.6752	0.2015	0.1885	0.2015	0.2015	0	0	0	0	0	0	1	0	Female, CS only
S19117_SI	X	18766249	18766559	CG34401	2.15908	0.0968052	1.98647	0.165588	1.35819	0.306177	3.13706	0.150232	2.14259	0.180301	8.68997	0.826769	7.35757	1.24265	4.02698	1.21686	23.2142	3.60739	8.61222	1.49975	0.553902	3.61714e-06	0.000754893	0.967663	0.1726	1.7789	0.01649	0.9945	0.1557	0.1457	0.1557	0.1557	0	0	0	0	0	0	1	0	Female, CS only
S19118_SI	X	18766627	18771384	CG34401	2.02233	0.266188	1.8984	0.0972624	1.31031	0.313778	2.86779	0.04328	2.27727	0.0279069	7.72649	1.8835	6.69651	0.661457	3.83871	1.10299	17.609	0.75525	9.75252	0.270473	0.685746	9.94945e-06	0.0211	0.338378	0.1239	1.5575	-0.2549	0.5905	0.1535	0.1436	0.1535	0.1535	0	0	0	0	0	0	1	0	Female, CS only
S14672_SI	X	9220691	9222319	CG34449	2.41708	0.105107	2.35526	0.0659568	2.37967	0.115048	3.0062	0.279722	2.54992	0.0536465	11.2539	1.16092	10.5562	0.695439	10.8554	1.25888	20.7126	5.26941	12.8184	0.689266	0.798268	0.00126904	0.0158049	0.522516	0.06182	0.6265	-0.1328	0.4563	0.1125	0.1052	0.1125	0.1125	0	0	0	0	0	0	1	0	Female, CS only
S1991_SI	2L	3692699	3693028	CG3513	2.06437	0.374556	1.51883	0.183342	2.00831	0.27455	3.05553	0.243177	1.9729	0.163271	8.2466	2.958	4.61989	0.883599	7.66132	2.05685	21.6334	4.84903	7.25351	1.12399	0.0953206	0.00191884	0.00242792	0.835732	0.5455	1.0472	0.09147	1.0826	0.1989	0.1861	0.1989	0.1989	0	0	0	0	0	0	1	0	Female, CS only
S1665_SI	2L	3056615	3056924	CG3523	4.77677	0.120458	4.58472	0.182398	4.214	0.34653	5.2405	0.19261	4.67542	0.0776916	119.302	14.5944	99.0318	17.1573	70.5126	21.9343	191.192	38.5844	107.491	8.20861	0.541347	0.000664249	0.0423093	0.776392	0.1921	1.0265	0.1013	0.5651	0.1689	0.158	0.1689	0.1689	0	0	0	0	0	0	1	0	Female, CS only
S1667_SI	2L	3059605	3060142	CG3523	4.22889	0.185254	3.87262	0.0669177	3.88961	0.224758	4.84594	0.133972	4.31168	0.170025	69.4464	13.2393	48.1392	3.15919	49.7726	10.2344	128.002	17.6809	75.3093	13.3639	0.164859	0.00057284	0.0360626	0.804172	0.3563	0.9563	-0.08279	0.5343	0.1544	0.1444	0.1544	0.1544	0	0	0	0	0	0	1	0	Female, CS only
S1668_SI	2L	3060230	3066957	CG3523	4.6761	0.120743	4.29051	0.161371	4.53381	0.119861	5.11345	0.170925	4.60258	0.105182	107.884	13.41	73.6303	11.6155	93.6131	11.1259	167.92	29.9559	100.102	10.1933	0.0178841	0.000762638	0.00310253	0.708283	0.3856	0.5796	0.07352	0.5109	0.09718	0.0909	0.09718	0.09718	0	0	0	0	0	0	1	0	Female, CS only
S15977_SI	X	12369673	12369873	CG42258	4.01782	0.168636	4.02991	0.126833	3.93243	0.136614	4.36479	0.0705819	3.88961	0.179121	56.1173	9.67265	56.5545	7.04393	51.3872	6.96315	78.7642	5.61108	49.4328	9.22669	0.96952	0.0217354	0.0187684	0.574076	-0.01208	0.4324	0.1282	0.4752	0.1208	0.113	0.1208	0.1208	0	0	0	0	0	0	1	0	Female, CS only
S43514_SI	2R	18647269	18648093	CG42260	2.09072	0.156588	2.37024	0.14703	1.57752	0.175813	2.32433	0.134321	1.78757	0.174112	8.15694	1.27148	10.777	1.57354	4.89647	0.795094	10.2822	1.40374	6.03611	1.06434	0.216621	0.00130643	0.0173747	0.176198	-0.2795	0.7468	0.3032	0.5368	0.1346	0.1259	0.1346	0.1346	0	0	0	0	0	0	1	0	Female, CS only
S25574_SI	3L	9743153	9743399	CG42268	3.39019	0.186921	3.6253	0.205651	3.24841	0.264161	3.89008	0.0501778	3.3832	0.208866	30.0296	5.85578	38.0575	7.57972	26.414	6.69564	48.9556	2.42621	29.8791	5.8623	0.389469	0.00950839	0.0470153	0.986412	-0.2351	0.6417	0.006996	0.5069	0.1551	0.1451	0.1551	0.1551	0	0	0	0	0	0	1	0	Female, CS only
S8437_SI	2L	16557879	16559944	CG42389	1.56629	0.116747	1.89348	0.0448809	1.30004	0.214705	2.21249	0.106492	1.61498	0.0353575	4.81014	0.541502	6.6469	0.299001	3.73297	0.791118	9.17334	0.988573	5.0299	0.177348	0.209489	0.00085595	0.0211379	0.894079	-0.3272	0.9125	-0.0487	0.5975	0.1553	0.1453	0.1553	0.1553	0	0	0	0	0	0	1	0	Female, CS only
S22860_SI	3L	4557275	4558052	CG42540	2.41866	0.0967819	2.87564	0.0884419	2.77185	0.302266	3.35944	0.0126893	2.85275	0.176285	11.2656	1.07229	17.7823	1.53087	16.5141	4.58471	28.7747	0.366445	17.5112	2.96867	0.0705687	0.0153287	0.0456777	0.0861649	-0.457	0.5876	-0.4341	0.5067	0.154	0.1441	0.154	0.154	0	0	0	0	0	0	1	0	Female, CS only
S22868_SI	3L	4580077	4580159	CG42540	3.70753	0.252702	3.54577	0.460351	3.3594	0.176173	4.28109	0.0680601	3.56523	0.351815	41.6518	10.8982	37.0902	15.9828	29.1086	5.1166	72.4295	4.82911	36.7229	11.4339	0.697885	0.00608873	0.0365188	0.739061	0.1618	0.9217	0.1423	0.7159	0.2074	0.194	0.2074	0.2074	0	0	0	0	0	0	1	0	Female, CS only
S52988_SI	3R	14768775	14768837	CG42613	4.25661	0.293634	4.63561	0.120902	4.10643	0.311133	4.8853	0.187407	4.01601	0.327219	72.7246	22.7367	103.606	12.9301	63.0023	19.9868	133.829	23.6373	57.4151	17.6845	0.315121	0.022379	0.0177639	0.557644	-0.379	0.7789	0.2406	0.8693	0.2188	0.2047	0.2188	0.2188	0	0	0	0	0	0	1	0	Female, CS only
S52990_SI	3R	14795141	14795318	CG42613	4.34975	0.148747	4.34232	0.202872	4.10453	0.235421	4.90751	0.128589	4.42791	0.0444624	78.0306	11.5609	77.9254	15.3153	61.9743	16.0461	136.035	16.9537	83.8114	3.71471	0.984698	0.00141928	0.0464634	0.805068	0.007428	0.803	-0.07817	0.4796	0.1463	0.1369	0.1463	0.1463	0	0	0	0	0	0	1	0	Female, CS only
S52991_SI	3R	14795491	14795699	CG42613	3.49228	0.261879	3.59276	0.178083	3.56527	0.337051	4.30352	0.0890298	3.52622	0.0819008	33.5841	8.15641	36.7134	6.35843	36.8528	11.9676	74.1535	6.52011	34.0704	2.73631	0.79799	0.0109133	0.0119325	0.940679	-0.1005	0.7383	-0.03394	0.7773	0.1826	0.1708	0.1826	0.1826	0	0	0	0	0	0	1	0	Female, CS only
S52993_SI	3R	14796353	14796570	CG42613	4.92255	0.00370813	5.13514	0.0997746	4.75756	0.159613	5.32509	0.088109	4.90445	0.197159	137.353	0.509056	170.462	17.396	117.582	18.8136	205.96	18.1502	136.596	25.7367	0.228619	0.00155852	0.0167316	0.945245	-0.2126	0.5675	0.0181	0.4206	0.1047	0.09798	0.1047	0.1047	0	0	0	0	0	0	1	0	Female, CS only
S52997_SI	3R	14797999	14798402	CG42613	3.904	0.458085	3.85842	0.0171688	4.05427	0.171895	4.58355	0.0669368	4.02169	0.0497567	53.0125	22.5238	47.3953	0.817674	58.2916	10.1618	98.0094	6.68204	55.8413	2.74921	0.901325	0.0276184	0.0286003	0.706722	0.04558	0.5293	-0.1177	0.5619	0.1549	0.1449	0.1549	0.1549	0	0	0	0	0	0	1	0	Female, CS only
S30189_SI	3L	20183758	20185399	CG42674	1.46484	0.166648	1.78896	0.279025	1.33248	0.127959	2.19772	0.0839489	1.63885	0.11565	4.36619	0.702926	6.14195	1.73574	3.81443	0.508768	9.02539	0.743247	5.1719	0.584059	0.165795	0.000604661	0.0177872	0.499358	-0.3241	0.8652	-0.174	0.5589	0.1407	0.1316	0.1407	0.1407	0	0	0	0	0	0	1	0	Female, CS only
S36016_SI	2R	6224361	6224624	CG42732	2.15337	0.342261	2.31959	0.0911036	2.00126	0.429862	2.79107	0.0415155	2.09998	0.120779	8.9319	2.72145	10.1996	0.924847	7.90034	3.16673	16.3079	0.680656	8.20629	1.00785	0.678234	0.0131416	0.0377523	0.912132	-0.1662	0.7898	0.05339	0.6911	0.2016	0.1885	0.2016	0.2016	0	0	0	0	0	0	1	0	Female, CS only
S10783_SI	2L	22145671	22146996	CG42748	2.7632	0.154482	2.8344	0.0798534	2.74881	0.170902	3.19107	0.0483768	2.77566	0.148408	15.9769	2.46031	17.0561	1.34507	15.7948	2.67055	24.3336	1.19315	16.1685	2.43343	0.76471	0.0135316	0.0272644	0.966369	-0.0712	0.4423	-0.01245	0.4154	0.1134	0.1061	0.1134	0.1134	0	0	0	0	0	0	1	0	Female, CS only
S50983_SI	3R	10927005	10927253	CG42788	1.4136	0.239713	1.30772	0.182944	1.42802	0.21429	2.40436	0.219665	1.56484	0.272216	4.18649	0.931802	3.74057	0.716132	4.24036	0.861706	11.2466	2.38391	4.90309	1.36007	0.773777	0.0012366	0.00565698	0.660244	0.1059	0.9763	-0.1512	0.8395	0.1747	0.1634	0.1747	0.1747	0	0	0	0	0	0	1	0	Female, CS only
S50986_SI	3R	10937315	10937911	CG42788	2.97898	0.187194	2.68353	0.17492	3.1405	0.130639	3.53016	0.0825001	2.84467	0.0655967	19.8948	3.62945	14.7913	2.70244	23.263	3.01414	34.2059	2.76167	17.2203	1.11429	0.155345	0.043638	0.00234607	0.569566	0.2954	0.3897	0.1343	0.6855	0.1253	0.1172	0.1253	0.1253	0	0	0	0	0	0	1	0	Female, CS only
S48603_SI	3R	6054517	6054956	CG42795	1.99309	0.155435	2.30735	0.0672953	1.047	0.494488	2.78031	0.157802	1.95927	0.0651942	7.39781	1.15818	10.0628	0.66743	3.10303	1.39835	16.2618	2.66034	7.10407	0.454821	0.430653	9.19018e-05	0.0267035	0.952496	-0.3143	1.7333	0.03382	0.821	0.2233	0.2089	0.2233	0.2233	0	0	0	0	0	0	1	0	Female, CS only
S48608_SI	3R	6066275	6066666	CG42795	2.2252	0.214124	2.47377	0.255642	1.88033	0.294555	3.1419	0.0728839	2.54695	0.0941094	9.40315	2.11913	12.1332	3.18098	6.7532	1.7312	23.1892	1.70935	12.8063	1.22323	0.381202	8.79243e-05	0.0265037	0.238629	-0.2486	1.2616	-0.3218	0.5949	0.1616	0.1511	0.1616	0.1616	0	0	0	0	0	0	1	0	Female, CS only
S38010_SI	2R	9459029	9459470	CG42807	2.4349	0.232357	2.14905	0.139766	1.99062	0.263764	3.09194	0.211933	1.85278	0.0955874	11.6293	2.83795	8.63117	1.15586	7.51194	1.94922	22.3374	4.41701	6.39701	0.612878	0.45718	0.00220056	0.00152526	0.097045	0.2859	1.1013	0.5821	1.2392	0.2133	0.1996	0.2133	0.2133	0	0	0	0	0	0	1	0	Female, CS only
S38011_SI	2R	9459535	9460045	CG42807	1.90567	0.116217	1.72367	0.632319	1.961	0.240062	3.15559	0.140653	2.08743	0.350006	6.75465	0.799854	6.32164	3.42311	7.25039	1.55311	23.6183	3.19849	8.3932	2.84805	0.734708	0.00509015	0.0151766	0.735122	0.182	1.1946	-0.1818	1.0682	0.2615	0.2446	0.2615	0.2615	0	0	0	0	0	0	1	0	Female, CS only
S43328_SI	2R	18490231	18492683	CG4294	2.64819	0.028704	2.73666	0.111743	2.70299	0.122511	2.95074	0.0475004	2.56615	0.173087	14.1324	0.408314	15.4999	1.74038	15.0073	1.79817	19.1344	0.897745	13.1423	2.17149	0.56138	0.0471978	0.00616742	0.595821	-0.08847	0.2477	0.08205	0.3846	0.0811	0.07586	0.0811	0.0811	0	0	0	0	0	0	1	0	Female, CS only
S8109_SI	2L	15651817	15652098	CG4587	3.181	0.197577	3.26479	0.378926	2.45641	0.161917	3.59961	0.0479383	2.91347	0.119724	24.3924	4.96157	27.535	11.2639	11.7776	1.89407	36.6116	1.73017	18.5085	2.20528	0.809253	0.000181405	0.0113303	0.333906	-0.0838	1.1432	0.2675	0.6861	0.1598	0.1495	0.1598	0.1598	0	0	0	0	0	0	1	0	Female, CS only
F18387_SI	X	17116159	17116242	CG5172	8.28737	0.234637	7.47254	0.214618	7.31864	0.0912076	8.66977	0.174683	8.19489	0.129251	4044.55	902.082	1786.08	378.982	1512.93	140.989	5881.84	979.243	3643	483.559	0.00139163	1.40444e-05	0.0377782	0.747226	0.8148	1.3511	0.09248	0.4749	0.1385	0.1296	0.1385	0.1385	0	0	0	0	0	0	1	0	Female, CS only
S53049_SI	3R	14949722	14952935	CG6040	2.87881	0.146773	2.86972	0.0175256	2.68947	0.0914905	3.09461	0.0292682	2.79053	0.0976751	17.9181	2.5316	17.6338	0.308264	14.7688	1.29452	22.085	0.648926	16.3421	1.61833	0.965858	0.00293928	0.0251881	0.566228	0.009091	0.4051	0.08828	0.3041	0.08176	0.07648	0.08176	0.08176	0	0	0	0	0	0	1	0	Female, CS only
S18873_SI	X	18221228	18222597	CG6123	0.922824	0.310199	1.11661	0.119801	1.06852	0.191983	1.85511	0.0978986	1.23829	0.0866895	2.59505	0.756066	3.06923	0.371465	2.94973	0.528384	6.41281	0.624447	3.45845	0.304737	0.544237	0.0049429	0.0298205	0.281292	-0.1938	0.7866	-0.3155	0.6168	0.1714	0.1604	0.1714	0.1714	0	0	0	0	0	0	1	0	Female, CS only
F26123_SI	3L	11198834	11199146	CG6199	3.20269	0.112529	2.36713	0.458828	2.83526	0.231089	3.64684	0.11954	2.74306	0.191745	24.7008	2.70245	11.3718	4.51946	17.3729	3.89907	38.5346	4.5428	15.7235	2.95472	0.00934816	0.00741112	0.00571522	0.139943	0.8356	0.8116	0.4596	0.9038	0.1883	0.1762	0.1883	0.1883	0	0	0	0	0	0	1	0	Female, CS only
S26107_SI	3L	11191870	11192304	CG6199	3.51787	0.108792	2.38978	0.232259	3.13725	0.119217	3.78906	0.141919	3.04624	0.245458	33.8479	3.77121	11.1027	2.45367	23.1612	2.68009	44.5066	6.11496	21.4802	5.5752	0.000451986	0.0125752	0.00858148	0.0820399	1.1281	0.6518	0.4716	0.7428	0.1651	0.1545	0.1651	0.1651	0	0	0	0	0	0	1	0	Female, CS only
S26108_SI	3L	11192366	11192492	CG6199	3.41721	0.465327	2.38014	0.431662	3.35006	0.138248	4.03489	0.0678939	3.12513	0.0962514	32.5388	12.9066	11.5423	5.38422	28.7142	4.10383	56.6242	3.88247	22.8319	2.13376	0.00364446	0.0286602	0.00848863	0.415326	1.0371	0.6848	0.2921	0.9098	0.2019	0.1888	0.2019	0.2019	0	0	0	0	0	0	1	0	Female, CS only
S26120_SI	3L	11196043	11196574	CG6199	3.33586	0.136	2.37215	0.230459	3.08329	0.210121	3.77217	0.0450817	3.18405	0.18282	28.2774	3.8829	10.911	2.49719	22.1944	4.65851	43.5037	1.95203	24.4234	4.66724	0.000243613	0.00189507	0.00852499	0.530721	0.9637	0.6889	0.1518	0.5881	0.1306	0.1222	0.1306	0.1306	0	0	0	0	0	0	1	0	Female, CS only
F40601_SI	2R	13603211	13605254	CG6424	4.55617	0.0502878	4.85785	0.0110382	4.54903	0.149586	4.87614	0.0482084	4.62422	0.0756552	95.2994	4.85959	128.752	1.42444	95.3203	13.8184	131.226	6.34397	102.119	7.83283	0.0200842	0.00853606	0.0486859	0.655694	-0.3017	0.3271	-0.06804	0.2519	0.07768	0.07266	0.07768	0.07768	0	0	0	0	0	0	1	0	Female, CS only
S27888_SI	3L	15562508	15563034	CG6498	2.14711	0.146478	2.30172	0.0744234	2.14861	0.328347	2.92606	0.00848193	2.35055	0.217656	8.61978	1.20705	10.0095	0.728579	8.943	3.13324	18.6545	0.157882	10.6583	2.32035	0.651538	0.00602123	0.0452954	0.529462	-0.1546	0.7775	-0.2034	0.5755	0.1746	0.1633	0.1746	0.1746	0	0	0	0	0	0	1	0	Female, CS only
S27890_SI	3L	15563789	15565058	CG6498	2.84999	0.205512	2.91073	0.130657	2.71652	0.100743	3.22978	0.0586937	2.91352	0.0841479	17.5365	3.68548	18.4775	2.49744	15.1852	1.53063	25.3028	1.46431	18.4657	1.58539	0.748214	0.0011849	0.0359076	0.734791	-0.06074	0.5133	-0.06353	0.3163	0.09129	0.0854	0.09129	0.09129	0	0	0	0	0	0	1	0	Female, CS only
S25520_SI	3L	9677622	9677955	CG6767	4.70152	0.145337	4.63419	0.132286	4.46924	0.122213	4.98891	0.0713261	4.56932	0.139782	110.893	16.1529	103.555	13.9694	87.7969	11.2692	147.027	10.5538	97.0926	13.0259	0.737109	0.00175649	0.0111987	0.450941	0.06732	0.5197	0.1322	0.4196	0.09751	0.09121	0.09751	0.09751	0	0	0	0	0	0	1	0	Female, CS only
S25523_SI	3L	9679465	9679563	CG6767	5.01268	0.187878	5.01797	0.137716	4.73111	0.0895217	5.36325	0.101215	4.87479	0.0393319	152.087	28.5917	152.036	20.0695	113.765	10.2637	214.141	21.3483	131.014	5.10993	0.986691	0.00186454	0.0151851	0.534424	-0.00529	0.6321	0.1379	0.4885	0.1196	0.1119	0.1196	0.1196	0	0	0	0	0	0	1	0	Female, CS only
S25524_SI	3L	9681631	9681699	CG6767	4.51927	0.179984	4.64824	0.0416556	4.50081	0.0817483	5.08515	0.144054	4.52714	0.24785	92.7726	16.8981	104.462	4.34188	90.3196	7.53687	162.754	24.2987	94.4533	24.2163	0.548117	0.0024639	0.00532508	0.979323	-0.129	0.5843	-0.00787	0.558	0.115	0.1076	0.115	0.115	0	0	0	0	0	0	1	0	Female, CS only
S25526_SI	3L	9687333	9687558	CG6767	4.68276	0.0607784	4.70981	0.15401	4.48295	0.219271	5.10637	0.0228881	4.72957	0.190569	108.202	6.606	111.936	17.9232	90.1201	20.041	165.099	3.78563	114.574	20.5602	0.922133	0.00146607	0.0449827	0.855944	-0.02705	0.6234	-0.04681	0.3768	0.1141	0.1068	0.1141	0.1141	0	0	0	0	0	0	1	0	Female, CS only
S26537_SI	3L	12036213	12037265	CG6793	-0.724308	0.232554	-0.676493	0.683812	-1.44209	0.573353	0.699483	0.696667	-1.7539	0.354604	0.493044	0.106107	0.584775	0.340113	0.199496	0.190237	2.33377	1.42515	0.180407	0.0627072	0.974985	0.0293736	0.0144076	0.309124	-0.04781	2.1416	1.0296	2.4534	0.5852	0.5852	0.5852	0.5852	0	0	0	0	0	0	1	0	Female, CS only
S1002_SI	2L	1934479	1934898	CG7337	2.82208	0.377648	2.92855	0.197418	2.72706	0.199071	3.51985	0.0761	2.72456	0.174805	17.5897	6.1606	18.9534	3.92417	15.5161	3.07953	33.8449	2.59178	15.4028	2.61397	0.822797	0.0193023	0.0268852	0.839724	-0.1065	0.7928	0.09752	0.7953	0.2166	0.2026	0.2166	0.2166	0	0	0	0	0	0	1	0	Female, CS only
S1003_SI	2L	1934961	1935683	CG7337	3.56276	0.0640239	3.26259	0.162199	3.15303	0.198313	3.76165	0.111683	3.37885	0.123123	35.3087	2.2629	26.3468	4.26664	23.7366	4.34564	43.1978	4.79952	29.4819	3.49467	0.102073	0.00148713	0.0377199	0.343015	0.3002	0.6086	0.1839	0.3828	0.1116	0.1044	0.1116	0.1116	0	0	0	0	0	0	1	0	Female, CS only
S1009_SI	2L	1938865	1941393	CG7337	2.70622	0.152002	2.72818	0.136466	3.07744	0.139752	3.63097	0.170974	2.80629	0.335003	15.0849	2.18838	15.4027	2.17714	21.8598	2.98464	38.1061	6.16606	17.2053	6.08898	0.957165	0.0258975	0.00356146	0.765669	-0.02196	0.5535	-0.1001	0.8247	0.16	0.1497	0.16	0.16	0	0	0	0	0	0	1	0	Female, CS only
S50001_SI	3R	8824307	8824822	CG7518	1.74381	0.132209	1.58834	0.213604	1.30213	0.310719	2.50049	0.114003	1.71488	0.141224	5.75188	0.738805	4.96757	0.995305	3.81091	1.15483	12.2424	1.437	5.594	0.819318	0.709455	0.000926561	0.0222478	0.95616	0.1555	1.1984	0.02893	0.7856	0.2062	0.1929	0.2062	0.2062	0	0	0	0	0	0	1	0	Female, CS only
S25589_SI	3L	9775709	9775903	CG8177	3.59487	0.0117287	3.727	0.134237	3.3789	0.278412	3.98284	0.0867501	3.4071	0.296037	36.4127	0.426518	41.8108	5.81085	30.2161	8.61915	53.8036	4.64233	31.0277	8.49869	0.643455	0.00963262	0.018701	0.479968	-0.1321	0.6039	0.1878	0.5757	0.1463	0.1368	0.1463	0.1463	0	0	0	0	0	0	1	0	Female, CS only
S17333_SI	X	15610325	15615432	CG8184	2.26802	0.203919	2.16204	0.110485	1.61235	0.271657	2.97938	0.0138459	2.39506	0.0590638	9.79035	1.89081	8.72389	0.94701	5.15295	1.36182	19.6768	0.272447	10.9817	0.658741	0.701069	1.18274e-05	0.0118767	0.633467	0.106	1.367	-0.127	0.5843	0.1371	0.1283	0.1371	0.1371	0	0	0	0	0	0	1	0	Female, CS only
S38309_SI	2R	10114916	10116800	CG8468	3.11486	0.147212	2.94618	0.105818	2.70367	0.101142	3.31907	0.0470961	3.01774	0.0827957	22.6888	3.18888	19.1035	1.98714	14.9918	1.51549	27.6551	1.31631	20.491	1.65435	0.214098	0.000108385	0.0248597	0.513826	0.1687	0.6154	0.09712	0.3013	0.08082	0.0756	0.08082	0.08082	0	0	0	0	0	0	1	0	Female, CS only
S4469_SI	2L	8176573	8176806	CG8486	2.36169	0.350466	2.37705	0.243682	1.21048	0.533636	2.90561	0.248055	1.93087	0.22885	11.0182	3.41394	10.9773	2.46522	3.74281	2.07548	18.6643	4.78819	7.01918	1.64857	0.983306	0.000635682	0.0335172	0.375848	-0.01536	1.6951	0.4308	0.9747	0.2773	0.2594	0.2773	0.2773	0	0	0	0	0	0	1	0	Female, CS only
S4471_SI	2L	8177130	8177689	CG8486	2.51263	0.162319	2.27701	0.137249	1.61322	0.331897	2.94675	0.0242062	2.33062	0.262362	12.4431	1.93267	9.81024	1.38904	5.2483	1.95036	19.0477	0.459571	10.5114	2.55604	0.487336	0.000179511	0.0444976	0.610627	0.2356	1.3335	0.182	0.6161	0.1862	0.1741	0.1862	0.1862	0	0	0	0	0	0	1	0	Female, CS only
S4473_SI	2L	8178459	8178951	CG8486	2.41492	0.159252	2.11145	0.177564	1.91314	0.200676	2.77118	0.164588	2.01867	0.475401	11.2865	1.87024	8.35	1.54501	6.87557	1.34297	16.1191	2.56168	8.05726	3.25168	0.371868	0.00628033	0.0201998	0.225255	0.3035	0.858	0.3962	0.7525	0.194	0.1815	0.194	0.194	0	0	0	0	0	0	1	0	Female, CS only
S24159_SI	3L	7491021	7491771	CG8539	3.55001	0.0719041	2.99316	0.0132578	2.82232	0.1615	3.45815	0.253628	1.87704	0.540389	34.8741	2.52343	19.9497	0.264809	16.9771	2.64269	32.4757	8.72882	7.25276	4.27338	0.0921955	0.0404726	0.000145082	9.06204e-05	0.5569	0.6358	1.673	1.5811	0.2012	0.1882	0.2012	0.2012	0	0	0	0	0	0	1	0	Female, CS only
S42064_SI	2R	16209183	16211729	CG8920	2.8924	0.131569	2.86044	0.0683844	3.25179	0.0643127	3.47711	0.07961	3.17395	0.0359557	18.1422	2.43295	17.4968	1.21589	25.8761	1.62313	32.4336	2.53176	23.912	0.852041	0.828476	0.0298361	0.00823069	0.0128215	0.03196	0.2253	-0.2816	0.3032	0.06695	0.06262	0.06695	0.06695	0	0	0	0	0	0	1	0	Female, CS only
S3038_SI	2L	5769574	5769686	CG9171	2.74782	0.230262	2.89646	0.30339	2.4883	0.0939972	3.17896	0.0775317	2.53814	0.429652	15.8734	3.38616	18.6873	5.85369	12.0815	1.16731	24.0698	1.85626	13.3947	5.07115	0.692472	0.0187236	0.0384391	0.549842	-0.1486	0.6907	0.2097	0.6408	0.1876	0.1755	0.1876	0.1876	0	0	0	0	0	0	1	0	Female, CS only
S27518_SI	3L	14535455	14535767	CG9238	4.24132	0.0925658	4.36919	0.0738852	3.992	0.154492	4.28995	0.0905328	3.85118	0.0317677	69.6979	6.44111	79.1245	5.92865	54.6483	8.39717	73.165	6.74226	47.0643	1.50629	0.368232	0.0190414	0.00255602	0.00566764	-0.1279	0.298	0.3901	0.4388	0.0812	0.07595	0.0812	0.0812	0	0	0	0	0	0	1	0	Female, CS only
F50459_SI	3R	9600034	9600459	CG9297	5.85742	0.105156	5.86734	0.0841495	5.69168	0.0796833	6.15986	0.182367	5.84657	0.0557351	351.083	35.7354	354.154	30.3723	297.101	23.905	478.443	82.2887	346.407	19.5795	0.963706	0.00130316	0.0253349	0.96011	-0.00993	0.4682	0.01085	0.3133	0.08434	0.0789	0.08434	0.08434	0	0	0	0	0	0	1	0	Female, CS only
S50458_SI	3R	9599657	9599740	CG9297	5.53689	0.219342	5.5478	0.121978	5.32314	0.0493421	5.9143	0.079784	5.45747	0.348724	257.928	55.2674	257.972	32.3476	205.216	10.2131	371.068	28.9222	243.516	75.8635	0.97465	0.00579287	0.0360551	0.775712	-0.01091	0.5912	0.07942	0.4568	0.132	0.1235	0.132	0.132	0	0	0	0	0	0	1	0	Female, CS only
S50463_SI	3R	9601104	9601181	CG9297	6.05244	0.151435	6.35477	0.0565826	5.91812	0.112799	6.40071	0.0934216	6.06587	0.138306	428.314	61.9738	575.852	33.0415	373.557	44.4408	604.026	56.3845	433.593	57.9652	0.0706619	0.00402406	0.0459888	0.959055	-0.3023	0.4826	-0.01343	0.3348	0.1019	0.09534	0.1019	0.1019	0	0	0	0	0	0	1	0	Female, CS only
S50464_SI	3R	9601252	9601898	CG9297	5.73097	0.0480272	5.62936	0.0607577	5.54598	0.0446451	5.96328	0.100252	5.66764	0.0846249	308.504	14.6848	278.831	17.1483	256.396	11.4144	390.162	37.9895	290.04	24.4596	0.241356	6.25792e-05	0.00161832	0.500253	0.1016	0.4173	0.06334	0.2956	0.05131	0.04799	0.05131	0.05131	0	0	0	0	0	0	1	0	Female, CS only
S50466_SI	3R	9602514	9602686	CG9297	4.79418	0.14317	4.35085	0.203924	4.69909	0.0697012	5.17051	0.0203715	4.71164	0.0735379	121.651	17.9494	78.6142	15.747	110.048	7.66398	176.028	3.58164	111.435	8.14309	0.0263839	0.0131267	0.022085	0.739115	0.4433	0.4714	0.08254	0.4589	0.1203	0.1125	0.1203	0.1203	0	0	0	0	0	0	1	0	Female, CS only
F27627_SI	3L	14786843	14791549	CG9425	3.45476	0.136455	3.37896	0.0471542	3.15637	0.0388077	3.62863	0.0126349	3.4415	0.0209015	31.8492	4.39076	29.3621	1.38629	23.4984	0.904281	37.663	0.475682	31.2384	0.653007	0.385206	1.73492e-05	0.023453	0.911223	0.0758	0.4723	0.01326	0.1871	0.04962	0.04641	0.04962	0.04962	0	0	0	0	0	0	1	0	Female, CS only
S16948_SI	X	14748361	14750394	CG9519	2.47472	0.401613	2.75187	0.201464	2.4547	0.180148	3.07977	0.217533	2.18846	0.157098	12.5359	5.04559	15.8849	3.18798	11.7863	2.14332	22.0998	4.81763	8.99279	1.34428	0.415026	0.0346499	0.00693508	0.397073	-0.2772	0.6251	0.2863	0.8913	0.1915	0.1791	0.1915	0.1915	0	0	0	0	0	0	1	0	Female, CS only
S28655_SI	3L	16786176	16786306	CG9674	4.65884	0.20049	4.70543	0.170027	4.64131	0.106037	4.99646	0.0906601	4.48456	0.16083	106.905	20.7316	111.589	18.2359	104.113	10.8225	148.299	13.6991	89.3926	14.0086	0.855099	0.0414824	0.008209	0.379871	-0.04659	0.3551	0.1743	0.5119	0.113	0.1057	0.113	0.113	0	0	0	0	0	0	1	0	Female, CS only
S28658_SI	3L	16788351	16789437	CG9674	3.98261	0.16714	3.96748	0.0823798	3.98235	0.116151	4.33886	0.0891169	3.90802	0.0575416	54.1531	8.89718	52.9716	4.4059	53.9154	6.27912	76.8243	6.9006	49.8558	2.89556	0.939783	0.00608743	0.0026664	0.631781	0.01513	0.3565	0.07458	0.4308	0.0802	0.07502	0.0802	0.0802	0	0	0	0	0	0	1	0	Female, CS only
S28660_SI	3L	16792584	16793054	CG9674	4.75168	0.120407	5.16672	0.0428862	4.6389	0.163224	5.00992	0.0905284	4.70057	0.107036	116.339	13.9756	175.447	7.58161	104.416	15.7339	150.297	13.2895	110.428	11.6869	0.00597139	0.00794214	0.0317597	0.782043	-0.415	0.371	0.05111	0.3094	0.08707	0.08145	0.08707	0.08707	0	0	0	0	0	0	1	0	Female, CS only
S32536_SI	U	2950223	2951682	CR41605	0.773251	0.425176	0.53955	0.0630577	1.12013	0.196319	2.87108	0.77774	1.3855	0.58562	2.30404	1.0048	1.71749	0.106959	3.10875	0.587946	21.0399	13.247	4.41412	2.06376	0.808472	0.0126571	0.0423269	0.441773	0.2337	1.751	-0.6122	1.4856	0.4441	0.4154	0.4441	0.4441	0	0	0	0	0	0	1	0	Female, CS only
S8262_SI	2L	16170657	16171048	Ca-alpha1D	1.71489	0.305185	1.88508	0.430131	1.17777	0.464678	3.11271	0.132914	1.84903	0.263751	5.72001	1.57628	7.02996	3.24817	3.50006	1.45042	22.6135	2.97019	6.49644	1.60501	0.789153	0.000400234	0.0122566	0.839871	-0.1702	1.9349	-0.1341	1.2637	0.2982	0.2789	0.2982	0.2982	0	0	0	0	0	0	1	0	Female, CS only
S8263_SI	2L	16171972	16173248	Ca-alpha1D	2.42268	0.141022	2.50682	0.159835	2.10478	0.378253	3.3306	0.0137142	2.48979	0.0386552	11.3494	1.54782	12.3688	1.92047	8.62228	2.90857	27.9568	0.384874	12.0648	0.461094	0.864237	0.0010993	0.0198015	0.895036	-0.08415	1.2258	-0.06712	0.8408	0.2159	0.2019	0.2159	0.2159	0	0	0	0	0	0	1	0	Female, CS only
S8264_SI	2L	16173319	16173544	Ca-alpha1D	2.66862	0.4686	2.65829	0.203413	2.40166	0.492402	3.63442	0.160715	2.52286	0.0970083	15.4161	6.26454	14.4738	3.02409	11.9973	5.22142	38.1969	5.83658	12.5033	1.2103	0.989411	0.00824023	0.0219541	0.818924	0.01033	1.2328	0.1458	1.1116	0.2911	0.2723	0.2911	0.2911	0	0	0	0	0	0	1	0	Female, CS only
S8271_SI	2L	16176300	16176525	Ca-alpha1D	2.69316	0.244641	2.77652	0.461996	2.58232	0.220185	3.60981	0.0475427	2.75305	0.332524	15.0848	3.84346	17.1282	6.72838	13.4571	2.72447	36.987	1.78186	16.265	5.21255	0.869387	0.00454735	0.0203048	0.909952	-0.08336	1.0275	-0.05989	0.8568	0.2211	0.2068	0.2211	0.2211	0	0	0	0	0	0	1	0	Female, CS only
S8272_SI	2L	16176592	16176802	Ca-alpha1D	3.01866	0.205286	3.39839	0.176694	2.402	0.531329	3.78312	0.0533068	2.91712	0.316906	20.7412	3.9883	30.2224	5.17725	12.228	6.18202	43.9945	2.32307	19.1474	6.46522	0.380176	0.0012092	0.0334769	0.855168	-0.3797	1.3811	0.1015	0.866	0.2464	0.2304	0.2464	0.2464	0	0	0	0	0	0	1	0	Female, CS only
S8273_SI	2L	16176865	16177074	Ca-alpha1D	3.19863	0.104419	3.6732	0.0420687	2.44973	0.3765	3.88858	0.0978258	2.61609	0.86713	24.5869	2.51743	39.4012	1.67609	12.1889	4.28209	48.999	4.85299	16.8209	10.7881	0.390684	0.00496127	0.0158288	0.27634	-0.4746	1.4389	0.5825	1.2725	0.3137	0.2935	0.3137	0.3137	0	0	0	0	0	0	1	0	Female, CS only
S8274_SI	2L	16177133	16177251	Ca-alpha1D	3.80712	0.110281	4.23329	0.240851	3.42228	0.404697	4.46242	0.129694	3.62752	0.369344	45.1998	4.82914	70.3077	17.2628	32.5383	12.8376	87.1891	11.4725	39.232	12.7782	0.334671	0.0103351	0.0465943	0.73108	-0.4262	1.0401	0.1796	0.8349	0.2549	0.2384	0.2549	0.2549	0	0	0	0	0	0	1	0	Female, CS only
S8275_SI	2L	16177336	16177394	Ca-alpha1D	3.28546	0.177938	4.03084	0.25585	3.19143	0.134182	4.21629	0.0891339	3.45547	0.610635	26.9978	4.62357	57.5294	14.3554	24.4908	3.37491	67.96	5.99957	35.2587	16.9975	0.0404998	0.00457581	0.0367554	0.702151	-0.7454	1.0249	-0.17	0.7608	0.2207	0.2064	0.2207	0.2207	0	0	0	0	0	0	1	0	Female, CS only
S8285_SI	2L	16183104	16183575	Ca-alpha1D	3.36217	0.239739	3.50965	0.0819169	3.24578	0.139741	3.8337	0.087405	3.03161	0.132109	29.3916	6.70045	33.5119	2.77221	25.8638	3.42187	46.3495	3.95244	20.8483	2.64585	0.454429	0.0016633	0.000258169	0.0658922	-0.1475	0.5879	0.3306	0.8021	0.1095	0.1024	0.1095	0.1095	0	0	0	0	0	0	1	0	Female, CS only
S32232_SI	4	1067890	1068016	CaMKII	5.17788	0.115678	5.59592	0.0808017	4.78869	0.0682197	5.56966	0.055604	5.14015	0.120327	178.104	20.7911	269.92	22.2346	120.352	8.12543	262.613	14.5233	171.584	21.2357	0.00633368	3.22579e-05	0.00532782	0.8493	-0.418	0.781	0.03773	0.4295	0.08853	0.08281	0.08853	0.08853	0	0	0	0	0	0	1	0	Female, CS only
S32235_SI	4	1068449	1068774	CaMKII	5.17755	0.169151	5.45077	0.124735	4.80982	0.180886	5.53324	0.0472175	5.14438	0.150939	178.897	28.9203	234.175	30.1721	124.238	22.7884	253.148	11.7969	172.765	25.8477	0.143593	0.000442676	0.0369115	0.901532	-0.2732	0.7234	0.03317	0.3889	0.1129	0.1056	0.1129	0.1129	0	0	0	0	0	0	1	0	Female, CS only
S32242_SI	4	1074124	1074329	CaMKII	4.90993	0.100729	5.53579	0.0823289	4.48379	0.287463	5.333	0.131686	4.66458	0.158903	136.085	13.5081	254.175	20.466	91.3729	26.5767	208.271	27.8384	107.04	17.627	0.0124861	0.00102606	0.00842162	0.340057	-0.6259	0.8492	0.2454	0.6684	0.1481	0.1386	0.1481	0.1481	0	0	0	0	0	0	1	0	Female, CS only
S8912_SI	2L	17657313	17659614	CadN	2.87535	0.139329	3.11349	0.137982	2.64932	0.180528	3.5115	0.0795113	3.11842	0.101506	17.8435	2.38099	22.6389	3.00103	14.3176	2.56419	33.5702	2.72364	22.6868	2.23225	0.19029	7.78676e-05	0.029259	0.180332	-0.2381	0.8622	-0.2431	0.3931	0.1088	0.1018	0.1088	0.1088	0	0	0	0	0	0	1	0	Female, CS only
S8913_SI	2L	17660956	17662279	CadN	2.8239	0.135361	2.81151	0.0657716	2.42797	0.176246	3.39831	0.0455736	2.98057	0.0189931	16.9428	2.19951	16.6593	1.11525	11.4635	1.90489	29.9343	1.37736	19.7014	0.37241	0.964848	2.89683e-05	0.0209246	0.415872	0.01239	0.9703	-0.1567	0.4177	0.1084	0.1014	0.1084	0.1084	0	0	0	0	0	0	1	0	Female, CS only
S8922_SI	2L	17714306	17714496	CadN	2.13369	0.210578	2.24881	0.129619	1.39255	0.360144	2.92584	0.0601516	2.08997	0.124368	8.57248	1.82093	9.52844	1.19329	4.21618	1.41109	18.6721	1.1078	8.12546	0.972381	0.835879	0.000628266	0.0428555	0.944672	-0.1151	1.5333	0.04371	0.8359	0.2505	0.2344	0.2505	0.2505	0	0	0	0	0	0	1	0	Female, CS only
S8925_SI	2L	17717843	17718034	CadN	2.70768	0.325587	3.17995	0.157409	2.25389	0.411384	3.53056	0.0516442	2.81107	0.185276	15.5423	5.1725	24.2414	3.71332	10.1263	3.97347	34.1737	1.78594	16.8208	3.15885	0.18601	0.000759555	0.04131	0.826084	-0.4723	1.2767	-0.1034	0.7195	0.2139	0.2001	0.2139	0.2139	0	0	0	0	0	0	1	0	Female, CS only
S8930_SI	2L	17737964	17739521	CadN	2.2128	0.190477	2.57897	0.110095	1.68359	0.335362	3.24139	0.110096	2.66915	0.0573794	9.24913	1.68144	13.2365	1.43816	5.61371	1.837	25.6729	2.82989	14.4437	0.838247	0.215904	3.15989e-05	0.0482384	0.115726	-0.3662	1.5578	-0.4564	0.5722	0.1761	0.1647	0.1761	0.1761	0	0	0	0	0	0	1	0	Female, CS only
S54541_SI	3R	17629406	17630897	Caki	3.6127	0.230827	4.08118	0.0556492	3.74962	0.1153	4.19173	0.135863	3.81268	0.0718979	37.7241	8.58711	59.2761	3.24643	42.7181	4.95219	66.5353	8.71059	45.3507	3.31943	0.0117127	0.0111276	0.0363725	0.286708	-0.4685	0.4421	-0.2	0.379	0.1097	0.1026	0.1097	0.1097	0	0	0	0	0	0	1	0	Female, CS only
S32372_SI	4	1238405	1238525	Caps	3.44212	0.134033	3.8917	0.192402	3.05855	0.0780088	3.95917	0.0928522	3.61	0.173101	31.4365	4.0646	49.5877	9.19161	21.3463	1.71071	52.5671	5.001	37.3238	6.11009	0.0103277	3.48667e-05	0.0399105	0.349234	-0.4496	0.9006	-0.1679	0.3492	0.103	0.09639	0.103	0.103	0	0	0	0	0	0	1	0	Female, CS only
S152_SI	2L	27053	27490	Cda5	4.05747	0.0808552	4.02578	0.144915	3.93358	0.0950433	4.29176	0.0699104	4.06567	0.0277716	57.9553	4.74215	56.4236	8.36623	51.2629	4.87857	73.214	5.11133	58.3193	1.63156	0.827235	0.00153383	0.0378278	0.961543	0.0317	0.3582	-0.0082	0.2261	0.06597	0.06171	0.06597	0.06597	0	0	0	0	0	0	1	0	Female, CS only
S2659_SI	2L	5030855	5031802	Cg25C	3.71359	0.217021	3.48338	0.0865028	3.95541	0.194136	4.44135	0.0999034	4.01239	0.0583245	41.6712	9.47284	32.651	2.82684	52.9596	10.2492	85.1669	8.25365	55.3423	3.26581	0.200505	0.00542844	0.0172149	0.0903534	0.2302	0.4859	-0.2988	0.429	0.1074	0.1004	0.1074	0.1074	0	0	0	0	0	0	1	0	Female, CS only
S1591_SI	2L	2985641	2986150	Chd1	2.32534	0.0864758	2.45216	0.101948	2.26902	0.119504	2.91121	0.234641	2.46733	0.162932	10.2552	0.864311	11.6537	1.18948	9.72311	1.20371	18.728	4.55104	11.8934	1.87446	0.545991	0.00106441	0.0185457	0.489239	-0.1268	0.6422	-0.142	0.4439	0.1126	0.1053	0.1126	0.1126	0	0	0	0	0	0	1	0	Female, CS only
F27875_SI	3L	15544180	15546314	CrebA	3.01303	0.0481231	2.78667	0.0507995	2.07693	0.110244	2.81016	0.0488143	2.50455	0.132524	20.3646	0.9687	16.2408	0.821705	8.01534	0.846064	16.6257	0.801607	12.3108	1.65971	0.0793071	2.03161e-05	0.0199287	0.000684228	0.2264	0.7332	0.5085	0.3056	0.07857	0.07349	0.07857	0.07857	0	0	0	0	0	0	1	0	Female, CS only
S18889_SI	X	18269876	18270084	CrebB-17A	3.1343	0.116022	2.95787	0.213855	3.1896	0.185603	3.52852	0.0875141	3.13136	0.00710032	23.0778	2.75507	19.5394	3.89501	24.5873	4.40683	34.1607	2.99998	22.9054	0.162874	0.350917	0.0428958	0.0274963	0.991945	0.1764	0.3389	0.002938	0.3972	0.1086	0.1016	0.1086	0.1086	0	0	0	0	0	0	1	0	Female, CS only
S10666_SI	2L	21660123	21661200	Cul-2	3.29694	0.0837853	3.40435	0.115521	3.35866	0.0582391	3.62057	0.0132252	3.38327	0.0492439	27.0936	2.29517	30.2315	3.58782	28.7871	1.67263	37.3609	0.492316	29.4908	1.45079	0.374092	0.0157029	0.0370171	0.492834	-0.1074	0.2619	-0.08633	0.2373	0.06894	0.06448	0.06894	0.06894	0	0	0	0	0	0	1	0	Female, CS only
S8572_SI	2L	16790219	16790718	Cyt-b5-r	5.7069	0.116992	5.4759	0.087443	5.96162	0.122143	6.25694	0.0508112	5.86722	0.0536968	302.281	34.1383	239.467	20.4648	390.404	47.2798	522.073	26.7985	353.602	18.8395	0.0561366	0.0114156	0.00295254	0.192576	0.231	0.2953	-0.1603	0.3897	0.07362	0.06886	0.07362	0.07362	0	0	0	0	0	0	1	0	Female, CS only
F19651_SI	X	19921784	19922226	D2R	1.60249	0.0930328	1.00082	0.219823	1.70555	0.256154	2.82999	0.115584	1.9735	0.102896	4.9798	0.466949	2.76264	0.564669	5.64543	1.50595	17.022	2.00823	7.22075	0.721373	0.0171601	0.000126792	0.00177467	0.135826	0.6017	1.1244	-0.371	0.8565	0.1505	0.1408	0.1505	0.1505	0	0	0	0	0	0	1	0	Female, CS only
S58499_SI	3R	24727055	24727261	Doa	0.732114	0.944258	2.51295	0.285464	1.64655	0.757888	2.98945	0.0410765	1.60671	0.18578	2.72968	2.2662	12.6738	3.50313	6.44831	5.01649	19.8859	0.818635	5.04197	0.884816	0.0126006	0.0392411	0.0466126	0.217988	-1.7808	1.3429	-0.8746	1.3827	0.4222	0.3949	0.4222	0.4222	0	0	0	0	0	0	1	0	Female, CS only
F22760_SI	3L	4379931	4380376	DopEcR	3.42996	0.144889	4.00075	0.116096	2.9647	0.280963	3.68884	0.0123986	3.0536	0.0396074	31.0973	4.66413	54.8795	6.14829	19.9836	5.78495	40.0006	0.494575	21.2025	0.842468	0.0345696	0.00621662	0.020018	0.165964	-0.5708	0.7241	0.3764	0.6352	0.1635	0.1529	0.1635	0.1635	0	0	0	0	0	0	1	0	Female, CS only
S41298_SI	2R	14753270	14753765	Dpt	4.84289	0.365207	3.8924	0.211971	3.10135	0.236523	5.00292	0.157427	4.08287	0.59763	132.542	47.6658	49.7801	10.7983	22.7334	5.94417	150.043	22.474	66.883	40.2835	0.0211987	9.96422e-05	0.025124	0.0611877	0.9505	1.9016	0.76	0.9201	0.2473	0.2313	0.2473	0.2473	0	0	0	0	0	0	1	0	Female, CS only
S41300_SI	2R	14755100	14755400	DptB	4.86295	0.485108	3.76128	0.224704	3.28992	0.171931	5.15551	0.238617	4.21891	0.531467	140.105	69.0425	43.7173	9.50064	27.1272	4.37296	176.553	39.2057	74.6603	39.5248	0.0102164	0.000137289	0.0252794	0.121164	1.1017	1.8656	0.644	0.9366	0.252	0.2358	0.252	0.252	0	0	0	0	0	0	1	0	Female, CS only
S38634_SI	2R	10633461	10633821	Dro	4.81343	0.32341	4.05004	0.127497	4.41953	0.0902335	5.39764	0.184367	4.58927	0.359997	127.663	43.1167	57.7154	7.48685	83.3099	7.47323	223.307	38.8015	102.682	35.9146	0.0127416	0.00160842	0.0090667	0.499458	0.7634	0.9781	0.2242	0.8084	0.1813	0.1696	0.1813	0.1813	0	0	0	0	0	0	1	0	Female, CS only
S33688_SI	2R	3218481	3219707	Dscam	2.17504	0.238589	2.10777	0.167457	2.01105	0.246882	2.7476	0.0641737	2.16271	0.230413	8.96333	1.98822	8.30938	1.44899	7.64047	1.83228	15.6264	0.997617	8.84278	1.89483	0.856813	0.00590524	0.0320181	0.97726	0.06727	0.7365	0.01232	0.5849	0.1649	0.1543	0.1649	0.1649	0	0	0	0	0	0	1	0	Female, CS only
S53218_SI	3R	15303174	15306638	Dys	2.07341	0.0798731	2.1432	0.12379	1.47969	0.349227	2.80676	0.0931484	2.25491	0.125676	7.96855	0.621201	8.57102	1.08636	4.58554	1.47864	16.6049	1.57926	9.58459	1.19833	0.842326	4.61597e-05	0.033898	0.534465	-0.06979	1.3271	-0.1815	0.5519	0.1574	0.1472	0.1574	0.1574	0	0	0	0	0	0	1	0	Female, CS only
S36628_SI	2R	7340898	7341974	E(Pc)	2.09845	0.317425	2.4884	0.00737344	1.91111	0.337519	3.03585	0.00608264	2.27853	0.296424	8.41315	2.39734	12.0423	0.0887099	7.04571	2.25297	20.8189	0.126432	10.0598	3.08692	0.233795	0.00094301	0.0195521	0.632636	-0.39	1.1247	-0.1801	0.7573	0.194	0.1815	0.194	0.194	0	0	0	0	0	0	1	0	Female, CS only
S36631_SI	2R	7342638	7342792	E(Pc)	2.32154	0.226555	2.24158	0.284956	1.75483	0.0949442	2.98242	0.12052	1.22091	1.12007	10.3647	2.29732	9.67615	2.90357	5.80226	0.559393	19.8335	2.46699	4.64471	3.31461	0.929745	0.0319546	0.00600402	0.0697762	0.07996	1.2276	1.1006	1.7615	0.3698	0.346	0.3698	0.3698	0	0	0	0	0	0	1	0	Female, CS only
S36636_SI	2R	7344493	7347824	E(Pc)	2.34547	0.211609	2.37902	0.103075	2.08816	0.233799	2.92985	0.0735626	2.35331	0.0376762	10.589	2.10757	10.8325	1.1083	8.23521	1.88751	18.7585	1.37404	10.5254	0.400752	0.909612	0.000267867	0.00678012	0.980807	-0.03355	0.8417	-0.00784	0.5765	0.1234	0.1154	0.1234	0.1234	0	0	0	0	0	0	1	0	Female, CS only
S36637_SI	2R	7348096	7351535	E(Pc)	2.80637	0.0716615	2.96643	0.141713	2.59434	0.0465059	3.07154	0.0424703	2.68669	0.0789136	16.5785	1.21015	19.5494	2.65338	13.3986	0.621079	21.5881	0.916647	14.7132	1.14232	0.110912	8.61961e-05	0.000823397	0.246021	-0.1601	0.4772	0.1197	0.3848	0.06097	0.05703	0.06097	0.06097	0	0	0	0	0	0	1	0	Female, CS only
S24428_SI	3L	8095993	8097918	Ect4	4.23903	0.147467	4.14958	0.0351681	4.01266	0.0742345	4.43081	0.0669935	4.00075	0.156386	69.8409	10.1673	63.4335	2.20908	55.4061	4.01729	84.124	5.55279	55.0724	8.19872	0.516466	0.00124084	0.00165058	0.0527479	0.08945	0.4182	0.2383	0.4301	0.07484	0.07	0.07484	0.07484	0	0	0	0	0	0	1	0	Female, CS only
F60055_SI	3R	27566039	27566891	Ef1alpha100E	4.98209	0.0735838	4.94281	0.0492705	4.9461	0.0845858	5.2892	0.0410544	5.03086	0.0618171	146.038	10.545	140.278	6.95764	141	11.806	198.295	8.05447	153.258	9.41192	0.720849	0.00047146	0.00581586	0.643437	0.03928	0.3431	-0.04877	0.2583	0.05399	0.0505	0.05399	0.05399	0	0	0	0	0	0	1	0	Female, CS only
S29204_SI	3L	17948315	17949323	Eip75B	3.00215	0.392695	2.60305	0.163112	2.81104	0.101279	3.32287	0.120847	2.75454	0.168181	21.191	8.32118	13.6267	2.26492	16.6918	1.70824	27.8767	3.42424	15.8586	2.55659	0.100277	0.0256752	0.0210789	0.333095	0.3991	0.5118	0.2476	0.5683	0.1477	0.1381	0.1477	0.1477	0	0	0	0	0	0	1	0	Female, CS only
S29206_SI	3L	17954105	17954914	Eip75B	3.52988	0.190939	3.72455	0.0227292	2.97342	0.0908116	3.66931	0.0694805	3.24625	0.0319965	34.5499	6.88696	41.4596	0.94114	19.6192	1.77861	39.2886	2.77693	25.7027	0.829643	0.39417	0.00165419	0.0471406	0.18987	-0.1947	0.6959	0.2836	0.4231	0.1295	0.1211	0.1295	0.1295	0	0	0	0	0	0	1	0	Female, CS only
S31963_SI	4	594239	595054	Ephrin	3.68311	0.0700184	4.06332	0.0982972	3.38708	0.141222	4.10453	0.0154246	3.76684	0.0349837	39.8358	2.83933	58.3568	5.83214	29.8078	4.38872	60.6192	0.935134	43.2609	1.51027	0.017733	0.000122971	0.0328239	0.656091	-0.3802	0.7175	-0.08373	0.3377	0.09568	0.0895	0.09568	0.09568	0	0	0	0	0	0	1	0	Female, CS only
S41637_SI	2R	15323282	15323984	Fak56D	2.41751	0.0770938	2.75363	0.0499155	2.37686	0.173572	2.76233	0.125518	2.34239	0.0541557	11.2405	0.883032	15.7125	0.776567	10.9002	2.04773	15.9188	1.94977	10.4161	0.555153	0.0260389	0.00821051	0.00730977	0.677711	-0.3361	0.3855	0.07513	0.4199	0.09097	0.08509	0.09097	0.09097	0	0	0	0	0	0	1	0	Female, CS only
S24917_SI	3L	8752540	8755985	Fhos	1.46075	0.191525	1.35702	0.187475	1.52321	0.0860924	1.99604	0.0998489	1.51583	0.0900693	4.36331	0.861494	3.92861	0.693269	4.59988	0.40513	7.38483	0.757154	4.56529	0.399983	0.631628	0.0081678	0.0111355	0.821781	0.1037	0.4728	-0.05508	0.4802	0.1115	0.1043	0.1115	0.1115	0	0	0	0	0	0	1	0	Female, CS only
S10116_SI	2L	20736418	20737446	Fs(2)Ket	2.18866	0.249541	2.32549	0.0716526	1.83051	0.238605	2.83873	0.0528138	2.28408	0.24454	9.10046	2.08824	10.2492	0.727494	6.37591	1.5953	17.1098	0.889476	10.0046	2.26287	0.641429	0.000313976	0.0265665	0.762323	-0.1368	1.0082	-0.09543	0.5546	0.1507	0.141	0.1507	0.1507	0	0	0	0	0	0	1	0	Female, CS only
S33650_SI	2R	3136668	3138160	Gadd45	1.90755	0.0901729	1.60747	0.159406	2.58061	0.171608	3.02185	0.0905838	2.07681	0.134684	6.75466	0.599519	5.03337	0.823555	13.351	2.27285	20.5859	1.88469	8.02765	1.0896	0.128167	0.0184383	0.000137883	0.427109	0.3001	0.4412	-0.1693	0.945	0.1195	0.1118	0.1195	0.1195	0	0	0	0	0	0	1	0	Female, CS only
S22926_SI	3L	4764887	4767056	Gef64C	1.39503	0.176384	1.33688	0.0996535	1.2759	0.197455	1.93323	0.160125	1.50683	0.0483759	4.07562	0.679224	3.81954	0.370382	3.63474	0.720359	6.97174	1.13329	4.51588	0.215336	0.808653	0.000782131	0.0208461	0.596081	0.05815	0.6573	-0.1118	0.4264	0.1106	0.1034	0.1106	0.1106	0	0	0	0	0	0	1	0	Female, CS only
F26105_SI	3L	11190339	11190603	GlcAT-P	2.14453	0.212101	2.53108	0.213283	1.88741	0.191331	2.8525	0.157192	1.98021	0.489685	8.66651	1.82817	12.7656	2.85514	6.68759	1.1559	17.4782	2.85035	7.87745	4.09989	0.31366	0.00712541	0.019142	0.716241	-0.3866	0.9651	0.1643	0.8723	0.2226	0.2082	0.2226	0.2226	0	0	0	0	0	0	1	0	Female, CS only
S4840_SI	2L	8673125	8674369	Glt	4.49123	0.166144	3.80568	0.0236236	4.06081	0.126021	4.92071	0.0437688	4.51348	0.0398722	90.0703	15.3433	44.9642	1.05601	58.3685	7.36656	137.187	6.04626	91.2875	3.67987	4.86525e-05	4.20623e-06	0.00285772	0.902755	0.6855	0.8599	-0.02225	0.4072	0.07657	0.07162	0.07657	0.07657	0	0	0	0	0	0	1	0	Female, CS only
F53368_SI	3R	15589971	15590196	GluClalpha	3.32004	0.140627	3.52295	0.116951	3.12421	0.0691268	3.86845	0.0659077	3.14393	0.175464	27.8486	4.04426	34.0365	3.87907	22.7831	1.60247	47.9365	3.10251	23.4313	4.03774	0.331277	0.000591335	0.00119223	0.410373	-0.2029	0.7442	0.1761	0.7245	0.1206	0.1129	0.1206	0.1206	0	0	0	0	0	0	1	0	Female, CS only
S53358_SI	3R	15556681	15557001	GluClalpha	3.44717	0.200358	3.88433	0.135508	2.88521	0.319326	4.07356	0.052384	3.43901	0.254613	31.8169	5.96981	48.9247	6.35215	18.5813	5.6342	58.8203	3.12429	31.8239	7.87931	0.115275	0.000203574	0.023607	0.985357	-0.4372	1.1884	0.008167	0.6346	0.1685	0.1576	0.1685	0.1685	0	0	0	0	0	0	1	0	Female, CS only
S20787_SI	3L	972244	972402	Glut1	2.42991	0.177705	2.3402	0.151645	2.40413	0.462179	3.42387	0.219882	2.48559	0.197511	11.4783	2.04551	10.4624	1.56089	11.9783	5.40697	31.1716	6.54332	12.1653	2.39997	0.894932	0.0231133	0.0479202	0.938161	0.08971	1.0197	-0.05568	0.9383	0.2883	0.2696	0.2883	0.2883	0	0	0	0	0	0	1	0	Female, CS only
S20795_SI	3L	981487	981765	Glut1	2.6084	0.18772	2.6003	0.327314	2.39468	0.273117	3.40995	0.0632406	2.65997	0.269014	13.7331	2.46568	13.9247	4.09777	11.3006	3.44337	30.3038	1.89044	14.6594	4.17341	0.989033	0.00487019	0.0394264	0.923405	0.008094	1.0153	-0.05157	0.75	0.2208	0.2065	0.2208	0.2208	0	0	0	0	0	0	1	0	Female, CS only
S20796_SI	3L	981826	982103	Glut1	2.0383	0.478422	2.18446	0.278781	2.02036	0.487328	3.23899	0.111359	2.29994	0.0674946	8.23142	3.41858	9.12253	2.59737	8.1811	3.51235	25.6117	2.77541	9.98853	0.663149	0.809549	0.00683067	0.0412483	0.628659	-0.1462	1.2186	-0.2616	0.9391	0.2791	0.2611	0.2791	0.2791	0	0	0	0	0	0	1	0	Female, CS only
S42567_SI	2R	17092118	17092428	Glycogenin	3.91569	0.243349	3.86348	0.110522	4.07788	0.0869167	4.51063	0.0444458	3.96517	0.17599	51.1427	11.6636	47.8288	5.43941	59.1902	5.27299	91.0391	4.06554	53.2575	8.87884	0.852846	0.0258359	0.0103277	0.86188	0.05222	0.4328	-0.04948	0.5455	0.125	0.1169	0.125	0.125	0	0	0	0	0	0	1	0	Female, CS only
S42568_SI	2R	17092515	17092804	Glycogenin	4.05121	0.288654	3.61345	0.086519	4.09549	0.0393646	4.60936	0.0420807	4.00907	0.0995321	58.994	15.5747	37.1877	3.27819	60.1035	2.36486	100.479	4.24471	55.2754	5.38259	0.0106801	0.00242358	0.00127887	0.852876	0.4378	0.5139	0.04214	0.6003	0.1009	0.09439	0.1009	0.1009	0	0	0	0	0	0	1	0	Female, CS only
S42569_SI	2R	17092866	17093046	Glycogenin	4.53185	0.118012	4.21883	0.069906	4.52492	0.15617	4.9106	0.094383	4.47767	0.0400028	93.3594	10.8905	68.0658	4.83506	93.1752	15.5291	136.118	12.5207	88.0762	3.52991	0.0660347	0.0177235	0.0134401	0.810107	0.313	0.3857	0.05418	0.4329	0.1037	0.09704	0.1037	0.1037	0	0	0	0	0	0	1	0	Female, CS only
S17257_SI	X	15397616	15400494	Gmap	2.28078	0.0360081	2.29562	0.0597218	2.2349	0.138336	2.49408	0.0410881	2.21565	0.134156	9.78849	0.349638	9.94236	0.588574	9.41302	1.30698	12.1174	0.492615	9.22119	1.19199	0.9351	0.023767	0.0231705	0.652177	-0.01485	0.2592	0.06513	0.2784	0.07366	0.0689	0.07366	0.07366	0	0	0	0	0	0	1	0	Female, CS only
S16327_SI	X	13164424	13164675	HDAC4	2.77941	0.44851	2.36369	0.187202	2.17559	0.23446	3.04297	0.219684	2.28304	0.291715	17.1509	6.93321	10.7573	2.06618	8.98008	1.92643	21.3101	4.73383	10.101	3.12691	0.239301	0.00935687	0.0283112	0.152083	0.4157	0.8674	0.4964	0.7599	0.209	0.1955	0.209	0.209	0	0	0	0	0	0	1	0	Female, CS only
S19771_SI	X	20265505	20267809	HERC2	1.43241	0.168678	1.14098	0.266325	0.607674	0.463504	2.1068	0.0786521	1.20477	0.144246	4.22853	0.708437	3.20799	0.906789	1.97322	0.777428	8.239	0.654645	3.35879	0.471425	0.425994	0.000154314	0.00993488	0.553902	0.2914	1.4991	0.2276	0.902	0.2054	0.1921	0.2054	0.2054	0	0	0	0	0	0	1	0	Female, CS only
S19774_SI	X	20270400	20271337	HERC2	1.44121	0.0634963	1.08945	0.11794	1.02025	0.433109	2.22065	0.0507047	1.49415	0.0894176	4.23143	0.263624	2.98673	0.36303	2.97615	1.28211	9.22124	0.47165	4.46755	0.40563	0.280699	0.000511113	0.0223847	0.907684	0.3518	1.2004	-0.05293	0.7265	0.1909	0.1786	0.1909	0.1909	0	0	0	0	0	0	1	0	Female, CS only
S19776_SI	X	20271625	20273387	HERC2	1.61048	0.178553	1.47995	0.245609	1.16446	0.380897	2.23778	0.0756966	1.55477	0.250604	5.05948	0.922226	4.4773	1.01304	3.37517	1.19708	9.39065	0.72516	4.82896	1.11461	0.755945	0.00176256	0.0398169	0.907948	0.1305	1.0733	0.05571	0.683	0.2015	0.1885	0.2015	0.2015	0	0	0	0	0	0	1	0	Female, CS only
S19778_SI	X	20273891	20281562	HERC2	1.87249	0.301843	1.63337	0.109828	1.95116	0.0578616	2.32511	0.0683776	1.8833	0.114717	6.70169	1.97348	5.14164	0.560752	7.04557	0.400344	10.2439	0.713511	6.60378	0.744986	0.217573	0.035812	0.021594	0.971526	0.2391	0.3739	-0.01082	0.4418	0.1153	0.1079	0.1153	0.1153	0	0	0	0	0	0	1	0	Female, CS only
S14539_SI	X	9048413	9048718	His3.3B	5.93108	0.182481	5.70694	0.101309	5.83526	0.082855	6.10966	0.0103415	5.86253	0.0603741	380.67	67.1574	301.975	30.3965	343.028	28.1162	450.203	4.66489	352.044	21.6028	0.0722799	0.0207349	0.0481066	0.644045	0.2241	0.2744	0.06855	0.2471	0.07599	0.07108	0.07599	0.07599	0	0	0	0	0	0	1	0	Female, CS only
F10096_SI	2L	20713037	20714589	Hr38	1.31537	0.146892	1.46365	0.119177	0.892397	0.344696	1.6055	0.0513297	0.387642	0.0901812	3.75235	0.529897	4.34181	0.501646	2.5633	1.00857	4.98478	0.258741	1.47752	0.13404	0.629145	0.0056054	0.000173929	0.00143298	-0.1483	0.7131	0.9277	1.2179	0.1584	0.1481	0.1584	0.1584	0	0	0	0	0	0	1	0	Female, CS only
F35909_SI	2R	6119529	6120906	Hr46	2.04677	0.256788	2.07122	0.28106	1.7062	0.306979	2.64874	0.0441753	2.07511	0.0580427	7.91066	1.95618	8.13873	2.1672	5.69406	1.59479	14.1454	0.622649	7.97425	0.455102	0.955619	0.00144702	0.0432426	0.948085	-0.02445	0.9425	-0.02833	0.5736	0.1722	0.1611	0.1722	0.1722	0	0	0	0	0	0	1	0	Female, CS only
S40951_SI	2R	14271457	14271585	IM1	6.63694	0.288912	6.13027	0.287557	6.36813	0.192162	7.24445	0.168088	6.47638	0.22052	783.262	210.319	472.803	141.871	591.268	117.416	1413.45	234.44	660.434	149.611	0.0639754	0.0019357	0.0073815	0.616884	0.5067	0.8763	0.1606	0.7681	0.1666	0.1559	0.1666	0.1666	0	0	0	0	0	0	1	0	Female, CS only
S40952_SI	2R	14271655	14271883	IM1	7.2321	0.275582	6.91151	0.170527	6.67605	0.173473	7.55732	0.189751	6.76027	0.116751	1416.49	355.392	1013.71	177.426	802.195	139.71	1937.45	358.67	866.766	99.8065	0.170045	0.000519888	0.00180979	0.0415487	0.3206	0.8813	0.4718	0.7971	0.1405	0.1314	0.1405	0.1405	0	0	0	0	0	0	1	0	Female, CS only
S40956_SI	2R	14274102	14274235	IM2	7.81954	0.237524	7.4252	0.164393	6.98585	0.147914	7.60112	0.183328	7.03041	0.19035	2535.78	598.271	1693.11	283.512	1089.71	149.822	2023.44	382.01	1144.17	216.487	0.0678192	0.00435659	0.0106765	0.00120079	0.3943	0.6153	0.7891	0.5707	0.1315	0.123	0.1315	0.1315	0	0	0	0	0	0	1	0	Female, CS only
F54443_SI	3R	17444449	17445043	InR	1.73834	0.208547	2.34465	0.242938	1.66578	0.393851	2.64071	0.108537	1.74682	0.269847	5.77241	1.23397	10.6448	2.72706	5.57273	1.86109	14.0793	1.56822	5.87308	1.51526	0.125598	0.0105922	0.0249467	0.989452	-0.6063	0.9749	-0.00847	0.8939	0.2399	0.2244	0.2399	0.2399	0	0	0	0	0	0	1	0	Female, CS only
S54429_SI	3R	17398221	17401638	InR	2.46879	0.166841	2.59075	0.175002	1.53669	0.150865	2.79311	0.0759596	2.08958	0.0887391	11.9214	2.07232	13.4733	2.26913	4.68887	0.702988	16.3628	1.22088	8.10272	0.718804	0.618651	1.26239e-05	0.00215393	0.0691302	-0.122	1.2564	0.3792	0.7035	0.1271	0.1189	0.1271	0.1271	0	0	0	0	0	0	1	0	Female, CS only
S54433_SI	3R	17403007	17403431	InR	1.98648	0.325906	2.07059	0.197891	0.813496	0.372434	2.60718	0.0883355	1.72302	0.199145	7.55868	2.5433	8.03372	1.59088	2.36531	0.767121	13.5964	1.22096	5.67526	1.11511	0.86068	4.33476e-05	0.0130841	0.4941	-0.08411	1.7937	0.2635	0.8842	0.2109	0.1973	0.2109	0.2109	0	0	0	0	0	0	1	0	Female, CS only
S54436_SI	3R	17404282	17404451	InR	2.05971	0.122426	1.7772	0.194933	0.512109	0.813705	2.54378	0.135609	0.95752	0.593236	7.88356	0.98536	5.9856	1.09485	1.58919	1.8538	12.8072	1.77617	2.92091	1.66789	0.77993	0.0131296	0.0458049	0.167167	0.2825	2.0317	1.1022	1.5863	0.4767	0.4767	0.4767	0.4767	0	0	0	0	0	0	1	0	Female, CS only
S54437_SI	3R	17404519	17405094	InR	2.08583	0.0784872	2.27497	0.285899	0.777772	0.288442	2.63938	0.262699	1.8169	0.106721	8.06806	0.645534	9.98058	2.60115	2.2413	0.589441	14.3329	3.80717	6.17603	0.655001	0.629317	2.25641e-05	0.0155258	0.460681	-0.1891	1.8616	0.2689	0.8225	0.2021	0.1891	0.2021	0.2021	0	0	0	0	0	0	1	0	Female, CS only
S54438_SI	3R	17405192	17406410	InR	2.20425	0.191613	2.40206	0.107322	1.16644	0.0518946	2.67303	0.0301544	1.82978	0.141113	9.17297	1.70961	11.0879	1.16819	3.21383	0.170307	14.4882	0.439354	6.27505	0.916821	0.452494	8.82201e-06	0.0016195	0.120682	-0.1978	1.5066	0.3745	0.8432	0.1464	0.1369	0.1464	0.1464	0	0	0	0	0	0	1	0	Female, CS only
S54442_SI	3R	17428738	17429295	InR	2.47	0.219512	2.97534	0.223969	2.01298	0.0819329	2.98853	0.136397	2.29299	0.197471	12.02	2.75902	19.9206	4.34078	7.50454	0.619721	19.9806	2.74903	10.0292	1.86755	0.15369	0.00509702	0.0477969	0.676484	-0.5053	0.9755	0.177	0.6955	0.2136	0.1998	0.2136	0.2136	0	0	0	0	0	0	1	0	Female, CS only
S46093_SI	3R	1354062	1354866	Itp-r83A	2.109	0.183391	2.32834	0.09814	1.46133	0.405736	2.76944	0.11933	2.08475	0.012141	8.33308	1.53277	10.2935	0.993388	4.57946	1.79193	16.0239	1.8481	8.04301	0.0975808	0.547857	0.000313775	0.0340473	0.961637	-0.2193	1.3081	0.02425	0.6847	0.1955	0.1829	0.1955	0.1955	0	0	0	0	0	0	1	0	Female, CS only
S25366_SI	3L	9471658	9478096	Jarid2	2.60426	0.10425	2.53244	0.0312461	2.46655	0.0471231	2.93872	0.124335	2.64144	0.0639576	13.5694	1.37588	12.5883	0.391694	11.7915	0.549481	18.9906	2.41125	14.0525	0.895068	0.624859	0.000556831	0.0192572	0.823582	0.07181	0.4722	-0.03719	0.2973	0.07594	0.07103	0.07594	0.07594	0	0	0	0	0	0	1	0	Female, CS only
S3244_SI	2L	6081808	6083740	Kr-h1	2.52204	0.0781743	2.7072	0.0901443	2.12556	0.141849	2.58399	0.0511267	2.16806	0.218917	12.4794	0.973107	15.0284	1.38091	8.43919	1.1444	13.2616	0.68656	8.88526	2.00787	0.335919	0.00961945	0.0242477	0.0523823	-0.1852	0.4584	0.354	0.4159	0.111	0.1038	0.111	0.111	0	0	0	0	0	0	1	0	Female, CS only
F55796_SI	3R	19831410	19831750	KrT95D	3.30841	0.428337	3.27444	0.0512554	2.9995	0.0667441	3.43719	0.105547	2.95379	0.0564061	29.1605	13.3774	26.4517	1.37128	20.1091	1.34514	31.2169	3.3717	19.199	1.0986	0.9229	0.0491835	0.0424687	0.137839	0.03398	0.4377	0.3546	0.4834	0.1446	0.1353	0.1446	0.1446	0	0	0	0	0	0	1	0	Female, CS only
S58888_SI	3R	25555337	25556055	Kul	2.13139	0.119316	2.43181	0.187737	1.69628	0.192398	2.59961	0.106595	2.03199	0.223086	8.46613	0.989008	11.5144	2.17241	5.53086	1.08457	13.5087	1.40142	7.75878	1.76891	0.19106	0.000363007	0.0143062	0.72295	-0.3004	0.9033	0.09941	0.5676	0.1375	0.1286	0.1375	0.1375	0	0	0	0	0	0	1	0	Female, CS only
S2919_SI	2L	5544038	5544741	Lam	1.90671	0.111552	1.77482	0.356436	1.63022	0.321052	2.43694	0.0591872	1.70346	0.0845953	6.75929	0.769805	6.14586	2.08332	5.29608	1.5777	11.4515	0.688562	5.50621	0.475803	0.733353	0.00775241	0.0199306	0.566933	0.1319	0.8067	0.2033	0.7335	0.1886	0.1764	0.1886	0.1886	0	0	0	0	0	0	1	0	Female, CS only
S23574_SI	3L	6199077	6202268	LanA	2.29893	0.187306	2.12606	0.0781685	2.38165	0.0914512	2.95035	0.0523105	2.61758	0.13266	10.0839	1.96308	8.39892	0.66128	10.8559	0.954889	19.1299	0.990845	13.785	1.89261	0.277319	0.000648179	0.0310773	0.0383833	0.1729	0.5687	-0.3187	0.3328	0.09327	0.08724	0.09327	0.09327	0	0	0	0	0	0	1	0	Female, CS only
S23575_SI	3L	6202336	6204236	LanA	1.76441	0.182024	1.49702	0.06784	1.6322	0.190615	2.59575	0.0754093	2.01005	0.301088	5.90422	1.10512	4.47513	0.297427	5.18625	1.00929	13.4323	1.0252	7.69091	2.2894	0.299036	0.00043412	0.0194967	0.346278	0.2674	0.9635	-0.2456	0.5857	0.15	0.1403	0.15	0.15	0	0	0	0	0	0	1	0	Female, CS only
S23584_SI	3L	6208195	6208819	LanA	1.27112	0.071079	1.15541	0.260647	0.974983	0.301852	2.49945	0.0950855	1.61432	0.248646	3.57092	0.258795	3.24855	0.855138	2.74489	0.849953	12.2126	1.16364	5.13169	1.32144	0.819301	0.000357544	0.0218508	0.40188	0.1157	1.5245	-0.3432	0.8851	0.2316	0.2166	0.2316	0.2316	0	0	0	0	0	0	1	0	Female, CS only
S4256_SI	2L	7814811	7817656	LanB1	2.34956	0.224376	2.21395	0.103091	2.25347	0.154942	2.87294	0.026365	2.46546	0.102113	10.6543	2.31086	9.1848	0.970673	9.60726	1.50082	17.693	0.46997	11.8106	1.23906	0.478796	0.000852172	0.0205648	0.557558	0.1356	0.6195	-0.1159	0.4075	0.1054	0.09858	0.1054	0.1054	0	0	0	0	0	0	1	0	Female, CS only
S38769_SI	2R	10824555	10826348	Lap1	1.90787	0.135017	2.01023	0.07982	1.93273	0.34094	2.43906	0.0478538	1.79151	0.114227	6.77912	0.893758	7.48115	0.609581	7.1959	2.21823	11.471	0.541232	6.02413	0.666506	0.736203	0.0272345	0.0100597	0.694629	-0.1024	0.5063	0.1164	0.6475	0.1478	0.1382	0.1478	0.1478	0	0	0	0	0	0	1	0	Female, CS only
S9756_SI	2L	19644474	19644635	Lar	1.895	0.233702	2.3183	0.0114852	2.10275	0.278399	2.92921	0.115254	1.96601	0.459542	6.77691	1.62368	10.1588	0.117058	8.43288	2.39447	18.794	2.09006	7.6089	2.95455	0.324218	0.0316455	0.0202922	0.904498	-0.4233	0.8265	-0.07101	0.9632	0.2485	0.2325	0.2485	0.2485	0	0	0	0	0	0	1	0	Female, CS only
S9757_SI	2L	19691018	19691197	Lar	2.86104	0.435369	3.0382	0.156355	2.44592	0.280064	3.54385	0.0787375	2.72048	0.227883	18.6797	8.68542	21.0423	3.39754	11.8726	3.13978	34.6723	2.76917	15.4602	3.663	0.660418	0.00167412	0.0165746	0.738857	-0.1772	1.0979	0.1406	0.8234	0.2047	0.1915	0.2047	0.2047	0	0	0	0	0	0	1	0	Female, CS only
S9766_SI	2L	19719703	19719999	Lar	1.19599	0.216844	1.91461	0.103954	0.738858	0.20384	2.56736	0.145017	1.13164	0.676624	3.35697	0.683577	6.80871	0.706021	2.12585	0.422693	13.1232	1.90901	3.52986	1.83902	0.138038	0.000543908	0.00499805	0.928489	-0.7186	1.8285	0.06435	1.4357	0.2931	0.2742	0.2931	0.2931	0	0	0	0	0	0	1	0	Female, CS only
S3618_SI	2L	6727863	6728780	Liprin-alpha	2.29327	0.247603	2.39977	0.0506299	2.04868	0.13926	2.66473	0.0907621	2.27553	0.0873134	10.1014	2.30798	11.0302	0.562013	7.81379	1.07237	14.404	1.33335	9.75798	0.859182	0.628572	0.00154848	0.0378933	0.950752	-0.1065	0.616	0.01774	0.3892	0.1136	0.1063	0.1136	0.1136	0	0	0	0	0	0	1	0	Female, CS only
S49320_SI	3R	7581171	7581393	Lk6	4.78875	0.12318	4.99283	0.0777575	4.51568	0.115657	5.03859	0.0919129	4.70954	0.102843	120.766	15.0471	147.651	11.518	91.9001	10.6478	154.68	13.8254	111.387	11.1849	0.104174	0.000258426	0.0110861	0.584489	-0.2041	0.5229	0.07921	0.329	0.07633	0.0714	0.07633	0.07633	0	0	0	0	0	0	1	0	Female, CS only
S49321_SI	3R	7581457	7581968	Lk6	4.79874	0.07998	4.81595	0.132521	4.46911	0.0809264	5.17692	0.0633319	4.74684	0.113335	121.614	9.59745	124.176	16.0111	87.4977	7.29319	177.37	11.0207	115.703	12.6708	0.924503	1.79484e-05	0.00161478	0.73494	-0.01722	0.7078	0.0519	0.4301	0.07462	0.0698	0.07462	0.07462	0	0	0	0	0	0	1	0	Female, CS only
S49322_SI	3R	7582035	7582214	Lk6	4.64937	0.219095	4.55004	0.18347	4.54139	0.0804665	5.05741	0.100669	4.60443	0.178942	106.198	23.1136	95.6938	17.3018	94.0513	7.66429	157.703	15.3901	100.993	17.9316	0.679628	0.0078611	0.0242569	0.871618	0.09933	0.516	0.04494	0.453	0.1209	0.1131	0.1209	0.1209	0	0	0	0	0	0	1	0	Female, CS only
S28711_SI	3L	16913982	16914151	Lmpt	4.57942	0.143535	4.29701	0.0852294	4.6331	0.109272	4.89903	0.0884941	4.58055	0.0415266	98.118	13.7251	73.6557	6.16251	103.31	11.8793	134.516	12.1811	97.6242	4.09739	0.0291823	0.0282034	0.0154015	0.995652	0.2824	0.2659	-0.00113	0.3185	0.07815	0.0731	0.07815	0.07815	0	0	0	0	0	0	1	0	Female, CS only
S57082_SI	3R	21532538	21533935	LpR2	3.03961	0.108727	2.93425	0.225853	2.89223	0.152516	3.60575	0.0724674	3.12313	0.0974803	20.9797	2.28211	19.137	4.4571	18.197	2.92351	36.873	2.61739	22.7882	2.16371	0.587146	0.000220409	0.00630546	0.681268	0.1054	0.7135	-0.08352	0.4826	0.1021	0.09553	0.1021	0.1021	0	0	0	0	0	0	1	0	Female, CS only
S60214_SI	3R	27882314	27884867	Map205	3.23188	0.0542429	3.37483	0.077165	2.87488	0.122525	3.36073	0.0146133	3.12614	0.0371495	25.3522	1.39541	29.2765	2.20825	17.8237	2.19146	28.8123	0.422089	22.7963	0.842912	0.174453	0.000100448	0.0254921	0.334571	-0.143	0.4858	0.1057	0.2346	0.06323	0.05915	0.06323	0.06323	0	0	0	0	0	0	1	0	Female, CS only
S28141_SI	3L	16055408	16055962	Mbs	2.6045	0.170503	2.53591	0.109746	2.25391	0.205583	3.21569	0.0731144	2.68388	0.14051	13.6545	2.28281	12.6792	1.41351	9.68594	2.16103	24.9646	1.80551	14.7365	2.00684	0.790454	7.45402e-05	0.00979965	0.751919	0.0686	0.9618	-0.07938	0.5318	0.1208	0.113	0.1208	0.1208	0	0	0	0	0	0	1	0	Female, CS only
S14688_SI	X	9254966	9257152	Megalin	3.05574	0.250453	2.97059	0.0733198	2.76423	0.108828	3.44405	0.20319	3.02742	0.123632	21.6747	5.23228	19.5386	1.44175	15.9356	1.66956	31.7295	6.04015	20.7468	2.46966	0.718338	0.000875905	0.0302279	0.919605	0.08515	0.6798	0.02832	0.4166	0.1161	0.1086	0.1161	0.1161	0	0	0	0	0	0	1	0	Female, CS only
S14689_SI	X	9257214	9257526	Megalin	2.63299	0.204952	2.8612	0.158394	2.25058	0.253501	3.31007	0.329198	2.64248	0.345009	14.1037	2.71721	17.6284	2.76736	9.72368	2.45495	28.3268	8.38241	14.6048	4.88654	0.542504	0.0019161	0.0439992	0.985794	-0.2282	1.0595	-0.00949	0.6676	0.2012	0.1882	0.2012	0.2012	0	0	0	0	0	0	1	0	Female, CS only
S14690_SI	X	9257590	9259094	Megalin	3.06922	0.156238	3.16861	0.0778187	2.66327	0.174265	3.58192	0.169214	3.00458	0.118534	21.6956	3.22972	23.8229	1.88296	14.5059	2.50089	36.2754	5.81696	20.2702	2.31563	0.630872	3.89042e-05	0.00251925	0.773752	-0.09938	0.9187	0.06464	0.5773	0.1066	0.09974	0.1066	0.1066	0	0	0	0	0	0	1	0	Female, CS only
S14691_SI	X	9259159	9259565	Megalin	3.1758	0.197525	2.94714	0.155581	2.28613	0.290257	3.54301	0.103701	2.97348	0.183623	24.2471	4.50537	19.2068	3.01705	10.1576	3.02824	34.6932	3.51818	19.7845	3.71526	0.443982	0.00011657	0.0381942	0.508255	0.2287	1.2569	0.2023	0.5695	0.1665	0.1558	0.1665	0.1665	0	0	0	0	0	0	1	0	Female, CS only
S14693_SI	X	9259911	9265571	Megalin	3.01846	0.148162	3.14945	0.0116367	2.36581	0.255774	3.55786	0.145581	2.9988	0.159158	20.6058	2.92456	23.3243	0.271858	10.897	2.47344	35.3295	4.91263	20.2267	3.07899	0.58095	1.73492e-05	0.00900109	0.950512	-0.131	1.192	0.01965	0.5591	0.1252	0.1172	0.1252	0.1252	0	0	0	0	0	0	1	0	Female, CS only
S14694_SI	X	9265652	9267970	Megalin	2.38688	0.338536	2.63953	0.121323	2.01838	0.108308	3.22943	0.201724	2.35527	0.200225	11.2831	3.55254	14.0738	1.64428	7.55813	0.776594	25.5963	4.84449	10.6771	2.00731	0.327644	6.37652e-05	0.00143298	0.931238	-0.2527	1.2111	0.03161	0.8742	0.1492	0.1396	0.1492	0.1492	0	0	0	0	0	0	1	0	Female, CS only
S51015_SI	3R	11005930	11005992	Mf	6.55089	0.0540046	6.43873	0.064676	6.30859	0.0665437	6.68025	0.0613736	6.34368	0.0874238	700.544	37.4886	626.477	39.9196	550.178	36.5086	797.527	49.512	570.331	49.5407	0.502766	0.0104951	0.0263839	0.172799	0.1122	0.3717	0.2072	0.3366	0.09132	0.08542	0.09132	0.09132	0	0	0	0	0	0	1	0	Female, CS only
S8542_SI	2L	16768584	16768884	Mhc	6.6891	0.111498	6.41616	0.124965	6.20384	0.146509	7.14435	0.050478	6.74414	0.0402174	806.865	87.1115	614.911	79.3465	498.505	69.3998	1268	63.1135	849.528	34.3744	0.0571052	6.05735e-06	0.00765821	0.763561	0.2729	0.9405	-0.05504	0.4002	0.08733	0.08169	0.08733	0.08733	0	0	0	0	0	0	1	0	Female, CS only
S8545_SI	2L	16770457	16770837	Mhc	6.66074	0.131685	6.15699	0.0273756	6.30024	0.0713315	7.268	0.0798626	6.63154	0.117147	785.637	102.669	472.125	13.0082	545.727	37.885	1436.7	112.449	762.06	86.4962	0.000208827	4.39445e-07	3.06614e-05	0.845437	0.5037	0.9678	0.0292	0.6365	0.06701	0.06268	0.06701	0.06701	0	0	0	0	0	0	1	0	Female, CS only
S8546_SI	2L	16770911	16770974	Mhc	6.39268	0.413063	5.96335	0.0563072	6.36836	0.0988163	7.26098	0.0828012	6.34945	0.522221	629.315	225.393	389.318	21.6491	585.196	55.9711	1426.85	115.205	620.157	267.039	0.215574	0.00721534	0.00958093	0.932038	0.4293	0.8926	0.04323	0.9115	0.2063	0.193	0.2063	0.2063	0	0	0	0	0	0	1	0	Female, CS only
S8547_SI	2L	16771043	16771141	Mhc	6.36296	0.236306	5.72907	0.223209	6.243	0.0726133	7.27393	0.0511045	6.25031	0.247411	591.3	147.715	312.607	65.0619	515.402	36.6912	1443.48	74.5742	529.266	138.099	0.0253738	0.000695632	0.0012053	0.750644	0.6339	1.0309	0.1127	1.0236	0.1707	0.1597	0.1707	0.1707	0	0	0	0	0	0	1	0	Female, CS only
S8550_SI	2L	16773277	16773380	Mhc	6.80509	0.124264	6.35639	0.0806715	6.3483	0.0700456	7.30461	0.0443887	6.70909	0.0422629	906.974	108.56	577.428	47.4142	572.575	40.1183	1488.12	66.7583	820.316	34.9745	0.000538797	4.85505e-07	5.30528e-05	0.422444	0.4487	0.9563	0.096	0.5955	0.06722	0.06288	0.06722	0.06722	0	0	0	0	0	0	1	0	Female, CS only
S8551_SI	2L	16774450	16774857	Mhc	6.60583	0.136175	6.14663	0.0228395	6.11107	0.147032	7.03084	0.119105	6.53879	0.0268746	743.893	98.5579	467.223	10.6124	454.382	63.8768	1136.32	134.659	691.618	18.5128	0.00192508	4.06175e-06	0.0011572	0.679766	0.4592	0.9198	0.06703	0.492	0.08162	0.07635	0.08162	0.08162	0	0	0	0	0	0	1	0	Female, CS only
S8553_SI	2L	16775683	16775853	Mhc	7.0388	0.0340568	6.8337	0.0651663	6.40984	0.0996303	7.28882	0.0547327	6.92042	0.160776	1140.46	38.8208	929.933	60.5255	610.043	60.0899	1465.32	81.2417	1021.39	161.019	0.0737198	1.52871e-06	0.00303834	0.327338	0.2051	0.879	0.1184	0.3684	0.06988	0.06537	0.06988	0.06988	0	0	0	0	0	0	1	0	Female, CS only
S8555_SI	2L	16776850	16777439	Mhc	6.48447	0.161168	5.91077	0.0401264	6.14815	0.0750191	6.97389	0.0553957	6.37367	0.148645	660.507	104.156	369.186	14.6936	468.817	33.963	1069.45	58.2833	590.417	84.1152	0.000204866	5.68475e-06	0.000141464	0.412041	0.5737	0.8257	0.1108	0.6002	0.07614	0.07122	0.07614	0.07614	0	0	0	0	0	0	1	0	Female, CS only
S8558_SI	2L	16778390	16778507	Mhc	6.52538	0.149184	5.87157	0.0783349	6.10049	0.102511	6.91719	0.118544	6.25344	0.273426	687.213	99.3591	355.541	28.3701	447.889	47.906	1014.15	117.607	532.328	135.813	0.00122517	0.00012629	0.00109383	0.131693	0.6538	0.8167	0.2719	0.6638	0.1093	0.1022	0.1093	0.1093	0	0	0	0	0	0	1	0	Female, CS only
S8561_SI	2L	16780550	16780813	Mhc	6.24489	0.226908	5.60091	0.0805952	5.90048	0.081219	6.79256	0.0672859	6.16214	0.0918794	524.073	114.564	271.257	21.6878	366.104	29.0825	892.519	59.0865	475.776	43.5963	0.000281517	1.10469e-05	0.000334436	0.631032	0.644	0.8921	0.08275	0.6304	0.08881	0.08308	0.08881	0.08881	0	0	0	0	0	0	1	0	Female, CS only
S8562_SI	2L	16782344	16782553	Mhc	6.4695	0.223083	5.80903	0.0128914	6.17401	0.0574768	6.93652	0.0331612	6.30865	0.101754	655.695	141.116	333.315	4.31169	480.702	27.4898	1029.56	34.0906	551.2	56.0043	0.000116989	2.0741e-05	0.000178433	0.24574	0.6605	0.7625	0.1608	0.6279	0.0819	0.07661	0.0819	0.0819	0	0	0	0	0	0	1	0	Female, CS only
S8563_SI	2L	16782775	16783661	Mhc	6.68727	0.160155	6.28476	0.0266723	6.30447	0.0609075	7.07679	0.0523526	6.58804	0.0174482	808.876	125.505	536.465	14.4171	547.767	32.9407	1185.24	61.2778	726.43	12.6463	0.000434797	1.00341e-06	8.86336e-05	0.327747	0.4025	0.7723	0.09923	0.4887	0.05862	0.05483	0.05862	0.05862	0	0	0	0	0	0	1	0	Female, CS only
S8565_SI	2L	16784251	16784329	Mhc	6.65185	0.315386	6.17917	0.0645603	6.48108	0.0403655	7.11535	0.128106	6.43296	0.124031	798.584	226.646	483.263	31.2734	653.071	26.327	1237.32	153.195	625.133	74.5839	0.0174823	0.00171946	0.00164094	0.28003	0.4727	0.6343	0.2189	0.6824	0.1187	0.111	0.1187	0.1187	0	0	0	0	0	0	1	0	Female, CS only
S8566_SI	2L	16784666	16785841	Mhc	6.41353	0.23674	5.7897	0.0502253	6.20745	0.0326297	6.87067	0.0515743	6.29977	0.0503062	621.298	142.308	327.192	16.5714	496.631	16.0834	964.44	48.9982	544.911	27.775	0.000185978	6.41551e-05	0.000381067	0.436954	0.6238	0.6632	0.1138	0.5709	0.08179	0.07651	0.08179	0.08179	0	0	0	0	0	0	1	0	Female, CS only
S8567_SI	2L	16785909	16786814	Mhc	6.65674	0.187693	6.05412	0.0824339	6.46835	0.0574286	7.00303	0.0767158	6.52106	0.0328787	787.175	147.184	426.818	34.4996	645.206	36.2032	1102.09	82.9334	679.543	22.3481	0.000169478	0.000260961	0.000976555	0.313708	0.6026	0.5347	0.1357	0.482	0.07814	0.07309	0.07814	0.07814	0	0	0	0	0	0	1	0	Female, CS only
S51620_SI	3R	11898756	11899124	Mhcl	3.99136	0.0893838	4.08657	0.0728267	3.91801	0.0948042	4.35659	0.102104	4.11537	0.0868159	54.2719	4.8146	59.6415	4.3985	50.4702	4.7992	78.2584	7.82791	61.4299	5.39204	0.435562	0.000434113	0.0326352	0.288575	-0.09521	0.4386	-0.124	0.2412	0.06827	0.06386	0.06827	0.06827	0	0	0	0	0	0	1	0	Female, CS only
S51633_SI	3R	11916140	11916326	Mhcl	2.77237	0.254117	2.57855	0.27821	2.79896	0.0296749	3.52381	0.257708	2.88971	0.111834	16.3596	4.40959	13.5166	3.66613	16.433	0.489467	34.6689	8.87344	18.0643	2.05714	0.524663	0.0065075	0.0210789	0.727631	0.1938	0.7248	-0.1173	0.6341	0.1648	0.1541	0.1648	0.1648	0	0	0	0	0	0	1	0	Female, CS only
S29552_SI	3L	19078421	19079522	Mkp3	3.27811	0.0972839	3.49252	0.040796	3.23099	0.137766	3.46828	0.0643943	3.16534	0.0528186	26.6108	2.64471	32.8869	1.32691	25.4886	3.60108	32.1253	2.02943	23.7187	1.23988	0.0791696	0.0387131	0.0154618	0.389473	-0.2144	0.2373	0.1128	0.3029	0.07439	0.06958	0.07439	0.07439	0	0	0	0	0	0	1	0	Female, CS only
S58027_SI	3R	23484338	23484643	Mlc1	7.44792	0.00942269	7.03566	0.0308471	7.25868	0.0737756	7.54271	0.0607484	7.36307	0.0717874	1716.34	16.204	1136.8	34.969	1423.31	106.792	1889.24	114.124	1579.36	112.086	0.000129896	0.00142119	0.0356319	0.34592	0.4123	0.284	0.08485	0.1796	0.05177	0.04843	0.05177	0.05177	0	0	0	0	0	0	1	0	Female, CS only
S46856_SI	3R	2943373	2943453	Mlp84B	5.16991	0.0869868	5.10182	0.134781	4.42377	0.0699526	5.24053	0.0915787	4.46972	0.108837	176.335	14.9609	165.296	21.5204	83.5634	5.84017	189.289	16.8561	87.679	9.57776	0.839056	0.00155599	0.00375558	0.00702393	0.06809	0.8168	0.7002	0.7708	0.1507	0.141	0.1507	0.1507	0	0	0	0	0	0	1	0	Female, CS only
S12365_SI	X	3593966	3594497	Mnt	3.56843	0.175714	3.28198	0.112646	3.1006	0.0985514	3.8633	0.0690151	3.49631	0.0715117	35.836	6.49967	26.7412	3.0079	22.2897	2.08851	47.6987	3.35456	33.0502	2.38618	0.0837645	0.000114642	0.0281862	0.726452	0.2865	0.7627	0.07212	0.367	0.1009	0.09435	0.1009	0.1009	0	0	0	0	0	0	1	0	Female, CS only
S21808_SI	3L	2734422	2734680	Mrtf	-0.533885	0.213228	0.455585	0.595508	-0.518421	0.321635	1.28371	0.36628	-0.165795	0.630998	0.395333	0.353682	1.146	1.20528	0.461206	0.339955	3.77088	1.32994	0.972512	0.641575	0.184492	0.0064838	0.0209368	0.63774	-0.9895	1.8021	-0.3681	1.4495	0.4366	0.3565	0.3985	0.3565	0	0	0	0	0	0	1	0	Female, CS only
F2747_SI	2L	5158455	5186162	Msp-300	2.90531	0.189113	3.12784	0.139496	1.96249	0.240022	3.5049	0.13645	2.76717	0.163593	18.4972	3.6629	22.9731	3.20422	7.27305	1.7591	33.4892	4.69636	16.0576	2.66701	0.491493	3.59568e-05	0.0136326	0.698194	-0.2225	1.5424	0.1381	0.7377	0.1772	0.1658	0.1772	0.1772	0	0	0	0	0	0	1	0	Female, CS only
S2726_SI	2L	5109146	5111021	Msp-300	1.06404	0.224232	1.45963	0.837893	0.748007	0.243923	3.09992	0.214172	1.36719	0.840062	2.94664	0.652553	5.53656	4.97071	2.15936	0.508415	22.5335	4.72731	5.0609	4.57904	0.602947	0.000810536	0.0103784	0.705541	-0.3956	2.3519	-0.3031	1.7327	0.3975	0.3718	0.3975	0.3975	0	0	0	0	0	0	1	0	Female, CS only
S2728_SI	2L	5121676	5121948	Msp-300	1.29983	0.243199	1.31253	0.709396	0.671419	0.396169	2.44854	0.367266	1.29359	0.508356	3.74067	0.890199	4.40059	3.13487	1.54933	1.24726	12.0664	3.96981	3.93818	1.68177	0.989102	0.00436651	0.0462192	0.994614	-0.01269	1.7771	0.00624	1.1549	0.3478	0.3478	0.3478	0.3478	0	0	0	0	0	0	1	0	Female, CS only
S2730_SI	2L	5122661	5122937	Msp-300	1.29565	0.307344	1.22389	0.496516	0.383772	0.608665	2.69122	0.267173	0.954069	0.491394	3.76292	1.04707	3.65839	1.5087	1.66027	0.860311	15.0963	3.89043	2.8267	1.49089	0.951575	0.00293103	0.0247324	0.718145	0.07176	2.3074	0.3416	1.7371	0.4655	0.4354	0.4655	0.4655	0	0	0	0	0	0	1	0	Female, CS only
S2731_SI	2L	5123016	5125622	Msp-300	1.829	0.269374	1.77994	0.15481	0.796243	0.0964815	2.87377	0.0316355	1.53438	0.220095	6.38646	1.82038	5.97743	0.935573	2.22488	0.211641	17.7095	0.564921	4.71669	1.09174	0.873946	2.06373e-07	2.00917e-05	0.187963	0.04906	2.0775	0.2946	1.3394	0.134	0.1254	0.134	0.134	0	0	0	0	0	0	1	0	Female, CS only
S2732_SI	2L	5125828	5139015	Msp-300	2.13411	0.291113	2.0127	0.132928	1.08124	0.226237	3.12605	0.140122	1.93577	0.349291	8.70127	2.673	7.52647	0.959431	3.00377	0.649453	22.9331	3.20087	7.21935	2.54956	0.785958	1.43676e-05	0.001831	0.625633	0.1214	2.0448	0.1983	1.1903	0.2101	0.1965	0.2101	0.2101	0	0	0	0	0	0	1	0	Female, CS only
S2734_SI	2L	5139779	5140921	Msp-300	2.72447	0.173579	2.56621	0.12249	2.14358	0.168709	3.51799	0.0523131	2.49316	0.119346	15.3975	2.54999	13.0825	1.63315	8.61834	1.38216	33.7471	1.75303	12.1575	1.4652	0.52696	9.8135e-06	0.000194466	0.321712	0.1583	1.3744	0.2313	1.0248	0.1351	0.1264	0.1351	0.1351	0	0	0	0	0	0	1	0	Female, CS only
S2737_SI	2L	5142003	5144785	Msp-300	2.81399	0.0847289	2.64764	0.133475	2.31817	0.214736	3.48672	0.0754517	2.67623	0.0682788	16.7169	1.44515	14.2025	1.81826	10.3238	2.02632	32.7416	2.52175	14.5531	1.01119	0.362587	4.43355e-06	0.000163038	0.466259	0.1664	1.1686	0.1378	0.8105	0.1046	0.09783	0.1046	0.1046	0	0	0	0	0	0	1	0	Female, CS only
S2739_SI	2L	5146993	5147298	Msp-300	3.01914	0.415647	2.87251	0.0515916	2.57386	0.290587	3.67065	0.0489645	2.74164	0.0193229	21.6879	9.01255	17.6971	0.922712	13.5171	3.64351	39.3085	1.89682	15.5144	0.301308	0.69886	0.000918463	0.00479732	0.40562	0.1466	1.0968	0.2775	0.929	0.1885	0.1763	0.1885	0.1885	0	0	0	0	0	0	1	0	Female, CS only
S2743_SI	2L	5154248	5155217	Msp-300	3.31992	0.0706785	3.34537	0.0909865	3.01145	0.0879884	3.88068	0.128347	3.16709	0.138579	27.7037	1.91658	28.4492	2.57901	20.376	1.80042	48.7293	6.43108	23.8875	3.20083	0.911953	2.59625e-05	0.000227317	0.361423	-0.02544	0.8692	0.1528	0.7136	0.09589	0.0897	0.09589	0.09589	0	0	0	0	0	0	1	0	Female, CS only
S2744_SI	2L	5155322	5155534	Msp-300	3.68384	0.0404538	3.63483	0.142604	3.57258	0.167085	4.32472	0.0838437	3.61047	0.122963	39.8209	1.62794	38.1518	5.39599	35.9791	5.91931	75.7194	6.21978	37.1656	4.3975	0.855325	0.000490418	0.00119792	0.769628	0.04901	0.7521	0.07337	0.7143	0.119	0.1113	0.119	0.119	0	0	0	0	0	0	1	0	Female, CS only
S2748_SI	2L	5187607	5187717	Msp-300	3.28237	0.448806	3.07339	0.144764	1.81191	0.541775	4.14799	0.0937602	3.12361	0.359702	28.3006	10.7696	21.7685	3.20977	6.86844	3.9563	63.4896	5.82205	23.6827	7.92778	0.72185	6.41551e-05	0.0316394	0.797702	0.209	2.3361	0.1588	1.0244	0.2881	0.2695	0.2881	0.2881	0	0	0	0	0	0	1	0	Female, CS only
S2753_SI	2L	5197867	5198124	Msp-300	3.49497	0.305586	3.4014	0.279187	2.96148	0.223937	4.02079	0.234876	3.20602	0.0131657	33.9446	9.68454	30.8134	8.87224	19.6893	4.33421	56.7383	12.5256	24.682	0.325284	0.819334	0.00113173	0.0105013	0.379666	0.09357	1.0593	0.289	0.8148	0.1873	0.1752	0.1873	0.1873	0	0	0	0	0	0	1	0	Female, CS only
S2754_SI	2L	5199343	5202302	Msp-300	3.84453	0.215247	3.7066	0.0335937	3.28379	0.132309	4.15026	0.0843095	3.61051	0.0332594	47.4434	9.77287	40.7306	1.36285	26.8512	3.51167	63.6028	5.44348	36.9986	1.22238	0.468172	5.5494e-05	0.00364666	0.181759	0.1379	0.8665	0.234	0.5398	0.1051	0.0983	0.1051	0.1051	0	0	0	0	0	0	1	0	Female, CS only
S2757_SI	2L	5203116	5203742	Msp-300	3.7615	0.295608	3.45359	0.0641945	3.22805	0.065093	4.0522	0.0883094	3.37014	0.0396464	44.2163	12.0184	31.6566	2.0018	25.2703	1.62935	57.6712	4.97022	29.098	1.1612	0.0982338	0.000157615	0.00116516	0.036325	0.3079	0.8241	0.3914	0.6821	0.1132	0.1059	0.1132	0.1132	0	0	0	0	0	0	1	0	Female, CS only
S2758_SI	2L	5204451	5204592	Msp-300	3.66034	0.290585	3.45144	0.213929	3.34923	0.146765	3.96871	0.153816	3.2591	0.25688	39.9387	10.8975	32.0481	7.2071	28.7078	4.11134	53.3322	8.11637	26.602	6.78081	0.489025	0.0171047	0.0114656	0.143027	0.2089	0.6195	0.4012	0.7096	0.1656	0.1549	0.1656	0.1656	0	0	0	0	0	0	1	0	Female, CS only
S23178_SI	3L	5562217	5562461	Msr-110	6.25496	0.140694	6.00742	0.0468861	6.12657	0.0320139	6.44935	0.0528053	6.23018	0.0537925	524.08	75.1594	406.73	19.0886	458.037	14.5241	632.882	33.8941	508.342	27.7289	0.00957985	0.000988079	0.0193322	0.842723	0.2475	0.3228	0.02478	0.2192	0.05603	0.05241	0.05603	0.05603	0	0	0	0	0	0	1	0	Female, CS only
S23179_SI	3L	5566732	5566929	Msr-110	6.00685	0.119183	5.72556	0.0506203	5.74551	0.0751447	6.28998	0.0239145	5.96835	0.185609	408.135	48.9011	306.868	15.4736	313.445	23.5029	539.244	12.9663	395.243	70.0719	0.0311029	0.0002429	0.0153257	0.824259	0.2813	0.5445	0.03849	0.3216	0.07885	0.07376	0.07885	0.07885	0	0	0	0	0	0	1	0	Female, CS only
S23181_SI	3L	5569938	5570041	Msr-110	6.12436	0.197908	5.90025	0.122142	5.97931	0.0735836	6.41177	0.0309006	6.10151	0.174543	462.649	86.7893	366.981	45.9846	395.968	29.0018	609.165	18.881	450.925	74.3943	0.138148	0.00405394	0.0396653	0.917333	0.2241	0.4325	0.02285	0.3103	0.09144	0.08554	0.09144	0.09144	0	0	0	0	0	0	1	0	Female, CS only
S20960_SI	3L	1326898	1329161	Myo61F	1.22048	0.172356	0.194054	0.262739	0.279234	0.235937	1.43962	0.0273367	0.876613	0.222204	3.42135	0.557921	1.24247	0.327222	1.34875	0.297801	4.22014	0.115674	2.44077	0.504149	0.000364196	7.67327e-05	0.0210193	0.156428	1.0264	1.1604	0.3439	0.563	0.1462	0.1368	0.1462	0.1462	0	0	0	0	0	0	1	0	Female, CS only
S16495_SI	X	13543410	13543534	NFAT	2.98173	0.194216	2.84977	0.228267	2.86662	0.361989	3.57045	0.071379	2.88409	0.0512875	19.9733	3.92018	17.5722	3.71941	18.5164	7.28866	35.5937	2.58999	17.9031	0.931298	0.687141	0.00763107	0.0132595	0.778512	0.132	0.7038	0.09764	0.6864	0.1641	0.1535	0.1641	0.1641	0	0	0	0	0	0	1	0	Female, CS only
S16500_SI	X	13549561	13549808	NFAT	2.81146	0.0774402	2.98431	0.107582	2.45473	0.271779	3.30966	0.183763	2.76716	0.302798	16.6675	1.297	19.8488	2.11952	11.9771	3.36423	27.6945	5.2965	16.3842	4.61592	0.573244	0.00193658	0.0428321	0.909414	-0.1729	0.8549	0.04429	0.5425	0.1626	0.1521	0.1626	0.1626	0	0	0	0	0	0	1	0	Female, CS only
F45107_SI	2R	20779807	20780071	NaCP60E	3.50354	0.209551	3.83356	0.0663891	3.09805	0.156032	4.09783	0.0271582	3.41772	0.0866367	33.7408	7.43867	46.2944	3.06193	22.3668	3.71589	60.2243	1.6264	30.5774	2.71158	0.116767	8.5982e-05	0.00282758	0.745238	-0.33	0.9998	0.08582	0.6801	0.1277	0.1194	0.1277	0.1277	0	0	0	0	0	0	1	0	Female, CS only
S45108_SI	2R	20781607	20782129	NaCP60E	3.95486	0.223431	4.39884	0.0239131	3.48712	0.22667	4.51014	0.0472581	3.97776	0.166168	53.0972	12.4962	81.3717	1.93372	33.303	7.11215	91.0029	4.35518	53.8948	9.06424	0.0731397	0.000283163	0.0329533	0.952455	-0.444	1.023	-0.02289	0.5324	0.151	0.1412	0.151	0.151	0	0	0	0	0	0	1	0	Female, CS only
S45112_SI	2R	20788367	20788578	NaCP60E	3.10062	0.170777	3.10657	0.39612	2.51463	0.560486	3.90996	0.0836132	2.83609	0.299038	22.4212	3.6273	23.4765	8.53189	13.7257	6.52594	50.013	4.15083	17.5347	4.78303	0.993752	0.00312845	0.0231588	0.631215	-0.00595	1.3953	0.2645	1.0739	0.2841	0.2657	0.2841	0.2841	0	0	0	0	0	0	1	0	Female, CS only
S45116_SI	2R	20791804	20792423	NaCP60E	2.77226	0.187622	2.71165	0.0515961	2.39804	0.230678	3.66045	0.0778168	2.92143	0.0189942	16.1878	3.13881	15.0676	0.785481	11.2213	2.55054	38.9583	3.08297	18.5701	0.352535	0.795425	3.1393e-06	0.000477897	0.445585	0.0606	1.2624	-0.1492	0.739	0.109	0.1019	0.109	0.109	0	0	0	0	0	0	1	0	Female, CS only
S45117_SI	2R	20792493	20792712	NaCP60E	3.10916	0.116487	3.19552	0.364884	2.79836	0.182029	3.96828	0.0453409	3.39603	0.133503	22.5059	2.70332	25.5279	9.27029	16.6322	3.22972	52.9301	2.42188	30.0274	4.14688	0.798406	0.000130838	0.0281333	0.286096	-0.08636	1.1699	-0.2869	0.5723	0.1572	0.1471	0.1572	0.1572	0	0	0	0	0	0	1	0	Female, CS only
S45120_SI	2R	20793751	20793965	NaCP60E	3.31994	0.0525466	3.79649	0.0923626	2.50491	0.612481	4.04874	0.025937	3.15388	0.274501	27.6843	1.47255	44.6723	4.16223	13.9678	7.73378	57.3379	1.4971	23.9894	6.02769	0.305986	0.00106334	0.044696	0.770776	-0.4766	1.5438	0.1661	0.8949	0.2706	0.2532	0.2706	0.2706	0	0	0	0	0	0	1	0	Female, CS only
S45125_SI	2R	20796002	20796244	NaCP60E	2.99946	0.187381	3.51335	0.256275	2.04635	0.40696	3.90853	0.0931964	3.09894	0.291308	20.3083	3.73933	34.2776	8.32898	8.21359	3.11364	49.9725	4.76649	22.8012	6.49518	0.157209	4.33106e-05	0.0259178	0.837886	-0.5139	1.8622	-0.09948	0.8096	0.2189	0.2048	0.2189	0.2189	0	0	0	0	0	0	1	0	Female, CS only
F5274_SI	2L	9732916	9733532	Nckx30C	3.87218	0.321114	4.01911	0.127072	3.1165	0.265518	4.51457	0.0602314	3.89002	0.199109	49.7038	15.6336	55.9539	7.17183	23.1667	6.0476	91.4501	5.57597	49.5359	9.24359	0.634939	3.35253e-05	0.0190453	0.965567	-0.1469	1.3981	-0.01784	0.6245	0.1592	0.1489	0.1592	0.1592	0	0	0	0	0	0	1	0	Female, CS only
S5272_SI	2L	9727028	9727256	Nckx30C	3.21627	0.286283	3.30719	0.079687	3.15521	0.0538218	3.90395	0.0780514	3.44686	0.0800718	25.6469	7.65903	27.3666	2.20805	23.4835	1.26666	49.6975	3.80363	31.4695	2.5582	0.682331	0.000305584	0.0148921	0.218977	-0.09092	0.7487	-0.2306	0.4571	0.1115	0.1043	0.1115	0.1115	0	0	0	0	0	0	1	0	Female, CS only
F35990_SI	2R	6206567	6207182	Ndg	1.74199	0.200068	0.62107	0.259322	2.17938	0.0724004	2.71245	0.141416	1.77298	0.0420367	5.78489	1.14704	1.90494	0.524125	8.85791	0.626126	15.1663	2.12389	5.89188	0.250534	2.7865e-05	0.00506006	0.000117681	0.911773	1.1209	0.5331	-0.03099	0.9395	0.1166	0.109	0.1166	0.1166	0	0	0	0	0	0	1	0	Female, CS only
S35986_SI	2R	6203906	6204385	Ndg	1.33631	0.153894	0.464207	0.495338	1.64181	0.268514	2.71972	0.0475649	1.76163	0.294758	3.83559	0.603189	1.73474	0.925374	5.30463	1.39929	15.1874	0.71347	5.98949	1.71194	0.0197072	0.00358128	0.0115136	0.263379	0.8721	1.0779	-0.4253	0.9581	0.2237	0.2093	0.2237	0.2237	0	0	0	0	0	0	1	0	Female, CS only
S35996_SI	2R	6208974	6209405	Ndg	2.47793	0.0982324	0.946688	0.385517	2.224	0.281423	2.97966	0.0547022	2.23442	0.151741	11.9543	1.1452	2.71452	1.11529	9.52255	2.66607	19.7006	1.06076	9.41234	1.40817	6.84711e-05	0.00812132	0.0131889	0.44601	1.5312	0.7557	0.2435	0.7452	0.178	0.1665	0.178	0.178	0	0	0	0	0	0	1	0	Female, CS only
S57235_SI	3R	21811234	21811786	Nf1	2.33994	0.214113	2.63304	0.169838	1.90808	0.192831	3.09503	0.0654355	2.3405	0.460105	10.5385	2.21547	14.0501	2.37525	6.83411	1.30552	22.1194	1.44032	11.0771	4.41698	0.443281	0.0012735	0.0323526	0.999172	-0.2931	1.187	-0.00056	0.7545	0.2132	0.1994	0.2132	0.2132	0	0	0	0	0	0	1	0	Female, CS only
S10314_SI	2L	21119753	21119952	Nhe2	3.32106	0.109194	3.62002	0.193169	2.95779	0.178767	3.71608	0.074278	3.08279	0.34741	27.8013	3.09402	37.7871	6.85754	19.4903	3.5481	41.1779	3.02423	22.7526	8.35564	0.257838	0.00331588	0.0155609	0.384149	-0.299	0.7583	0.2383	0.6333	0.1557	0.1456	0.1557	0.1557	0	0	0	0	0	0	1	0	Female, CS only
S32814_SI	2R	1082756	1084342	Nipped-A	1.91584	0.090727	2.50911	0.113661	1.21612	0.233616	2.4242	0.0141581	1.75498	0.382927	6.81099	0.601993	12.3459	1.35489	3.4429	0.786398	11.294	0.160337	6.065	2.22898	0.0570971	0.000466374	0.032994	0.668542	-0.5933	1.2081	0.1609	0.6692	0.1898	0.1776	0.1898	0.1898	0	0	0	0	0	0	1	0	Female, CS only
S32762_SI	2R	615938	616056	Nipped-B	3.07155	0.178496	3.25455	0.138262	2.64118	0.165437	3.73017	0.0797126	3.00097	0.285317	21.7975	3.68122	26.0696	3.47018	14.1701	2.24078	41.7754	3.36393	20.6528	5.80909	0.563588	0.000414315	0.0108642	0.852436	-0.183	1.089	0.07058	0.7292	0.1686	0.1577	0.1686	0.1686	0	0	0	0	0	0	1	0	Female, CS only
S11440_SI	X	1384787	1384939	Nmdar2	2.37247	0.0822642	2.4626	0.387906	2.08316	0.305075	2.94351	0.191917	2.19256	0.38207	10.7483	0.89613	12.3256	4.62901	8.31291	2.51393	19.2084	3.48343	9.37252	3.19487	0.860524	0.015443	0.0435158	0.690368	-0.09013	0.8604	0.1799	0.7509	0.2258	0.2112	0.2258	0.2258	0	0	0	0	0	0	1	0	Female, CS only
S54856_SI	3R	18295642	18297112	Nrx-1	3.41597	0.0874906	3.65229	0.0296546	3.12283	0.257932	3.93591	0.14765	3.42694	0.0183437	30.5247	2.70171	38.5742	1.15156	23.2712	5.80743	51.5915	7.88859	30.7857	0.567384	0.283078	0.000495153	0.0183286	0.973958	-0.2363	0.8131	-0.01097	0.509	0.1288	0.1205	0.1288	0.1288	0	0	0	0	0	0	1	0	Female, CS only
S54857_SI	3R	18297241	18297717	Nrx-1	3.09027	0.314816	3.08721	0.0944759	2.88224	0.296463	3.83681	0.178698	3.03396	0.224644	22.6747	6.45744	21.9814	2.09385	18.4767	5.80178	46.8819	8.57865	21.117	4.44363	0.994884	0.00178822	0.00889852	0.894007	0.003065	0.9546	0.05632	0.8029	0.1796	0.168	0.1796	0.1796	0	0	0	0	0	0	1	0	Female, CS only
S54858_SI	3R	18297783	18298094	Nrx-1	3.16984	0.29577	3.43735	0.133058	3.3073	0.0388809	3.92635	0.22506	3.33164	0.0487278	24.4635	6.54283	31.2922	4.29039	27.3269	1.07569	51.6137	12.1594	28.0061	1.35319	0.233444	0.00450582	0.00889884	0.507618	-0.2675	0.6191	-0.1618	0.5947	0.133	0.1244	0.133	0.133	0	0	0	0	0	0	1	0	Female, CS only
S54864_SI	3R	18304010	18304767	Nrx-1	3.85699	0.111423	3.70512	0.106046	3.76058	0.113849	4.14995	0.199805	3.69154	0.015968	47.5194	5.31911	40.8091	4.39445	43.1785	4.76607	64.3101	13.4856	40.1099	0.637749	0.3602	0.0101181	0.00554772	0.312496	0.1519	0.3894	0.1654	0.4584	0.09508	0.08894	0.09508	0.09508	0	0	0	0	0	0	1	0	Female, CS only
S28622_SI	3L	16720399	16720960	PGRP-SB1	4.43249	0.169196	4.00618	0.11373	4.39542	0.0997893	4.78062	0.114739	4.07416	0.225979	84.9487	14.3997	55.1783	6.45059	81.3817	8.12331	119.695	13.4677	59.7856	13.0104	0.023032	0.027548	0.000863853	0.0529775	0.4263	0.3852	0.3583	0.7065	0.1127	0.1054	0.1127	0.1127	0	0	0	0	0	0	1	0	Female, CS only
S31862_SI	4	375936	376107	PMCA	5.29708	0.181619	5.58222	0.0730602	5.07378	0.146822	5.72817	0.101364	5.37957	0.0490198	201.931	35.9258	266.133	19.33	161.056	23.1344	308.461	31.2938	217.101	10.4979	0.07716	0.000327408	0.0319962	0.671996	-0.2851	0.6544	-0.08248	0.3486	0.09827	0.09192	0.09827	0.09827	0	0	0	0	0	0	1	0	Female, CS only
S9149_SI	2L	18537166	18537687	Pde11	2.42052	0.180159	2.56132	0.193374	2.50565	0.129844	2.93776	0.0869326	2.29332	0.133259	11.3705	1.95821	13.1194	2.62778	12.3293	1.60508	18.9205	1.61077	9.96793	1.37313	0.587981	0.0404336	0.0064079	0.631628	-0.1408	0.4321	0.1272	0.6444	0.1367	0.1279	0.1367	0.1367	0	0	0	0	0	0	1	0	Female, CS only
S20308_SI	3L	135458	135842	Pk61C	3.58788	0.273083	3.6702	0.0449356	3.46063	0.147598	4.06916	0.112464	3.4031	0.17113	37.0145	9.21667	39.2865	1.78525	32.1022	4.85143	58.7501	6.41878	30.3531	5.2192	0.734377	0.00223386	0.00189641	0.37197	-0.08232	0.6085	0.1848	0.6661	0.1181	0.1105	0.1181	0.1181	0	0	0	0	0	0	1	0	Female, CS only
S20309_SI	3L	135967	136335	Pk61C	3.51118	0.165338	3.55953	0.0163287	3.22118	0.155438	3.92424	0.0821675	3.1065	0.201001	33.7936	5.56642	35.1499	0.572209	25.2927	4.11096	50.7303	4.25431	22.6468	4.57915	0.8411	0.000399035	0.000201707	0.0246022	-0.04835	0.7031	0.4047	0.8177	0.1083	0.1013	0.1083	0.1083	0	0	0	0	0	0	1	0	Female, CS only
S20312_SI	3L	141770	142879	Pk61C	3.62191	0.287346	3.50589	0.174884	3.51007	0.0964411	3.9757	0.0365279	3.3863	0.0330787	38.3967	10.1384	33.6474	5.75385	33.5683	3.26867	53.3114	1.96698	29.5672	0.985595	0.615031	0.0138478	0.00487559	0.245474	0.116	0.4656	0.2356	0.5894	0.1199	0.1122	0.1199	0.1199	0	0	0	0	0	0	1	0	Female, CS only
F359_SI	2L	344024	344489	Plc21C	3.31264	0.0942262	3.40067	0.172852	3.00253	0.261151	3.59845	0.103815	3.197	0.0612318	27.5402	2.66111	30.2863	5.28649	20.6639	5.47767	36.6708	3.70117	24.4896	1.48759	0.728573	0.0036441	0.049099	0.630711	-0.08803	0.5959	0.1156	0.4015	0.124	0.116	0.124	0.124	0	0	0	0	0	0	1	0	Female, CS only
F360_SI	2L	344555	344947	Plc21C	2.95861	0.215738	3.04638	0.170025	2.86725	0.269684	3.51319	0.113724	3.00577	0.197003	19.5787	4.34667	21.248	3.74399	18.0568	4.61323	33.7031	3.94975	20.4689	4.12277	0.779996	0.00694545	0.0382024	0.892352	-0.08777	0.6459	-0.04716	0.5074	0.1484	0.1388	0.1484	0.1484	0	0	0	0	0	0	1	0	Female, CS only
S341_SI	2L	317743	318120	Plc21C	3.33501	0.0527029	3.5548	0.136613	2.91941	0.175826	3.74039	0.0663947	3.32026	0.137351	28.105	1.50245	35.2025	4.91518	18.7448	3.25843	42.1754	2.74506	27.8464	3.9612	0.318571	0.000431883	0.0456918	0.964479	-0.2198	0.821	0.01475	0.4201	0.1277	0.1195	0.1277	0.1277	0	0	0	0	0	0	1	0	Female, CS only
S58320_SI	3R	24351832	24355417	Ppn	2.97889	0.216912	2.69008	0.144856	3.21715	0.182394	3.74467	0.055568	3.21385	0.0934449	19.9857	4.51178	14.8336	2.06621	25.2707	4.61217	42.3391	2.38782	24.9483	2.39014	0.122706	0.00453529	0.00672407	0.218166	0.2888	0.5275	-0.235	0.5308	0.1135	0.1061	0.1135	0.1135	0	0	0	0	0	0	1	0	Female, CS only
S58322_SI	3R	24355841	24356869	Ppn	2.4327	0.241927	2.16117	0.22253	2.57448	0.231272	3.36682	0.0124167	2.57536	0.159944	11.6208	2.93253	8.82845	2.01692	13.3908	3.1036	28.9878	0.361126	13.2507	2.181	0.299903	0.00210552	0.0033953	0.629555	0.2715	0.7923	-0.1427	0.7915	0.1525	0.1427	0.1525	0.1525	0	0	0	0	0	0	1	0	Female, CS only
S24902_SI	3L	8727340	8727955	Prm	5.46429	0.250638	4.78701	0.0781452	5.04039	0.08308	5.7325	0.0738094	5.34436	0.0503325	241.083	60.0114	120.189	9.51933	154.929	12.8138	309.293	22.3595	209.603	10.6839	0.000206311	9.92486e-05	0.011035	0.459705	0.6773	0.6921	0.1199	0.3881	0.08995	0.08414	0.08995	0.08995	0	0	0	0	0	0	1	0	Female, CS only
S24908_SI	3L	8732680	8733551	Prm	5.23675	0.147004	4.75297	0.0753288	4.59506	0.0376988	5.30478	0.0538375	5.04047	0.13727	189.379	26.6326	116.149	8.83833	99.0471	3.78886	201.49	10.8003	155.494	20.6043	0.00047864	1.20412e-05	0.0256881	0.0942236	0.4838	0.7097	0.1963	0.2643	0.07135	0.06674	0.07135	0.07135	0	0	0	0	0	0	1	0	Female, CS only
S38236_SI	2R	9957453	9957784	Prosap	2.68215	0.153427	2.81052	0.217029	2.31862	0.17308	3.25395	0.0391435	2.49182	0.211617	14.7282	2.1569	16.875	3.52752	10.2805	1.87211	25.9056	1.01777	12.2569	2.41899	0.654244	0.000442234	0.00325394	0.471613	-0.1284	0.9353	0.1903	0.7621	0.1459	0.1365	0.1459	0.1459	0	0	0	0	0	0	1	0	Female, CS only
S38246_SI	2R	10027294	10028403	Prosap	3.48375	0.109867	3.7765	0.0764854	3.07712	0.0282113	3.63171	0.0532182	3.3654	0.198628	32.7148	3.66663	43.7471	3.26935	21.7023	0.616377	37.8127	1.98257	29.3371	6.01976	0.0218223	0.000164236	0.0352506	0.378748	-0.2928	0.5546	0.1183	0.2663	0.07657	0.07163	0.07657	0.07657	0	0	0	0	0	0	1	0	Female, CS only
S11927_SI	X	2273547	2274426	PsGEF	3.01081	0.235816	3.09826	0.247236	2.69566	0.174385	3.48634	0.0428463	2.97844	0.0843149	20.6831	4.86397	22.6263	5.78344	14.9855	2.62235	32.6861	1.40296	19.7036	1.64603	0.777339	0.0015849	0.0355053	0.927854	-0.08745	0.7907	0.03237	0.5079	0.1463	0.1368	0.1463	0.1463	0	0	0	0	0	0	1	0	Female, CS only
F12777_SI	X	4834344	4834880	Ptp4E	2.79064	0.0322868	3.17009	0.220841	2.70188	0.156079	3.11947	0.0768355	2.75573	0.0418044	16.2971	0.530786	24.2008	5.36601	15.0451	2.36387	22.6784	1.70626	15.7418	0.665638	0.036831	0.0158609	0.0448861	0.892665	-0.3794	0.4176	0.03491	0.3637	0.1101	0.103	0.1101	0.1101	0	0	0	0	0	0	1	0	Female, CS only
S58767_SI	3R	25308239	25308794	Ptp99A	2.79999	0.113777	2.82425	0.132087	2.6319	0.19973	3.49321	0.0550006	3.09688	0.0920847	16.514	1.819	16.9441	2.15404	14.1027	2.67983	32.9247	1.81866	22.1922	2.07958	0.93299	0.000144998	0.0402232	0.124545	-0.02426	0.8613	-0.2969	0.3963	0.1172	0.1096	0.1172	0.1172	0	0	0	0	0	0	1	0	Female, CS only
S52071_SI	3R	12840340	12840696	Pxd	3.0403	0.0767087	3.06501	0.0649364	2.70003	0.191385	3.13254	0.0613213	2.6752	0.177429	20.9531	1.63617	21.4646	1.38005	15.0875	2.92529	22.9607	1.38825	14.6731	2.7172	0.928275	0.0145014	0.015455	0.0481656	-0.02471	0.4325	0.3651	0.4573	0.1123	0.105	0.1123	0.1123	0	0	0	0	0	0	1	0	Female, CS only
S36204_SI	2R	6612311	6612555	Rab3	4.36156	0.15106	4.53936	0.0335376	4.11839	0.222792	4.59533	0.0685971	4.12421	0.236077	78.98	11.9998	93.666	3.16513	62.6287	14.2237	99.1773	6.86649	62.9821	14.9464	0.41073	0.0132514	0.0205955	0.250358	-0.1778	0.4769	0.2374	0.4711	0.1219	0.114	0.1219	0.1219	0	0	0	0	0	0	1	0	Female, CS only
S13340_SI	X	6139047	6146024	Rbcn-3A	2.99365	0.208023	2.92064	0.0264518	2.75969	0.141413	3.43092	0.0265973	3.01175	0.0706233	20.2464	4.16887	18.5575	0.487089	15.9148	2.27663	30.9124	0.827196	20.3567	1.43129	0.700212	0.000188656	0.00919395	0.938573	0.073	0.6712	-0.01811	0.4192	0.09424	0.08815	0.09424	0.09424	0	0	0	0	0	0	1	0	Female, CS only
S1570_SI	2L	2961739	2961996	Rbp9	5.31058	0.0808676	5.37314	0.0928868	4.82087	0.0619935	5.16778	0.0432608	4.94607	0.0114622	202.906	16.2574	216.148	19.5229	124.249	7.49573	175.633	7.50419	140.627	1.61631	0.549705	0.000570616	0.0180456	0.000652286	-0.06256	0.3469	0.3645	0.2217	0.05596	0.05235	0.05596	0.05596	0	0	0	0	0	0	1	0	Female, CS only
S25182_SI	3L	9164093	9164190	Rdl	4.37726	0.162512	4.5718	0.0556209	4.14279	0.158297	4.46367	0.102523	4.08621	0.205058	80.3014	12.423	96.8189	5.46874	63.5703	10.0024	87.1121	9.0109	60.3191	11.5859	0.281819	0.0487779	0.0311061	0.0942991	-0.1945	0.3209	0.291	0.3775	0.1058	0.09898	0.1058	0.1058	0	0	0	0	0	0	1	0	Female, CS only
S32251_SI	4	1085538	1085648	Rfabg	4.7603	0.0378807	4.80896	0.112089	4.21221	0.371998	5.71056	0.136185	4.56508	0.107919	116.837	4.3815	123.109	13.4048	70.8058	23.3272	303.958	42.8695	96.4481	10.5589	0.898438	2.08912e-05	0.000330527	0.509658	-0.04866	1.4983	0.1952	1.1455	0.1611	0.1507	0.1611	0.1611	0	0	0	0	0	0	1	0	Female, CS only
S32252_SI	4	1085710	1085809	Rfabg	4.68613	0.251007	4.60287	0.235197	3.97372	0.492166	5.60819	0.197385	4.62426	0.123768	110.725	27.6232	101.548	22.3359	58.0183	26.8508	276.261	55.5611	102.445	12.5616	0.888661	0.000431434	0.0204454	0.919747	0.08326	1.6345	0.06188	0.9839	0.2542	0.2378	0.2542	0.2542	0	0	0	0	0	0	1	0	Female, CS only
S32254_SI	4	1086566	1093731	Rfabg	5.80653	0.211009	5.88356	0.028393	5.50017	0.206996	6.39291	0.1565	5.72144	0.139191	337.526	73.0924	359.182	10.115	248.643	50.5328	602.586	96.9022	307.308	42.2831	0.783744	0.00029034	0.00392141	0.75782	-0.07703	0.8927	0.08509	0.6715	0.1322	0.1236	0.1322	0.1322	0	0	0	0	0	0	1	0	Female, CS only
S60163_SI	3R	27661265	27662375	RhoGAP100F	1.98068	0.0918631	2.19606	0.207906	1.08462	0.214222	2.69885	0.0520047	1.98858	0.146264	7.2678	0.653923	9.1247	1.99408	3.00684	0.59209	14.8759	0.763225	7.35735	1.07457	0.329741	1.44931e-06	0.00208317	0.981327	-0.2154	1.6142	-0.0079	0.7103	0.1277	0.1194	0.1277	0.1277	0	0	0	0	0	0	1	0	Female, CS only
F27915_SI	3L	15594735	15596219	RhoGAP71E	1.87529	0.0821344	2.03629	0.321349	2.24759	0.107123	2.89279	0.0599967	2.22606	0.284932	6.53716	0.523886	7.93649	2.62929	9.50482	0.985651	18.0654	1.10161	9.50606	2.52828	0.581571	0.00886253	0.0108809	0.171506	-0.161	0.6452	-0.3508	0.6667	0.1542	0.1442	0.1542	0.1542	0	0	0	0	0	0	1	0	Female, CS only
S18541_SI	X	17542979	17544271	RhoGAPp190	3.04003	0.268571	3.38049	0.107117	2.88233	0.190571	3.79411	0.00836226	3.29696	0.0328822	21.3858	5.24873	29.4965	3.1075	18.1036	3.50876	44.4399	0.371962	27.0401	0.881943	0.118538	0.000246361	0.02389	0.251802	-0.3405	0.9118	-0.2569	0.4972	0.1323	0.1238	0.1323	0.1323	0	0	0	0	0	0	1	0	Female, CS only
S34828_SI	2R	4755103	4755627	Rya-r44F	2.10984	0.219167	2.27564	0.336055	1.888	0.182613	3.40235	0.0656521	2.64317	0.154202	8.38027	1.84214	10.1124	3.45827	6.68785	1.18965	30.0778	1.97151	14.1662	2.08257	0.664682	8.72063e-05	0.0191462	0.0940023	-0.1658	1.5144	-0.5333	0.7592	0.1937	0.1812	0.1937	0.1937	0	0	0	0	0	0	1	0	Female, CS only
S34831_SI	2R	4757349	4757952	Rya-r44F	2.3758	0.146189	2.25995	0.152928	1.4658	0.37494	3.13012	0.091115	2.40937	0.0950664	10.8353	1.54435	9.65963	1.53595	4.53995	1.43738	22.9397	2.07731	11.1609	1.07972	0.784843	5.05924e-05	0.0293159	0.946803	0.1159	1.6643	-0.03357	0.7207	0.1996	0.1867	0.1996	0.1996	0	0	0	0	0	0	1	0	Female, CS only
S34835_SI	2R	4759984	4760740	Rya-r44F	2.12548	0.267884	2.00059	0.235314	1.69177	0.0480404	2.97632	0.101898	2.22617	0.163199	8.58749	2.42384	7.534	1.82562	5.43375	0.259413	19.6836	2.00735	9.34659	1.51649	0.756702	0.000331382	0.0201203	0.810639	0.1249	1.2846	-0.1007	0.7502	0.1932	0.1808	0.1932	0.1932	0	0	0	0	0	0	1	0	Female, CS only
S34836_SI	2R	4760800	4761959	Rya-r44F	2.1932	0.116214	1.81837	0.255849	1.65985	0.302953	3.13311	0.0297173	2.34758	0.165313	9.00373	1.02275	6.29944	1.64067	5.44675	1.71102	22.952	0.678832	10.5543	1.69805	0.268518	0.000137375	0.0184436	0.699854	0.3748	1.4733	-0.1544	0.7855	0.1991	0.1862	0.1991	0.1991	0	0	0	0	0	0	1	0	Female, CS only
S34839_SI	2R	4762862	4765134	Rya-r44F	2.36783	0.195602	2.25438	0.0545512	2.06544	0.133114	3.13813	0.0430103	2.53906	0.105173	10.8152	2.20406	9.53885	0.523297	7.94181	1.07083	23.0749	0.982026	12.7136	1.29585	0.696811	0.000137638	0.0142189	0.522641	0.1135	1.0727	-0.1712	0.5991	0.145	0.1356	0.145	0.145	0	0	0	0	0	0	1	0	Female, CS only
S12887_SI	X	5245862	5247037	SK	2.51856	0.20157	2.53544	0.108373	2.20819	0.100452	2.96403	0.0348225	2.5274	0.230275	12.5734	2.38483	12.6721	1.39916	9.13365	0.914153	19.3837	0.668435	12.7492	3.0287	0.960213	0.00100962	0.0439726	0.979649	-0.01688	0.7558	-0.00884	0.4366	0.1316	0.1231	0.1316	0.1316	0	0	0	0	0	0	1	0	Female, CS only
S12891_SI	X	5272335	5272554	SK	3.29238	0.15595	3.34517	0.253783	2.72082	0.361684	3.75137	0.0382968	3.16732	0.147175	27.1238	4.16933	29.0076	7.80767	15.9991	6.26833	42.6002	1.623	23.92	3.64785	0.900653	0.000962324	0.0465332	0.732466	-0.05279	1.0305	0.1251	0.5841	0.1783	0.1667	0.1783	0.1783	0	0	0	0	0	0	1	0	Female, CS only
S55522_SI	3R	19512434	19512826	SPE	4.12675	0.111067	3.6393	0.107691	4.21986	0.131154	4.55057	0.0387454	4.19918	0.133692	62.236	7.09081	38.2147	4.20643	68.4646	9.00532	94.7335	3.65145	67.0224	8.70429	0.00235578	0.0179604	0.0185901	0.68364	0.4875	0.3307	-0.07243	0.3514	0.08917	0.08341	0.08917	0.08917	0	0	0	0	0	0	1	0	Female, CS only
S4813_SI	2L	8544544	8545233	Sema-1a	2.81622	0.0907408	3.34536	0.0623981	2.14398	0.30064	3.46119	0.0936463	2.90056	0.279027	16.7602	1.55825	28.4078	1.77925	8.81893	2.55147	31.9465	2.90823	18.6575	5.12808	0.0524141	7.66336e-05	0.040456	0.815999	-0.5291	1.3172	-0.08434	0.5606	0.166	0.1552	0.166	0.166	0	0	0	0	0	0	1	0	Female, CS only
F26552_SI	3L	12074447	12074927	Sema-5c	1.99996	0.193403	1.97742	0.162155	1.44692	0.158626	2.41197	0.0850062	1.57015	0.31899	7.47803	1.36552	7.28736	1.17289	4.28832	0.630894	11.1831	0.96643	4.96343	1.44304	0.969568	0.00778039	0.0248246	0.262424	0.02254	0.9651	0.4298	0.8418	0.2257	0.2111	0.2257	0.2257	0	0	0	0	0	0	1	0	Female, CS only
F18701_SI	X	17844462	17844797	Sh	4.4635	0.271127	4.84817	0.106828	3.77737	0.134434	4.65459	0.074817	4.176	0.0719177	88.8191	21.9627	127.985	13.3146	43.9991	5.93571	105.264	7.95786	65.2186	4.76356	0.0332582	6.9761e-05	0.0100961	0.110096	-0.3847	0.8772	0.2875	0.4786	0.1093	0.1022	0.1093	0.1093	0	0	0	0	0	0	1	0	Female, CS only
S18697_SI	X	17834753	17835190	Sh	4.1789	0.171735	4.16471	0.00578386	3.87701	0.112035	4.35084	0.108899	3.86224	0.118057	65.9216	10.8514	64.3745	0.372674	48.508	5.45155	77.8483	8.36937	47.7971	5.78793	0.956602	0.00462431	0.00585651	0.0592582	0.0142	0.4738	0.3167	0.4886	0.1022	0.09561	0.1022	0.1022	0	0	0	0	0	0	1	0	Female, CS only
S18699_SI	X	17839252	17839381	Sh	4.08508	0.134425	4.06663	0.273928	3.69569	0.302294	4.28268	0.122401	3.65454	0.251126	59.8075	8.09119	59.8218	16.121	41.7775	13.9422	72.7959	8.88446	39.4269	9.09863	0.967794	0.0303483	0.0302065	0.136606	0.01845	0.587	0.4305	0.6281	0.175	0.1637	0.175	0.175	0	0	0	0	0	0	1	0	Female, CS only
S18702_SI	X	17845225	17845346	Sh	4.63603	0.12392	5.32839	0.194013	3.91583	0.219508	4.72307	0.076616	4.13769	0.218862	103.675	13.2713	208.69	40.0863	51.1678	12.3453	112.733	8.57681	63.6738	14.0831	0.0110067	0.00263695	0.027747	0.0585928	-0.6924	0.8072	0.4983	0.5854	0.1604	0.15	0.1604	0.1604	0	0	0	0	0	0	1	0	Female, CS only
S18703_SI	X	17845448	17845643	Sh	4.58194	0.121067	5.22648	0.118336	3.88254	0.253969	4.67565	0.101715	4.07592	0.237978	98.1779	11.7338	187.019	22.5919	49.6435	11.1643	107.676	11.0811	60.0404	14.5333	0.0116426	0.0019322	0.0176427	0.0417092	-0.6445	0.7931	0.506	0.5997	0.1508	0.141	0.1508	0.1508	0	0	0	0	0	0	1	0	Female, CS only
S18706_SI	X	17847256	17847379	Sh	4.39839	0.202057	4.62348	0.0180334	3.87156	0.144431	4.76981	0.0714995	4.07953	0.128086	82.4736	17.5049	101.859	1.82726	48.3992	7.13099	118.095	8.29839	59.4354	7.37869	0.406151	0.000860638	0.00844485	0.214981	-0.2251	0.8983	0.3189	0.6903	0.153	0.1432	0.153	0.153	0	0	0	0	0	0	1	0	Female, CS only
S18741_SI	X	17953768	17954581	Sh	2.34181	0.185616	2.55961	0.168531	1.70397	0.171038	3.19268	0.0279191	2.5066	0.039536	10.5163	1.85697	13.0553	2.24086	5.55727	0.97165	24.36	0.681431	12.2695	0.484081	0.493551	4.15221e-05	0.0186215	0.624626	-0.2178	1.4887	-0.1648	0.6861	0.1742	0.1629	0.1742	0.1742	0	0	0	0	0	0	1	0	Female, CS only
S21847_SI	3L	2897244	2897429	Shab	3.41045	0.207226	3.83398	0.0995461	2.41398	0.186564	4.02262	0.0483819	3.28401	0.479186	30.7278	6.62778	46.4022	4.74372	11.3307	2.23184	55.8908	2.7214	28.9491	15.0489	0.214113	7.749e-05	0.0281482	0.766717	-0.4235	1.6086	0.1264	0.7386	0.2029	0.1898	0.2029	0.2029	0	0	0	0	0	0	1	0	Female, CS only
S21849_SI	3L	2923556	2923923	Shab	3.5775	0.0585071	3.79267	0.0531617	3.02364	0.343451	4.2995	0.0266682	3.63602	0.220143	35.8244	2.05987	44.417	2.39293	21.473	7.10033	73.6801	1.96686	38.5487	8.28414	0.544246	0.000309885	0.0348644	0.896408	-0.2152	1.2759	-0.05852	0.6635	0.1903	0.1781	0.1903	0.1903	0	0	0	0	0	0	1	0	Female, CS only
S21850_SI	3L	2924075	2925476	Shab	2.66976	0.325774	2.70183	0.189621	2.14092	0.245578	3.49839	0.053402	2.69445	0.190562	14.923	4.39239	15.0821	2.7486	8.71321	2.32221	33.0934	1.74222	14.9797	2.90427	0.936849	5.08382e-05	0.00476879	0.952488	-0.03207	1.3575	-0.02469	0.8039	0.163	0.1524	0.163	0.163	0	0	0	0	0	0	1	0	Female, CS only
S21851_SI	3L	2940781	2941624	Shab	3.57037	0.0838926	3.84464	0.0239078	3.21907	0.306672	4.04767	0.0805441	3.52033	0.0721875	35.6139	3.0201	46.751	1.12514	25.8519	7.29547	57.3896	4.70528	33.8544	2.45475	0.253113	0.000879034	0.0249852	0.878992	-0.2743	0.8286	0.05005	0.5273	0.1416	0.1324	0.1416	0.1416	0	0	0	0	0	0	1	0	Female, CS only
S2041_SI	2L	3722653	3723256	Shaw	2.46766	0.202251	2.44096	0.0572238	2.2182	0.337558	2.87904	0.0810476	2.12233	0.21388	11.954	2.35681	11.4966	0.656639	9.57502	3.02758	17.8359	1.43227	8.47529	1.73582	0.953146	0.0182547	0.0123049	0.254377	0.0267	0.6608	0.3453	0.7567	0.1787	0.1671	0.1787	0.1787	0	0	0	0	0	0	1	0	Female, CS only
F37387_SI	2R	8479834	8480397	Sin3A	1.84871	0.0778057	2.02098	0.341618	1.76607	0.147122	2.56961	0.262171	1.75565	0.0579458	6.36441	0.493409	7.85995	2.86637	5.89425	0.833977	13.3717	3.63958	5.79367	0.333261	0.650815	0.0095024	0.0130891	0.827679	-0.1723	0.8035	0.09306	0.814	0.1942	0.1816	0.1942	0.1942	0	0	0	0	0	0	1	0	Female, CS only
S14097_SI	X	8032424	8034950	Smox	3.51428	0.0318884	3.56876	0.0467414	3.44541	0.0506643	3.6115	0.0272528	3.48708	0.042414	33.6033	1.07918	35.4981	1.63875	31.3858	1.55164	37.0307	1.01628	32.71	1.38033	0.375947	0.00402216	0.0320081	0.699878	-0.05447	0.1661	0.0272	0.1244	0.03508	0.03281	0.03508	0.03508	0	0	0	0	0	0	1	0	Female, CS only
F45600_SI	3R	251553	252374	Spargel	1.39532	0.209816	0.642929	0.197449	0.114319	0.332213	1.91465	0.574719	0.601235	0.325511	4.09473	0.833029	1.92647	0.369949	1.16429	0.337621	7.55578	4.19786	1.88786	0.585677	0.131958	0.000775947	0.0106301	0.110932	0.7524	1.8003	0.7941	1.3134	0.3025	0.283	0.3025	0.3025	0	0	0	0	0	0	1	0	Female, CS only
S45599_SI	3R	249655	251486	Spargel	1.43606	0.0875508	1.01619	0.0803475	0.541756	0.343291	2.05674	0.453535	1.29701	0.104873	4.21469	0.359605	2.76853	0.21926	1.78814	0.515396	8.39281	3.9593	3.67179	0.386008	0.22628	0.000144272	0.0262796	0.743986	0.4199	1.515	0.1391	0.7597	0.206	0.1927	0.206	0.206	0	0	0	0	0	0	1	0	Female, CS only
S45604_SI	3R	254697	255051	Spargel	0.48851	0.968489	-0.00238526	0.489165	-0.629473	0.16432	1.65302	0.601799	-0.424774	0.931462	2.10143	1.48225	1.08643	0.578944	0.53855	0.0946407	5.89175	3.52555	0.893015	0.883787	0.612317	0.00541204	0.0144271	0.290151	0.4909	2.2825	0.9133	2.0778	0.5041	0.4716	0.5041	0.5041	0	0	0	0	0	0	1	0	Female, CS only
S13453_SI	X	6422981	6423298	Spat	4.22824	0.0989679	3.72558	0.0543422	4.17492	0.11225	4.5243	0.0826198	4.22348	0.136912	68.817	6.63527	41.5367	2.28177	65.3425	7.32894	92.4414	7.6184	68.7082	9.72695	0.000502925	0.00433416	0.0163835	0.980735	0.5027	0.3494	0.004765	0.3008	0.07464	0.06982	0.07464	0.07464	0	0	0	0	0	0	1	0	Female, CS only
S21689_SI	3L	2513209	2513638	Spn	3.06362	0.17844	3.22417	0.12056	2.97743	0.0881713	3.49542	0.0676653	3.03776	0.0974996	21.6312	3.80572	25.2525	2.9586	19.6942	1.71805	33.0138	2.19311	20.9259	2.09398	0.393552	0.00339124	0.0114049	0.920161	-0.1605	0.518	0.02586	0.4577	0.1067	0.09981	0.1067	0.1067	0	0	0	0	0	0	1	0	Female, CS only
S21692_SI	3L	2524599	2525718	Spn	2.29943	0.204221	2.35428	0.0827792	2.13421	0.254494	3.06176	0.108568	2.57716	0.0632957	10.1027	1.94376	10.5544	0.859565	8.67431	2.45696	21.4475	2.25262	13.1775	0.847813	0.861899	0.000313789	0.0343698	0.235437	-0.05485	0.9276	-0.2777	0.4846	0.1386	0.1297	0.1386	0.1386	0	0	0	0	0	0	1	0	Female, CS only
S39317_SI	2R	11848818	11849561	Strn-Mlck	2.69057	0.232753	2.48299	0.145045	2.30571	0.156119	3.08104	0.0333184	2.64535	0.206627	14.9954	3.23	12.0617	1.76325	10.1191	1.46964	21.7891	0.729484	14.2839	2.81108	0.331421	0.000515497	0.0328328	0.873869	0.2076	0.7753	0.04522	0.4357	0.1235	0.1155	0.1235	0.1235	0	0	0	0	0	0	1	0	Female, CS only
S39323_SI	2R	11856581	11871511	Strn-Mlck	2.18611	0.184455	2.32564	0.0524894	1.14995	0.206403	2.66037	0.0430986	1.9325	0.0856446	8.99867	1.57717	10.2426	0.529764	3.20704	0.626021	14.3104	0.613261	6.92381	0.601326	0.479257	6.07792e-07	0.000520132	0.159317	-0.1395	1.5104	0.2536	0.7279	0.1085	0.1015	0.1085	0.1085	0	0	0	0	0	0	1	0	Female, CS only
S29997_SI	3L	19902347	19902500	Su(Tpl)	3.44891	0.210793	3.86389	0.214247	3.14804	0.197986	4.18525	0.111749	3.64972	0.0784288	31.917	6.3253	48.4123	10.9212	23.6427	4.83168	65.9853	7.43039	38.5438	3.08747	0.0643741	0.000111222	0.0191743	0.406782	-0.415	1.0372	-0.2008	0.5355	0.1367	0.1279	0.1367	0.1367	0	0	0	0	0	0	1	0	Female, CS only
F48590_SI	3R	6042785	6042956	Syn	4.03345	0.239164	4.5802	0.204383	3.89904	0.416315	4.83657	0.0916024	4.0636	0.11437	57.5349	13.6299	98.9501	21.2512	52.6416	21.4903	126.393	11.7781	58.4332	6.5112	0.110636	0.00559089	0.0253576	0.954642	-0.5468	0.9375	-0.03015	0.773	0.2081	0.1947	0.2081	0.2081	0	0	0	0	0	0	1	0	Female, CS only
S48577_SI	3R	6016411	6016616	Syn	3.78214	0.156366	4.07268	0.0437512	3.4304	0.274741	4.39193	0.0577313	3.64946	0.190397	44.2578	6.58314	58.7515	2.59318	31.7423	8.2526	80.8855	4.6184	38.9035	6.97327	0.359976	0.00185861	0.0152127	0.71984	-0.2905	0.9615	0.1327	0.7425	0.1818	0.1701	0.1818	0.1818	0	0	0	0	0	0	1	0	Female, CS only
S48578_SI	3R	6019582	6019735	Syn	4.43587	0.143463	4.70769	0.0948697	4.14057	0.256879	4.99289	0.0335288	4.4748	0.0290197	84.9907	11.6934	111.123	10.2393	64.3634	15.8275	147.417	4.98725	87.8021	2.55304	0.306309	0.00136437	0.0418311	0.916608	-0.2718	0.8523	-0.03894	0.5181	0.1545	0.1445	0.1545	0.1545	0	0	0	0	0	0	1	0	Female, CS only
S48581_SI	3R	6022340	6022503	Syn	3.22413	0.40326	3.20851	0.429217	3.01364	0.259003	3.8953	0.091721	3.11719	0.19702	26.5192	10.5527	26.3604	11.7959	20.9113	5.89354	49.3111	4.62513	22.8661	4.25354	0.979365	0.0145223	0.0393448	0.832756	0.01562	0.8817	0.1069	0.7781	0.229	0.2142	0.229	0.229	0	0	0	0	0	0	1	0	Female, CS only
S48588_SI	3R	6040694	6040911	Syn	3.7369	0.325236	3.90387	0.149116	3.56141	0.294595	4.41138	0.0686725	3.62947	0.0581579	43.3748	12.7068	49.9729	7.73824	36.3526	10.3877	82.5112	5.56646	37.7349	2.17116	0.685055	0.00978634	0.0228893	0.81084	-0.167	0.85	0.1074	0.7819	0.2064	0.1931	0.2064	0.2064	0	0	0	0	0	0	1	0	Female, CS only
S48591_SI	3R	6043012	6044413	Syn	3.84031	0.253812	3.90231	0.0297704	3.74584	0.258654	4.4012	0.0597328	3.75743	0.105659	47.4968	11.0861	49.5314	1.48655	43.4063	10.9732	81.6455	4.89431	42.995	4.419	0.851589	0.006069	0.0102416	0.792748	-0.062	0.6554	0.08289	0.6438	0.1473	0.1378	0.1473	0.1473	0	0	0	0	0	0	1	0	Female, CS only
F1462_SI	2L	2792482	2793270	Syt1	4.35217	0.350122	4.69004	0.192071	4.09992	0.295712	5.05223	0.0371876	4.4684	0.169424	80.6362	24.9551	110.176	20.5085	62.305	17.8118	156.443	5.75732	88.0264	14.134	0.261885	0.00165678	0.0454691	0.752515	-0.3379	0.9523	-0.1162	0.5838	0.1773	0.1658	0.1773	0.1773	0	0	0	0	0	0	1	0	Female, CS only
S1461_SI	2L	2792195	2792371	Syt1	4.63776	0.203735	4.77055	0.097573	4.10459	0.278022	5.20534	0.111995	4.69971	0.108577	104.692	19.9743	118.353	11.2567	62.394	17.188	182.99	19.7968	110.344	11.7808	0.645638	0.000129844	0.0380936	0.852199	-0.1328	1.1008	-0.06195	0.5056	0.1478	0.1382	0.1478	0.1478	0	0	0	0	0	0	1	0	Female, CS only
S1464_SI	2L	2793648	2793908	Syt1	4.85671	0.260541	4.95529	0.0953253	4.40288	0.258443	5.4378	0.0690179	4.91073	0.0475283	131.413	31.9525	142.352	13.4914	83.7337	21.2015	230.296	15.5819	135.839	6.37536	0.728056	0.000127159	0.0224437	0.864238	-0.09858	1.0349	-0.05402	0.5271	0.1386	0.1296	0.1386	0.1386	0	0	0	0	0	0	1	0	Female, CS only
S1466_SI	2L	2799909	2799970	Syt1	4.96938	0.431971	5.00869	0.107555	4.77031	0.185053	5.69918	0.0877445	4.932	0.339823	152.316	56.6615	150.275	15.6387	119.491	22.3033	299.388	26.1898	143.701	43.461	0.934583	0.00369651	0.0180698	0.938233	-0.03931	0.9289	0.03738	0.7672	0.1937	0.1812	0.1937	0.1937	0	0	0	0	0	0	1	0	Female, CS only
S46694_SI	3R	2473016	2473323	Taf1	3.24513	0.10911	3.09328	0.186574	1.77522	0.234479	2.59747	0.0614904	1.95614	0.25966	25.7654	2.73658	22.3095	4.23184	6.03349	1.56503	13.4466	0.816545	7.2398	1.9957	0.68	0.0060961	0.0357946	0.000386907	0.1519	0.8223	1.289	0.6413	0.185	0.1731	0.185	0.185	0	0	0	0	0	0	1	0	Female, CS only
F16453_SI	X	13483955	13484624	Tango13	3.61869	0.0676472	3.43679	0.175671	3.41924	0.218473	3.85519	0.0226757	3.08749	0.0308882	37.3462	2.55634	31.4026	5.36405	31.0918	6.70052	47.2457	1.06683	21.9288	0.672562	0.391679	0.0205002	0.000766551	0.00970018	0.1819	0.436	0.5312	0.7677	0.1205	0.1127	0.1205	0.1205	0	0	0	0	0	0	1	0	Female, CS only
S16444_SI	X	13457857	13458366	Tango13	3.18394	0.0754548	2.88436	0.193287	2.87468	0.232646	3.51604	0.0506394	2.79095	0.0963297	24.1869	1.7856	18.1086	3.31549	18.0841	4.21625	33.6793	1.68044	16.3479	1.61578	0.141245	0.00206776	0.00138238	0.0522054	0.2996	0.6414	0.393	0.7251	0.1231	0.1152	0.1231	0.1231	0	0	0	0	0	0	1	0	Female, CS only
S16447_SI	X	13470645	13471697	Tango13	3.10117	0.12197	2.95372	0.0152744	2.99473	0.204262	3.55256	0.0195626	2.81318	0.14727	22.3369	2.81261	19.1787	0.293768	20.2985	4.21305	34.907	0.68529	16.7866	2.55937	0.501849	0.00449691	0.00097371	0.14658	0.1474	0.5578	0.288	0.7394	0.1198	0.1121	0.1198	0.1198	0	0	0	0	0	0	1	0	Female, CS only
S15931_SI	X	12211246	12211438	Ten-a	2.61233	0.200405	2.80555	0.0202222	2.45699	0.227977	3.64349	0.111108	2.97319	0.184642	13.8168	2.81857	16.5384	0.336266	11.888	2.51846	38.3853	4.36787	19.7829	3.77896	0.496663	0.000106136	0.011072	0.162259	-0.1932	1.1865	-0.3609	0.6703	0.1554	0.1454	0.1554	0.1554	0	0	0	0	0	0	1	0	Female, CS only
S15932_SI	X	12212076	12213460	Ten-a	2.93822	0.223222	2.7549	0.110514	2.54833	0.220522	3.49368	0.0691504	2.99965	0.0703952	19.1854	4.01343	15.7835	1.73956	13.0169	2.7952	32.9598	2.30412	20.1113	1.38714	0.426063	0.000150986	0.0218199	0.8292	0.1833	0.9454	-0.06143	0.494	0.1292	0.1209	0.1292	0.1292	0	0	0	0	0	0	1	0	Female, CS only
S31297_SI	3L	22296799	22297210	Ten-m	1.79039	0.344514	1.74766	0.317352	1.69678	0.1641	2.91107	0.119109	2.02138	0.166238	6.221	1.97766	5.93291	1.82302	5.51138	0.895288	18.4617	2.13165	7.61767	1.24029	0.946237	0.00352095	0.0323981	0.636772	0.04273	1.2143	-0.231	0.8897	0.2514	0.2352	0.2514	0.2514	0	0	0	0	0	0	1	0	Female, CS only
S4112_SI	2L	7699055	7699316	TepII	5.05609	0.185427	4.82258	0.136845	3.67384	0.212053	4.62536	0.154049	4.18504	0.132245	158.754	28.6781	125.075	17.4799	40.0276	7.63192	102.871	16.4495	66.0875	8.99395	0.261764	9.14157e-05	0.0299694	0.000329846	0.2335	0.9515	0.8711	0.4403	0.1225	0.1146	0.1225	0.1225	0	0	0	0	0	0	1	0	Female, CS only
S25139_SI	3L	9083119	9083510	Tequila	4.41769	0.134079	4.24551	0.113897	4.37333	0.0994685	4.60805	0.0360198	4.22163	0.0917559	83.4044	11.2273	70.0918	7.9108	79.6039	8.00082	100.331	3.60177	68.3356	6.25603	0.15276	0.0363626	0.00284866	0.100607	0.1722	0.2347	0.1961	0.3864	0.07262	0.06793	0.07262	0.07262	0	0	0	0	0	0	1	0	Female, CS only
S17723_SI	X	15973047	15974738	Tob	3.85695	0.0240171	4.19421	0.0673922	3.55275	0.200241	4.21767	0.043289	3.76868	0.0371223	47.3302	1.1419	66.4026	4.54853	35.4569	7.47244	67.9174	2.90681	43.343	1.61998	0.0341222	0.000243594	0.00688826	0.637806	-0.3373	0.6649	0.08827	0.449	0.09633	0.09011	0.09633	0.09633	0	0	0	0	0	0	1	0	Female, CS only
S17147_SI	X	15215894	15216860	Top1	3.18394	0.0838308	3.31025	0.0621985	3.08498	0.0560463	3.55447	0.102041	3.2976	0.0743493	24.1976	1.99149	27.4276	1.73085	21.8927	1.2278	35.0883	3.47107	27.0978	2.02902	0.226919	0.000113815	0.0140619	0.283851	-0.1263	0.4695	-0.1137	0.2569	0.06204	0.05803	0.06204	0.06204	0	0	0	0	0	0	1	0	Female, CS only
S17150_SI	X	15219308	15219558	Top1	3.46728	0.186021	3.34089	0.181998	3.23618	0.154477	3.7516	0.173535	3.33717	0.0596411	32.4184	5.9587	28.5616	5.29095	25.6647	3.96186	43.0102	7.23654	28.1731	1.70523	0.601836	0.0105241	0.0468681	0.589225	0.1264	0.5154	0.1301	0.4144	0.1267	0.1185	0.1267	0.1267	0	0	0	0	0	0	1	0	Female, CS only
S23555_SI	3L	6187318	6187989	Trn	2.57207	0.0690301	2.65312	0.0461887	2.41071	0.18446	3.18808	0.0183899	2.76624	0.1144	13.1134	0.88686	14.2085	0.662876	11.2804	1.98393	24.2446	0.4435	15.9667	1.76262	0.750229	0.000480213	0.0371352	0.365172	-0.08105	0.7774	-0.1942	0.4218	0.1226	0.1147	0.1226	0.1226	0	0	0	0	0	0	1	0	Female, CS only
F57601_SI	3R	22788880	22789294	Tsp97E	3.67761	0.231273	3.56465	0.122995	3.90855	0.0374101	4.24045	0.0618227	3.62557	0.0959393	40.2492	9.03824	35.5033	4.27633	49.8523	1.83396	69.5287	4.37183	37.6592	3.50779	0.507593	0.0218752	0.000573208	0.793519	0.113	0.3319	0.05204	0.6149	0.09285	0.08685	0.09285	0.09285	0	0	0	0	0	0	1	0	Female, CS only
S57600_SI	3R	22788262	22788802	Tsp97E	4.32492	0.0830767	4.77337	0.089895	4.30939	0.120972	4.55139	0.0401319	4.2946	0.146998	75.7361	6.43078	118.642	10.9265	74.8133	9.33417	94.8144	3.78909	73.8464	11.2632	0.00172186	0.0453264	0.0468225	0.865672	-0.4485	0.242	0.03032	0.2568	0.07849	0.07342	0.07849	0.07849	0	0	0	0	0	0	1	0	Female, CS only
S57602_SI	3R	22789840	22790007	Tsp97E	3.25151	0.351973	3.30146	0.272964	3.31765	0.310633	4.02043	0.0636611	3.36322	0.235362	26.9788	10.206	27.8163	7.2825	28.6111	8.83642	55.8005	3.56692	29.4129	6.78107	0.914881	0.0206193	0.0403366	0.787498	-0.04995	0.7028	-0.1117	0.6572	0.1944	0.1819	0.1944	0.1944	0	0	0	0	0	0	1	0	Female, CS only
S23264_SI	3L	5749597	5751248	Ubp64E	3.49285	0.111178	3.29016	0.0265943	3.11227	0.0901657	3.60621	0.0518364	3.43235	0.0140194	33.0124	3.54591	26.8536	0.719416	22.5397	1.9964	36.8591	1.91803	30.9515	0.435584	0.021489	2.01713e-05	0.045765	0.538127	0.2027	0.4939	0.0605	0.1739	0.05286	0.04945	0.05286	0.05286	0	0	0	0	0	0	1	0	Female, CS only
S44426_SI	2R	19886267	19886848	Unc-89	3.71638	0.197915	3.22021	0.125874	3.64018	0.0966972	4.12212	0.146986	3.61491	0.0542209	41.6337	7.73344	25.1627	3.0497	38.2352	3.80417	62.1267	8.8592	37.1845	2.03353	0.00568092	0.00443856	0.00491213	0.608521	0.4962	0.4819	0.1015	0.5072	0.1033	0.09663	0.1033	0.1033	0	0	0	0	0	0	1	0	Female, CS only
S44432_SI	2R	19888120	19888421	Unc-89	2.95735	0.209254	2.37299	0.213532	3.06793	0.164084	3.67686	0.0479869	3.11858	0.271817	19.5246	3.97268	10.8946	2.34533	21.7222	3.72818	39.5522	1.88629	23.1567	5.93751	0.0343109	0.0197646	0.0425887	0.616222	0.5844	0.6089	-0.1612	0.5583	0.1671	0.1563	0.1671	0.1671	0	0	0	0	0	0	1	0	Female, CS only
S44433_SI	2R	19888481	19889473	Unc-89	3.32091	0.246052	2.91165	0.176517	3.16561	0.104465	3.91162	0.0594126	3.34017	0.0882717	28.2271	6.52399	18.585	3.42674	23.8033	2.5967	50.0381	2.93995	28.2971	2.48325	0.0206091	0.000205969	0.00258	0.942082	0.4093	0.746	-0.01927	0.5714	0.1059	0.09905	0.1059	0.1059	0	0	0	0	0	0	1	0	Female, CS only
S44436_SI	2R	19889974	19890185	Unc-89	3.00757	0.11528	2.08542	0.247685	2.44242	0.275134	3.63104	0.151432	2.59814	0.245246	20.3296	2.40461	8.20694	1.89852	11.8483	3.50088	38.0413	5.74972	13.7168	3.46921	0.00154569	0.000126345	0.000665731	0.118364	0.9222	1.1886	0.4094	1.0329	0.159	0.1488	0.159	0.159	0	0	0	0	0	0	1	0	Female, CS only
S44438_SI	2R	19890571	19890939	Unc-89	3.03043	0.366665	2.731	0.149518	2.73629	0.262924	3.70233	0.200384	3.11959	0.167165	21.6055	7.3112	15.4636	2.3305	15.8323	4.14251	41.0665	7.73818	22.8532	3.93286	0.336401	0.00164673	0.0486695	0.820751	0.2994	0.966	-0.08916	0.5827	0.1797	0.1681	0.1797	0.1797	0	0	0	0	0	0	1	0	Female, CS only
S44439_SI	2R	19890995	19891234	Unc-89	3.11157	0.49074	3.04592	0.0714896	2.92159	0.256242	3.96309	0.0137529	3.31653	0.0556104	24.1222	9.85915	21.0647	1.48089	18.9973	4.30129	52.6228	0.722778	27.5929	1.52892	0.881391	0.00138688	0.0383137	0.564526	0.06566	1.0415	-0.205	0.6466	0.1892	0.177	0.1892	0.1892	0	0	0	0	0	0	1	0	Female, CS only
S44440_SI	2R	19891299	19891413	Unc-89	3.34142	0.132937	2.70589	0.251805	2.56528	0.353501	3.73693	0.13458	2.83705	0.542061	28.423	3.66548	15.2714	3.55702	13.6279	4.8081	42.2212	5.62025	18.613	8.33627	0.0961101	0.00259332	0.0203332	0.193979	0.6355	1.1716	0.5044	0.8999	0.2323	0.2173	0.2323	0.2323	0	0	0	0	0	0	1	0	Female, CS only
S44443_SI	2R	19892546	19892727	Unc-89	2.93845	0.251368	2.74618	0.21385	2.91323	0.168709	3.83319	0.0826786	2.95211	0.0947659	19.3004	5.05435	15.8307	3.5539	18.6116	3.08687	46.3133	3.74305	19.2029	1.77632	0.408326	0.000214493	0.000515884	0.968197	0.1923	0.92	-0.01366	0.8811	0.1312	0.1228	0.1312	0.1312	0	0	0	0	0	0	1	0	Female, CS only
S44445_SI	2R	19892945	19893805	Unc-89	3.43084	0.0896972	3.15934	0.361778	2.96343	0.103259	4.04322	0.0213018	3.4216	0.0531589	30.9867	2.83442	24.5223	7.81003	19.4392	1.90246	57.0184	1.22108	30.6471	1.60787	0.182629	3.1779e-05	0.00387588	0.977006	0.2715	1.0798	0.009234	0.6216	0.1221	0.1142	0.1221	0.1221	0	0	0	0	0	0	1	0	Female, CS only
S44446_SI	2R	19893917	19894477	Unc-89	2.72046	0.164129	2.43472	0.276207	2.3583	0.146757	3.64396	0.0478939	2.72071	0.188651	15.3273	2.59659	11.695	3.04055	10.6549	1.46072	38.2721	1.8073	15.3716	2.88019	0.271727	4.6432e-05	0.00112636	0.999421	0.2857	1.2857	-0.00025	0.9233	0.1526	0.1427	0.1526	0.1526	0	0	0	0	0	0	1	0	Female, CS only
S44447_SI	2R	19894539	19894723	Unc-89	3.19001	0.138756	2.93373	0.209501	2.81232	0.339493	3.90484	0.116639	3.02984	0.350557	24.4433	3.33296	19.0625	3.72738	17.4458	6.63823	49.8633	5.63914	21.5808	7.82347	0.467495	0.00121486	0.00870411	0.67968	0.2563	1.0925	0.1602	0.875	0.195	0.1824	0.195	0.195	0	0	0	0	0	0	1	0	Female, CS only
S44452_SI	2R	19896224	19898306	Unc-89	2.55695	0.306726	2.30135	0.129418	1.96752	0.265223	3.41707	0.119749	2.71344	0.291895	13.3203	4.26646	10.0427	1.26816	7.33247	1.77402	30.6273	3.71019	15.49	4.12034	0.406483	5.06434e-05	0.0160326	0.645038	0.2556	1.4495	-0.1565	0.7036	0.1739	0.1627	0.1739	0.1739	0	0	0	0	0	0	1	0	Female, CS only
S44454_SI	2R	19899791	19899956	Unc-89	1.9448	0.369771	1.92932	0.363848	1.63725	0.0610997	3.2416	0.0916304	2.24109	0.0789416	7.32044	2.73039	7.20838	2.77034	5.14817	0.31004	25.6457	2.32132	9.42288	0.731646	0.974566	3.94526e-05	0.00270332	0.363631	0.01548	1.6043	-0.2963	1.0005	0.1866	0.1745	0.1866	0.1866	0	0	0	0	0	0	1	0	Female, CS only
S15761_SI	X	11795382	11798714	Upf1	1.80712	0.22696	1.60261	0.0607147	1.81048	0.0977693	2.16036	0.103942	1.85688	0.0637636	6.19837	1.40622	4.9721	0.303515	6.13529	0.597659	8.70512	0.885455	6.41235	0.402894	0.184949	0.0160366	0.0461317	0.803323	0.2045	0.3499	-0.04976	0.3035	0.09244	0.08647	0.09244	0.09244	0	0	0	0	0	0	1	0	Female, CS only
F12474_SI	X	3845862	3846074	Vap-33-1	4.05228	0.2409	3.93933	0.0165583	4.00787	0.125103	4.43605	0.0468228	4.06087	0.161407	58.6954	14.9141	51.3888	0.852411	55.3583	7.07585	84.5027	4.00842	58.5455	9.84009	0.563892	0.00986289	0.0295751	0.974655	0.1129	0.4282	-0.0086	0.3752	0.1041	0.09737	0.1041	0.1041	0	0	0	0	0	0	1	0	Female, CS only
S11829_SI	X	2109938	2112128	Vinc	3.04197	0.151101	2.6299	0.10871	3.16827	0.126537	3.70385	0.0292291	3.40853	0.0479298	21.1091	3.26532	13.9267	1.49799	23.9149	3.19363	40.6152	1.19699	30.2437	1.43776	0.0027912	0.000233695	0.0217513	0.00612124	0.4121	0.5356	-0.3666	0.2953	0.0772	0.07222	0.0772	0.0772	0	0	0	0	0	0	1	0	Female, CS only
S37978_SI	2R	9407330	9407468	Vmat	3.96136	0.0929217	3.90349	0.132236	3.80874	0.153919	4.38297	0.0821802	4.06752	0.0926328	52.6802	4.91189	49.8718	6.8253	45.489	6.81833	80.2539	6.50372	58.5822	5.56197	0.760126	0.000481597	0.0351169	0.526787	0.05787	0.5742	-0.1062	0.3154	0.09063	0.08478	0.09063	0.09063	0	0	0	0	0	0	1	0	Female, CS only
F52977_SI	3R	14743978	14744347	Xrp1	4.19492	0.0994202	4.35455	0.0297479	3.98074	0.116583	4.69402	0.15196	4.38811	0.159017	66.5679	6.64595	77.8548	2.33267	53.8297	6.25157	110.12	16.2551	81.1474	12.28	0.288655	6.37652e-05	0.0351073	0.188072	-0.1596	0.7133	-0.1932	0.3059	0.08789	0.08221	0.08789	0.08789	0	0	0	0	0	0	1	0	Female, CS only
S39198_SI	2R	11668490	11668584	Zasp52	4.14481	0.16061	3.62257	0.100423	3.86169	0.308301	4.52606	0.0765025	3.94763	0.0812994	63.6601	10.4885	37.5579	3.68957	49.1494	13.6035	92.5739	7.04973	51.9281	4.30243	0.0523069	0.0106767	0.0326431	0.512611	0.5222	0.6644	0.1972	0.5784	0.1637	0.1531	0.1637	0.1637	0	0	0	0	0	0	1	0	Female, CS only
S39201_SI	2R	11670820	11670971	Zasp52	3.39728	0.179613	3.03196	0.21081	3.47484	0.0924	4.0534	0.0785647	3.51809	0.394917	30.2134	5.61185	21.0381	4.23379	32.3969	3.03206	57.7097	4.43256	35.6174	15.0789	0.1452	0.0152438	0.0326379	0.690048	0.3653	0.5786	-0.1208	0.5353	0.1515	0.1417	0.1515	0.1515	0	0	0	0	0	0	1	0	Female, CS only
S39202_SI	2R	11690866	11690992	Zasp52	3.29463	0.108604	3.26744	0.389023	3.61752	0.241774	4.17482	0.0722896	3.45381	0.249769	27.0741	2.96133	27.4872	9.33524	38.0467	8.79825	65.1413	4.71375	32.2633	7.66605	0.95285	0.045378	0.0173839	0.653889	0.02719	0.5573	-0.1592	0.721	0.1808	0.1691	0.1808	0.1808	0	0	0	0	0	0	1	0	Female, CS only
F43085_SI	2R	18024938	18025756	a	0.827894	0.421726	1.02991	0.514201	0.249502	0.259038	1.67184	0.235059	0.251846	0.499461	2.41656	0.892338	3.03273	1.32924	1.31419	0.311839	5.42481	1.34695	1.39898	0.706045	0.741285	0.00368081	0.00577906	0.251453	-0.202	1.4223	0.576	1.42	0.2964	0.2773	0.2964	0.2964	0	0	0	0	0	0	1	0	Female, CS only
S38780_SI	2R	10835399	10836355	aPKC	2.74061	0.323022	2.83622	0.132391	2.6955	0.136705	3.27204	0.0442461	2.75764	0.124096	16.0081	4.64679	17.1499	2.22956	14.9154	1.99357	26.3823	1.17361	15.8418	1.89483	0.734638	0.00868814	0.0242802	0.961633	-0.09561	0.5765	-0.01703	0.5144	0.1373	0.1284	0.1373	0.1373	0	0	0	0	0	0	1	0	Female, CS only
S38785_SI	2R	10839140	10840073	aPKC	2.26428	0.395168	2.29341	0.15626	2.30896	0.204832	2.96724	0.0676759	2.3182	0.0372011	10.1349	3.96418	9.98911	1.54566	10.2167	1.96388	19.4679	1.31917	10.1621	0.379136	0.942331	0.0100903	0.0161852	0.885675	-0.02913	0.6583	-0.05392	0.649	0.1607	0.1503	0.1607	0.1607	0	0	0	0	0	0	1	0	Female, CS only
S38786_SI	2R	10840592	10841020	aPKC	1.85799	0.404051	2.03011	0.168097	2.25911	0.175209	3.10933	0.134945	2.27885	0.325949	6.76406	2.67446	7.68615	1.27045	9.68478	1.68116	22.5431	3.06438	10.0975	3.01236	0.665248	0.00841046	0.0143819	0.213412	-0.1721	0.8502	-0.4209	0.8305	0.2014	0.1884	0.2014	0.2014	0	0	0	0	0	0	1	0	Female, CS only
S38787_SI	2R	10848891	10849011	aPKC	2.43547	0.0404543	2.69156	0.153018	2.21988	0.375416	3.13417	0.234331	2.47404	0.242523	11.4274	0.459231	14.8733	2.36325	9.72595	3.86711	23.3766	5.14262	12.0947	2.73152	0.481526	0.0050857	0.0451178	0.938315	-0.2561	0.9143	-0.03857	0.6601	0.2001	0.1872	0.2001	0.2001	0	0	0	0	0	0	1	0	Female, CS only
S45439_SI	3R	58765	60763	abs	1.91417	0.0758735	1.92703	0.0969287	1.8812	0.050413	2.17049	0.0928033	1.78423	0.0627901	6.79447	0.524364	6.89023	0.648531	6.5677	0.336468	8.788	0.825106	5.96282	0.372026	0.933598	0.00474587	0.000979081	0.217296	-0.01287	0.2893	0.1299	0.3863	0.06264	0.0586	0.06264	0.06264	0	0	0	0	0	0	1	0	Female, CS only
S16100_SI	X	12651793	12652887	ade5	5.60317	0.0672241	5.44916	0.0855792	5.18043	0.11886	5.60547	0.157793	5.19196	0.323251	271.693	18.2362	233.133	20.0443	178.67	20.1004	274.18	43.4039	185.745	53.6425	0.487581	0.0247144	0.0394505	0.0404869	0.154	0.425	0.4112	0.4135	0.1217	0.1139	0.1217	0.1217	0	0	0	0	0	0	1	0	Female, CS only
S16101_SI	X	12652956	12653068	ade5	5.60706	0.0572071	5.25491	0.115446	5.28433	0.153875	5.86194	0.16419	5.34479	0.273792	272.641	15.6327	192.367	22.5602	198.939	29.569	354.661	60.4366	214.504	53.5024	0.0771822	0.00388831	0.0118767	0.196517	0.3521	0.5776	0.2623	0.5172	0.1214	0.1135	0.1214	0.1214	0	0	0	0	0	0	1	0	Female, CS only
S16102_SI	X	12653496	12653640	ade5	4.67221	0.236664	4.19126	0.231937	4.415	0.150195	5.10243	0.0858157	4.53883	0.172501	108.961	25.9904	67.3477	16.4619	83.3802	12.4326	164.831	14.4681	94.4877	15.609	0.0277863	0.00205225	0.0116228	0.595694	0.481	0.6874	0.1334	0.5636	0.1318	0.1233	0.1318	0.1318	0	0	0	0	0	0	1	0	Female, CS only
S16103_SI	X	12653745	12653948	ade5	4.58196	0.135295	4.25497	0.160695	4.34187	0.103029	4.81331	0.0834269	4.30705	0.262126	98.2869	12.7431	71.0678	11.5325	77.1575	7.93475	123.42	10.0391	75.9253	19.6449	0.0733105	0.00820803	0.00798379	0.134732	0.327	0.4714	0.2749	0.5063	0.1112	0.1041	0.1112	0.1112	0	0	0	0	0	0	1	0	Female, CS only
S47086_SI	3R	3368759	3369225	alpha-Est2	2.41509	0.230128	1.80085	0.0486913	2.22243	0.0969031	2.80675	0.102916	1.97793	0.112982	11.3966	2.745	6.05953	0.291579	9.26123	0.855178	16.6147	1.71636	7.25827	0.807143	0.0331199	0.0304706	0.00607918	0.128701	0.6142	0.5843	0.4372	0.8288	0.1744	0.1631	0.1744	0.1744	0	0	0	0	0	0	1	0	Female, CS only
S51418_SI	3R	11629974	11630327	alpha-Man-IIb	2.50534	0.0298064	2.89873	0.238877	2.06433	0.0887542	2.72149	0.178256	2.07301	0.172114	12.2513	0.363977	18.5068	4.55183	7.9034	0.704819	15.3697	2.85738	8.02863	1.40898	0.0603776	0.00223138	0.0039059	0.0398622	-0.3934	0.6572	0.4323	0.6485	0.1276	0.1193	0.1276	0.1276	0	0	0	0	0	0	1	0	Female, CS only
S21296_SI	3L	1781759	1783682	alpha-Spec	4.01915	0.24107	3.84398	0.0519258	3.93326	0.0977208	4.33192	0.0640739	3.96107	0.0670502	56.7136	13.1317	46.7534	2.45495	51.259	5.10613	76.1953	4.94523	52.5921	3.52984	0.236846	0.00525867	0.0123926	0.749514	0.1752	0.3987	0.05808	0.3709	0.08767	0.08201	0.08767	0.08767	0	0	0	0	0	0	1	0	Female, CS only
S59392_SI	3R	26274357	26274551	aralar1	3.88405	0.194635	3.52223	0.149026	3.82744	0.0781528	4.30515	0.10885	3.85922	0.333797	49.2288	9.3568	34.1116	5.08515	46.0518	3.68564	74.3729	8.06621	49.1071	14.7993	0.097139	0.0210286	0.0413881	0.940248	0.3618	0.4777	0.02483	0.4459	0.1326	0.1241	0.1326	0.1326	0	0	0	0	0	0	1	0	Female, CS only
S11049_SI	X	403943	404146	arg	2.84646	0.222009	2.06696	0.540291	2.53943	0.340702	3.29138	0.170507	2.4643	0.0411479	17.5182	4.008	8.61556	3.87532	13.2231	4.33093	27.1337	4.41285	11.762	0.488862	0.04358	0.0377473	0.0328977	0.348923	0.7795	0.7519	0.3822	0.8271	0.2344	0.2193	0.2344	0.2344	0	0	0	0	0	0	1	0	Female, CS only
S18820_SI	X	18027744	18028393	ari-1	2.74945	0.269856	2.63297	0.0437632	2.37275	0.130263	3.27362	0.137593	2.86507	0.0698115	15.9961	3.9394	13.924	0.614919	10.7954	1.40789	26.5696	3.50729	17.5789	1.23184	0.594911	8.49362e-05	0.0316188	0.598125	0.1165	0.9009	-0.1156	0.4086	0.1149	0.1075	0.1149	0.1149	0	0	0	0	0	0	1	0	Female, CS only
S3091_SI	2L	5913536	5914115	bchs	1.84704	0.288231	1.85476	0.341562	1.64044	0.427863	2.59562	0.0938639	1.83475	0.330916	6.51975	1.88935	6.65409	2.40178	5.51256	2.23653	13.4448	1.28945	6.50055	2.20412	0.990138	0.0104137	0.0484846	0.984188	-0.00772	0.9552	0.01229	0.7609	0.2344	0.2192	0.2344	0.2344	0	0	0	0	0	0	1	0	Female, CS only
S57473_SI	3R	22507099	22507688	beat-VII	2.27494	0.0980775	2.67953	0.185347	2.18756	0.0894681	2.83114	0.0886257	2.27738	0.0543053	9.75872	0.962089	14.7425	2.64584	8.94095	0.833152	17.0093	1.50947	9.76069	0.531479	0.0554359	0.00273907	0.0111351	0.994287	-0.4046	0.6436	-0.00243	0.5538	0.1286	0.1203	0.1286	0.1286	0	0	0	0	0	0	1	0	Female, CS only
S18548_SI	X	17555022	17561265	beta-Spec	4.33737	0.185487	4.31181	0.0332792	4.35595	0.0870504	4.58998	0.0620162	4.30916	0.0253752	77.3706	13.9145	74.6028	2.46063	78.1621	6.7676	98.6199	6.16299	74.3939	1.89022	0.871913	0.0284301	0.015367	0.856208	0.02556	0.234	0.02821	0.2808	0.06888	0.06443	0.06888	0.06888	0	0	0	0	0	0	1	0	Female, CS only
S15607_SI	X	11575751	11578287	bif	3.22159	0.0897278	3.13694	0.0607033	3.1012	0.133539	3.61996	0.0329491	3.27516	0.0826773	25.1358	2.27766	23.0612	1.37557	22.3767	3.07869	37.3497	1.21882	26.5076	2.18578	0.565106	0.000338345	0.00972426	0.739858	0.08466	0.5188	-0.05356	0.3448	0.07823	0.07318	0.07823	0.07823	0	0	0	0	0	0	1	0	Female, CS only
S27619_SI	3L	14771440	14772122	bmm	3.22875	0.23154	2.76594	0.218968	3.36274	0.202518	3.85705	0.0327757	3.43402	0.111888	25.7096	6.07151	16.1597	3.7296	29.322	6.07367	47.3428	1.55958	31.1287	3.40365	0.0305015	0.0150859	0.0466991	0.363324	0.4628	0.4943	-0.2053	0.423	0.1292	0.1209	0.1292	0.1292	0	0	0	0	0	0	1	0	Female, CS only
S25154_SI	3L	9101056	9101173	bol	3.88731	0.227295	3.76172	0.22342	3.78105	0.289514	4.30269	0.129923	3.64785	0.200741	49.6022	10.7792	43.7475	9.8396	45.128	11.2105	74.3047	9.27335	38.9008	7.57735	0.720393	0.0492456	0.0225782	0.437642	0.1256	0.5216	0.2395	0.6548	0.1724	0.1612	0.1724	0.1724	0	0	0	0	0	0	1	0	Female, CS only
F11479_SI	X	1536918	1539195	br	0.659003	0.376503	0.804581	0.193108	-0.219865	0.0564231	1.29539	0.155994	0.65634	0.213781	2.0188	0.667375	2.26467	0.458614	0.803586	0.0453589	3.68249	0.58379	1.95809	0.434402	0.681459	4.32956e-05	0.0302512	0.995488	-0.1456	1.5153	0.002663	0.639	0.1781	0.1666	0.1781	0.1781	0	0	0	0	0	0	1	0	Female, CS only
S11476_SI	X	1530672	1530945	br	1.09568	0.580576	0.79319	0.181689	0.281969	0.468662	1.89476	0.21898	0.759824	0.534808	3.37547	2.14105	2.23502	0.409266	1.43926	0.66712	6.75934	1.50463	2.33603	1.11917	0.656407	0.00505379	0.0482761	0.613644	0.3025	1.6128	0.3359	1.1349	0.3452	0.3229	0.3452	0.3452	0	0	0	0	0	0	1	0	Female, CS only
S11482_SI	X	1552821	1553962	br	-0.718146	0.0504725	-0.355023	0.146833	-0.316874	0.378123	0.48757	0.0717396	-0.239222	0.275398	0.488074	0.0249823	0.706259	0.105037	0.767018	0.273206	1.63111	0.114624	0.808296	0.236456	0.243657	0.00680965	0.0184423	0.114489	-0.3631	0.8044	-0.4789	0.7268	0.1842	0.1723	0.1842	0.1842	0	0	0	0	0	0	1	0	Female, CS only
F9498_SI	2L	19168095	19172572	brat	2.33101	0.189607	2.49059	0.0955587	1.37248	0.135463	2.63727	0.0809773	2.23797	0.157832	10.4119	1.9614	12.1052	1.15627	3.97253	0.543004	14.006	1.15934	9.45052	1.43655	0.455627	6.71132e-06	0.0413546	0.696351	-0.1596	1.2648	0.09305	0.3993	0.1188	0.1111	0.1188	0.1188	0	0	0	0	0	0	1	0	Female, CS only
S35404_SI	2R	5414942	5415187	brp	3.37217	0.153652	3.48233	0.159648	2.90531	0.238293	4.0894	0.047362	3.55258	0.117214	29.3652	4.31123	32.8043	4.98768	18.6545	4.27669	59.7486	2.79707	35.0656	4.18684	0.699752	5.04978e-05	0.0231525	0.485404	-0.1102	1.1841	-0.1804	0.5368	0.142	0.1328	0.142	0.142	0	0	0	0	0	0	1	0	Female, CS only
S35405_SI	2R	5415644	5416132	brp	2.85993	0.236234	3.08919	0.174737	2.27589	0.208995	3.81135	0.103702	3.23803	0.192417	17.7971	4.36705	22.1761	3.66888	9.89745	2.06684	45.377	4.83732	25.7987	4.93856	0.411483	1.40359e-05	0.0280043	0.146772	-0.2293	1.5355	-0.3781	0.5733	0.1574	0.1472	0.1574	0.1574	0	0	0	0	0	0	1	0	Female, CS only
S35411_SI	2R	5421307	5423073	brp	3.12474	0.248845	3.31793	0.105555	2.60599	0.319513	3.91657	0.0521082	3.285	0.10718	23.2103	5.44498	27.7074	2.99453	14.0751	4.50658	50.2728	2.58526	26.8096	2.80119	0.537666	9.12254e-05	0.0243205	0.622774	-0.1932	1.3106	-0.1603	0.6316	0.1686	0.1578	0.1686	0.1686	0	0	0	0	0	0	1	0	Female, CS only
S32054_SI	4	746295	746655	bt	3.6692	0.103635	3.50113	0.200016	2.42124	0.123125	4.23214	0.0801547	3.42862	0.110371	39.3606	4.0488	33.5797	6.29805	11.3264	1.47061	69.0114	5.49461	30.9585	3.37815	0.500194	9.11521e-07	0.00135824	0.30387	0.1681	1.8109	0.2406	0.8035	0.1361	0.1273	0.1361	0.1361	0	0	0	0	0	0	1	0	Female, CS only
S32057_SI	4	748087	748249	bt	3.58215	0.0574423	3.44541	0.197073	2.69992	0.387959	4.26131	0.121783	3.5141	0.256542	35.9905	2.09578	31.7593	6.13471	15.6859	5.55523	71.2594	8.86379	34.3001	8.261	0.721183	5.26223e-05	0.0177838	0.87565	0.1367	1.5614	0.06805	0.7472	0.1881	0.176	0.1881	0.1881	0	0	0	0	0	0	1	0	Female, CS only
S32058_SI	4	748730	748871	bt	3.82888	0.115452	3.43503	0.236045	2.42737	0.457261	4.15197	0.134381	3.32274	0.34421	46.2201	5.50115	31.5955	7.09759	12.3256	6.27155	63.9477	8.76066	28.7712	8.80206	0.302051	9.17703e-05	0.0246917	0.170841	0.3938	1.7246	0.5061	0.8292	0.2221	0.2078	0.2221	0.2221	0	0	0	0	0	0	1	0	Female, CS only
S32062_SI	4	751403	751626	bt	3.82009	0.188052	3.7766	0.229883	2.56023	0.151515	4.35398	0.0679937	3.48233	0.188912	46.1421	8.51473	44.4462	10.2715	13.0455	1.84016	77.9071	5.25864	32.913	5.93324	0.898481	1.70618e-06	0.00112502	0.157707	0.04349	1.7938	0.3378	0.8717	0.144	0.1347	0.144	0.144	0	0	0	0	0	0	1	0	Female, CS only
S32063_SI	4	751689	752091	bt	3.8774	0.104183	3.86833	0.0567965	2.78546	0.24251	4.39252	0.0181442	3.61757	0.172292	48.4729	5.01905	47.9144	2.75301	16.5586	3.84652	80.8528	1.46184	37.6288	6.7696	0.979926	2.82809e-06	0.00183829	0.264079	0.009068	1.6071	0.2598	0.7749	0.1369	0.128	0.1369	0.1369	0	0	0	0	0	0	1	0	Female, CS only
S32064_SI	4	752186	752859	bt	4.14337	0.147826	4.15446	0.0726662	3.07739	0.261956	4.46375	0.0169931	3.90503	0.147759	63.4804	9.54041	63.8309	4.71185	22.2182	5.07292	86.8205	1.46868	50.021	7.59576	0.972495	4.11874e-06	0.00814649	0.253706	-0.01109	1.3864	0.2383	0.5587	0.1232	0.1152	0.1232	0.1232	0	0	0	0	0	0	1	0	Female, CS only
S32066_SI	4	754546	754590	bt	4.15702	0.350374	4.55041	0.127928	2.80916	0.219526	4.62719	0.0174148	4.02648	0.272757	66.5138	22.8512	95.1998	12.5642	16.8884	3.52688	102.237	1.78861	57.4481	15.2987	0.180658	8.74263e-06	0.038817	0.715151	-0.3934	1.818	0.1305	0.6007	0.1763	0.1649	0.1763	0.1763	0	0	0	0	0	0	1	0	Female, CS only
S32069_SI	4	755340	755438	bt	3.92523	0.0937438	3.8813	0.228638	3.01655	0.255531	4.55919	0.0348884	3.89218	0.229789	50.8158	4.88064	49.3596	11.6632	20.9165	5.18931	95.5453	3.35924	49.8837	11.3745	0.920875	4.55563e-05	0.0277118	0.942468	0.04393	1.5426	0.03305	0.667	0.1827	0.1709	0.1827	0.1827	0	0	0	0	0	0	1	0	Female, CS only
S32074_SI	4	757445	757672	bt	2.40721	0.698238	2.59569	0.327987	1.86805	0.347765	3.9656	0.13229	2.72664	0.439948	12.7365	6.78673	13.9214	4.89775	6.78843	2.49922	53.0678	7.26385	16.2072	6.16559	0.807598	0.000851821	0.0355123	0.647114	-0.1885	2.0975	-0.3194	1.239	0.3568	0.3338	0.3568	0.3568	0	0	0	0	0	0	1	0	Female, CS only
S32075_SI	4	758362	758535	bt	3.17392	0.277045	2.98998	0.169387	2.93146	0.0543623	4.5872	0.121186	3.3138	0.118568	24.5007	6.46606	20.0755	3.37822	18.7758	1.02398	98.7061	12.1575	27.6191	3.29769	0.534048	8.18728e-06	0.000126345	0.655004	0.1839	1.6557	-0.1399	1.2734	0.1594	0.1491	0.1594	0.1594	0	0	0	0	0	0	1	0	Female, CS only
S32078_SI	4	763029	763176	bt	2.83702	0.108043	2.44362	0.377362	1.29567	0.179943	3.54401	0.0672153	2.49852	0.489047	17.1317	1.86595	12.0319	4.02473	3.69888	0.684553	34.6575	2.31627	13.067	5.39017	0.375732	3.07528e-05	0.0142768	0.458321	0.3934	2.2483	0.3385	1.0455	0.2532	0.2369	0.2532	0.2532	0	0	0	0	0	0	1	0	Female, CS only
S32079_SI	4	763414	763787	bt	3.69879	0.0861542	3.63957	0.194968	2.08165	0.146592	4.16774	0.0734347	3.45948	0.28301	40.4984	3.4877	38.576	7.85347	8.07945	1.09843	64.687	4.83924	32.6137	8.46646	0.864342	6.90607e-07	0.00691594	0.36853	0.05922	2.0861	0.2393	0.7083	0.1521	0.1422	0.1521	0.1521	0	0	0	0	0	0	1	0	Female, CS only
S32081_SI	4	765998	766697	bt	3.5156	0.0357002	3.40682	0.146175	1.92107	0.391533	4.12866	0.042686	3.12537	0.135989	33.6503	1.21335	30.3866	4.499	7.25222	3.05343	62.132	2.63496	22.9053	2.9865	0.788713	3.10949e-06	0.00303175	0.223071	0.1088	2.2076	0.3902	1.0033	0.1902	0.178	0.1902	0.1902	0	0	0	0	0	0	1	0	Female, CS only
S32082_SI	4	767102	767455	bt	3.62411	0.0555639	3.67197	0.0467785	1.93714	0.356056	4.19767	0.098412	3.46069	0.261565	37.5299	2.08718	39.3582	1.84757	7.29171	2.7607	66.7423	6.38742	32.6005	8.97112	0.911453	1.50961e-06	0.014751	0.640453	-0.04786	2.2605	0.1634	0.737	0.1795	0.1679	0.1795	0.1795	0	0	0	0	0	0	1	0	Female, CS only
S32083_SI	4	767933	769645	bt	3.59074	0.0618115	3.62336	0.043078	2.01129	0.184803	4.26463	0.0822002	3.55805	0.164213	36.3066	2.21424	37.4867	1.6344	7.56914	1.39923	71.3011	5.99146	35.4173	5.97193	0.9146	5.3495e-08	0.00203483	0.914423	-0.03262	2.2533	0.03269	0.7066	0.1266	0.1184	0.1266	0.1266	0	0	0	0	0	0	1	0	Female, CS only
S32084_SI	4	771196	772095	bt	3.72856	0.181218	3.94357	0.239688	2.32371	0.131205	4.43578	0.0274487	3.722	0.110531	42.0851	7.81783	52.5528	11.685	10.2808	1.38637	84.4391	2.31006	41.519	4.72465	0.432571	6.64366e-07	0.00693575	0.987101	-0.215	2.1121	0.006563	0.7138	0.1533	0.1434	0.1533	0.1533	0	0	0	0	0	0	1	0	Female, CS only
S32085_SI	4	772803	773566	bt	3.52266	0.126567	3.59111	0.20945	1.82375	0.110549	4.23283	0.0901407	3.41549	0.25402	34.052	4.17721	36.7945	7.40006	6.22383	0.700101	69.0997	6.26172	31.1148	8.26219	0.822793	7.02572e-08	0.00141372	0.702517	-0.06845	2.4091	0.1072	0.8173	0.1392	0.1303	0.1392	0.1392	0	0	0	0	0	0	1	0	Female, CS only
S32086_SI	4	773651	773786	bt	3.47098	0.14557	3.25707	0.164015	2.44548	0.382952	4.43467	0.0332081	3.46159	0.432192	32.3929	4.60703	26.1997	4.08186	12.2576	5.39463	84.3551	2.77393	33.7176	12.4711	0.631493	3.76421e-05	0.0123284	0.987709	0.2139	1.9892	0.009396	0.9731	0.2299	0.215	0.2299	0.2299	0	0	0	0	0	0	1	0	Female, CS only
S32087_SI	4	773964	774854	bt	3.65298	0.0317404	3.98736	0.14884	1.98767	0.264738	4.49453	0.0537706	3.74038	0.221685	38.6026	1.23539	54.3157	8.18928	7.48742	1.89883	89.6116	4.75887	42.7796	8.86267	0.289521	7.49952e-07	0.0150809	0.829734	-0.3344	2.5069	-0.0874	0.7541	0.1844	0.1725	0.1844	0.1844	0	0	0	0	0	0	1	0	Female, CS only
S32088_SI	4	774913	777585	bt	3.6281	0.161135	3.76226	0.161626	1.68033	0.413541	4.35412	0.0314391	3.56748	0.201928	37.9587	5.83656	43.4239	7.06358	5.68093	1.95713	77.8238	2.46843	35.8983	6.93954	0.793633	4.4491e-06	0.0460451	0.916252	-0.1342	2.6738	0.06062	0.7866	0.2395	0.224	0.2395	0.2395	0	0	0	0	0	0	1	0	Female, CS only
S32092_SI	4	788388	789366	bt	4.72797	0.0793661	4.64677	0.0257283	4.10069	0.114225	5.0371	0.0643172	4.63774	0.184047	113.3	8.80729	104.271	2.67346	60.6786	6.94346	154.237	10.017	104.452	18.4351	0.66763	1.35242e-05	0.0133376	0.625624	0.08119	0.9364	0.09023	0.3994	0.09557	0.0894	0.09557	0.09557	0	0	0	0	0	0	1	0	Female, CS only
F50913_SI	3R	10639971	10646665	btsz	2.53585	0.166659	2.40823	0.0792961	2.32128	0.217041	3.04355	0.134602	2.60583	0.051062	12.7428	2.07208	11.1375	0.875832	10.3649	2.15746	21.1098	2.94241	13.5543	0.696614	0.540954	0.000425112	0.0195591	0.766315	0.1276	0.7223	-0.06998	0.4377	0.1121	0.1049	0.1121	0.1121	0	0	0	0	0	0	1	0	Female, CS only
F6978_SI	2L	12537746	12540900	bun	3.17846	0.157436	3.43639	0.0892763	2.83062	0.216565	3.66253	0.0383592	3.24997	0.025602	24.206	3.72591	31.1577	2.7987	17.2554	3.70233	38.9788	1.48807	25.7951	0.655638	0.149715	9.88739e-05	0.0219856	0.74992	-0.2579	0.8319	-0.0715	0.4126	0.1081	0.1011	0.1081	0.1081	0	0	0	0	0	0	1	0	Female, CS only
S14654_SI	X	9172989	9175420	c11.1	2.30172	0.213086	2.13298	0.0737978	2.29066	0.14306	3.08384	0.266022	2.67055	0.0163975	10.1388	2.05544	8.45547	0.632385	9.95746	1.42147	22.3396	5.53176	14.4491	0.236916	0.43156	0.00034909	0.0370817	0.0614395	0.1687	0.7932	-0.3688	0.4133	0.1201	0.1123	0.1201	0.1201	0	0	0	0	0	0	1	0	Female, CS only
S15793_SI	X	11830294	11830538	cac	3.61225	0.209853	3.7125	0.207282	2.97444	0.329099	3.93846	0.116546	3.18582	0.406393	37.5904	7.74321	41.5631	8.95916	20.3741	6.49216	51.568	5.83352	25.4334	8.94524	0.841561	0.00771009	0.0424682	0.265326	-0.1002	0.964	0.4264	0.7526	0.2251	0.2106	0.2251	0.2251	0	0	0	0	0	0	1	0	Female, CS only
S15795_SI	X	11832954	11833154	cac	3.74929	0.321417	3.5378	0.156415	3.10013	0.191784	4.16774	0.0953778	3.48139	0.18112	43.8807	12.6897	34.6798	5.6258	22.5248	4.64428	64.7687	6.33231	32.858	5.84317	0.469395	0.000347125	0.0120598	0.339176	0.2115	1.0676	0.2679	0.6863	0.1615	0.1511	0.1615	0.1615	0	0	0	0	0	0	1	0	Female, CS only
S15796_SI	X	11833728	11833891	cac	3.48317	0.206597	3.48118	0.212199	2.84383	0.179301	3.85892	0.110798	3.15387	0.401813	33.0435	7.12329	32.9975	7.16383	17.3875	3.0655	47.612	5.41031	24.6066	8.56523	0.997016	0.0026023	0.0340621	0.346958	0.001985	1.0151	0.3293	0.7051	0.2013	0.1883	0.2013	0.2013	0	0	0	0	0	0	1	0	Female, CS only
S15800_SI	X	11843909	11844190	cac	3.81736	0.224161	3.99152	0.120014	3.21151	0.310977	4.17008	0.0609563	3.63829	0.0728567	46.2495	10.3079	54.396	6.45607	25.7042	7.66441	64.8004	3.91514	38.095	2.82853	0.572797	0.000873457	0.0482619	0.559884	-0.1742	0.9586	0.1791	0.5318	0.1636	0.1531	0.1636	0.1636	0	0	0	0	0	0	1	0	Female, CS only
S15802_SI	X	11848132	11848314	cac	3.83489	0.223436	4.09545	0.161791	3.10884	0.356624	4.28906	0.108832	3.59982	0.286203	47.0378	9.95828	60.5916	9.77326	23.3927	7.28323	73.1894	8.07903	37.5677	10.1718	0.497312	0.00118375	0.0460782	0.548781	-0.2606	1.1802	0.2351	0.6892	0.2099	0.1963	0.2099	0.2099	0	0	0	0	0	0	1	0	Female, CS only
S15807_SI	X	11856484	11856648	cac	4.0992	0.115319	4.49304	0.171571	3.31616	0.300288	4.60938	0.0842342	3.89694	0.226578	60.5653	7.19662	90.2456	14.7273	28.494	8.42342	100.661	8.54583	50.0945	11.2085	0.165952	0.00011471	0.0135917	0.521983	-0.3938	1.2932	0.2023	0.7124	0.171	0.16	0.171	0.171	0	0	0	0	0	0	1	0	Female, CS only
S15808_SI	X	11858091	11858292	cac	4.07514	0.134903	4.2933	0.134837	3.50384	0.0803099	4.48259	0.103218	3.76515	0.450832	59.2169	7.98686	73.6422	9.5862	33.3234	2.6834	88.7778	9.15412	45.9518	18.26	0.487439	0.00109993	0.0136584	0.294305	-0.2182	0.9787	0.31	0.7174	0.1724	0.1613	0.1724	0.1724	0	0	0	0	0	0	1	0	Female, CS only
S15810_SI	X	11862684	11863247	cac	3.69102	0.1714	3.94066	0.0546651	3.21286	0.128681	4.12926	0.00330893	3.38757	0.480986	40.4809	6.9567	51.5031	2.76995	25.0042	3.19568	62.1319	0.205734	31.7972	13.7233	0.398456	0.00144322	0.00941633	0.289756	-0.2496	0.9164	0.3035	0.7417	0.1674	0.1566	0.1674	0.1674	0	0	0	0	0	0	1	0	Female, CS only
S15811_SI	X	11864364	11864699	cac	3.83298	0.0704197	4.23571	0.16443	3.10061	0.242621	4.40577	0.049293	3.78079	0.170054	46.2757	3.20993	69.7381	11.5094	22.7121	5.59303	81.9882	4.02519	44.265	7.24267	0.104794	3.77459e-05	0.0140357	0.881878	-0.4027	1.3052	0.05219	0.625	0.1509	0.1412	0.1509	0.1509	0	0	0	0	0	0	1	0	Female, CS only
S15812_SI	X	11865492	11866005	cac	3.24836	0.0921703	3.31935	0.213579	2.4182	0.225836	3.81662	0.064754	3.27402	0.224942	25.8205	2.34541	28.0743	6.16752	11.437	2.48623	45.5147	2.9976	26.8627	5.96195	0.814304	1.05003e-05	0.0192122	0.940938	-0.07099	1.3984	-0.02566	0.5426	0.1385	0.1296	0.1385	0.1385	0	0	0	0	0	0	1	0	Female, CS only
S15817_SI	X	11869779	11869894	cac	3.18285	0.580974	3.79836	0.1516	3.03417	0.296051	4.02358	0.106096	2.88821	0.691627	26.601	12.4188	44.973	6.87634	21.4646	6.1622	56.1114	5.9606	20.909	13.471	0.258876	0.0454656	0.0325486	0.637341	-0.6155	0.9894	0.2946	1.1354	0.3211	0.3004	0.3211	0.3211	0	0	0	0	0	0	1	0	Female, CS only
S15819_SI	X	11870637	11870857	cac	3.67987	0.221824	3.97908	0.049571	3.34746	0.206194	4.43586	0.0998861	3.61433	0.319164	40.3182	9.35804	53.5113	2.61645	28.8775	5.76352	84.7005	8.2293	38.3434	11.3076	0.260211	0.000229183	0.00313683	0.852389	-0.2992	1.0884	0.06554	0.8215	0.1565	0.1464	0.1565	0.1565	0	0	0	0	0	0	1	0	Female, CS only
S15824_SI	X	11873872	11874190	cac	3.67138	0.072616	4.08293	0.0263011	2.82467	0.228044	4.29142	0.0748507	3.71139	0.191476	39.3761	2.91464	59.3325	1.56536	17.1631	3.49005	73.2068	5.48634	41.3938	7.45563	0.0694833	6.79785e-06	0.0129517	0.903081	-0.4115	1.4667	-0.04001	0.58	0.1381	0.1292	0.1381	0.1381	0	0	0	0	0	0	1	0	Female, CS only
S15825_SI	X	11874796	11875209	cac	3.36296	0.264092	3.92867	0.198711	2.80537	0.145821	4.12324	0.0725261	3.48019	0.245894	29.5729	8.12473	51.4882	9.66286	16.6647	2.40826	61.866	4.39154	33.1144	7.91671	0.0722378	0.000252654	0.0418631	0.771714	-0.5657	1.3179	-0.1172	0.6431	0.1918	0.1794	0.1918	0.1918	0	0	0	0	0	0	1	0	Female, CS only
S887_SI	2L	1690117	1690755	chinmo	2.61514	0.104697	2.77061	0.111938	2.55852	0.218142	3.05774	0.120916	2.61417	0.151207	13.7201	1.47623	16.0346	1.77266	13.1485	2.84842	21.3846	2.62821	13.7585	2.02246	0.446514	0.00660246	0.0196675	0.997439	-0.1555	0.4992	0.000967	0.4436	0.1138	0.1064	0.1138	0.1138	0	0	0	0	0	0	1	0	Female, CS only
S26180_SI	3L	11487190	11487832	chrb	3.34805	0.307406	3.2423	0.0923814	3.39573	0.181669	4.16576	0.0277585	3.66335	0.112852	29.3267	8.56221	25.6645	2.32449	30.204	5.41023	64.4585	1.78725	39.155	4.31501	0.663269	0.000531643	0.0152827	0.120317	0.1058	0.77	-0.3153	0.5024	0.1231	0.1152	0.1231	0.1231	0	0	0	0	0	0	1	0	Female, CS only
S53618_SI	3R	16120276	16121570	cic	2.61083	0.230592	2.62924	0.133353	2.11942	0.252614	3.24759	0.0794756	2.81889	0.0154235	13.8423	2.96505	13.9439	1.79619	8.54174	2.3725	25.7832	2.08814	16.7596	0.257752	0.956702	4.3919e-05	0.0499311	0.371638	-0.01842	1.1282	-0.2081	0.4287	0.1329	0.1244	0.1329	0.1329	0	0	0	0	0	0	1	0	Female, CS only
S55286_SI	3R	19023622	19023698	cnc	3.27785	0.205294	3.64145	0.109686	3.15368	0.220205	3.96767	0.136552	3.29606	0.308731	26.8832	5.28223	38.3032	4.32092	23.8237	4.73479	53.1819	6.97204	27.8839	8.69162	0.279376	0.00956381	0.0386688	0.971863	-0.3636	0.814	-0.01821	0.6716	0.1969	0.1842	0.1969	0.1969	0	0	0	0	0	0	1	0	Female, CS only
S17196_SI	X	15286403	15287034	cngl	2.64661	0.350264	2.48414	0.102597	2.0307	0.362612	3.02064	0.105739	2.3479	0.100523	14.6987	5.19091	12.0338	1.26765	7.99672	2.79406	20.5794	2.10609	10.4991	1.06744	0.657712	0.00180208	0.0293847	0.358434	0.1625	0.9899	0.2987	0.6727	0.1864	0.1744	0.1864	0.1864	0	0	0	0	0	0	1	0	Female, CS only
S17201_SI	X	15291208	15291608	cngl	2.60121	0.103826	2.75516	0.315606	2.14283	0.147784	3.19828	0.164432	2.49936	0.129897	13.5282	1.38871	16.2418	4.94907	8.59473	1.30237	24.7133	4.09804	12.2417	1.53035	0.653657	0.000695588	0.017111	0.783785	-0.1539	1.0555	0.1019	0.6989	0.1748	0.1635	0.1748	0.1748	0	0	0	0	0	0	1	0	Female, CS only
S37922_SI	2R	9327897	9330021	cnn	3.16852	0.0854193	3.02146	0.0993809	3.13093	0.0709211	3.4539	0.0723174	3.21068	0.0833512	23.8292	1.98496	20.5878	1.99284	22.9378	1.58959	31.678	2.24494	24.8527	2.03091	0.158438	0.00226581	0.0204115	0.745661	0.1471	0.323	-0.04216	0.2432	0.06282	0.05876	0.06282	0.06282	0	0	0	0	0	0	1	0	Female, CS only
S41446_SI	2R	15123268	15123713	cora	3.13363	0.241617	2.61157	0.196798	3.12772	0.156265	3.66168	0.0705131	3.14632	0.242303	23.4268	5.98931	13.8025	2.82917	23.0321	3.60212	38.992	2.79753	23.7278	6.06803	0.0215526	0.0131257	0.0230812	0.971719	0.5221	0.534	-0.01269	0.5154	0.1362	0.1274	0.1362	0.1362	0	0	0	0	0	0	1	0	Female, CS only
S27721_SI	3L	15060778	15062933	cp309	3.09915	0.0850943	3.14067	0.0434445	3.16432	0.0503579	3.39246	0.0378575	3.14438	0.0467676	22.2326	1.88686	23.1338	0.993003	23.6951	1.18126	29.7533	1.12929	23.2223	1.10027	0.651402	0.0033332	0.00295533	0.616216	-0.04152	0.2281	-0.04522	0.2481	0.04687	0.04384	0.04687	0.04687	0	0	0	0	0	0	1	0	Female, CS only
S27726_SI	3L	15067784	15068947	cp309	2.81405	0.105568	2.80309	0.102087	2.66879	0.180844	3.2353	0.0233813	2.86813	0.0316287	16.7381	1.71072	16.5529	1.68966	14.6019	2.66722	25.4187	0.5903	17.6101	0.561971	0.968739	0.00186187	0.0378278	0.817339	0.01096	0.5665	-0.05408	0.3672	0.1071	0.1002	0.1071	0.1071	0	0	0	0	0	0	1	0	Female, CS only
S8328_SI	2L	16278863	16279169	crp	2.76863	0.176292	3.02707	0.185195	2.77748	0.156598	3.30967	0.0823881	2.73724	0.0313309	16.0967	2.6827	20.8814	4.03938	16.2293	2.60245	27.4377	2.23278	15.4493	0.482235	0.308814	0.0208344	0.0201711	0.93096	-0.2584	0.5322	0.03139	0.5724	0.1475	0.138	0.1475	0.1475	0	0	0	0	0	0	1	0	Female, CS only
S11742_SI	X	2003762	2004699	csw	3.44712	0.333471	3.18496	0.0809923	3.08629	0.216043	3.97524	0.0492699	3.41639	0.168981	32.523	9.84664	24.2194	1.97312	22.2836	4.83577	53.3062	2.65326	30.7544	5.29291	0.316837	0.000877778	0.0265842	0.934847	0.2622	0.8889	0.03072	0.5588	0.1519	0.1421	0.1519	0.1519	0	0	0	0	0	0	1	0	Female, CS only
F13852_SI	X	7539813	7542198	ct	2.82354	0.0857988	2.84904	0.0982545	2.31534	0.0682659	3.53776	0.0227334	3.18608	0.139952	16.878	1.4584	17.3277	1.73768	10.146	0.686873	34.3958	0.786574	24.352	3.41381	0.921805	3.64961e-06	0.0461734	0.0401648	-0.0255	1.2224	-0.3625	0.3517	0.1072	0.1002	0.1072	0.1072	0	0	0	0	0	0	1	0	Female, CS only
S49022_SI	3R	7030287	7030553	cu	3.41199	0.103143	3.58008	0.180327	3.01969	0.188051	3.57519	0.252482	3.13444	0.146827	30.4347	3.19633	36.2797	6.8387	20.752	3.76812	36.4956	9.68148	23.1379	3.29026	0.494708	0.00971598	0.0468225	0.220808	-0.1681	0.5555	0.2776	0.4408	0.1347	0.126	0.1347	0.1347	0	0	0	0	0	0	1	0	Female, CS only
S50724_SI	3R	10235539	10236209	cv-c	1.8184	0.52835	1.71235	0.170281	1.63112	0.237059	2.69134	0.181368	1.96731	0.206167	6.6908	2.91023	5.59689	0.981527	5.22089	1.28276	14.9105	2.6146	7.24926	1.40084	0.825782	0.00346329	0.0447465	0.741912	0.106	1.0602	-0.1489	0.724	0.219	0.2049	0.219	0.219	0	0	0	0	0	0	1	0	Female, CS only
S50729_SI	3R	10252759	10253483	cv-c	2.36872	0.14372	2.25974	0.106432	1.75562	0.170668	2.77898	0.171054	2.21254	0.361244	10.7556	1.48387	9.61751	1.05253	5.84739	0.923666	16.2643	2.8835	9.51599	3.06692	0.743258	0.00047146	0.0333654	0.614013	0.109	1.0234	0.1562	0.5664	0.161	0.1506	0.161	0.161	0	0	0	0	0	0	1	0	Female, CS only
S48713_SI	3R	6223085	6223406	cwo	2.9133	0.190012	3.16206	0.0649252	2.45162	0.26182	3.14927	0.164075	2.52425	0.100651	18.6321	3.34014	23.652	1.50581	11.8976	2.9423	23.5354	4.02512	12.5245	1.29489	0.280177	0.00217078	0.00714044	0.0789978	-0.2488	0.6977	0.389	0.625	0.1349	0.1262	0.1349	0.1349	0	0	0	0	0	0	1	0	Female, CS only
S48714_SI	3R	6223469	6226072	cwo	3.36855	0.076595	3.55379	0.0426781	2.98619	0.0395219	3.22588	0.0346345	2.91453	0.0952604	29.0929	2.20703	34.9666	1.47562	19.8217	0.781417	25.1857	0.866419	18.4959	1.75298	0.0157394	0.00195095	0.000455461	2.07695e-05	-0.1852	0.2397	0.454	0.3113	0.04562	0.04268	0.04562	0.04562	0	0	0	0	0	0	1	0	Female, CS only
F23764_SI	3L	6731628	6733021	dikar	2.01726	0.246173	2.00111	0.422087	1.45109	0.250572	2.75787	0.0728202	2.0331	0.15689	7.66487	1.77123	7.86599	3.47525	4.36262	0.985787	15.7942	1.1592	7.70233	1.25585	0.976013	0.000480308	0.0334612	0.976549	0.01615	1.3068	-0.01584	0.7248	0.2062	0.1928	0.2062	0.2062	0	0	0	0	0	0	1	0	Female, CS only
S23766_SI	3L	6734057	6734739	dikar	1.37221	0.498978	1.52004	0.194351	1.0184	0.315155	2.47348	0.124323	1.55008	0.084811	4.24658	1.76189	4.62799	0.844304	2.8742	0.912837	11.9235	1.42694	4.72297	0.390781	0.743465	0.000327785	0.0124792	0.68296	-0.1478	1.4551	-0.1779	0.9234	0.2186	0.2044	0.2186	0.2186	0	0	0	0	0	0	1	0	Female, CS only
S23767_SI	3L	6734802	6734890	dikar	1.92475	0.487712	2.1621	0.287053	1.26764	0.43944	3.15313	0.244401	2.14766	0.355108	7.36327	3.07153	8.93053	2.55075	3.79756	1.48155	23.8868	5.95999	8.94925	3.37389	0.685365	0.000547106	0.0399081	0.707017	-0.2373	1.8855	-0.2229	1.0055	0.293	0.2741	0.293	0.293	0	0	0	0	0	0	1	0	Female, CS only
S15450_SI	X	11270875	11271006	dlg1	3.53718	0.0852881	3.75311	0.308367	2.86308	0.254518	3.74566	0.180363	3.19936	0.201606	34.4539	2.97038	43.9829	12.9158	17.919	4.13996	42.8012	7.78507	24.8374	4.69092	0.48379	0.00206588	0.0499301	0.237923	-0.2159	0.8826	0.3378	0.5463	0.1694	0.1585	0.1694	0.1694	0	0	0	0	0	0	1	0	Female, CS only
S2349_SI	2L	4501726	4502064	dp	2.80796	0.476727	2.77628	0.388846	2.13532	0.354472	3.64687	0.196076	2.63197	0.454642	17.8373	8.10226	16.9214	6.91952	8.86356	3.07573	38.8292	7.14396	14.804	5.84139	0.969094	0.00350832	0.0486215	0.792718	0.03168	1.5115	0.176	1.0149	0.3128	0.2926	0.3128	0.3128	0	0	0	0	0	0	1	0	Female, CS only
S2350_SI	2L	4502140	4502451	dp	2.65297	0.493577	2.68982	0.428286	2.04432	0.413534	3.50149	0.251048	2.33644	0.481304	15.2611	6.26577	15.6382	6.49553	8.22685	3.29184	33.8323	7.82212	11.2325	5.8743	0.963522	0.00436136	0.0245075	0.593997	-0.03685	1.4572	0.3165	1.1651	0.3116	0.2915	0.3116	0.3116	0	0	0	0	0	0	1	0	Female, CS only
S2359_SI	2L	4506934	4507878	dp	2.56865	0.650713	2.81682	0.413197	2.26543	0.336514	3.69863	0.174368	2.5524	0.612697	15.0175	9.67241	17.7196	7.48444	10.0391	3.19971	40.789	6.73543	14.5028	8.54518	0.708068	0.00677185	0.0343518	0.98503	-0.2482	1.4332	0.01625	1.1462	0.3278	0.3067	0.3278	0.3278	0	0	0	0	0	0	1	0	Female, CS only
S2361_SI	2L	4508311	4508649	dp	2.46543	0.664026	2.75167	0.52473	2.26949	0.263261	3.67681	0.160612	2.43125	0.616517	13.6874	9.35911	17.1807	9.04145	9.94043	2.7879	39.8659	6.52461	13.0225	8.68926	0.665604	0.00868911	0.0252852	0.968874	-0.2862	1.4073	0.03418	1.2456	0.3352	0.3135	0.3352	0.3352	0	0	0	0	0	0	1	0	Female, CS only
S2363_SI	2L	4509082	4509726	dp	2.63495	0.437761	2.73243	0.503124	2.26414	0.380584	3.59759	0.170747	2.37066	0.58786	14.8563	6.43804	16.735	8.49848	10.1627	3.8867	36.8568	6.02565	12.0642	7.41933	0.895025	0.00802884	0.0192948	0.670401	-0.09749	1.3335	0.2643	1.2269	0.3135	0.2933	0.3135	0.3135	0	0	0	0	0	0	1	0	Female, CS only
S2364_SI	2L	4509782	4510396	dp	2.51905	0.79246	2.82741	0.443038	2.20972	0.316	3.63505	0.18539	2.47024	0.501384	15.0379	10.4651	18.0072	7.60709	9.46047	2.97317	38.3259	6.74563	12.9169	6.92502	0.654185	0.0105469	0.0436655	0.956483	-0.3084	1.4253	0.04881	1.1648	0.3505	0.3279	0.3505	0.3505	0	0	0	0	0	0	1	0	Female, CS only
S2365_SI	2L	4510466	4510801	dp	2.85688	0.544233	2.81062	0.404222	2.2781	0.347949	3.80987	0.0775147	2.79797	0.37945	19.0856	9.35088	17.6011	7.62339	10.2182	3.62357	45.234	3.43588	17.2472	6.86031	0.948742	0.00165103	0.0318465	0.933133	0.04626	1.5318	0.05891	1.0119	0.285	0.2666	0.285	0.285	0	0	0	0	0	0	1	0	Female, CS only
S2373_SI	2L	4515397	4518588	dp	2.88667	0.343816	2.84625	0.113398	2.05019	0.314159	3.54899	0.116924	2.84293	0.105655	18.6016	5.69066	17.2971	1.96488	8.06863	2.62322	34.9398	4.19697	17.2308	1.85283	0.92991	7.18289e-05	0.023607	0.92351	0.04042	1.4988	0.04373	0.7061	0.1875	0.1753	0.1875	0.1875	0	0	0	0	0	0	1	0	Female, CS only
S2374_SI	2L	4518710	4520299	dp	2.68917	0.234751	2.6166	0.162214	1.75294	0.467511	3.55832	0.0953732	2.61112	0.151341	14.98	3.27714	13.8128	2.32305	6.26599	2.97126	35.2125	3.44041	13.7192	2.09441	0.889872	6.69159e-05	0.0123295	0.880702	0.07256	1.8054	0.07805	0.9472	0.2237	0.2093	0.2237	0.2237	0	0	0	0	0	0	1	0	Female, CS only
S2395_SI	2L	4533571	4534974	dp	1.59095	0.370238	1.65845	0.337923	0.856162	0.957042	3.07164	0.0738928	1.66341	0.417302	5.15111	2.05341	5.46495	1.97024	3.07751	2.05162	21.6166	1.60269	5.61289	2.53725	0.949196	0.00186876	0.0415274	0.945239	-0.0675	2.2155	-0.07245	1.4082	0.4192	0.3921	0.4192	0.4192	0	0	0	0	0	0	1	0	Female, CS only
S2399_SI	2L	4548005	4548802	dp	1.55869	0.427332	1.65826	0.378793	1.16865	0.198024	2.63289	0.116663	1.14227	0.130019	5.05371	2.18558	5.49062	1.87919	3.26483	0.63831	13.9769	1.6186	3.15142	0.403675	0.847207	0.00047864	0.000695372	0.292555	-0.09957	1.4642	0.4164	1.4906	0.2309	0.2159	0.2309	0.2309	0	0	0	0	0	0	1	0	Female, CS only
S2401_SI	2L	4552397	4554205	dp	1.97287	0.262975	1.99387	0.338189	0.727898	0.602393	2.90599	0.103359	1.82438	0.154594	7.34973	1.77061	7.64088	2.72763	2.34636	1.27204	18.3474	1.8422	6.24978	1.00098	0.977027	8.64154e-05	0.0200391	0.805363	-0.021	2.1781	0.1485	1.0816	0.2784	0.2604	0.2784	0.2784	0	0	0	0	0	0	1	0	Female, CS only
S2402_SI	2L	4554351	4554659	dp	1.87789	0.210346	1.88845	0.8423	0.801663	0.247574	2.95455	0.142861	1.63463	0.405674	6.63327	1.31769	8.0403	5.0528	2.28038	0.551965	19.3274	2.86382	5.4196	2.22714	0.992021	0.00147002	0.0421667	0.769355	-0.01056	2.1529	0.2433	1.3199	0.3942	0.3688	0.3942	0.3942	0	0	0	0	0	0	1	0	Female, CS only
S2405_SI	2L	4563680	4564189	dp	1.57543	0.477202	1.39164	0.221871	-0.0466022	0.487158	2.49075	0.25717	0.852664	0.515647	5.17947	2.14434	4.08625	0.871654	1.03125	0.408399	12.3438	3.24994	2.55746	1.26858	0.823606	0.000289001	0.0103132	0.256383	0.1838	2.5373	0.7228	1.6381	0.3754	0.3511	0.3754	0.3754	0	0	0	0	0	0	1	0	Female, CS only
S2411_SI	2L	4591513	4591963	dp	1.68538	0.35014	2.04456	0.456565	0.910361	0.353231	2.9357	0.10864	1.39016	0.802878	5.62648	2.05344	8.29744	3.92582	2.61017	0.989719	18.9076	1.99599	4.83679	3.12637	0.596261	0.00107154	0.0105296	0.675769	-0.3592	2.0253	0.2952	1.5455	0.3554	0.3325	0.3554	0.3554	0	0	0	0	0	0	1	0	Female, CS only
S32999_SI	2R	1741217	1741306	dpr12	2.62571	0.213067	2.32038	0.500537	1.83674	0.485558	2.90762	0.395878	1.47707	0.324942	14.0187	2.85218	11.1074	5.8799	6.81884	3.04932	19.305	7.74128	4.53773	1.48362	0.602353	0.0245958	0.00681629	0.0241892	0.3053	1.0709	1.1486	1.4305	0.3064	0.2866	0.3064	0.3064	0	0	0	0	0	0	1	0	Female, CS only
S19465_SI	X	19524270	19524719	e(y)3	2.34815	0.29319	2.09224	0.240293	2.05497	0.228193	2.56529	0.114684	2.00045	0.0550054	10.7791	3.28634	8.25585	1.89546	7.96786	1.94756	13.0602	1.4454	7.39978	0.400375	0.341584	0.0331898	0.0279105	0.178017	0.2559	0.5103	0.3477	0.5648	0.1549	0.1449	0.1549	0.1549	0	0	0	0	0	0	1	0	Female, CS only
S17778_SI	X	16177703	16178271	eas	4.17681	0.0638172	4.01861	0.0191238	4.16265	0.0660196	4.3771	0.0821079	4.14312	0.0491356	65.2454	4.11783	55.6303	1.06891	64.3461	4.20131	79.7832	6.40579	63.0501	3.11704	0.0404221	0.00500561	0.0043747	0.72445	0.1582	0.2144	0.03369	0.234	0.04682	0.0438	0.04682	0.04682	0	0	0	0	0	0	1	0	Female, CS only
S11669_SI	X	1913881	1915150	east	2.88277	0.101074	2.64864	0.0590655	2.52583	0.155103	3.2169	0.029467	2.90501	0.0801534	17.9255	1.84938	14.1512	0.834969	12.6116	1.88034	24.9579	0.732071	18.3041	1.4361	0.13821	0.000166258	0.0473015	0.923668	0.2341	0.6911	-0.02224	0.3119	0.09555	0.08938	0.09555	0.09555	0	0	0	0	0	0	1	0	Female, CS only
S2157_SI	2L	4097850	4100039	ed	3.31853	0.182526	3.32893	0.0523206	2.97947	0.205423	3.73419	0.0621114	3.37272	0.0274789	27.9224	4.9535	27.9341	1.47881	19.9904	4.08525	41.9074	2.56669	29.165	0.802258	0.971476	0.000268626	0.0471801	0.823616	-0.0104	0.7547	-0.05419	0.3615	0.1107	0.1035	0.1107	0.1107	0	0	0	0	0	0	1	0	Female, CS only
S2159_SI	2L	4107436	4107804	ed	3.11016	0.317689	2.91062	0.156094	3.01689	0.147122	3.54191	0.0330124	3.11968	0.0878347	23.1766	7.14747	18.5221	3.00765	20.5976	3.12522	34.5453	1.13578	22.6965	1.94102	0.380611	0.0107759	0.0476681	0.97763	0.1995	0.525	-0.00952	0.4222	0.1296	0.1212	0.1296	0.1296	0	0	0	0	0	0	1	0	Female, CS only
S20687_SI	3L	749406	750227	emc	4.09528	0.161753	4.20937	0.0292526	4.06695	0.136671	4.38197	0.0675857	4.06449	0.112905	60.5975	10.2087	67.3335	1.9568	58.7814	7.82205	80.1162	5.30978	58.4783	6.39677	0.502576	0.0286395	0.0382447	0.887098	-0.1141	0.315	0.03079	0.3175	0.09286	0.08686	0.09286	0.09286	0	0	0	0	0	0	1	0	Female, CS only
S22321_SI	3L	3833456	3833670	enc	2.64228	0.233398	2.77438	0.245126	2.41291	0.15718	3.27666	0.235761	2.57259	0.0910489	14.3129	3.52973	16.3538	4.02274	11.2688	1.73309	26.9927	6.55166	13.1353	1.16345	0.718112	0.00367929	0.0193432	0.865339	-0.1321	0.8637	0.06969	0.7041	0.18	0.1684	0.18	0.18	0	0	0	0	0	0	1	0	Female, CS only
S22521_SI	3L	4125578	4125808	ens	3.72893	0.158121	3.98801	0.121035	3.8411	0.152316	4.27847	0.0292679	3.93474	0.115975	41.9729	6.35238	54.2123	6.58316	46.9797	7.04365	72.1503	2.09358	51.3732	5.74702	0.121207	0.00736017	0.0398369	0.228612	-0.2591	0.4374	-0.2058	0.3437	0.1014	0.09485	0.1014	0.1014	0	0	0	0	0	0	1	0	Female, CS only
S24779_SI	3L	8523660	8524249	foi	2.53243	0.208315	2.33728	0.124535	2.57155	0.211518	3.028	0.0433496	2.6347	0.0672543	12.7602	2.49927	10.4076	1.32644	13.2967	2.61205	20.669	0.899883	13.9604	0.951844	0.33922	0.0139292	0.0424961	0.658772	0.1952	0.4565	-0.1023	0.3933	0.1177	0.1101	0.1177	0.1177	0	0	0	0	0	0	1	0	Female, CS only
F9552_SI	2L	19386087	19386202	fon	4.842	0.129331	4.6041	0.0865005	4.48633	0.18207	4.9118	0.0559862	4.10234	0.267393	127.419	16.0501	100.141	8.59309	89.9256	16.8295	136.025	7.6044	61.8833	15.5731	0.243211	0.0234004	0.000515357	0.00101654	0.2379	0.4255	0.7397	0.8095	0.1206	0.1128	0.1206	0.1206	0	0	0	0	0	0	1	0	Female, CS only
S25512_SI	3L	9662809	9663149	fry	2.44856	0.349181	2.6115	0.151107	2.3034	0.149665	3.05832	0.242798	2.4625	0.196289	12.0186	3.76232	13.7205	1.98118	10.0933	1.53033	21.694	4.8848	11.889	2.4044	0.649564	0.00972519	0.0480008	0.976812	-0.1629	0.7549	-0.01394	0.5958	0.1831	0.1713	0.1831	0.1831	0	0	0	0	0	0	1	0	Female, CS only
S14039_SI	X	7948156	7949926	fs(1)h	3.12738	0.103084	3.08204	0.108227	2.64096	0.115548	3.66018	0.0969677	3.28111	0.0658695	22.8954	2.36879	21.8888	2.39245	14.0987	1.68331	38.9922	3.87264	26.6444	1.78706	0.810601	2.89542e-06	0.0104097	0.303988	0.04534	1.0192	-0.1537	0.3791	0.087	0.08138	0.087	0.087	0	0	0	0	0	0	1	0	Female, CS only
S29415_SI	3L	18745014	18745995	ftz-f1	3.50663	0.137997	3.845	0.0874444	3.22763	0.102881	3.63198	0.0381246	3.32609	0.0563301	33.5472	4.60573	46.8761	3.99755	25.3205	2.61832	37.8058	1.44972	27.8589	1.5768	0.0197503	0.0044954	0.0331502	0.216128	-0.3384	0.4043	0.1805	0.3059	0.08684	0.08124	0.08684	0.08684	0	0	0	0	0	0	1	0	Female, CS only
S29420_SI	3L	18748234	18748604	ftz-f1	2.55685	0.132739	2.48092	0.319277	2.65839	0.26554	3.20624	0.0219103	2.54596	0.102003	12.972	1.75362	12.3771	4.10724	14.655	3.87062	24.6901	0.544266	12.8005	1.34116	0.839321	0.0351433	0.0190362	0.980497	0.07593	0.5478	0.01089	0.6603	0.1683	0.1574	0.1683	0.1683	0	0	0	0	0	0	1	0	Female, CS only
S29423_SI	3L	18790637	18791831	ftz-f1	2.82659	0.116216	2.65111	0.135715	2.69797	0.125642	3.22651	0.0986905	2.75525	0.103342	16.9623	1.90231	14.2552	1.87333	14.9366	1.84549	25.2737	2.50297	15.7819	1.66919	0.318822	0.00214262	0.00727232	0.733353	0.1755	0.5285	0.07135	0.4713	0.102	0.09542	0.102	0.102	0	0	0	0	0	0	1	0	Female, CS only
F39117_SI	2R	11550737	11551303	fus	2.2305	0.239248	1.85306	0.0941664	2.23522	0.213475	2.82296	0.0309184	2.31894	0.133246	9.48553	2.30138	6.39847	0.614775	9.52059	2.23347	16.8319	0.524794	10.2238	1.31446	0.0769864	0.00546041	0.0202667	0.741793	0.3774	0.5877	-0.08844	0.504	0.13	0.1216	0.13	0.13	0	0	0	0	0	0	1	0	Female, CS only
S11383_SI	X	1307911	1308718	futsch	3.42011	0.0600605	3.85874	0.0946877	3.11224	0.168507	3.94654	0.085516	3.5189	0.127439	30.6096	1.85499	47.5495	4.59611	22.7224	4.07843	51.883	4.46733	33.9334	4.42746	0.0157471	9.62125e-05	0.0181391	0.638694	-0.4386	0.8343	-0.09879	0.4276	0.108	0.1011	0.108	0.108	0	0	0	0	0	0	1	0	Female, CS only
S11387_SI	X	1327008	1327230	futsch	2.8924	0.244357	3.17053	0.258904	2.54073	0.150829	3.60609	0.165353	2.99475	0.169381	18.4137	4.75281	24.3535	6.22316	12.798	1.93813	37.1598	6.16826	20.166	3.24526	0.353837	0.000576267	0.0317937	0.778666	-0.2781	1.0654	-0.1023	0.6113	0.1721	0.161	0.1721	0.1721	0	0	0	0	0	0	1	0	Female, CS only
S17137_SI	X	15204411	15205249	gce	1.93722	0.266707	1.6854	0.0646594	1.84779	0.169269	2.326	0.139329	1.75486	0.0460661	7.10618	1.89906	5.40203	0.342596	6.41505	1.10273	10.3034	1.43694	5.78668	0.262955	0.246667	0.0175619	0.00921007	0.425601	0.2518	0.4782	0.1824	0.5711	0.1284	0.1201	0.1284	0.1284	0	0	0	0	0	0	1	0	Female, CS only
S51722_SI	3R	12107803	12108130	gish	3.53317	0.181571	3.65912	0.120775	3.14564	0.273225	4.11294	0.178621	3.51087	0.0933981	34.6009	6.04182	39.0124	4.56611	23.8359	5.66429	61.7591	10.5011	33.5737	3.08941	0.710718	0.000980397	0.0301933	0.958604	-0.1259	0.9673	0.0223	0.6021	0.1677	0.1569	0.1677	0.1677	0	0	0	0	0	0	1	0	Female, CS only
S51724_SI	3R	12115353	12115561	gish	3.34628	0.175254	3.23621	0.200722	3.08391	0.0798556	3.80469	0.0866194	3.12923	0.256184	28.6865	4.96039	25.7838	5.23742	21.8959	1.74605	45.0217	3.79824	23.3359	5.51344	0.652771	0.000962324	0.00250926	0.312236	0.1101	0.7208	0.2171	0.6755	0.1247	0.1166	0.1247	0.1247	0	0	0	0	0	0	1	0	Female, CS only
S51728_SI	3R	12122384	12122498	gish	4.19475	0.0678787	4.39352	0.163275	3.72842	0.155455	4.46723	0.0959029	4.09126	0.121526	66.4391	4.49131	81.6526	13.4895	41.9836	6.30963	87.3821	8.3388	60.1103	7.29925	0.282494	0.000266729	0.035448	0.620216	-0.1988	0.7388	0.1035	0.376	0.1082	0.1012	0.1082	0.1082	0	0	0	0	0	0	1	0	Female, CS only
S40698_SI	2R	13695604	13697159	grh	2.03189	0.0812032	2.17243	0.205759	1.74576	0.0932686	2.46293	0.124742	2.1451	0.156754	7.64501	0.607516	8.90545	1.8556	5.74857	0.519458	11.8015	1.51683	8.61256	1.33349	0.409854	0.000129051	0.044847	0.524412	-0.1405	0.7172	-0.1132	0.3178	0.0962	0.08998	0.0962	0.0962	0	0	0	0	0	0	1	0	Female, CS only
S53013_SI	3R	14809747	14810837	gukh	1.05874	0.231983	0.780462	0.236438	0.847764	0.130247	1.77548	0.102276	1.02269	0.187465	2.93554	0.692733	2.22171	0.48997	2.34907	0.298439	5.92412	0.622651	2.81404	0.542063	0.446039	0.00516447	0.0258454	0.943745	0.2783	0.9277	0.03605	0.7528	0.2034	0.1903	0.2034	0.2034	0	0	0	0	0	0	1	0	Female, CS only
S60174_SI	3R	27690854	27691047	heph	3.11797	0.0497384	2.70379	0.189677	2.24194	0.589751	3.33855	0.225989	2.45364	0.115743	22.6194	1.14073	15.1115	2.74864	10.5097	4.83493	28.6401	6.02849	11.6824	1.34361	0.32517	0.00560814	0.0283902	0.0971375	0.4142	1.0966	0.6643	0.8849	0.2436	0.2278	0.2436	0.2436	0	0	0	0	0	0	1	0	Female, CS only
S3603_SI	2L	6721188	6721454	homer	3.69045	0.0824364	4.10776	0.0816358	3.71175	0.0516227	4.0489	0.0706496	3.32601	0.0631647	40.1531	3.26842	60.9476	5.08239	40.9669	2.16099	57.4288	3.97878	27.8637	1.739	0.00207531	0.00565606	2.73596e-05	0.00526415	-0.4173	0.3372	0.3644	0.7229	0.07498	0.07014	0.07498	0.07498	0	0	0	0	0	0	1	0	Female, CS only
S41775_SI	2R	15555033	15555791	hrg	2.68689	0.112235	2.59252	0.139459	2.47144	0.15417	3.00112	0.106859	2.5954	0.0932659	14.7478	1.65545	13.4483	1.80892	11.9475	1.89524	20.1857	2.20178	13.441	1.2596	0.592202	0.00103538	0.0100214	0.605675	0.09437	0.5297	0.09149	0.4057	0.09252	0.08655	0.09252	0.09252	0	0	0	0	0	0	1	0	Female, CS only
S58383_SI	3R	24521964	24522127	htt	2.19358	0.143613	1.6543	0.521683	0.891703	0.550337	2.68154	0.176831	1.68215	0.0388419	9.02922	1.29956	5.67657	2.53334	2.67807	1.08911	14.76	2.59463	5.37984	0.21029	0.308004	0.000913247	0.0481757	0.337417	0.5393	1.7898	0.5114	0.9994	0.3074	0.2875	0.3074	0.3074	0	0	0	0	0	0	1	0	Female, CS only
S58388_SI	3R	24527160	24527762	htt	1.54774	0.391383	1.82454	0.0446355	1.46122	0.463916	2.43542	0.1399	1.61592	0.242918	4.95949	2.07061	6.20404	0.274493	4.65724	2.0418	11.4932	1.53914	5.13641	1.31652	0.516499	0.00859411	0.0324013	0.901281	-0.2768	0.9742	-0.06819	0.8195	0.2316	0.2166	0.2316	0.2316	0	0	0	0	0	0	1	0	Female, CS only
S58397_SI	3R	24541581	24542202	htt	1.70291	0.186738	1.78277	0.187839	1.56584	0.303374	2.19034	0.111211	1.64435	0.177691	5.55592	1.07991	6.01898	1.18387	4.95093	1.45918	8.97588	1.02715	5.23399	0.968955	0.829166	0.017703	0.0481864	0.880748	-0.07986	0.6245	0.05857	0.546	0.1679	0.1571	0.1679	0.1679	0	0	0	0	0	0	1	0	Female, CS only
S630_SI	2L	1014550	1014716	ia2	5.44214	0.18634	5.40325	0.0164074	5.52075	0.0169238	5.87633	0.0488987	5.48091	0.171779	233.529	41.1937	222.147	3.65362	249.849	4.22744	356.784	17.6519	242.484	42.8161	0.843213	0.011068	0.00871749	0.843737	0.03889	0.3556	-0.03878	0.3954	0.08814	0.08245	0.08814	0.08814	0	0	0	0	0	0	1	0	Female, CS only
S633_SI	2L	1015315	1015927	ia2	5.46672	0.243958	5.62177	0.0571183	5.38999	0.125089	5.93809	0.0492671	5.47512	0.15622	241.242	55.4522	276.676	15.6185	220.46	26.5607	379.518	18.8615	240.645	38.0186	0.403041	0.00201804	0.00960949	0.975542	-0.155	0.5481	-0.00841	0.463	0.1048	0.09807	0.1048	0.1048	0	0	0	0	0	0	1	0	Female, CS only
S635_SI	2L	1016139	1017641	ia2	5.37897	0.23569	5.44377	0.02496	5.21489	0.158437	5.88883	0.0526776	5.38064	0.120756	220.702	49.1539	231.361	5.7972	185.737	29.5228	361.319	19.103	218.23	26.7831	0.767789	0.000416956	0.00521357	0.995214	-0.06481	0.6739	-0.00167	0.5082	0.1044	0.09766	0.1044	0.1044	0	0	0	0	0	0	1	0	Female, CS only
S639_SI	2L	1033687	1034190	ia2	5.01088	0.323939	4.96383	0.018301	4.95791	0.224203	5.61969	0.0658663	5.1466	0.08754	155.174	47.4254	143.156	2.62263	144.994	32.3503	276.202	18.1364	172.288	15.1639	0.890917	0.00544492	0.0493495	0.63288	0.04706	0.6618	-0.1357	0.4731	0.1463	0.1369	0.1463	0.1463	0	0	0	0	0	0	1	0	Female, CS only
S643_SI	2L	1046810	1047022	ia2	5.28719	0.0494247	5.51153	0.080494	5.03475	0.230868	5.70674	0.0863687	5.23899	0.0609622	197.948	9.85387	248.062	19.7758	156.853	37.7741	301.642	26.2957	188.715	11.6148	0.322382	0.00233302	0.0312497	0.873459	-0.2243	0.672	0.0482	0.4677	0.1312	0.1228	0.1312	0.1312	0	0	0	0	0	0	1	0	Female, CS only
S15645_SI	X	11626388	11626803	inaF-B	5.25536	0.126547	4.99391	0.212433	4.83986	0.151983	5.39351	0.105451	4.97423	0.00965643	192.616	24.3992	149.823	33.3625	127.575	20.0186	220.805	23.8429	144.641	1.39351	0.1187	0.00149849	0.0143584	0.0924106	0.2615	0.5537	0.2811	0.4193	0.1016	0.09508	0.1016	0.1016	0	0	0	0	0	0	1	0	Female, CS only
F31404_SI	3L	22793950	22794841	jim	3.69985	0.122276	4.0555	0.0474519	3.2177	0.0827229	3.94937	0.011832	3.56815	0.0764769	40.6383	4.78286	57.7575	2.7765	25.0351	2.09058	51.9049	0.612999	35.5205	2.73162	0.00949696	2.49924e-05	0.00616562	0.346079	-0.3556	0.7317	0.1317	0.3812	0.08038	0.07519	0.08038	0.08038	0	0	0	0	0	0	1	0	Female, CS only
S31401_SI	3L	22791902	22792290	jim	2.81667	0.203488	2.80726	0.150791	2.51528	0.218585	3.5997	0.140121	2.89127	0.292265	16.9497	3.36563	16.6937	2.61129	12.5902	2.68159	36.8214	4.96508	18.5344	5.38366	0.983005	0.000397318	0.012176	0.840924	0.009415	1.0844	-0.0746	0.7084	0.167	0.1562	0.167	0.167	0	0	0	0	0	0	1	0	Female, CS only
S31403_SI	3L	22793041	22793884	jim	2.74205	0.306058	2.50271	0.214432	2.4933	0.275196	3.40681	0.046919	2.78942	0.146989	16.0113	4.90268	12.4107	2.79126	12.4414	3.30172	30.1909	1.3976	16.3903	2.44167	0.446672	0.00205436	0.033065	0.910134	0.2393	0.9135	-0.04736	0.6174	0.1752	0.1639	0.1752	0.1752	0	0	0	0	0	0	1	0	Female, CS only
S5181_SI	2L	9550204	9550404	jp	3.25156	0.0745901	2.9816	0.263714	3.30551	0.0966411	3.79618	0.090237	3.27419	0.149589	25.8787	1.94606	20.1854	5.38328	27.3573	2.60892	44.6523	4.05082	26.6138	3.79921	0.315725	0.0414064	0.0423467	0.954579	0.27	0.4907	-0.02264	0.522	0.1561	0.146	0.1561	0.1561	0	0	0	0	0	0	1	0	Female, CS only
S6625_SI	2L	11621819	11626136	kek2	2.19463	0.0765919	2.4692	0.0140424	3.14574	0.117271	3.47933	0.0142905	2.33298	0.29383	8.99419	0.686321	11.8138	0.165733	23.3538	2.62791	32.4401	0.461659	10.6243	3.33278	0.104666	0.0357323	7.99298e-06	0.455012	-0.2746	0.3336	-0.1383	1.1464	0.1028	0.0962	0.1028	0.1028	0	0	0	0	0	0	1	0	Female, CS only
S284_SI	2L	229173	229382	kis	2.97986	0.401808	3.12535	0.296421	2.52123	0.430339	3.59699	0.217727	2.71786	0.354001	20.8365	9.00842	23.4698	7.31814	13.3285	5.60652	37.0912	8.50886	15.8259	5.97528	0.795992	0.0100041	0.0418835	0.601119	-0.1455	1.0758	0.262	0.8791	0.2622	0.2453	0.2622	0.2622	0	0	0	0	0	0	1	0	Female, CS only
S293_SI	2L	242244	242744	kis	3.03416	0.154334	3.57371	0.194193	2.17814	0.583229	3.99296	0.0320963	3.13008	0.022949	20.9474	3.18234	36.0837	6.63062	10.0588	6.01595	54.2338	1.72839	22.8798	0.528463	0.157206	8.00088e-05	0.0240122	0.853003	-0.5396	1.8148	-0.09592	0.8629	0.2298	0.215	0.2298	0.2298	0	0	0	0	0	0	1	0	Female, CS only
S20571_SI	3L	436674	436849	klar	2.63239	0.406463	2.55927	0.0944872	2.74036	0.15749	3.31738	0.102032	2.53012	0.258516	14.6292	5.21226	12.9642	1.18986	15.6428	2.60046	27.6843	2.84343	12.8482	3.49168	0.863116	0.0442557	0.0124108	0.798385	0.07312	0.577	0.1023	0.7873	0.1862	0.1741	0.1862	0.1862	0	0	0	0	0	0	1	0	Female, CS only
S60207_SI	3R	27876991	27877711	krz	2.4939	0.0925151	2.5633	0.0296655	2.42256	0.0787158	2.7652	0.0983798	2.49325	0.114775	12.1435	1.14607	12.9824	0.383125	11.3004	0.862198	15.9326	1.52395	12.1528	1.35328	0.670316	0.00916552	0.0448428	0.997626	-0.0694	0.3426	0.000651	0.2719	0.08231	0.07699	0.08231	0.08231	0	0	0	0	0	0	1	0	Female, CS only
S22177_SI	3L	3353923	3354185	kst	2.32427	0.461281	2.15952	0.289705	1.69336	0.40361	2.85319	0.124642	2.02246	0.253022	10.9686	5.0371	8.89761	2.3345	5.77892	2.30591	17.4322	2.13768	7.72683	2.07207	0.743992	0.00392447	0.0390522	0.499309	0.1647	1.1598	0.3018	0.8307	0.2441	0.2283	0.2441	0.2441	0	0	0	0	0	0	1	0	Female, CS only
S22178_SI	3L	3354255	3354384	kst	2.07052	0.244594	2.26121	0.553048	1.72783	0.309659	3.16717	0.196707	2.27199	0.220018	8.08092	1.83174	10.6499	6.0578	5.83212	1.77482	24.0589	4.9648	9.86183	2.2757	0.694175	0.000777234	0.0258275	0.674795	-0.1907	1.4393	-0.2015	0.8952	0.2419	0.2263	0.2419	0.2419	0	0	0	0	0	0	1	0	Female, CS only
S22180_SI	3L	3354949	3357922	kst	2.75301	0.150546	2.79651	0.0511457	2.23996	0.162759	3.12555	0.0766898	2.61584	0.086991	15.8062	2.30228	16.4015	0.829886	9.4843	1.48665	22.8172	1.75545	13.7131	1.1826	0.84539	3.0843e-05	0.0037845	0.443347	-0.04349	0.8856	0.1372	0.5097	0.09978	0.09333	0.09978	0.09978	0	0	0	0	0	0	1	0	Female, CS only
S22182_SI	3L	3358179	3359789	kst	2.86843	0.280987	2.9993	0.0530661	2.62529	0.096996	3.18284	0.123746	2.76627	0.0221911	18.0564	4.70665	20.0903	1.064	13.8581	1.37598	24.2401	3.05641	15.9019	0.354634	0.490022	0.00167308	0.0169031	0.608256	-0.1309	0.5575	0.1022	0.4166	0.1039	0.09722	0.1039	0.1039	0	0	0	0	0	0	1	0	Female, CS only
S22183_SI	3L	3359853	3365751	kst	3.30597	0.0708117	3.33519	0.0616899	3.25776	0.0604423	3.43698	0.0938415	3.22077	0.0684875	27.3199	1.89731	28.1196	1.75958	26.0266	1.55575	31.184	2.91592	25.0863	1.70187	0.782717	0.021353	0.0107759	0.323068	-0.02922	0.1792	0.0852	0.2162	0.04991	0.04669	0.04991	0.04991	0	0	0	0	0	0	1	0	Female, CS only
S16750_SI	X	14095405	14097317	l(1)G0007	1.58821	0.128108	1.2236	0.124318	1.42387	0.148582	1.79961	0.109335	1.45982	0.104926	4.92245	0.651673	3.4166	0.411788	4.18806	0.63211	6.07091	0.64282	4.32084	0.446732	0.0244456	0.0144328	0.0348273	0.466197	0.3646	0.3757	0.1284	0.3398	0.09746	0.09117	0.09746	0.09746	0	0	0	0	0	0	1	0	Female, CS only
S13514_SI	X	6549093	6549513	l(1)G0148	1.66622	0.121722	0.883	0.666674	0.653306	0.345582	1.7449	0.3305	0.642833	0.311226	5.31812	0.638799	2.83169	2.02968	1.99944	0.57037	5.93428	1.91618	1.96404	0.607848	0.100435	0.0165288	0.0225229	0.0328239	0.7832	1.0916	1.0234	1.1021	0.29	0.2712	0.29	0.29	0	0	0	0	0	0	1	0	Female, CS only
F20226_SI	X	21897315	21897813	l(1)G0196	3.71465	0.17747	3.53314	0.23336	3.31359	0.176891	4.1669	0.0375675	3.73261	0.138955	41.4708	7.18748	34.8292	7.55679	27.7899	4.50751	64.5452	2.39905	42.0645	6.05203	0.436408	0.00037378	0.043179	0.957002	0.1815	0.8533	-0.01796	0.4343	0.1304	0.1219	0.1304	0.1304	0	0	0	0	0	0	1	0	Female, CS only
S20224_SI	X	21895317	21895749	l(1)G0196	3.48549	0.193095	3.39942	0.149778	3.10928	0.341209	4.12297	0.075385	3.52285	0.0565999	33.0387	6.19596	30.1664	4.36536	23.3797	7.66772	61.8598	4.7031	33.9175	1.95	0.796542	0.000385854	0.0207585	0.920914	0.08607	1.0137	-0.03736	0.6001	0.1555	0.1454	0.1555	0.1555	0	0	0	0	0	0	1	0	Female, CS only
S20225_SI	X	21895869	21896111	l(1)G0196	3.40877	0.132917	3.35672	0.376191	2.87337	0.1854	3.964	0.0244504	3.37021	0.175351	30.4054	4.00231	30.0825	11.3267	17.9273	3.34761	52.6781	1.2969	29.3937	5.38548	0.900064	0.0005431	0.0394521	0.92812	0.05205	1.0906	0.03855	0.5938	0.1748	0.1635	0.1748	0.1748	0	0	0	0	0	0	1	0	Female, CS only
S20227_SI	X	21897878	21898149	l(1)G0196	3.56091	0.160114	3.54719	0.257992	3.30424	0.23883	4.20876	0.0726978	3.62384	0.262898	35.5051	5.89569	35.4515	8.38287	27.8128	6.5626	67.3934	4.99763	38.3088	9.27161	0.9728	0.000852687	0.0225268	0.856447	0.01373	0.9045	-0.06292	0.5849	0.1539	0.144	0.1539	0.1539	0	0	0	0	0	0	1	0	Female, CS only
S20228_SI	X	21898204	21898384	l(1)G0196	2.80883	0.624527	3.15307	0.118109	2.89172	0.12125	3.87424	0.108597	3.05615	0.160586	18.6707	10.0904	23.5164	2.76112	18.1237	2.1853	48.3389	5.38385	21.4335	3.56214	0.351147	0.00463505	0.020783	0.528887	-0.3442	0.9825	-0.2473	0.8181	0.212	0.1983	0.212	0.212	0	0	0	0	0	0	1	0	Female, CS only
S20229_SI	X	21898500	21898697	l(1)G0196	3.42503	0.215499	3.29695	0.154547	3.12387	0.258911	4.2795	0.10624	3.59364	0.118274	31.1811	6.25841	27.2498	4.31605	23.3228	6.19672	72.4782	7.76463	36.5322	4.17127	0.666445	9.97571e-05	0.00785503	0.547917	0.1281	1.1556	-0.1686	0.6859	0.1503	0.1406	0.1503	0.1503	0	0	0	0	0	0	1	0	Female, CS only
S20230_SI	X	21899063	21900083	l(1)G0196	3.98045	0.0193443	4.09242	0.0696125	3.7334	0.0745927	4.41398	0.0479073	4.13273	0.0501167	53.5476	1.03112	59.9811	4.1563	41.9086	3.12953	82.66	3.92394	62.4002	3.15277	0.249392	2.64686e-06	0.00498099	0.106954	-0.112	0.6806	-0.1523	0.2812	0.0574	0.05369	0.0574	0.0574	0	0	0	0	0	0	1	0	Female, CS only
S20231_SI	X	21900143	21900455	l(1)G0196	3.72438	0.18516	3.64649	0.107499	3.66006	0.146533	4.35811	0.0927734	3.9554	0.0454988	41.9362	8.10036	38.4847	4.00206	39.177	5.72593	78.3372	7.4474	52.2522	2.34905	0.702086	0.00024284	0.0174757	0.169388	0.07789	0.698	-0.231	0.4027	0.1011	0.09456	0.1011	0.1011	0	0	0	0	0	0	1	0	Female, CS only
S33294_SI	2R	2613209	2613532	l(2)01289	2.81041	0.287134	2.7537	0.0935546	2.8177	0.14434	3.42491	0.175112	2.90059	0.115678	17.0691	4.73428	15.7472	1.50599	16.8689	2.41635	31.0422	5.59964	18.2643	2.04007	0.856659	0.00677419	0.0233408	0.755358	0.05671	0.6072	-0.09017	0.5243	0.1389	0.1299	0.1389	0.1389	0	0	0	0	0	0	1	0	Female, CS only
S33303_SI	2R	2619743	2620387	l(2)01289	3.42785	0.0835705	2.98927	0.0870712	3.06162	0.12975	3.87719	0.214128	3.44416	0.0651397	30.8813	2.5399	19.9218	1.75601	21.4969	2.76911	49.0221	10.2902	31.3617	2.0672	0.0108423	6.84711e-05	0.011675	0.949199	0.4386	0.8156	-0.01631	0.433	0.1013	0.0948	0.1013	0.1013	0	0	0	0	0	0	1	0	Female, CS only
S33311_SI	2R	2625466	2625632	l(2)01289	2.58523	0.527006	2.60752	0.165649	2.63665	0.188632	3.70761	0.134256	3.0888	0.0620752	14.4137	6.39478	13.6925	2.33456	14.1516	2.62306	41.0061	5.64149	21.9787	1.3477	0.964009	0.00119472	0.0485769	0.108677	-0.02229	1.071	-0.5036	0.6188	0.1907	0.1784	0.1907	0.1907	0	0	0	0	0	0	1	0	Female, CS only
S41240_SI	2R	14685221	14686297	l(2)08717	3.34916	0.182426	2.81063	0.0902424	3.24889	0.10216	3.55081	0.115817	3.24388	0.063902	28.8067	5.49713	16.6652	1.48473	25.8604	2.55716	35.001	4.17941	25.6679	1.6478	0.000726753	0.0211472	0.0274777	0.491996	0.5385	0.3019	0.1053	0.3069	0.08393	0.07851	0.08393	0.08393	0	0	0	0	0	0	1	0	Female, CS only
F52_SI	2RHet	494133	495032	l(2)41Ab	0.716304	0.115067	1.37567	0.178738	1.38258	0.0268408	1.83084	0.15792	0.894916	0.264961	2.05581	0.23258	4.00107	0.738452	3.98625	0.107521	6.29247	1.02948	2.50455	0.654786	0.00235753	0.0177671	0.000161639	0.402452	-0.6594	0.4483	-0.1786	0.9359	0.1206	0.1128	0.1206	0.1206	0	0	0	0	0	0	1	0	Female, CS only
S3701_SI	2L	6855850	6859560	l(2)k09022	1.01086	0.0797927	0.552453	0.463844	0.582847	0.234637	1.24303	0.0536589	0.647712	0.0526489	2.75374	0.215565	1.85476	0.743129	1.82592	0.384769	3.46945	0.18817	1.91293	0.100383	0.113123	0.0166802	0.0398611	0.219029	0.4584	0.6602	0.3632	0.5953	0.1756	0.1643	0.1756	0.1756	0	0	0	0	0	0	1	0	Female, CS only
S45912_SI	3R	1099871	1100040	l(3)82Fd	4.38821	0.251213	4.52968	0.152455	4.24946	0.205658	4.84132	0.0907586	4.37071	0.148303	82.1367	19.3495	93.4696	14.807	71.1668	14.2238	126.979	11.2338	79.6675	11.3771	0.555467	0.0047283	0.0267921	0.957368	-0.1415	0.5919	0.0175	0.4706	0.1281	0.1198	0.1281	0.1281	0	0	0	0	0	0	1	0	Female, CS only
S45920_SI	3R	1112624	1113032	l(3)82Fd	3.54929	0.26627	3.73041	0.166015	3.38595	0.531099	4.2893	0.0728047	3.41413	0.360739	35.6578	10.0891	42.07	6.68081	32.3042	13.2566	73.0427	5.20164	31.6784	10.6869	0.728234	0.0228529	0.0374458	0.806661	-0.1811	0.9034	0.1352	0.8752	0.2548	0.2384	0.2548	0.2548	0	0	0	0	0	0	1	0	Female, CS only
S45922_SI	3R	1118362	1118563	l(3)82Fd	3.88801	0.301589	4.13233	0.137513	3.63001	0.201862	4.57464	0.0836428	4.08518	0.0755775	50.2757	14.5623	62.7193	8.70519	38.3129	8.1074	97.217	7.97138	59.5646	4.40555	0.304648	0.000267129	0.0325185	0.423791	-0.2443	0.9446	-0.1972	0.4895	0.1384	0.1295	0.1384	0.1384	0	0	0	0	0	0	1	0	Female, CS only
S45923_SI	3R	1118720	1118882	l(3)82Fd	3.68419	0.1762	3.45949	0.119529	3.67185	0.210361	4.36585	0.0193528	3.77964	0.231531	40.2401	7.40806	31.95	3.71702	39.9359	7.51415	78.7261	1.52936	44.5539	9.60184	0.395658	0.00466301	0.0193573	0.760864	0.2247	0.694	-0.09544	0.5862	0.1499	0.1402	0.1499	0.1499	0	0	0	0	0	0	1	0	Female, CS only
S45925_SI	3R	1119352	1119483	l(3)82Fd	3.50015	0.240356	3.31152	0.156895	3.47784	0.2852	4.25634	0.0887532	3.50381	0.425961	33.7323	7.49023	27.6505	4.27322	33.398	9.63974	70.7353	6.21775	35.3802	15.6964	0.648167	0.0186227	0.0313398	0.994801	0.1886	0.7785	-0.00365	0.7525	0.2113	0.1976	0.2113	0.2113	0	0	0	0	0	0	1	0	Female, CS only
S45928_SI	3R	1121363	1121517	l(3)82Fd	3.53493	0.0617934	3.55637	0.179131	3.36997	0.246719	4.33774	0.0822405	3.70677	0.257027	34.3367	2.1547	35.3984	5.98397	29.7647	7.6159	76.7054	6.21672	41.5795	9.80524	0.95201	0.000242175	0.00851528	0.503417	-0.02144	0.9678	-0.1718	0.631	0.1401	0.131	0.1401	0.1401	0	0	0	0	0	0	1	0	Female, CS only
S45929_SI	3R	1121579	1121685	l(3)82Fd	3.67157	0.327389	4.0197	0.179659	3.63372	0.278524	4.52023	0.0688257	3.91585	0.0388406	40.7023	12.7612	56.3058	10.5749	38.9642	10.7128	92.0036	6.41988	50.2168	1.93853	0.230252	0.0022281	0.0335833	0.42559	-0.3481	0.8865	-0.2443	0.6044	0.172	0.1609	0.172	0.172	0	0	0	0	0	0	1	0	Female, CS only
S45930_SI	3R	1121869	1122357	l(3)82Fd	3.45963	0.339744	3.31853	0.109643	3.18425	0.37289	4.15354	0.0616097	3.56123	0.0263193	32.96	9.93906	27.7287	2.95807	25.4406	9.42554	63.7391	3.8862	35.2148	0.932035	0.694413	0.00157125	0.0446503	0.790641	0.1411	0.9693	-0.1016	0.5923	0.1791	0.1675	0.1791	0.1791	0	0	0	0	0	0	1	0	Female, CS only
S50828_SI	3R	10470391	10470910	l(3)L1231	3.36386	0.161213	3.21926	0.102928	2.9601	0.142623	3.51048	0.140679	3.0807	0.174424	29.1438	4.46191	25.0975	2.55699	19.4417	2.60826	33.6838	4.67299	21.9901	3.69527	0.506502	0.00459659	0.0287648	0.149597	0.1446	0.5504	0.2832	0.4298	0.1186	0.1109	0.1186	0.1186	0	0	0	0	0	0	1	0	Female, CS only
F46909_SI	3R	3012719	3013269	lap	3.95824	0.0615321	4.28722	0.0506304	3.75997	0.23754	4.42624	0.00505395	3.9987	0.0621422	52.4314	3.25311	72.8265	3.70505	43.8143	9.56048	83.6172	0.422836	54.5979	3.40914	0.0574968	0.000490074	0.015839	0.866667	-0.329	0.6663	-0.04047	0.4275	0.1054	0.09861	0.1054	0.1054	0	0	0	0	0	0	1	0	Female, CS only
S3156_SI	2L	5993472	5994886	lid	2.96462	0.120026	2.86359	0.0866316	2.56224	0.143895	3.21868	0.040285	2.84989	0.173909	19.4822	2.39876	17.5677	1.49828	13.0658	1.8789	25.0085	1.00302	17.457	2.93045	0.568211	0.000221095	0.0190299	0.505944	0.101	0.6564	0.1147	0.3688	0.094	0.08793	0.094	0.094	0	0	0	0	0	0	1	0	Female, CS only
F34367_SI	2R	3957334	3957784	lig	3.01637	0.167119	2.7791	0.10701	2.97516	0.148617	3.53776	0.0121878	3.13981	0.142997	20.6136	3.59154	16.1674	1.77986	19.7625	3.11904	34.3913	0.419224	23.2559	3.27696	0.220336	0.00323392	0.0361972	0.568996	0.2373	0.5626	-0.1234	0.3979	0.1151	0.1076	0.1151	0.1151	0	0	0	0	0	0	1	0	Female, CS only
S34369_SI	2R	3958326	3959743	lig	2.84808	0.322142	2.68592	0.0528742	2.74787	0.15085	3.30204	0.0525312	2.83837	0.0915678	17.8385	5.41895	14.6854	0.783985	15.7421	2.34549	27.193	1.42008	17.1348	1.52689	0.487201	0.00721534	0.0289116	0.976906	0.1622	0.5542	0.009717	0.4637	0.1281	0.1198	0.1281	0.1281	0	0	0	0	0	0	1	0	Female, CS only
F1546_SI	2L	2885952	2886578	lilli	2.35827	0.230349	2.59916	0.0763785	1.60047	0.308252	2.78852	0.0876265	2.1323	0.151984	10.7523	2.29612	13.4782	1.00667	5.14667	1.73437	16.2993	1.46138	8.49957	1.29474	0.424684	0.000213163	0.0203392	0.459421	-0.2409	1.188	0.226	0.6562	0.1694	0.1584	0.1694	0.1694	0	0	0	0	0	0	1	0	Female, CS only
F1548_SI	2L	2889674	2890916	lilli	2.54175	0.101049	2.77055	0.101909	2.08262	0.0902792	2.93469	0.0217946	2.37929	0.185924	12.7452	1.2887	16.0223	1.61089	8.05035	0.73978	18.8187	0.407798	10.9176	1.91286	0.169676	4.33106e-05	0.00212996	0.351808	-0.2288	0.8521	0.1625	0.5554	0.1002	0.0937	0.1002	0.1002	0	0	0	0	0	0	1	0	Female, CS only
S54985_SI	3R	18446645	18447785	loco	2.56701	0.148679	2.31519	0.0570536	2.41654	0.149238	2.91763	0.377837	2.40269	0.156663	13.1203	1.86186	10.1378	0.579889	11.3004	1.67171	19.4433	7.82849	11.1421	1.69946	0.346532	0.035027	0.0421914	0.570983	0.2518	0.5011	0.1643	0.5149	0.1538	0.1439	0.1538	0.1538	0	0	0	0	0	0	1	0	Female, CS only
S36129_SI	2R	6378765	6380090	lola	2.61577	0.120727	2.46972	0.0776851	2.59301	0.178686	2.99127	0.259696	2.31098	0.147171	13.7456	1.70574	11.8426	0.900594	13.5241	2.26279	20.3689	5.37918	10.1553	1.42749	0.547102	0.0465543	0.0032017	0.157619	0.1461	0.3983	0.3048	0.6803	0.13	0.1216	0.13	0.13	0	0	0	0	0	0	1	0	Female, CS only
S36149_SI	2R	6419686	6420399	lola	4.8802	0.147062	4.90656	0.090239	5.00359	0.0808843	5.2654	0.0868861	4.89311	0.0798155	132.581	18.6081	135.534	11.9131	149.313	12.0716	194.003	16.4381	133.654	10.8589	0.880477	0.0254291	0.00474351	0.945817	-0.02635	0.2618	-0.0129	0.3723	0.0754	0.07053	0.0754	0.0754	0	0	0	0	0	0	1	0	Female, CS only
S36150_SI	2R	6420623	6421016	lola	4.07522	0.296933	4.16505	0.0834148	4.25391	0.0911598	4.63847	0.110836	4.11124	0.0699452	60.6089	17.8438	64.5474	5.4846	70.6004	6.46782	103.802	11.1529	61.1206	4.18962	0.697908	0.0309992	0.00770382	0.894316	-0.08983	0.3846	-0.03602	0.5272	0.1152	0.1077	0.1152	0.1152	0	0	0	0	0	0	1	0	Female, CS only
S36151_SI	2R	6421081	6421473	lola	4.96674	0.0203069	5.15266	0.122949	4.95377	0.114537	5.35189	0.0527532	4.98993	0.149253	143.578	2.93202	173.772	21.6526	142.417	16.6406	211.201	10.9968	148.045	22.7995	0.146923	0.00225994	0.00675035	0.899374	-0.1859	0.3981	-0.02319	0.362	0.07741	0.07241	0.07741	0.07741	0	0	0	0	0	0	1	0	Female, CS only
S36155_SI	2R	6430410	6430767	lola	3.17948	0.304122	3.46836	0.160975	3.26321	0.129164	3.95217	0.0356935	3.33677	0.116324	24.7533	7.02847	32.3601	5.1494	26.2903	3.17942	52.0707	1.87702	28.2578	3.38244	0.202106	0.00241021	0.007968	0.530185	-0.2889	0.689	-0.1573	0.6154	0.1352	0.1264	0.1352	0.1352	0	0	0	0	0	0	1	0	Female, CS only
S24180_SI	3L	7526607	7527265	lqf	4.13452	0.225422	4.25715	0.0784811	3.89212	0.130163	4.29161	0.0520744	3.85447	0.0893507	63.4952	13.6818	70.7519	5.45456	49.3189	6.16649	73.1501	3.79112	47.3291	4.21448	0.500404	0.0112777	0.00983874	0.0862018	-0.1226	0.3995	0.2801	0.4371	0.09937	0.09295	0.09937	0.09937	0	0	0	0	0	0	1	0	Female, CS only
S24181_SI	3L	7527335	7528004	lqf	3.73467	0.220652	3.54235	0.0228225	3.7086	0.188618	4.01199	0.0522559	3.53233	0.0427744	42.5296	8.7674	34.5539	0.79358	41.3551	8.02945	55.3069	2.86994	34.2243	1.45871	0.255737	0.0481904	0.005648	0.228981	0.1923	0.3034	0.2023	0.4797	0.09977	0.09332	0.09977	0.09977	0	0	0	0	0	0	1	0	Female, CS only
S12480_SI	X	3850546	3854443	lva	3.05373	0.116672	3.06409	0.0707593	2.9943	0.0932931	3.20016	0.0518186	2.98985	0.0160295	21.2884	2.39628	21.4506	1.50993	20.0362	1.85061	24.5582	1.25787	19.8844	0.319546	0.941651	0.0198763	0.0251839	0.544558	-0.01036	0.2059	0.06388	0.2103	0.05655	0.0529	0.05655	0.05655	0	0	0	0	0	0	1	0	Female, CS only
S12482_SI	X	3854675	3858385	lva	2.61953	0.0734313	2.63699	0.0731073	2.31616	0.141599	2.99298	0.0332554	2.55374	0.128133	13.7542	1.0231	13.9959	1.01892	10.2139	1.46628	19.9523	0.668282	12.925	1.63237	0.932873	6.87961e-05	0.00327274	0.697231	-0.01746	0.6768	0.06579	0.4392	0.08418	0.07874	0.08418	0.08418	0	0	0	0	0	0	1	0	Female, CS only
S55976_SI	3R	20057446	20058696	mask	2.66054	0.121656	2.9327	0.10701	1.82599	0.336092	3.53958	0.0419974	2.9574	0.160756	14.3751	1.76278	18.8497	1.99962	6.46945	2.09147	34.4727	1.43805	19.4164	3.17744	0.329007	6.72102e-06	0.0292212	0.280754	-0.2722	1.7136	-0.2969	0.5822	0.1611	0.1507	0.1611	0.1611	0	0	0	0	0	0	1	0	Female, CS only
S55981_SI	3R	20063084	20065070	mask	2.77124	0.20561	2.87881	0.0528646	2.16808	0.27837	3.71189	0.0483115	2.99374	0.0669295	16.1955	3.11266	17.8098	0.948835	9.00786	2.62925	40.963	1.97255	19.9897	1.3191	0.726479	9.11826e-06	0.00592108	0.4031	-0.1076	1.5438	-0.2225	0.7182	0.1505	0.1407	0.1505	0.1505	0	0	0	0	0	0	1	0	Female, CS only
S55983_SI	3R	20065264	20065479	mask	2.55198	0.12193	2.67383	0.116861	2.2435	0.101547	3.5364	0.0442683	2.90423	0.222839	12.8977	1.62318	14.5608	1.67546	9.46257	0.9536	34.3654	1.50603	18.556	4.13923	0.672174	3.02094e-05	0.0104701	0.142639	-0.1218	1.2929	-0.3522	0.6322	0.1452	0.1359	0.1452	0.1452	0	0	0	0	0	0	1	0	Female, CS only
S55988_SI	3R	20068002	20068266	mask	2.77668	0.438816	2.89489	0.062364	2.77401	0.301823	3.64064	0.0524672	2.98624	0.0886937	17.025	6.36217	18.1052	1.14809	16.5585	4.74554	38.1509	1.97098	19.8635	1.79048	0.757405	0.0040664	0.0310204	0.538763	-0.1182	0.8666	-0.2096	0.6544	0.1833	0.1715	0.1833	0.1833	0	0	0	0	0	0	1	0	Female, CS only
S14554_SI	X	9061191	9063295	mei-P26	3.04635	0.24715	2.96703	0.13581	2.24268	0.250088	3.75984	0.036352	3.16981	0.0708736	21.4776	5.42292	19.5538	2.65304	9.6283	2.19078	42.9606	1.57713	23.8433	1.72274	0.826394	2.21487e-05	0.0302039	0.710666	0.07932	1.5172	-0.1235	0.59	0.1644	0.1538	0.1644	0.1644	0	0	0	0	0	0	1	0	Female, CS only
S17629_SI	X	15857239	15857403	mmd	3.17611	0.241165	3.53026	0.117807	2.91601	0.328173	3.69251	0.0776544	3.12052	0.103994	24.4262	5.96321	34.2888	3.95204	19.1956	5.92751	40.226	3.11398	22.7384	2.29084	0.227296	0.00595284	0.0459448	0.891817	-0.3542	0.7765	0.05558	0.572	0.1741	0.1628	0.1741	0.1741	0	0	0	0	0	0	1	0	Female, CS only
S24448_SI	3L	8110405	8110640	msk	2.79367	0.197407	2.58153	0.0966943	2.40206	0.221258	3.037	0.140353	2.41983	0.275771	16.5547	3.27011	13.2594	1.31571	11.2378	2.25906	20.9821	3.01643	11.5426	3.33757	0.446281	0.0101618	0.0176445	0.145564	0.2121	0.6349	0.3738	0.6172	0.1552	0.1451	0.1552	0.1552	0	0	0	0	0	0	1	0	Female, CS only
F31176_SI	3L	21914003	21914427	mub	3.52103	0.364649	3.42906	0.290076	3.19967	0.0556814	4.06401	0.0503901	3.52859	0.0728362	35.2698	11.8442	31.6819	8.51289	24.5527	1.34637	58.2565	2.91069	34.1365	2.50509	0.768401	0.000916303	0.0295208	0.984651	0.09197	0.8643	-0.00756	0.5354	0.1485	0.1389	0.1485	0.1485	0	0	0	0	0	0	1	0	Female, CS only
S48058_SI	3R	5363876	5365012	mura	3.62101	0.0333239	3.8787	0.0692432	3.20463	0.16758	3.84196	0.0608299	3.45679	0.0155792	37.3892	1.25574	48.4379	3.31417	24.9009	4.02828	46.6747	2.86613	31.7175	0.492268	0.040936	5.07407e-05	0.00415279	0.199667	-0.2577	0.6373	0.1642	0.3852	0.07647	0.07153	0.07647	0.07647	0	0	0	0	0	0	1	0	Female, CS only
S14606_SI	X	9132287	9136253	mxc	0.795351	0.205584	0.91534	0.10438	0.896634	0.105667	1.95977	0.740674	0.972077	0.116941	2.24626	0.453256	2.50657	0.255322	2.46141	0.25197	8.28129	4.68566	2.65574	0.319484	0.85451	0.019161	0.0389889	0.772529	-0.12	1.0631	-0.1767	0.9877	0.2901	0.2713	0.2901	0.2901	0	0	0	0	0	0	1	0	Female, CS only
S7636_SI	2L	14041321	14042234	nAcRalpha-34E	2.8581	0.247091	3.53779	0.132476	2.67752	0.126649	3.43136	0.105413	2.87737	0.19804	17.7828	4.32413	34.5975	4.74382	14.6391	1.93082	31.0355	3.36066	17.9941	3.39834	0.00283017	0.000820538	0.0106399	0.952621	-0.6797	0.7538	-0.01927	0.554	0.1276	0.1194	0.1276	0.1276	0	0	0	0	0	0	1	0	Female, CS only
S7638_SI	2L	14060958	14062075	nAcRalpha-34E	3.59623	0.108991	4.10997	0.00944584	3.45466	0.136834	4.06899	0.0360674	3.55176	0.216355	36.6081	4.10594	60.9468	0.575356	31.866	4.22536	58.5229	2.10019	35.4388	7.97978	0.0115124	0.00233099	0.0110825	0.872039	-0.5137	0.6143	0.04447	0.5172	0.12	0.1122	0.12	0.12	0	0	0	0	0	0	1	0	Female, CS only
S7639_SI	2L	14062171	14062621	nAcRalpha-34E	2.89654	0.313053	2.94627	0.122364	2.84491	0.221724	3.49557	0.0614165	2.8617	0.0790714	18.7065	5.76629	19.1317	2.40308	17.5115	3.73506	33.0109	2.05901	17.5282	1.40758	0.89169	0.00892355	0.0154537	0.926885	-0.04973	0.6507	0.03483	0.6339	0.1556	0.1456	0.1556	0.1556	0	0	0	0	0	0	1	0	Female, CS only
S7640_SI	2L	14068867	14069006	nAcRalpha-34E	3.32909	0.153582	3.4512	0.0787494	3.10162	0.153456	3.92338	0.0601175	2.95388	0.432937	28.1356	4.39275	31.6029	2.45989	22.433	3.49272	50.6325	3.0935	20.3931	8.5855	0.744739	0.00537643	0.00275581	0.218543	-0.1221	0.8218	0.3752	0.9695	0.1813	0.1696	0.1813	0.1813	0	0	0	0	0	0	1	0	Female, CS only
S7641_SI	2L	14076580	14076915	nAcRalpha-34E	3.07696	0.230022	3.0878	0.210313	2.48252	0.181053	3.53624	0.0611848	2.84086	0.277881	22.0724	4.96225	22.2426	4.42216	12.1141	2.07773	34.3808	2.13242	17.5579	4.56339	0.978409	0.000237012	0.00778482	0.376422	-0.01084	1.0537	0.2361	0.6954	0.1522	0.1423	0.1522	0.1522	0	0	0	0	0	0	1	0	Female, CS only
S7643_SI	2L	14080540	14080734	nAcRalpha-34E	2.7585	0.194586	2.9231	0.200316	2.7993	0.204103	3.60375	0.102732	2.97728	0.227111	15.9811	3.21232	18.8404	3.57141	16.6772	3.11889	36.8673	3.87273	19.962	4.27685	0.641971	0.00620281	0.0365764	0.512305	-0.1646	0.8045	-0.2188	0.6265	0.1815	0.1698	0.1815	0.1815	0	0	0	0	0	0	1	0	Female, CS only
S56165_SI	3R	20226948	20227667	nAcRalpha-96Aa	2.71911	0.159587	2.86585	0.112358	2.28848	0.253634	2.99934	0.0244242	2.60678	0.147	15.2939	2.37555	17.6366	1.92421	10.0944	2.4577	20.0764	0.493398	13.6514	1.94752	0.505863	0.000813816	0.0471919	0.629841	-0.1467	0.7109	0.1123	0.3926	0.1202	0.1124	0.1202	0.1202	0	0	0	0	0	0	1	0	Female, CS only
F14791_SI	X	9571148	9575242	nej	2.17721	0.256351	2.1892	0.0359799	1.62702	0.228092	3.07372	0.0152115	2.38295	0.0113968	9.0064	2.11778	8.93192	0.324197	5.18528	1.1199	21.6238	0.33036	10.8373	0.123757	0.972285	5.17339e-06	0.0031819	0.373274	-0.01199	1.4467	-0.2057	0.6908	0.1318	0.1233	0.1318	0.1318	0	0	0	0	0	0	1	0	Female, CS only
S14782_SI	X	9563251	9564636	nej	2.2847	0.191403	2.47022	0.172708	1.92865	0.0544246	2.77923	0.0638302	2.44441	0.128639	9.94317	1.89778	11.9409	2.00328	6.88789	0.377384	16.1287	1.04221	11.5858	1.43132	0.282693	4.68428e-05	0.0442881	0.366302	-0.1855	0.8506	-0.1597	0.3348	0.1011	0.09453	0.1011	0.1011	0	0	0	0	0	0	1	0	Female, CS only
S14783_SI	X	9564875	9566354	nej	2.10789	0.321205	2.17154	0.0812686	1.72318	0.175619	2.86671	0.112568	2.24658	0.143914	8.50858	2.58947	8.79091	0.704948	5.666	0.961337	17.6521	1.93133	9.52016	1.34903	0.843263	7.76419e-05	0.0112798	0.617945	-0.06365	1.1435	-0.1387	0.6201	0.1443	0.135	0.1443	0.1443	0	0	0	0	0	0	1	0	Female, CS only
S14784_SI	X	9566433	9566830	nej	2.32686	0.284508	2.24338	0.125754	1.97599	0.355309	3.10682	0.220933	2.33683	0.287953	10.5351	3.13438	9.47436	1.17167	7.55739	2.5983	22.6994	4.66145	10.6256	2.85751	0.878864	0.00370564	0.0473233	0.987245	0.08349	1.1308	-0.00997	0.77	0.2359	0.2207	0.2359	0.2359	0	0	0	0	0	0	1	0	Female, CS only
S14789_SI	X	9570545	9570702	nej	2.5909	0.234663	2.69906	0.546857	2.2385	0.286559	3.6032	0.10237	2.58276	0.357964	13.5767	2.94641	16.5291	9.76419	9.66232	2.63941	36.8463	3.87394	13.8431	5.32366	0.839553	0.0010886	0.0120309	0.98987	-0.1082	1.3647	0.008142	1.0204	0.24	0.2245	0.24	0.24	0	0	0	0	0	0	1	0	Female, CS only
S14793_SI	X	9575788	9576372	nej	1.64706	0.230928	1.69289	0.124393	1.28919	0.134285	2.70267	0.0926291	1.84967	0.275257	5.2885	1.28991	5.46267	0.656561	3.65429	0.485942	14.9615	1.35296	6.51168	1.64809	0.915017	7.88726e-05	0.00591598	0.542687	-0.04583	1.4135	-0.2026	0.853	0.1787	0.1672	0.1787	0.1787	0	0	0	0	0	0	1	0	Female, CS only
S14794_SI	X	9576585	9578184	nej	2.72101	0.18038	2.91599	0.0901374	1.90647	0.156094	3.56037	0.0635108	2.89442	0.140913	15.3554	2.61765	18.5179	1.70681	6.78855	0.996417	35.2233	2.20751	18.1921	2.53531	0.317293	3.84896e-07	0.00137701	0.38281	-0.195	1.6539	-0.1734	0.666	0.113	0.1057	0.113	0.113	0	0	0	0	0	0	1	0	Female, CS only
S15047_SI	X	10359618	10365571	nocte	2.89448	0.231734	2.69441	0.0177916	2.70146	0.124892	3.5946	0.0406755	3.1488	0.0401749	18.3936	4.12797	14.7984	0.262096	14.9889	1.87368	36.421	1.46799	23.3206	0.929307	0.18251	1.22595e-05	0.00463249	0.0852524	0.2001	0.8931	-0.2543	0.4458	0.08998	0.08416	0.08998	0.08998	0	0	0	0	0	0	1	0	Female, CS only
S15049_SI	X	10365913	10366176	nocte	3.50887	0.191854	3.67025	0.150268	3.19162	0.0783875	4.24673	0.0707886	3.73273	0.188024	33.8364	6.79831	39.5629	6.08098	24.3837	1.903	69.9943	5.00017	42.2912	8.01728	0.505077	7.19422e-05	0.0198067	0.326703	-0.1614	1.0551	-0.2239	0.514	0.132	0.1235	0.132	0.132	0	0	0	0	0	0	1	0	Female, CS only
S12592_SI	X	4216659	4217188	norpA	3.99013	0.104311	4.54024	0.0638128	3.71956	0.115859	4.1917	0.0504328	3.78812	0.104389	54.2543	5.48377	93.8389	5.89109	41.4563	4.86961	66.1916	3.36391	44.3364	4.73541	0.00175649	0.0032314	0.0133088	0.212772	-0.5501	0.4721	0.202	0.4036	0.09655	0.09031	0.09655	0.09655	0	0	0	0	0	0	1	0	Female, CS only
S12599_SI	X	4241951	4242063	norpA	4.63017	0.14618	5.5164	0.139736	4.73014	0.14367	5.05607	0.107329	4.70087	0.0968283	103.254	14.7861	250.327	33.7961	114.189	16.2964	157.577	16.9691	110.381	10.412	8.79587e-05	0.0462155	0.042331	0.747943	-0.8862	0.3259	-0.0707	0.3552	0.1062	0.09932	0.1062	0.1062	0	0	0	0	0	0	1	0	Female, CS only
S12602_SI	X	4247500	4247646	norpA	5.73027	0.0286524	6.18026	0.138561	5.48292	0.049647	5.97601	0.0555895	5.59556	0.225863	308.138	8.88779	486.13	64.482	240.772	12.0108	394.272	21.8172	273.626	57.3563	0.00359151	0.00115388	0.0104719	0.380215	-0.45	0.4931	0.1347	0.3805	0.08741	0.08176	0.08741	0.08741	0	0	0	0	0	0	1	0	Female, CS only
S12607_SI	X	4251609	4251913	norpA	5.63032	0.110362	5.76479	0.0850292	5.54087	0.0550991	5.77037	0.0927569	5.55297	0.049335	279.89	31.0821	319.65	27.6015	255.191	14.146	321.562	28.9887	258.214	12.8075	0.187352	0.0167102	0.0314596	0.487099	-0.1345	0.2295	0.07735	0.2174	0.06108	0.05713	0.06108	0.06108	0	0	0	0	0	0	1	0	Female, CS only
S12609_SI	X	4252538	4252904	norpA	4.72316	0.223062	4.77358	0.0239896	4.66036	0.109859	5.06363	0.122219	4.75173	0.0103679	114.33	23.965	118.365	2.85571	106.159	11.8744	158.959	19.6011	115.789	1.20015	0.798848	0.00662882	0.0397128	0.895093	-0.05042	0.4033	-0.02857	0.3119	0.09195	0.08601	0.09195	0.09195	0	0	0	0	0	0	1	0	Female, CS only
S31461_SI	3L	23000659	23000807	nrm	3.52762	0.095229	3.87015	0.121288	2.84197	0.189282	3.96178	0.168357	3.437	0.305611	34.146	3.2493	48.1816	5.70498	17.3709	3.06655	53.0645	9.32011	32.0524	9.43754	0.206283	0.000236089	0.0484211	0.793376	-0.3425	1.1198	0.09062	0.5248	0.1616	0.1512	0.1616	0.1616	0	0	0	0	0	0	1	0	Female, CS only
S31980_SI	4	625629	628119	onecut	3.38531	0.107266	3.72529	0.0701948	3.10287	0.225405	3.74951	0.0434824	3.38196	0.0262504	29.6412	3.19885	41.551	2.88781	22.6792	4.91658	42.5269	1.84151	29.4352	0.767464	0.0535758	0.000700416	0.0377132	0.990661	-0.34	0.6466	0.003351	0.3675	0.1072	0.1003	0.1072	0.1072	0	0	0	0	0	0	1	0	Female, CS only
F55334_SI	3R	19090364	19091947	orb	1.25236	0.150413	1.8266	0.149933	1.03625	0.346503	2.54704	0.0564857	1.23838	0.128428	3.52574	0.54912	6.25894	0.922078	2.93639	0.882219	12.783	0.731576	3.46879	0.43643	0.168502	0.000708299	0.00327405	0.983199	-0.5742	1.5108	0.01398	1.3087	0.2508	0.2346	0.2508	0.2508	0	0	0	0	0	0	1	0	Female, CS only
S55335_SI	3R	19092002	19092387	orb	0.642877	0.380006	0.873088	0.700816	0.999182	0.600924	2.4688	0.0651848	0.586885	0.566496	2.00013	0.807658	2.84689	2.12168	3.13729	2.06002	11.8252	0.784759	1.97443	0.900252	0.790765	0.0204698	0.00712558	0.956933	-0.2302	1.4696	0.05599	1.8819	0.406	0.3798	0.406	0.406	0	0	0	0	0	0	1	0	Female, CS only
S55343_SI	3R	19096186	19096405	orb	0.570757	0.699606	1.19213	0.863295	0.0709175	0.425763	2.04492	0.283146	0.141269	0.718546	2.0705	1.36793	4.02246	2.44454	1.14575	0.455247	7.93842	2.25554	1.33033	0.719045	0.537561	0.0212228	0.0354134	0.6923	-0.6214	1.974	0.4295	1.9037	0.5408	0.5059	0.5408	0.5408	0	0	0	0	0	0	1	0	Female, CS only
S55344_SI	3R	19104781	19105280	orb	0.387059	0.313749	0.839692	0.680018	0.308367	0.30522	2.38603	0.0766553	0.600809	0.081568	1.51984	0.449085	2.642	1.40248	1.40514	0.371081	10.8913	0.82002	1.8276	0.146928	0.615534	0.00690636	0.0236733	0.837003	-0.4526	2.0777	-0.2137	1.7852	0.4673	0.4371	0.4673	0.4673	0	0	0	0	0	0	1	0	Female, CS only
S55345_SI	3R	19106153	19106571	orb	0.572505	0.641377	0.480159	0.201242	0.243406	0.70828	2.35701	0.0570012	0.711317	0.69952	2.01824	1.19286	1.63774	0.31689	1.52328	0.962097	10.5708	0.6075	2.33632	1.23836	0.937415	0.00588167	0.0351481	0.901656	0.09235	2.1136	-0.1388	1.6457	0.4729	0.4424	0.4729	0.4729	0	0	0	0	0	0	1	0	Female, CS only
F31684_SI	4	89956	90607	pan	2.52318	0.155123	3.04474	0.0939901	1.97831	0.281287	3.33042	0.194994	2.49685	0.273033	12.5679	1.92872	21.0662	1.9667	7.45005	2.12373	28.3132	5.67156	12.4626	3.6029	0.129588	0.000401227	0.0171275	0.960849	-0.5216	1.3521	0.02633	0.8336	0.2085	0.195	0.2085	0.2085	0	0	0	0	0	0	1	0	Female, CS only
F41685_SI	2R	15360501	15360684	par-1	3.80354	0.339623	3.70807	0.108072	3.63057	0.126896	4.2477	0.047774	3.79937	0.123636	46.6909	16.7531	40.9355	4.48261	37.9621	4.7919	69.9981	3.38337	44.9057	5.70849	0.700566	0.00275283	0.0283595	0.9899	0.09547	0.6171	0.004168	0.4483	0.1234	0.1154	0.1234	0.1234	0	0	0	0	0	0	1	0	Female, CS only
S41680_SI	2R	15358102	15358317	par-1	4.06243	0.227087	4.25368	0.057366	3.76018	0.123313	4.44461	0.0593794	4.10481	0.0742628	59.1458	13.8731	70.4404	4.00816	43.1973	5.18405	85.2668	5.03035	60.741	4.41293	0.249829	0.000223107	0.0359379	0.846974	-0.1912	0.6844	-0.04238	0.3398	0.09811	0.09177	0.09811	0.09811	0	0	0	0	0	0	1	0	Female, CS only
F17986_SI	X	16383633	16383910	para	3.67158	0.0250696	3.91095	0.0360597	2.92566	0.24389	4.22463	0.0229049	3.6929	0.221253	39.3222	0.992264	49.9679	1.78534	19.0988	5.16789	68.3615	1.56716	40.8135	8.85979	0.251623	7.1698e-06	0.011028	0.945179	-0.2394	1.299	-0.02132	0.5317	0.1232	0.1153	0.1232	0.1232	0	0	0	0	0	0	1	0	Female, CS only
S17971_SI	X	16360528	16360832	para	3.4176	0.363758	3.31248	0.111293	2.89216	0.213008	4.05473	0.0466563	3.45728	0.253218	31.7665	10.2304	27.569	3.15488	18.3377	3.83944	57.7111	2.66426	32.423	8.32737	0.758551	0.000192311	0.0277309	0.920127	0.1051	1.1626	-0.03968	0.5974	0.1637	0.1531	0.1637	0.1637	0	0	0	0	0	0	1	0	Female, CS only
S17972_SI	X	16365247	16365517	para	3.75887	0.246535	4.12593	0.217958	2.94284	0.252296	4.09037	0.060189	3.44259	0.136109	43.7427	10.1289	62.8917	13.2478	19.4528	5.29946	59.8349	3.66014	31.4634	4.34591	0.160489	0.000156291	0.0146049	0.234283	-0.3671	1.1475	0.3163	0.6478	0.1575	0.1473	0.1575	0.1575	0	0	0	0	0	0	1	0	Female, CS only
S17976_SI	X	16371482	16371604	para	3.74164	0.0766878	3.79567	0.195123	3.35788	0.209463	4.24667	0.132667	3.78622	0.251563	42.2503	3.27424	45.0933	9.17626	29.2037	6.08647	70.2874	9.46188	45.0675	11.9869	0.865872	0.00047735	0.0458504	0.892184	-0.05403	0.8888	-0.04458	0.4604	0.1401	0.131	0.1401	0.1401	0	0	0	0	0	0	1	0	Female, CS only
S17985_SI	X	16383376	16383549	para	3.33704	0.302785	3.52653	0.0763587	2.64324	0.237453	3.93512	0.0784692	3.10503	0.583778	28.9594	8.02285	34.0714	2.57294	14.3568	3.36202	51.272	3.94046	24.9802	14.4416	0.692239	0.00158643	0.0354876	0.613702	-0.1895	1.2919	0.232	0.8301	0.239	0.2236	0.239	0.239	0	0	0	0	0	0	1	0	Female, CS only
S17990_SI	X	16392749	16392929	para	3.68315	0.261847	3.77087	0.078668	2.89458	0.24759	4.24407	0.0530991	3.66174	0.210931	40.6665	10.231	43.5063	3.35805	18.5175	4.92611	69.7568	3.73311	39.5043	8.19657	0.824178	0.000121314	0.0488005	0.963258	-0.08772	1.3495	0.02141	0.5823	0.1796	0.168	0.1796	0.1796	0	0	0	0	0	0	1	0	Female, CS only
S36892_SI	2R	7917169	7917910	pds5	2.2526	0.227247	2.02979	0.150091	2.10193	0.199885	2.59809	0.139649	2.1721	0.071797	9.67117	2.06869	7.66962	1.14336	8.29858	1.52126	13.5247	1.85721	8.79186	0.637263	0.30495	0.0129361	0.0407615	0.760632	0.2228	0.4962	0.0805	0.426	0.1263	0.1181	0.1263	0.1263	0	0	0	0	0	0	1	0	Female, CS only
F4323_SI	2L	7993841	7994182	pes	2.38098	0.201781	2.56886	0.170767	1.82544	0.0970451	2.69496	0.0276092	2.25546	0.163552	10.9582	2.09598	13.1819	2.33829	6.22752	0.605397	14.8087	0.410864	9.62404	1.54537	0.340978	0.000103847	0.0205121	0.555389	-0.1879	0.8695	0.1255	0.4395	0.1136	0.1063	0.1136	0.1136	0	0	0	0	0	0	1	0	Female, CS only
S4321_SI	2L	7989243	7989551	pes	3.1236	0.201122	2.99396	0.067083	2.95524	0.118804	3.36618	0.0708831	3.04294	0.106321	23.0471	4.85993	19.9942	1.32007	19.308	2.28186	29.0159	2.04505	21.0451	2.20618	0.391369	0.00373217	0.0236029	0.627417	0.1296	0.4109	0.08067	0.3232	0.08581	0.08027	0.08581	0.08581	0	0	0	0	0	0	1	0	Female, CS only
S2707_SI	2L	5075649	5075829	pgant5	1.39851	0.0499874	1.59475	0.408769	0.969588	0.202651	2.2489	0.324461	1.21359	0.443412	4.05253	0.202134	5.18565	1.85435	2.67733	0.532793	9.79699	2.91509	3.58525	1.50724	0.762809	0.00976916	0.0430222	0.778283	-0.1962	1.2793	0.1849	1.0353	0.3106	0.2905	0.3106	0.3106	0	0	0	0	0	0	1	0	Female, CS only
S31675_SI	4	63540	64403	plexB	2.98984	0.0559631	3.47503	0.122479	2.36029	0.368386	3.31534	0.0588442	2.7549	0.228596	19.9032	1.10773	32.4616	4.0112	11.1052	3.65532	27.5636	1.62367	15.9923	3.58979	0.0869447	0.00133421	0.0483834	0.448531	-0.4852	0.955	0.2349	0.5604	0.1726	0.1614	0.1726	0.1726	0	0	0	0	0	0	1	0	Female, CS only
F49098_SI	3R	7197709	7202998	pros	3.07542	0.228358	3.0732	0.0613492	2.79868	0.143902	3.70256	0.0671032	3.21264	0.0327992	22.0292	4.83984	21.6379	1.31556	16.5526	2.42976	40.6113	2.6835	24.8535	0.822642	0.993203	2.09398e-05	0.00414413	0.429126	0.002221	0.9039	-0.1372	0.4899	0.09723	0.09095	0.09723	0.09723	0	0	0	0	0	0	1	0	Female, CS only
S49100_SI	3R	7217251	7217395	pros	4.10277	0.166143	4.17488	0.0736903	3.53136	0.0865143	4.31137	0.212217	3.93075	0.0252625	61.0811	10.5221	65.1517	4.89575	34.2669	2.99176	75.6247	15.0661	50.9558	1.28242	0.762093	0.000257337	0.042331	0.390948	-0.07211	0.78	0.172	0.3806	0.1138	0.1064	0.1138	0.1138	0	0	0	0	0	0	1	0	Female, CS only
S48004_SI	3R	5270977	5271617	ps	4.58053	0.252768	4.60418	0.122422	4.20738	0.181382	4.97016	0.0306491	4.56258	0.053758	99.5851	23.7105	100.404	12.3763	67.99	11.812	144.096	4.4547	95.923	5.20974	0.931357	0.00026766	0.0279293	0.949294	-0.02365	0.7628	0.01795	0.4076	0.1118	0.1046	0.1118	0.1118	0	0	0	0	0	0	1	0	Female, CS only
F36160_SI	2R	6457312	6457647	psq	2.72937	0.477154	3.55606	0.0908718	2.45348	0.258856	3.47282	0.0506597	2.48349	0.425639	16.5351	7.90973	35.1222	3.22151	11.8999	2.69885	32.2548	1.61654	12.6842	4.9272	0.0233283	0.00450169	0.00835177	0.547476	-0.8267	1.0193	0.2459	0.9893	0.219	0.2048	0.219	0.219	0	0	0	0	0	0	1	0	Female, CS only
S36157_SI	2R	6449191	6449459	psq	3.31194	0.174276	3.36945	0.156066	3.06354	0.174525	3.56479	0.166942	3.05591	0.0792866	27.7106	4.64943	29.3057	4.74823	21.6535	3.88665	35.6579	5.84659	21.2846	1.66039	0.85597	0.0218834	0.0285602	0.285764	-0.05751	0.5013	0.256	0.5089	0.1402	0.1312	0.1402	0.1402	0	0	0	0	0	0	1	0	Female, CS only
S48789_SI	3R	6526724	6528561	pug	4.11472	0.166114	3.54862	0.0502279	4.13567	0.206102	4.47408	0.0373234	4.09755	0.202812	61.8143	10.6189	34.7945	1.75457	63.5165	12.7183	87.7544	3.24392	60.993	11.6762	0.00400582	0.0491214	0.0409869	0.951789	0.5661	0.3384	0.01717	0.3765	0.1118	0.1046	0.1118	0.1118	0	0	0	0	0	0	1	0	Female, CS only
S47842_SI	3R	4897474	4898751	pum	2.817	0.208068	2.82534	0.0334993	2.88904	0.0504447	3.20778	0.0970087	2.85369	0.158319	16.9715	3.5697	16.873	0.562959	17.9935	0.926385	24.8011	2.37539	17.4936	2.66653	0.971574	0.0218018	0.0177338	0.855346	-0.00834	0.3187	-0.03669	0.3541	0.08911	0.08335	0.08911	0.08911	0	0	0	0	0	0	1	0	Female, CS only
S40353_SI	2R	13358447	13358571	qkr54B	2.52711	0.23741	3.08625	0.478112	2.26241	0.395787	3.39959	0.0690261	2.50843	0.0718412	12.7467	2.87488	23.4393	9.38663	10.1882	4.01957	29.9992	2.04574	12.3068	0.884776	0.201836	0.00699438	0.0388408	0.978318	-0.5591	1.1372	0.01868	0.8912	0.2615	0.2446	0.2615	0.2615	0	0	0	0	0	0	1	0	Female, CS only
S17079_SI	X	14993846	14994215	rab3-GEF	3.11181	0.114347	3.40204	0.145797	3.23173	0.161707	3.66848	0.0366898	3.32182	0.121802	22.5594	2.56561	30.237	4.35027	25.565	3.94152	39.2098	1.43212	27.8501	3.46055	0.0929323	0.0092625	0.0451697	0.236764	-0.2902	0.4367	-0.21	0.3467	0.1051	0.0983	0.1051	0.1051	0	0	0	0	0	0	1	0	Female, CS only
S14432_SI	X	8914915	8915324	rdgA	4.41798	0.186365	4.39145	0.0639445	4.14548	0.159505	5.10481	0.0424534	4.63044	0.0812477	83.866	14.9378	80.8668	5.09805	63.7567	10.2414	164.912	7.01455	102.782	8.17182	0.906405	9.92427e-06	0.00423884	0.177	0.02653	0.9593	-0.2125	0.4744	0.09447	0.08837	0.09447	0.09447	0	0	0	0	0	0	1	0	Female, CS only
S14433_SI	X	8915392	8915685	rdgA	4.3544	0.304928	4.32451	0.0646241	3.86822	0.17148	4.92841	0.182419	4.45606	0.0690674	80.2744	24.537	75.6328	4.81604	48.3808	8.14069	139.703	25.5399	86.2836	5.90857	0.924338	5.816e-05	0.0276359	0.695221	0.02989	1.0602	-0.1017	0.4724	0.1293	0.121	0.1293	0.1293	0	0	0	0	0	0	1	0	Female, CS only
S14435_SI	X	8916051	8916272	rdgA	4.73108	0.202839	4.50129	0.105355	4.15812	0.220052	5.19756	0.140226	4.78045	0.0698826	114.945	22.4437	90.4614	9.26574	65.0826	13.6113	182.012	25.2528	119.354	8.4836	0.243203	2.96122e-05	0.0304874	0.850276	0.2298	1.0394	-0.04937	0.4171	0.1164	0.1089	0.1164	0.1164	0	0	0	0	0	0	1	0	Female, CS only
S16595_SI	X	13663177	13663587	rdgB	3.39187	0.159917	3.37984	0.0894059	2.77531	0.207049	3.79264	0.0865576	3.39237	0.017045	29.9832	4.99345	29.4452	2.66982	16.2984	3.2732	44.4863	3.94165	29.7393	0.507604	0.962833	9.58552e-06	0.0167943	0.998451	0.01203	1.0173	-0.0005	0.4003	0.09975	0.09331	0.09975	0.09975	0	0	0	0	0	0	1	0	Female, CS only
S24797_SI	3L	8557257	8561844	rhea	3.25815	0.195642	3.21036	0.0624813	3.13582	0.182613	3.69562	0.0315308	3.22557	0.172168	26.3233	4.87001	24.82	1.5363	23.3046	4.42745	40.2838	1.26523	25.4094	4.15241	0.842465	0.00212444	0.0104144	0.898433	0.04779	0.5598	0.03258	0.4701	0.1079	0.1009	0.1079	0.1079	0	0	0	0	0	0	1	0	Female, CS only
S24799_SI	3L	8564068	8564184	rhea	3.87784	0.107245	3.55107	0.172582	3.62382	0.0690497	4.06762	0.0714797	3.56066	0.272601	48.5013	5.03199	35.2035	6.20983	37.5485	2.63902	58.5165	4.11066	36.0904	10.1774	0.181863	0.0493933	0.0364072	0.196456	0.3268	0.4438	0.3172	0.507	0.1468	0.1373	0.1468	0.1468	0	0	0	0	0	0	1	0	Female, CS only
S24801_SI	3L	8565118	8565777	rhea	3.60824	0.118122	3.50261	0.0118355	3.47307	0.11988	3.7978	0.0697741	3.37659	0.12429	37.0711	4.30286	33.2035	0.391809	32.407	3.79954	44.6753	3.11437	29.421	3.62243	0.446514	0.00865466	0.00240756	0.0678745	0.1056	0.3247	0.2316	0.4212	0.07729	0.0723	0.07729	0.07729	0	0	0	0	0	0	1	0	Female, CS only
F32_SI	2RHet	198672	199153	rl	3.9728	0.164285	4.36962	0.121692	4.2851	0.0719431	4.57321	0.106658	3.93538	0.135777	53.6174	8.92689	79.3985	9.42915	72.7488	5.11449	97.2293	10.6476	51.5045	7.24262	0.0091466	0.0363564	0.000313244	0.851983	-0.3968	0.2881	0.03742	0.6378	0.08914	0.08338	0.08914	0.08914	0	0	0	0	0	0	1	0	Female, CS only
S4984_SI	2L	8988936	8989287	rost	3.18139	0.181693	2.23079	0.228183	1.20908	0.511378	3.09444	0.0193551	1.76429	0.830111	24.3449	4.37846	9.46258	2.00704	3.6816	1.8032	22.0777	0.426319	7.03074	4.15089	0.0875959	0.00127779	0.0189473	0.0132512	0.9506	1.8854	1.4171	1.3302	0.3388	0.3169	0.3388	0.3388	0	0	0	0	0	0	1	0	Female, CS only
S16917_SI	X	14688248	14688422	rut	2.75027	0.341794	2.83153	0.0515742	2.53054	0.377199	3.36023	0.19767	2.55263	0.211609	16.2227	4.9311	16.9863	0.862646	13.1784	4.25068	29.1791	5.89787	13.0396	2.87537	0.862411	0.0111587	0.0191023	0.618685	-0.08126	0.8297	0.1976	0.8076	0.206	0.1927	0.206	0.206	0	0	0	0	0	0	1	0	Female, CS only
S16918_SI	X	14688494	14688860	rut	3.20262	0.201279	3.32814	0.198102	2.85944	0.0872675	3.74045	0.0923911	3.24033	0.221123	24.9294	4.97306	28.2447	5.39187	17.5004	1.47517	42.2349	3.79947	25.9603	5.70847	0.67442	0.000878827	0.0437197	0.917112	-0.1255	0.881	-0.03771	0.5001	0.1505	0.1408	0.1505	0.1505	0	0	0	0	0	0	1	0	Female, CS only
S16922_SI	X	14689682	14690155	rut	2.62753	0.147378	2.51564	0.155458	1.782	0.158574	3.10552	0.0396988	2.4863	0.2043	13.9408	2.0756	12.4733	1.90184	5.99775	0.94415	22.3326	0.893636	12.188	2.55243	0.770266	0.0001584	0.0391179	0.699674	0.1119	1.3235	0.1412	0.6192	0.182	0.1702	0.182	0.182	0	0	0	0	0	0	1	0	Female, CS only
S57419_SI	3R	22380079	22380661	scrib	2.69543	0.337915	2.70806	0.0122466	2.6021	0.146422	3.22261	0.0656042	2.69266	0.0228411	15.3973	5.33788	15.0009	0.184128	13.6006	1.98326	25.1291	1.61678	14.7734	0.338608	0.971316	0.00458198	0.01795	0.993804	-0.01263	0.6205	0.002771	0.53	0.1337	0.125	0.1337	0.1337	0	0	0	0	0	0	1	0	Female, CS only
S57420_SI	3R	22380955	22381373	scrib	2.21073	0.464139	2.09986	0.0713904	2.23171	0.122347	2.96273	0.0683282	2.30222	0.127579	9.80628	4.58823	8.17877	0.575402	9.37002	1.2056	19.381	1.33373	10.0519	1.3221	0.744586	0.00610908	0.0167649	0.79546	0.1109	0.731	-0.0915	0.6605	0.1645	0.1539	0.1645	0.1645	0	0	0	0	0	0	1	0	Female, CS only
F45312_SI	3LHet	207493	207762	scro	2.9598	0.274268	3.04234	0.157625	2.31455	0.177351	2.96338	0.214615	2.43256	0.233072	19.7616	5.04722	21.133	3.45634	10.2468	1.9575	19.6512	3.9708	11.601	2.7957	0.813682	0.0109823	0.0448118	0.0461644	-0.08254	0.6488	0.5272	0.5308	0.1606	0.1503	0.1606	0.1606	0	0	0	0	0	0	1	0	Female, CS only
S22403_SI	3L	3986524	3988589	scrt	3.5175	0.100227	3.59043	0.0511767	3.31991	0.175136	3.71169	0.010212	3.36425	0.0679162	33.8141	3.43409	36.281	1.8399	27.9667	4.64784	40.9244	0.418578	28.9563	1.97524	0.637741	0.00307594	0.0102783	0.256225	-0.07293	0.3918	0.1533	0.3474	0.07957	0.07443	0.07957	0.07957	0	0	0	0	0	0	1	0	Female, CS only
S12080_SI	X	2565341	2565578	sgg	4.36022	0.209793	4.43727	0.0780341	4.09901	0.131754	4.86469	0.0228876	4.43121	0.0622193	79.397	15.9148	84.7128	6.46855	60.6702	7.87009	129.654	2.98202	84.1421	5.27629	0.702641	0.000104855	0.0108273	0.729101	-0.07704	0.7657	-0.07099	0.4335	0.1001	0.09368	0.1001	0.1001	0	0	0	0	0	0	1	0	Female, CS only
S17539_SI	X	15788868	15789624	shi	5.21343	0.139259	5.43567	0.0373292	5.18637	0.0849827	5.48738	0.0161374	5.20427	0.0873719	184.893	25.0412	229.553	8.47638	179.304	15.3246	241.645	3.88246	182.504	15.5764	0.0546979	0.00777674	0.0166035	0.959568	-0.2222	0.301	0.009164	0.2831	0.0704	0.06585	0.0704	0.0704	0	0	0	0	0	0	1	0	Female, CS only
S17540_SI	X	15789695	15789811	shi	5.37716	0.0352517	5.42128	0.0998498	5.33399	0.103401	5.5542	0.0387809	5.19902	0.0160876	216.496	7.60379	226.915	22.3899	208.099	21.6761	258.45	10.0889	181.11	2.89998	0.689406	0.0118434	0.000714184	0.0498782	-0.04412	0.2202	0.1781	0.3552	0.05523	0.05166	0.05523	0.05523	0	0	0	0	0	0	1	0	Female, CS only
S17542_SI	X	15790180	15790337	shi	5.19372	0.122427	5.30384	0.113571	5.14611	0.0695342	5.48291	0.117838	4.98152	0.189539	181.017	21.3334	201.972	22.8581	172.075	11.9666	241.648	27.9298	147.388	26.4149	0.59384	0.0437074	0.00719852	0.247365	-0.1101	0.3368	0.2122	0.5014	0.1084	0.1014	0.1084	0.1084	0	0	0	0	0	0	1	0	Female, CS only
S38143_SI	2R	9762364	9769841	shot	3.75781	0.164174	3.76341	0.0712366	3.184	0.248657	4.26721	0.0565475	3.71744	0.0882679	43.2311	6.81395	43.1675	3.03132	24.6933	5.89554	71.3988	4.06284	41.2644	3.56033	0.987083	5.26706e-05	0.0127216	0.895663	-0.0056	1.0832	0.04037	0.5498	0.1305	0.1221	0.1305	0.1305	0	0	0	0	0	0	1	0	Female, CS only
S38150_SI	2R	9789192	9789822	shot	2.72623	0.258104	2.96247	0.333746	1.94636	0.372024	3.64541	0.0594285	2.76396	0.133532	15.6331	4.2801	20.0613	6.47919	7.37166	2.67476	38.3438	2.29616	15.9548	2.05073	0.534348	5.27612e-05	0.0111971	0.941282	-0.2362	1.699	-0.03773	0.8814	0.2048	0.1916	0.2048	0.2048	0	0	0	0	0	0	1	0	Female, CS only
S38151_SI	2R	9790159	9791077	shot	2.83013	0.19942	2.96714	0.0672849	1.69089	0.358091	3.6744	0.0756367	2.68	0.266613	17.1645	3.20691	19.4659	1.33382	5.68736	1.97693	39.4994	2.92813	14.9172	3.67527	0.748985	1.60486e-05	0.0055823	0.720969	-0.137	1.9835	0.1501	0.9944	0.2064	0.1931	0.2064	0.2064	0	0	0	0	0	0	1	0	Female, CS only
S38152_SI	2R	9791319	9791687	shot	2.97821	0.0477003	3.15492	0.1579	2.2173	0.341523	3.96718	0.101481	2.9929	0.208849	19.6676	0.941356	23.6516	3.86558	9.60821	3.46829	53.0196	5.49909	20.2365	4.24761	0.712498	0.000137714	0.0144852	0.981245	-0.1767	1.7499	-0.01469	0.9743	0.2365	0.2213	0.2365	0.2365	0	0	0	0	0	0	1	0	Female, CS only
S38153_SI	2R	9791753	9792666	shot	2.76061	0.354155	2.61332	0.0898047	1.75621	0.363315	3.60523	0.0682793	2.66913	0.139335	16.433	5.15041	13.681	1.23077	6.04932	1.8179	36.8473	2.50355	14.5234	2.09677	0.719149	2.31354e-05	0.00699578	0.837953	0.1473	1.849	0.09148	0.9361	0.2014	0.1884	0.2014	0.2014	0	0	0	0	0	0	1	0	Female, CS only
S38154_SI	2R	9792727	9793006	shot	2.40875	0.1003	2.54458	0.287195	0.587406	0.609773	3.29139	0.103831	1.68101	0.409438	11.1578	1.13472	13.0732	3.43875	2.05651	1.19568	26.975	2.71627	5.69017	2.43473	0.842853	3.28996e-05	0.00317583	0.153305	-0.1358	2.704	0.7277	1.6104	0.3073	0.2874	0.3073	0.3073	0	0	0	0	0	0	1	0	Female, CS only
S38160_SI	2R	9809052	9809678	shot	2.21683	0.239657	2.34745	0.115203	1.57794	0.116679	3.15311	0.0398953	2.20944	0.218937	9.34797	2.09457	10.5056	1.22199	4.86985	0.57156	23.421	0.923578	9.25295	1.93414	0.66584	8.82201e-06	0.000979603	0.985434	-0.1306	1.5752	0.007388	0.9437	0.1531	0.1432	0.1531	0.1531	0	0	0	0	0	0	1	0	Female, CS only
S38162_SI	2R	9821135	9821687	shot	0.47483	0.555269	0.872677	0.286245	-0.165173	0.46318	1.93501	0.0270912	0.74208	0.218034	1.76495	0.84475	2.457	0.662592	0.909537	0.343965	6.92578	0.187642	2.13417	0.471732	0.425647	0.000123398	0.0119409	0.621274	-0.3978	2.1002	-0.2672	1.1929	0.2802	0.2621	0.2802	0.2802	0	0	0	0	0	0	1	0	Female, CS only
S23224_SI	3L	5661106	5661241	sif	2.98804	0.367441	3.0641	0.16594	2.37616	0.42472	3.80758	0.120982	2.87738	0.159453	20.7801	7.85773	21.6183	3.73567	11.5788	5.49508	45.2562	5.2765	17.9188	2.85319	0.895428	0.000902955	0.0228644	0.839468	-0.07606	1.4314	0.1107	0.9302	0.2455	0.2296	0.2455	0.2455	0	0	0	0	0	0	1	0	Female, CS only
S23234_SI	3L	5669919	5670048	sif	3.67405	0.468204	3.85976	0.20572	3.09868	0.21309	4.28902	0.140469	3.33999	0.568001	42.1082	16.8816	48.1236	9.79607	22.5276	4.39421	73.3815	10.4848	31.0451	14.6283	0.731068	0.00549592	0.0297042	0.486656	-0.1857	1.1903	0.3341	0.949	0.2636	0.2465	0.2636	0.2636	0	0	0	0	0	0	1	0	Female, CS only
S23242_SI	3L	5710638	5710838	sif	3.14481	0.457372	3.08925	0.0648277	3.07965	0.0447304	4.19939	0.112399	3.56602	0.234007	24.7265	9.65182	21.9913	1.42566	21.7669	0.955317	66.9206	7.27132	36.032	8.52064	0.896952	0.000591432	0.0347039	0.16245	0.05556	1.1197	-0.4212	0.6334	0.1815	0.1698	0.1815	0.1815	0	0	0	0	0	0	1	0	Female, CS only
S23245_SI	3L	5715482	5715668	sif	4.55132	0.157774	4.80355	0.0150321	4.12296	0.244427	5.25082	0.122737	4.71544	0.105422	95.5485	15.1258	121.952	1.83958	63.0416	13.808	191.686	23.6761	112.064	11.4395	0.258427	4.03168e-05	0.0154796	0.494476	-0.2522	1.1279	-0.1641	0.5354	0.1315	0.123	0.1315	0.1315	0	0	0	0	0	0	1	0	Female, CS only
S23251_SI	3L	5729086	5729194	sif	4.054	0.173486	3.96268	0.101078	3.65615	0.246741	4.68492	0.0820674	4.03418	0.125233	58.1878	9.54621	52.778	5.35432	39.6036	9.73388	108.542	8.72146	56.7991	7.3419	0.715285	5.03874e-05	0.00302379	0.949265	0.09132	1.0288	0.01982	0.6507	0.1233	0.1154	0.1233	0.1233	0	0	0	0	0	0	1	0	Female, CS only
S23253_SI	3L	5731326	5731463	sif	4.48923	0.216792	4.79421	0.159999	4.10669	0.259368	5.0975	0.0515268	4.65314	0.0364132	90.5106	20.6442	121.857	19.8475	62.2488	15.3846	163.756	8.35018	104.961	3.8588	0.144641	8.47793e-05	0.0333691	0.474343	-0.305	0.9908	-0.1639	0.4444	0.1263	0.1182	0.1263	0.1263	0	0	0	0	0	0	1	0	Female, CS only
S23255_SI	3L	5731739	5732116	sif	3.91738	0.245681	3.83369	0.190771	3.59617	0.177948	4.50481	0.00922332	4.0753	0.0276881	51.2419	11.6901	46.8086	9.19461	36.8907	6.48251	90.454	0.833183	58.8835	1.6431	0.753024	0.000191639	0.0415274	0.500002	0.08369	0.9086	-0.1579	0.4295	0.1279	0.1196	0.1279	0.1279	0	0	0	0	0	0	1	0	Female, CS only
S59228_SI	3R	25935572	25936340	sima	4.09351	0.215241	3.86915	0.0640945	3.85488	0.00935167	4.23095	0.0171331	3.97476	0.0216439	60.8482	12.358	47.9678	3.11359	47.2244	0.443169	68.7891	1.17469	53.2457	1.15574	0.0623858	0.00230885	0.0345194	0.352707	0.2244	0.3761	0.1188	0.2562	0.07334	0.06861	0.07334	0.07334	0	0	0	0	0	0	1	0	Female, CS only
S59229_SI	3R	25937404	25938074	sima	3.66164	0.140515	3.44451	0.162169	3.62584	0.127478	3.95159	0.0223321	3.59686	0.0801638	39.1749	5.26566	31.6085	5.25683	37.7856	4.80534	52.0268	1.1686	36.5609	2.88189	0.131597	0.0172641	0.0155845	0.714352	0.2171	0.3258	0.06478	0.3547	0.08722	0.08159	0.08722	0.08722	0	0	0	0	0	0	1	0	Female, CS only
S30674_SI	3L	20989602	20994381	skd	2.3816	0.204874	2.46037	0.0210816	1.93825	0.240459	2.905	0.0312068	2.50476	0.0686678	10.9682	2.10094	11.7109	0.247172	7.0999	1.72605	18.2712	0.574024	12.2597	0.834011	0.74057	4.84407e-05	0.03558	0.571083	-0.07877	0.9667	-0.1232	0.4002	0.1153	0.1079	0.1153	0.1153	0	0	0	0	0	0	1	0	Female, CS only
S39266_SI	2R	11809144	11809623	sli	2.33678	0.19935	2.48011	0.176375	2.12637	0.258693	2.97392	0.147195	2.42173	0.213883	10.4827	2.01812	12.0699	2.19852	8.58751	2.07185	19.7061	2.76826	11.4421	2.52108	0.646407	0.00182045	0.0363633	0.806183	-0.1433	0.8475	-0.08496	0.5522	0.1598	0.1495	0.1598	0.1598	0	0	0	0	0	0	1	0	Female, CS only
F44758_SI	2R	20289186	20289331	slik	3.07055	0.298224	3.42487	0.184709	2.66646	0.0377119	3.71664	0.111216	3.15748	0.110449	22.2122	6.76528	31.0628	5.55805	14.3967	0.550042	41.2935	4.49906	23.6085	2.66849	0.121351	0.000113507	0.0163835	0.765187	-0.3543	1.0502	-0.08692	0.5592	0.1387	0.1298	0.1387	0.1387	0	0	0	0	0	0	1	0	Female, CS only
F56335_SI	3R	20532995	20534111	slo	4.13213	0.104951	4.40798	0.0893845	3.97251	0.158649	4.51775	0.0305543	4.10821	0.138169	62.5359	6.40761	82.3247	7.46972	53.6147	8.33731	91.6579	2.79383	61.2318	8.64846	0.09107	0.0014185	0.0144101	0.920751	-0.2759	0.5452	0.02392	0.4095	0.09935	0.09293	0.09935	0.09935	0	0	0	0	0	0	1	0	Female, CS only
S56303_SI	3R	20495263	20495601	slo	3.12041	0.383188	3.49457	0.163546	3.04113	0.123819	3.98505	0.103664	3.44518	0.0620444	23.7179	8.20957	33.2241	5.23781	21.0541	2.75641	53.9782	5.4779	31.3889	1.93621	0.119954	0.000410986	0.0258975	0.182187	-0.3742	0.9439	-0.3248	0.5399	0.146	0.1365	0.146	0.146	0	0	0	0	0	0	1	0	Female, CS only
S56309_SI	3R	20501355	20501522	slo	3.99746	0.0332266	4.02562	0.215638	3.77923	0.116791	4.41958	0.118647	3.89686	0.0595393	54.4796	1.82678	56.8511	11.4315	44.0098	5.24047	83.4601	10.2157	49.3051	2.88489	0.921215	0.00149838	0.00921713	0.664753	-0.02816	0.6403	0.1006	0.5227	0.1176	0.11	0.1176	0.1176	0	0	0	0	0	0	1	0	Female, CS only
S56317_SI	3R	20517500	20517655	slo	3.74729	0.129622	3.65397	0.0684807	3.20521	0.248313	4.48324	0.135956	3.85655	0.161798	42.6496	5.71821	38.6886	2.68507	25.2625	6.6835	89.0558	11.6907	47.7086	7.49989	0.769215	4.51663e-05	0.0139418	0.722907	0.09332	1.278	-0.1093	0.6267	0.1511	0.1414	0.1511	0.1511	0	0	0	0	0	0	1	0	Female, CS only
S56319_SI	3R	20519494	20519606	slo	3.39402	0.0604464	3.4869	0.107469	3.25967	0.154506	4.04029	0.165378	3.37795	0.0182988	29.8221	1.82723	32.8088	3.44824	26.2761	4.07889	57.3474	9.03794	29.3139	0.533561	0.809532	0.00648617	0.0246572	0.972356	-0.09288	0.7806	0.01607	0.6623	0.1774	0.1659	0.1774	0.1774	0	0	0	0	0	0	1	0	Female, CS only
S56320_SI	3R	20520679	20520837	slo	3.20661	0.198253	3.22664	0.141993	3.08366	0.314859	4.40133	0.095499	3.4491	0.219673	25.0081	4.66046	25.369	3.7345	22.6698	7.18512	81.8069	7.78743	31.9623	6.6065	0.963995	9.94396e-05	0.00209068	0.42732	-0.02003	1.3177	-0.2425	0.9522	0.1713	0.1602	0.1713	0.1713	0	0	0	0	0	0	1	0	Female, CS only
S21464_SI	3L	2042091	2043106	sls	3.55569	0.125445	3.21972	0.110935	3.37206	0.0601993	3.87293	0.0782667	3.50909	0.277316	35.1995	4.53494	25.1244	2.80122	29.1776	1.7341	48.1809	3.74007	34.3251	10.121	0.0618062	0.00506912	0.0438306	0.849703	0.336	0.5009	0.0466	0.3638	0.1096	0.1025	0.1096	0.1096	0	0	0	0	0	0	1	0	Female, CS only
S21467_SI	3L	2045196	2046164	sls	3.484	0.209059	3.34695	0.0914791	3.09488	0.152021	3.92909	0.0791775	3.51449	0.182163	33.0503	6.51901	28.4941	2.54735	22.2689	3.1775	50.9662	3.99493	33.9833	6.45175	0.539271	0.00023023	0.0363988	0.915959	0.1371	0.8342	-0.03048	0.4146	0.12	0.1123	0.12	0.12	0	0	0	0	0	0	1	0	Female, CS only
S21470_SI	3L	2046858	2047734	sls	3.80709	0.0796501	3.82699	0.0676844	3.15725	0.0995727	4.21528	0.124644	3.84614	0.208756	45.1158	3.6599	45.9946	3.13444	23.5933	2.33834	68.0568	8.20307	47.4897	9.75463	0.944504	2.08109e-05	0.04846	0.882744	-0.0199	1.058	-0.03905	0.3691	0.1137	0.1064	0.1137	0.1137	0	0	0	0	0	0	1	0	Female, CS only
S21471_SI	3L	2047846	2051996	sls	3.86899	0.125333	4.04799	0.0863833	2.93162	0.19985	4.27471	0.049815	3.84757	0.111135	48.1491	6.16021	57.426	5.03051	19.0317	3.61723	71.9183	3.55953	47.0743	5.2981	0.409136	5.17036e-06	0.034606	0.944498	-0.179	1.3431	0.02142	0.4271	0.1224	0.1145	0.1224	0.1224	0	0	0	0	0	0	1	0	Female, CS only
S21474_SI	3L	2070477	2075684	sls	2.56032	0.245265	2.83161	0.195408	1.17151	0.286785	3.55911	0.138549	2.71024	0.457888	13.213	3.43132	17.1942	3.45018	3.32569	0.922988	35.3524	4.732	16.1812	7.93033	0.490287	4.79109e-06	0.0186524	0.734961	-0.2713	2.3876	-0.1499	0.8489	0.2156	0.2016	0.2156	0.2156	0	0	0	0	0	0	1	0	Female, CS only
S21482_SI	3L	2081689	2087184	sls	2.94644	0.175303	3.0386	0.121848	1.40545	0.0844118	3.44328	0.0413631	2.62378	0.3705	19.2278	3.20814	20.9803	2.57913	4.08844	0.353716	31.3072	1.29024	14.4684	5.74985	0.810554	3.31208e-06	0.00712587	0.286007	-0.09216	2.0378	0.3227	0.8195	0.1768	0.1654	0.1768	0.1768	0	0	0	0	0	0	1	0	Female, CS only
S21485_SI	3L	2091248	2092559	sls	3.50274	0.173619	3.10478	0.157069	3.00423	0.0911291	3.92071	0.0330885	3.34285	0.176038	33.5302	5.51951	22.4884	3.52905	20.2338	1.85262	50.4548	1.6538	28.6027	5.26171	0.0326881	6.24683e-05	0.00368081	0.425852	0.398	0.9165	0.1599	0.5779	0.1127	0.1054	0.1127	0.1127	0	0	0	0	0	0	1	0	Female, CS only
S21486_SI	3L	2092621	2092969	sls	3.86945	0.0833598	3.74872	0.0779576	3.35581	0.100288	4.352	0.0318463	3.6995	0.100483	48.029	4.09511	42.5539	3.38689	28.7769	2.86839	77.6595	2.46173	40.5656	4.17874	0.244446	1.38047e-07	1.1971e-05	0.0916987	0.1207	0.9962	0.17	0.6525	0.06132	0.05736	0.06132	0.06132	0	0	0	0	0	0	1	0	Female, CS only
S21487_SI	3L	2093761	2093947	sls	3.86635	0.220993	3.57435	0.250682	3.37773	0.139341	4.31114	0.150131	3.54762	0.243045	48.5181	10.0225	36.4331	9.24982	29.5226	4.23483	75.0844	11.1752	35.3913	8.03879	0.290807	0.000959891	0.00625911	0.242776	0.292	0.9334	0.3187	0.7635	0.1614	0.151	0.1614	0.1614	0	0	0	0	0	0	1	0	Female, CS only
S21488_SI	3L	2094008	2094179	sls	3.14073	0.134643	2.41903	0.51272	2.64985	0.218388	3.79432	0.0750249	2.77969	0.156829	23.2583	3.04662	12.1545	5.26166	14.3975	2.96689	44.5319	3.37326	16.2439	2.46579	0.0346999	0.00133769	0.00494417	0.310856	0.7217	1.1445	0.361	1.0146	0.2069	0.1935	0.2069	0.2069	0	0	0	0	0	0	1	0	Female, CS only
S21489_SI	3L	2094276	2094507	sls	3.65966	0.159343	3.19101	0.104703	3.23969	0.151081	4.22707	0.16895	3.44412	0.214079	39.1685	5.95457	24.4008	2.4986	25.7375	3.68947	69.1838	12.0236	31.7855	6.54842	0.0323419	0.000128634	0.00133893	0.349619	0.4687	0.9874	0.2155	0.7829	0.1324	0.1238	0.1324	0.1324	0	0	0	0	0	0	1	0	Female, CS only
S21490_SI	3L	2094573	2094860	sls	3.58463	0.147356	3.10633	0.0834049	3.22985	0.26995	4.31179	0.103891	3.54589	0.27427	36.2982	5.23602	22.3904	1.84684	26.0295	7.80402	74.8468	7.94988	35.5174	9.19067	0.047308	0.000139943	0.0032348	0.912323	0.4783	1.0819	0.03875	0.7659	0.1465	0.1371	0.1465	0.1465	0	0	0	0	0	0	1	0	Female, CS only
S21491_SI	3L	2094926	2100484	sls	3.23496	0.145198	2.86033	0.0326221	2.38364	0.164745	3.92916	0.0878295	3.03131	0.350135	25.5794	3.55621	17.4734	0.565996	10.9509	1.7012	50.9949	4.4554	21.6046	7.75456	0.107574	5.35184e-06	0.000788929	0.418054	0.3746	1.5455	0.2037	0.8979	0.1414	0.1323	0.1414	0.1414	0	0	0	0	0	0	1	0	Female, CS only
S21492_SI	3L	2100565	2103363	sls	2.83222	0.231143	2.56614	0.171317	1.70358	0.411764	3.71187	0.0924332	2.72179	0.432776	17.2746	3.71997	13.146	2.31939	5.82936	2.16475	41.0461	3.74172	16.2252	7.37493	0.548342	4.50142e-05	0.0134799	0.833456	0.2661	2.0083	0.1104	0.9901	0.2374	0.222	0.2374	0.2374	0	0	0	0	0	0	1	0	Female, CS only
S21493_SI	3L	2103428	2104792	sls	2.39534	0.197068	2.14445	0.244446	1.34231	0.280634	3.5994	0.173771	2.48184	0.518593	11.1123	2.13	8.71063	2.15613	3.93785	1.03818	36.9551	6.647	13.1695	7.45064	0.636118	5.35395e-05	0.0148921	0.892575	0.2509	2.2571	-0.0865	1.1176	0.2726	0.255	0.2726	0.2726	0	0	0	0	0	0	1	0	Female, CS only
S21495_SI	3L	2105150	2106734	sls	2.08277	0.108663	1.57238	0.14468	0.817207	0.349449	3.11228	0.115521	2.08188	0.627674	8.05871	0.890245	4.85093	0.672406	2.3612	0.724296	22.5739	2.66118	9.20797	6.13586	0.300277	7.16854e-05	0.0301127	0.999006	0.5104	2.2951	0.000893	1.0304	0.2869	0.2684	0.2869	0.2869	0	0	0	0	0	0	1	0	Female, CS only
S21497_SI	3L	2115400	2115617	sls	2.63324	0.223429	2.62519	0.13037	1.2197	0.288396	3.8103	0.195139	2.9146	0.407216	14.1453	3.01621	13.8862	1.82922	2.60671	1.8901	45.7606	9.36839	19.3948	6.82621	0.990637	2.7492e-05	0.036549	0.559367	0.008048	2.5906	-0.2814	0.8957	0.2562	0.2562	0.2562	0.2562	0	0	0	0	0	0	1	0	Female, CS only
S41728_SI	2R	15419675	15419879	sm	3.21308	0.236083	3.24708	0.0680522	2.91535	0.103994	3.8103	0.0402439	3.06867	0.0532272	25.3158	5.86827	25.7553	1.78539	18.53	1.92035	45.1883	1.81802	21.5338	1.16312	0.914055	0.000267233	0.00185754	0.557038	-0.034	0.895	0.1444	0.7416	0.1312	0.1227	0.1312	0.1312	0	0	0	0	0	0	1	0	Female, CS only
S41731_SI	2R	15425535	15425716	sm	3.44023	0.073364	3.31375	0.264904	2.92291	0.314395	3.88119	0.120551	3.21484	0.284442	31.2493	2.24433	28.1219	7.16686	19.3641	6.91312	48.719	5.93504	25.5976	7.54702	0.765015	0.00393811	0.044911	0.550011	0.1265	0.9583	0.2254	0.6664	0.2017	0.1887	0.2017	0.2017	0	0	0	0	0	0	1	0	Female, CS only
S41738_SI	2R	15461649	15461831	sm	3.76125	0.0787461	4.03512	0.38515	3.2462	0.183245	4.28739	0.112818	3.53179	0.155185	43.0909	3.37328	59.5806	24.6891	26.0187	4.78871	73.092	8.47972	34.4533	5.12891	0.398751	0.0011151	0.014614	0.494244	-0.2739	1.0412	0.2295	0.7556	0.1837	0.1719	0.1837	0.1837	0	0	0	0	0	0	1	0	Female, CS only
S17293_SI	X	15499522	15501839	sog	2.85545	0.253331	2.63379	0.0774278	2.70593	0.114539	3.11371	0.120366	2.74045	0.0732174	17.746	4.27859	13.9548	1.10203	15.0397	1.64046	22.6156	2.8096	15.522	1.15643	0.235117	0.0185334	0.0405811	0.583407	0.2217	0.4078	0.115	0.3733	0.1106	0.1034	0.1106	0.1106	0	0	0	0	0	0	1	0	Female, CS only
F254_SI	2L	159034	159823	spen	2.95982	0.0721476	3.37471	0.117136	2.33456	0.0738004	3.61764	0.0631574	2.88869	0.0568708	19.3284	1.41486	29.3475	3.35221	10.3465	0.790452	37.2994	2.36944	17.9893	1.02921	0.0411509	8.0559e-06	0.00133885	0.786305	-0.4149	1.2831	0.07113	0.7289	0.1233	0.1153	0.1233	0.1233	0	0	0	0	0	0	1	0	Female, CS only
S255_SI	2L	162592	163001	spen	3.0337	0.0609963	3.49065	0.268332	2.44551	0.211293	3.74696	0.107045	3.02518	0.35361	20.8	1.28988	33.6173	9.23381	11.7174	2.21487	42.5556	4.61294	21.4067	6.68896	0.173385	0.000417519	0.0306069	0.987245	-0.4569	1.3015	0.008521	0.7218	0.2016	0.1886	0.2016	0.2016	0	0	0	0	0	0	1	0	Female, CS only
S257_SI	2L	183761	185082	spen	2.48053	0.368278	2.70169	0.145508	1.88783	0.22485	3.37988	0.0235359	2.67255	0.198383	12.4766	4.30744	15.0127	2.25345	6.73708	1.61653	29.3727	0.691078	14.6718	2.99343	0.483237	3.91573e-05	0.0152865	0.554107	-0.2212	1.4921	-0.192	0.7073	0.1733	0.1621	0.1733	0.1733	0	0	0	0	0	0	1	0	Female, CS only
S258_SI	2L	185152	186123	spen	2.78881	0.210451	3.1017	0.0772799	1.88289	0.231136	3.7099	0.0286463	2.88293	0.09261	16.5091	3.59136	22.2807	1.75428	6.69668	1.39681	40.8607	1.1612	17.9172	1.63126	0.171053	9.11521e-07	0.00117108	0.739647	-0.3129	1.827	-0.09413	0.827	0.1374	0.1285	0.1374	0.1374	0	0	0	0	0	0	1	0	Female, CS only
S259_SI	2L	186193	187016	spen	2.80218	0.102738	2.97721	0.1289	2.02072	0.298007	3.59835	0.0181729	2.96687	0.115396	16.5389	1.71362	19.7442	2.62291	7.79499	2.25607	36.5419	0.664124	19.5175	2.25416	0.598048	2.57945e-05	0.0284638	0.624215	-0.175	1.5776	-0.1647	0.6315	0.1739	0.1627	0.1739	0.1739	0	0	0	0	0	0	1	0	Female, CS only
S9945_SI	2L	20311219	20312414	spir	3.20852	0.0564903	3.27253	0.110027	3.25163	0.084885	3.44612	0.0911568	3.20438	0.0631522	24.7686	1.39656	26.4827	2.83148	25.9037	2.26799	31.4639	2.78897	24.6728	1.55224	0.59304	0.0446827	0.0211823	0.980048	-0.06402	0.1945	0.004139	0.2417	0.06288	0.05882	0.06288	0.06288	0	0	0	0	0	0	1	0	Female, CS only
F52601_SI	3R	13956117	13959471	sr	1.79409	0.113961	1.9267	0.129348	1.35965	0.0911516	1.93569	0.054495	1.45722	0.0640313	6.0403	0.696272	6.90496	0.884567	3.9073	0.369626	6.93559	0.372177	4.29978	0.270052	0.506385	0.00183762	0.00982443	0.0592879	-0.1326	0.576	0.3369	0.4785	0.1087	0.1017	0.1087	0.1087	0	0	0	0	0	0	1	0	Female, CS only
S51553_SI	3R	11825048	11825495	srp	1.68397	0.318031	1.77351	0.268813	1.73649	0.390193	2.58573	0.223451	1.70861	0.34099	5.56761	1.71459	6.03811	1.67135	6.00466	2.25898	13.4855	2.80371	5.72373	1.73925	0.879245	0.0307091	0.0363334	0.970475	-0.08954	0.8492	-0.02464	0.8771	0.2538	0.2374	0.2538	0.2538	0	0	0	0	0	0	1	0	Female, CS only
S38069_SI	2R	9697984	9698124	stj	3.02993	0.390649	3.3313	0.0725054	2.89926	0.243809	3.67948	0.0893417	3.04504	0.129534	21.7838	8.59252	28.0237	2.02741	18.5768	4.65329	39.7304	3.49818	21.1312	2.82085	0.267089	0.00324438	0.0177315	0.971258	-0.3014	0.7802	-0.01511	0.6344	0.1597	0.1493	0.1597	0.1597	0	0	0	0	0	0	1	0	Female, CS only
S14569_SI	X	9091302	9094106	su(r)	2.93967	0.133641	2.41159	0.113967	2.67948	0.1778	3.40813	0.131438	2.79255	0.195449	19.0243	2.59832	11.1994	1.25179	14.7533	2.66518	30.382	3.95753	16.5235	3.03799	0.010322	0.000710226	0.00389377	0.507941	0.5281	0.7286	0.1471	0.6156	0.121	0.1132	0.121	0.121	0	0	0	0	0	0	1	0	Female, CS only
S32837_SI	2R	1203774	1203984	sxc	4.08712	0.130496	4.26137	0.100359	3.97795	0.126779	4.40567	0.0253167	4.06752	0.198973	59.913	8.02475	71.1442	7.06784	53.7416	7.17026	81.9319	2.08319	59.1559	11.0281	0.336191	0.0101598	0.0492311	0.940139	-0.1743	0.4277	0.01959	0.3382	0.1045	0.09777	0.1045	0.1045	0	0	0	0	0	0	1	0	Female, CS only
S45992_SI	3R	1213950	1214022	tRNA:R:83AB	1.02798	0.00913329	2.10931	0.112504	1.42439	0.429549	2.24213	0.288276	0.842554	0.170979	1.86365	1.61407	5.51242	4.81881	3.29543	2.56412	9.67165	2.69359	1.55952	1.3796	0.0262525	0.036079	0.00514559	0.726796	-1.0813	0.8177	0.1854	1.3996	0.2553	0.2084	0.2553	0.233	0	0	0	0	0	0	1	0	Female, CS only
S17528_SI	X	15778476	15779976	tay	2.59052	0.149371	2.40477	0.130191	2.30489	0.116346	2.92245	0.130006	2.57995	0.115989	13.4365	2.0131	11.1392	1.46747	10.0759	1.23443	18.6935	2.48717	13.2555	1.52382	0.263507	0.000490693	0.0339612	0.966925	0.1857	0.6176	0.01057	0.3425	0.09773	0.09142	0.09773	0.09773	0	0	0	0	0	0	1	0	Female, CS only
S1125_SI	2L	2142642	2143391	tho2	2.0918	0.106785	2.08552	0.151452	2.11967	0.187036	2.60951	0.182092	1.99437	0.151238	8.1309	0.892741	8.11095	1.24058	8.43193	1.43881	13.7403	2.42559	7.4031	1.09779	0.98659	0.0252094	0.0102602	0.736588	0.00628	0.4898	0.09742	0.6151	0.1408	0.1317	0.1408	0.1408	0	0	0	0	0	0	1	0	Female, CS only
S25898_SI	3L	10864430	10865199	tna	3.03612	0.175518	2.78967	0.109678	3.04208	0.153666	3.4441	0.011441	2.87584	0.107494	21.0411	3.74233	16.3409	1.78541	21.1345	3.22706	31.3164	0.357176	17.8099	1.96334	0.149498	0.0136056	0.00223522	0.375942	0.2464	0.402	0.1603	0.5683	0.1032	0.09654	0.1032	0.1032	0	0	0	0	0	0	1	0	Female, CS only
S16057_SI	X	12531471	12531678	tomosyn	3.8888	0.176492	3.62119	0.233024	3.69941	0.215459	4.36393	0.0793931	3.7966	0.0461182	49.3543	8.51304	38.0725	9.01672	41.1408	8.99543	78.7298	6.22542	44.5807	2.02798	0.196442	0.00166883	0.00766789	0.713604	0.2676	0.6645	0.0922	0.5673	0.1238	0.1158	0.1238	0.1238	0	0	0	0	0	0	1	0	Female, CS only
S16060_SI	X	12532377	12532558	tomosyn	4.06839	0.126319	4.06838	0.104652	4.00281	0.225377	4.47407	0.0154227	3.84501	0.221117	58.7793	7.60176	58.6781	6.23008	55.7512	11.6241	87.72	1.34834	47.5125	10.2001	0.999981	0.01938	0.00510796	0.314643	4.908e-06	0.4713	0.2234	0.6291	0.1289	0.1205	0.1289	0.1289	0	0	0	0	0	0	1	0	Female, CS only
S16061_SI	X	12532626	12533108	tomosyn	3.50603	0.0302857	3.59642	0.241965	3.56487	0.20881	4.09749	0.0921843	3.67585	0.0926843	33.326	1.0008	37.2158	9.53123	35.9067	7.28831	60.3593	5.54129	39.5935	3.57504	0.715721	0.00691977	0.0366863	0.437681	-0.09038	0.5326	-0.1698	0.4216	0.1223	0.1144	0.1223	0.1223	0	0	0	0	0	0	1	0	Female, CS only
S16062_SI	X	12533187	12533329	tomosyn	3.15751	0.278269	3.23951	0.136485	3.07551	0.315762	3.88627	0.0859945	3.27886	0.222533	24.1436	6.97752	25.6759	3.35865	22.409	6.11064	48.8484	4.17469	26.9767	5.78782	0.839417	0.00597556	0.0426424	0.747368	-0.082	0.8108	-0.1213	0.6074	0.1819	0.1701	0.1819	0.1819	0	0	0	0	0	0	1	0	Female, CS only
S26793_SI	3L	12511124	12511354	tral	3.37396	0.246126	3.16013	0.0569964	3.28079	0.202124	3.84314	0.013758	3.31126	0.189103	29.7628	6.83293	23.5991	1.3286	27.0051	5.40295	46.6746	0.642853	27.7592	5.49867	0.304402	0.00457581	0.0099266	0.812033	0.2138	0.5623	0.0627	0.5319	0.1211	0.1133	0.1211	0.1211	0	0	0	0	0	0	1	0	Female, CS only
S11958_SI	X	2369857	2370062	trol	4.1972	0.0461554	4.08082	0.166097	3.87486	0.0735921	4.38155	0.103867	3.96503	0.190032	66.5472	3.06131	59.732	9.67444	48.2747	3.60009	80.2534	8.48969	53.3806	10.6101	0.546292	0.0031818	0.016423	0.177685	0.1164	0.5067	0.2322	0.4165	0.1034	0.09671	0.1034	0.1034	0	0	0	0	0	0	1	0	Female, CS only
S11966_SI	X	2377519	2378122	trol	4.15813	0.219722	4.09765	0.0510532	3.89922	0.216889	4.52919	0.058032	4.12348	0.108244	64.9479	13.4148	60.2514	3.11461	50.2239	10.5533	92.7886	5.43491	62.0178	6.8049	0.815435	0.00180751	0.0382676	0.90221	0.06048	0.63	0.03465	0.4057	0.1187	0.111	0.1187	0.1187	0	0	0	0	0	0	1	0	Female, CS only
S11970_SI	X	2380960	2382046	trol	4.01796	0.229553	4.00821	0.0535848	3.70492	0.220996	4.45852	0.0512783	4.02016	0.151478	56.5256	12.0329	55.1015	2.98794	41.3527	8.32304	86.4355	4.46563	56.1258	8.14477	0.978049	0.00126939	0.048884	0.99513	0.009751	0.7536	-0.0022	0.4384	0.1353	0.1265	0.1353	0.1353	0	0	0	0	0	0	1	0	Female, CS only
S11971_SI	X	2382114	2384350	trol	3.85215	0.204341	3.88244	0.109481	3.35544	0.306147	4.3435	0.075472	3.81122	0.176011	47.7394	9.42319	48.7351	5.25786	29.6306	8.41614	77.1228	5.80193	45.6601	7.65577	0.93745	0.00046614	0.0377326	0.912599	-0.03029	0.9881	0.04093	0.5323	0.1552	0.1452	0.1552	0.1552	0	0	0	0	0	0	1	0	Female, CS only
S11972_SI	X	2384489	2384875	trol	3.42172	0.304671	3.35245	0.179607	2.9602	0.271931	4.07718	0.0522166	3.46204	0.294239	31.5395	8.93864	28.8798	5.1451	19.8771	5.88064	59.0329	3.1247	32.783	9.14746	0.868669	0.000640147	0.0413139	0.928162	0.06928	1.117	-0.04032	0.6151	0.1829	0.1711	0.1829	0.1829	0	0	0	0	0	0	1	0	Female, CS only
S11978_SI	X	2387021	2387248	trol	3.73881	0.267039	3.37076	0.214151	2.77014	0.0976826	4.17541	0.148096	3.54325	0.08327	43.0802	11.8411	29.5415	6.17212	16.0189	1.59812	65.5546	10.0136	34.658	2.82586	0.265897	0.000168016	0.0482542	0.598602	0.3681	1.4053	0.1956	0.6322	0.1945	0.182	0.1945	0.1945	0	0	0	0	0	0	1	0	Female, CS only
S11994_SI	X	2395660	2395770	trol	4.03752	0.277954	4.25608	0.0445067	3.34395	0.320463	4.60852	0.134237	3.73563	0.307912	58.22	17.0331	70.5791	3.11374	29.3571	8.35875	100.935	13.3687	43.2943	13.8027	0.572118	0.000593248	0.0119578	0.405613	-0.2186	1.2646	0.3019	0.8729	0.2051	0.1918	0.2051	0.2051	0	0	0	0	0	0	1	0	Female, CS only
S35533_SI	2R	5643119	5643264	trpl	5.9909	0.0808402	5.85256	0.0200314	5.37587	0.209219	5.87797	0.0341374	5.39977	0.228014	400.642	32.0979	348.172	6.98187	219.691	45.5706	357.223	12.1301	225.137	49.5924	0.491509	0.00518331	0.0106501	0.00269041	0.1383	0.5021	0.5911	0.4782	0.1102	0.1031	0.1102	0.1102	0	0	0	0	0	0	1	0	Female, CS only
S35534_SI	2R	5643543	5643688	trpl	5.15611	0.32661	4.93511	0.10395	4.63691	0.220759	5.24835	0.0940233	4.55975	0.108956	179.603	56.3958	139.581	14.0622	105.2	24.495	190.807	17.6176	95.9427	10.637	0.390881	0.00888541	0.00642484	0.0152904	0.221	0.6114	0.5964	0.6886	0.1461	0.1367	0.1461	0.1461	0	0	0	0	0	0	1	0	Female, CS only
S35538_SI	2R	5648917	5649059	trpl	5.39209	0.150842	5.34733	0.171919	4.84583	0.203711	5.62521	0.0146972	4.85331	0.169899	221.369	34.4106	212.12	36.3397	129.137	24.9935	277.351	4.09323	129.402	21.9455	0.868945	0.000357216	0.000646453	0.00797708	0.04476	0.7794	0.5388	0.7719	0.1184	0.1107	0.1184	0.1184	0	0	0	0	0	0	1	0	Female, CS only
S35541_SI	2R	5650228	5650501	trpl	6.18306	0.138572	6.02865	0.0860547	5.69916	0.140325	6.14065	0.0535239	5.60149	0.0559508	487.549	66.4955	416.192	36.3199	300.794	41.2286	464.802	25.0547	271.111	15.1706	0.286821	0.00206217	0.000774264	0.000436154	0.1544	0.4415	0.5816	0.5392	0.08472	0.07925	0.08472	0.08472	0	0	0	0	0	0	1	0	Female, CS only
S35545_SI	2R	5651607	5651826	trpl	6.44307	0.03687	6.48799	0.0229737	5.96136	0.147332	6.31242	0.0395965	5.93965	0.132006	628.617	23.4023	657.313	15.0334	391.23	55.4705	551.663	21.626	381.958	48.4995	0.794817	0.00691802	0.00720544	0.000888433	-0.04492	0.3511	0.5034	0.3728	0.08058	0.07537	0.08058	0.08058	0	0	0	0	0	0	1	0	Female, CS only
S42552_SI	2R	17072023	17072526	tud	3.61777	0.0504984	3.62451	0.10393	3.00281	0.200053	3.95756	0.086155	3.58143	0.0336953	37.2863	1.90876	37.6388	3.79738	20.4409	3.98581	52.4611	4.62183	35.9384	1.21135	0.980698	2.5882e-05	0.0309008	0.882152	-0.00674	0.9548	0.03634	0.3761	0.1053	0.09849	0.1053	0.1053	0	0	0	0	0	0	1	0	Female, CS only
S3793_SI	2L	6976373	6981691	uif	2.39308	0.33291	2.14876	0.0167676	2.29232	0.0687446	2.89424	0.0362222	2.47975	0.0934816	11.3465	3.60785	8.57505	0.143755	9.91576	0.69832	18.0778	0.657748	11.9724	1.08774	0.190078	0.00161178	0.0253603	0.699465	0.2443	0.6019	-0.08667	0.4145	0.1116	0.1044	0.1116	0.1116	0	0	0	0	0	0	1	0	Female, CS only
S3796_SI	2L	6983583	6985013	uif	1.87779	0.146413	1.81952	0.131467	1.4463	0.31107	2.67162	0.078371	2.00871	0.0152902	6.58516	0.94006	6.20498	0.829806	4.39717	1.28127	14.4935	1.15814	7.45431	0.114033	0.851852	3.20017e-05	0.00586365	0.625681	0.05827	1.2253	-0.1309	0.6629	0.1387	0.1297	0.1387	0.1387	0	0	0	0	0	0	1	0	Female, CS only
S39936_SI	2R	12646757	12646947	unc-104	4.57112	0.188075	4.74768	0.149769	4.50462	0.203587	5.06771	0.0174652	4.46839	0.0620737	97.7556	17.3349	116.164	16.8639	91.9109	19.8895	158.826	2.76834	87.3296	5.51416	0.34547	0.0020091	0.0020679	0.620974	-0.1766	0.5631	0.1027	0.5993	0.1076	0.1007	0.1076	0.1076	0	0	0	0	0	0	1	0	Female, CS only
S39939_SI	2R	12648103	12648219	unc-104	4.99697	0.2007	5.32323	0.0664158	4.74656	0.171281	5.24839	0.0580311	4.83231	0.178172	150.029	31.5045	205.345	13.5781	116.392	18.3126	190.475	11.1116	126.787	21.3464	0.0967872	0.00867092	0.0350255	0.442011	-0.3263	0.5018	0.1647	0.4161	0.1195	0.1118	0.1195	0.1195	0	0	0	0	0	0	1	0	Female, CS only
S32135_SI	4	896169	896336	unc-13	4.75633	0.0544738	5.3352	0.0654498	4.88814	0.283546	5.27658	0.0212793	4.87615	0.131427	116.432	6.28181	207.812	13.6205	136.642	36.9188	195.73	4.1893	131.871	16.9362	0.00677132	0.0419065	0.0493823	0.615092	-0.5789	0.3884	-0.1198	0.4004	0.1239	0.1159	0.1239	0.1239	0	0	0	0	0	0	1	0	Female, CS only
S32141_SI	4	902469	902575	unc-13	4.76387	0.0471278	5.23877	0.116927	4.43662	0.282918	5.27583	0.0619759	4.74516	0.216023	117.285	5.48546	189.286	21.6008	86.9079	22.4725	195.801	11.9106	116.753	23.5891	0.075089	0.00219802	0.0472687	0.964618	-0.4749	0.8392	0.01871	0.5307	0.1625	0.152	0.1625	0.1625	0	0	0	0	0	0	1	0	Female, CS only
S32142_SI	4	903243	903349	unc-13	4.33559	0.187084	4.77686	0.128593	4.28281	0.286012	5.05888	0.0760771	4.36673	0.252025	77.2599	14.3111	119.37	14.7424	74.6001	19.9764	157.72	12.1664	80.3977	18.9282	0.127184	0.00624995	0.0183988	0.943625	-0.4413	0.7761	-0.03114	0.6921	0.1753	0.164	0.1753	0.1753	0	0	0	0	0	0	1	0	Female, CS only
S32144_SI	4	903769	903988	unc-13	4.62496	0.213484	4.78913	0.0722992	4.59536	0.0963916	5.06688	0.117372	4.68402	0.101237	103.538	21.6487	120.404	8.52298	99.3688	9.57147	159.394	18.1412	108.577	11.1419	0.432234	0.0111275	0.0467917	0.817361	-0.1642	0.4715	-0.05906	0.3829	0.117	0.1094	0.117	0.117	0	0	0	0	0	0	1	0	Female, CS only
S32147_SI	4	906386	906517	unc-13	4.2184	0.174645	4.47029	0.0443501	3.99635	0.131052	4.65286	0.0866083	4.01378	0.21637	68.6373	12.4511	87.4402	3.92577	54.7474	7.06572	105.143	8.91483	56.1924	11.4424	0.223071	0.00171786	0.00333108	0.336514	-0.2519	0.6565	0.2046	0.6391	0.1228	0.1149	0.1228	0.1228	0	0	0	0	0	0	1	0	Female, CS only
S32148_SI	4	907591	913466	unc-13	3.75976	0.137835	4.22751	0.137038	3.51779	0.255315	4.5394	0.125623	3.92189	0.147542	43.2031	5.7022	68.9812	9.59269	34.5708	9.25713	94.1167	11.404	50.8523	7.1592	0.0415304	0.000147172	0.00936833	0.529892	-0.4678	1.0216	-0.1621	0.6175	0.1392	0.1303	0.1392	0.1392	0	0	0	0	0	0	1	0	Female, CS only
S32149_SI	4	913520	913575	unc-13	3.36891	0.211681	3.97112	0.317864	2.78512	0.502543	4.34225	0.236039	3.11035	0.763562	29.4934	6.43784	54.7984	16.536	17.5996	7.25245	78.3439	18.9051	26.4653	15.7466	0.326292	0.00660246	0.035521	0.720348	-0.6022	1.5571	0.2586	1.2319	0.3548	0.3319	0.3548	0.3548	0	0	0	0	0	0	1	0	Female, CS only
S53123_SI	3R	15064156	15064304	unc79	3.3404	0.0915413	3.29729	0.0805382	3.32705	0.193229	3.798	0.173747	3.33378	0.245564	28.3079	2.5206	27.0984	2.21484	28.231	5.09055	45.0721	8.05844	28.6172	7.09131	0.896605	0.030387	0.0447754	0.985818	0.04311	0.4709	0.006617	0.4642	0.1405	0.1314	0.1405	0.1405	0	0	0	0	0	0	1	0	Female, CS only
S53131_SI	3R	15069652	15070350	unc79	2.98859	0.207516	2.96456	0.120898	2.83924	0.163788	3.44725	0.0638426	2.89555	0.183901	20.1396	4.06856	19.4786	2.26952	17.2692	2.67253	31.4565	2.00129	18.3048	3.51338	0.935446	0.00248191	0.00741941	0.6994	0.02403	0.608	0.09304	0.5517	0.1198	0.112	0.1198	0.1198	0	0	0	0	0	0	1	0	Female, CS only
F16460_SI	X	13490409	13490781	up	6.98147	0.0216752	6.73619	0.124872	6.69954	0.0508691	7.18208	0.0967394	6.95526	0.113897	1076.67	23.1918	846.826	108.841	812.827	41.963	1319.7	125.66	1053.15	118.127	0.031255	0.000214085	0.0453627	0.867856	0.2453	0.4825	0.02621	0.2268	0.06883	0.06438	0.06883	0.06883	0	0	0	0	0	0	1	0	Female, CS only
S33862_SI	2R	3371367	3373320	wech	1.15276	0.437321	1.50427	0.129808	0.956992	0.229132	1.99579	0.116841	1.18001	0.0662774	3.36171	1.32957	4.52584	0.574738	2.65672	0.628393	7.39133	0.854693	3.2592	0.217071	0.358032	0.00399915	0.0251036	0.961531	-0.3515	1.0388	-0.02725	0.8158	0.2192	0.205	0.2192	0.2192	0	0	0	0	0	0	1	0	Female, CS only
F55056_SI	3R	18540256	18542353	wge	1.95025	0.211445	1.96456	0.17367	2.07983	0.132024	2.54342	0.042741	2.07489	0.241997	7.13985	1.58873	7.20282	1.22539	8.05469	1.03578	12.7309	0.541742	8.12108	1.9722	0.965089	0.0188194	0.0252561	0.605675	-0.01431	0.4636	-0.1246	0.4685	0.1261	0.1179	0.1261	0.1261	0	0	0	0	0	0	1	0	Female, CS only
S18809_SI	X	18007480	18007608	wupA	6.62439	0.0697434	6.32935	0.0866726	6.21459	0.101111	6.69335	0.04937	6.43619	0.033318	754.466	52.3592	562.173	47.4487	501.918	50.9811	807.675	39.5693	624.256	20.9361	0.0243251	0.000664723	0.0473149	0.149372	0.295	0.4788	0.1882	0.2572	0.07879	0.0737	0.07879	0.07879	0	0	0	0	0	0	1	0	Female, CS only
F59607_SI	3R	26611732	26612899	zfh1	1.949	0.029427	1.9202	0.446249	1.73344	0.0510052	2.63863	0.178241	2.07522	0.128989	7.0237	0.204902	7.24395	2.75229	5.66559	0.286217	14.1439	2.54464	8.01148	1.06423	0.939749	0.00079198	0.0260907	0.677091	0.0288	0.9052	-0.1262	0.5634	0.1525	0.1427	0.1525	0.1525	0	0	0	0	0	0	1	0	Female, CS only
S21508_SI	3L	2130793	2132584	zormin	3.35831	0.156689	3.30551	0.128258	3.41814	0.168451	3.90458	0.0255224	3.21386	0.0622659	28.9789	4.60159	27.4147	3.59449	30.8231	4.81619	49.6402	1.2613	24.9072	1.56311	0.798848	0.00256249	0.000306692	0.395177	0.0528	0.4864	0.1445	0.6907	0.09628	0.09006	0.09628	0.09628	0	0	0	0	0	0	1	0	Female, CS only
S21510_SI	3L	2134325	2135750	zormin	2.89535	0.160724	2.91372	0.175918	2.66803	0.175524	3.47053	0.10037	2.57988	0.131662	18.2506	3.05138	18.6102	3.11652	14.5733	2.42964	32.2615	3.21476	13.2725	1.76397	0.950332	0.000249851	0.000183943	0.0999724	-0.01837	0.8025	0.3155	0.8907	0.1166	0.1091	0.1166	0.1166	0	0	0	0	0	0	1	0	Female, CS only
S21511_SI	3L	2135863	2136057	zormin	2.96587	0.202091	2.85645	0.249246	2.5449	0.490442	3.63379	0.142035	2.4361	0.177125	19.6665	3.72163	17.7451	4.0799	13.7827	5.50409	38.1052	5.21132	11.5464	1.99219	0.823076	0.00325414	0.0026616	0.151659	0.1094	1.0889	0.5298	1.1977	0.2229	0.2085	0.2229	0.2229	0	0	0	0	0	0	1	0	Female, CS only
S21512_SI	3L	2137327	2138082	zormin	2.59191	0.0508986	2.40234	0.173707	2.37387	0.196695	3.13918	0.156602	2.13354	0.162964	13.3667	0.672103	11.1579	1.86403	10.9019	2.2703	23.2684	3.47203	8.51891	1.36493	0.438892	0.00122739	0.000250897	0.0419751	0.1896	0.7653	0.4584	1.0056	0.1368	0.1279	0.1368	0.1368	0	0	0	0	0	0	1	0	Female, CS only
S21514_SI	3L	2139601	2139942	zormin	2.43794	0.133457	2.09844	0.305642	1.9224	0.366512	3.18509	0.153105	1.65974	0.102837	11.5178	1.54095	8.39487	2.31764	7.18291	2.5327	24.3605	3.77232	5.27629	0.532114	0.389776	0.00116288	0.000464529	0.0354622	0.3395	1.2627	0.7782	1.5253	0.2241	0.2096	0.2241	0.2241	0	0	0	0	0	0	1	0	Female, CS only
S21515_SI	3L	2140225	2141532	zormin	2.67801	0.148571	2.56985	0.0508267	2.43793	0.203737	3.37086	0.0877339	2.22402	0.0385235	14.6615	2.11172	13.0751	0.667611	11.621	2.21483	29.1795	2.62133	9.24897	0.352456	0.60386	4.08503e-05	1.2911e-05	0.0135334	0.1082	0.9329	0.454	1.1468	0.1089	0.1019	0.1089	0.1089	0	0	0	0	0	0	1	0	Female, CS only
S21516_SI	3L	2141590	2141741	zormin	2.67514	0.152797	3.00899	0.25124	2.46423	0.280351	3.392	0.199616	2.30175	0.0291374	14.628	2.24127	20.7159	5.50966	12.106	3.38669	30.1354	6.28896	9.99453	0.293354	0.413744	0.0110983	0.00620064	0.351541	-0.3339	0.9278	0.3734	1.0902	0.2301	0.2153	0.2301	0.2301	0	0	0	0	0	0	1	0	Female, CS only
S21517_SI	3L	2149741	2150089	zormin	2.63071	0.0430946	2.00292	0.306907	2.43168	0.443752	3.34963	0.0272725	2.22733	0.344977	13.8923	0.60577	7.65702	2.48725	12.2489	5.43953	28.4993	0.773448	9.64522	3.26045	0.0801094	0.00865051	0.00364407	0.279447	0.6278	0.918	0.4034	1.1223	0.2185	0.2044	0.2185	0.2185	0	0	0	0	0	0	1	0	Female, CS only
S29069_SI	3L	17746235	17746417	Adgf-A	2.42252	0.137274	2.95798	0.19379	3.17846	0.160898	2.78165	0.0620555	3.1953	0.0909189	11.3462	1.58503	19.4945	3.60953	24.2344	3.66059	16.1663	0.992848	24.4838	2.1702	0.0267664	0.076169	0.0838689	0.00291463	-0.5355	-0.3968	-0.7728	-0.4136	0.1457	0.1363	0.1457	0.1457	0	0	0	0	0	1	0	0	Male, Ber only
F15629_SI	X	11604153	11606399	Amun	3.64068	0.0355424	3.79997	0.0476371	3.56382	0.0361969	3.70369	0.0462506	3.79672	0.102404	38.1337	1.36147	44.7335	2.10356	35.3151	1.26781	40.6259	1.90265	44.7136	4.69999	0.0204417	0.0283941	0.174518	0.022795	-0.1593	0.1399	-0.156	-0.09303	0.04115	0.0385	0.04115	0.04115	0	0	0	0	0	1	0	0	Male, Ber only
S13595_SI	X	6675449	6676519	C3G	3.43078	0.111037	3.72956	0.034813	3.49252	0.0828858	3.49565	0.0447687	3.7292	0.0487021	31.0301	3.52702	41.6775	1.43734	32.9545	2.7784	32.9939	1.4746	41.6786	2.03146	0.00515127	0.983536	0.0221797	0.00519357	-0.2988	0.003132	-0.2984	-0.2335	0.06127	0.05731	0.06127	0.06127	0	0	0	0	0	1	0	0	Male, Ber only
F27211_SI	3L	13467397	13467643	CG10089	2.19647	0.214329	2.79487	0.168623	2.55826	0.235651	2.67213	0.0444418	2.88611	0.309077	9.13647	2.04849	16.5141	2.72585	13.1687	2.82793	14.4803	0.650344	18.5204	5.95938	0.0226361	0.701224	0.450114	0.0101474	-0.5984	0.1139	-0.6896	-0.214	0.1576	0.1474	0.1576	0.1576	0	0	0	0	0	1	0	0	Male, Ber only
S46863_SI	3R	2950272	2950528	CG10098	2.78465	0.114428	3.21383	0.120742	3.29727	0.0863034	2.95979	0.087986	3.05566	0.117453	16.2655	1.88415	24.9978	3.11066	27.1123	2.24043	19.3446	1.74201	21.3335	2.51855	0.0030127	0.00932656	0.523347	0.0430299	-0.4292	-0.3375	-0.271	-0.09587	0.0813	0.07605	0.0813	0.0813	0	0	0	0	0	1	0	0	Male, Ber only
S55480_SI	3R	19428229	19428640	CG10184	2.70071	0.0355425	3.56973	0.249614	3.82353	0.105516	3.20446	0.0644378	3.07991	0.220945	14.8966	0.52799	36.2803	9.53645	45.9571	4.85666	24.676	1.57706	22.1205	5.02599	0.000128006	0.00109355	0.538675	0.0350956	-0.869	-0.6191	-0.3792	0.1245	0.1089	0.1019	0.1089	0.1089	0	0	0	0	0	1	0	0	Male, Ber only
S56912_SI	3R	21145027	21145511	CG10560	0.701556	0.528194	1.2941	0.172398	3.09454	0.0827824	2.88115	0.069029	3.26111	0.117184	2.21436	1.1741	3.68378	0.62877	22.1342	1.84392	17.8634	1.24544	26.1963	2.99927	0.0426388	0.479125	0.200974	7.91594e-07	-0.5925	-0.2134	-2.5596	-0.38	0.1774	0.1659	0.1774	0.1774	0	0	0	0	0	1	0	0	Male, Ber only
S26308_SI	3L	11689975	11690086	CG11652	1.12801	0.54461	2.22495	0.104591	1.87682	0.373607	1.98376	0.245162	2.37284	0.170781	3.38778	1.66042	9.28666	0.963987	6.89113	2.6531	7.41746	1.82357	10.8345	1.89768	0.0411924	0.879973	0.517159	0.0219448	-1.0969	0.1069	-1.2448	-0.3891	0.326	0.3049	0.326	0.326	0	0	0	0	0	1	0	0	Male, Ber only
F36178_SI	2R	6528019	6528718	CG11883	3.51558	0.126907	3.81789	0.025069	3.44783	0.0595886	3.41518	0.100582	3.78073	0.0512881	33.8202	4.41953	45.5175	1.14901	31.4745	1.90034	30.5251	3.06776	43.8866	2.27538	0.0104401	0.818119	0.00306512	0.0219281	-0.3023	-0.03265	-0.2651	-0.3655	0.06942	0.06493	0.06942	0.06942	0	0	0	0	0	1	0	0	Male, Ber only
S36054_SI	2R	6314385	6314602	CG12896	0.104947	0.378735	0.945572	0.0890931	1.69525	0.0973412	1.77923	0.211966	2.96468	0.32525	0.767146	0.729376	2.58122	0.235477	5.46783	0.549591	6.01184	1.21283	20.0391	5.87927	0.0124166	0.814023	0.000604051	1.28623e-06	-0.8406	0.08398	-2.8597	-1.1854	0.1954	0.1635	0.1954	0.1747	0	0	0	0	0	1	0	0	Male, Ber only
F3889_SI	2L	7218909	7220029	CG13784	3.92505	0.12548	4.20938	0.0462155	3.35133	0.0737253	3.93712	0.0374478	4.22699	0.0966441	50.916	6.17405	67.3624	3.07558	28.5984	2.07678	51.2946	1.9005	68.7218	6.53574	0.0345127	0.000173243	0.0313742	0.0255159	-0.2843	0.5858	-0.3019	-0.2899	0.0814	0.07614	0.0814	0.0814	0	0	0	0	0	1	0	0	Male, Ber only
F33063_SI	2R	1927587	1927840	CG14591	4.41334	0.116983	4.74095	0.0830291	4.82873	0.0475105	4.72433	0.0893403	4.9946	0.0608168	82.9286	9.95028	114.804	9.43092	125.158	5.93672	112.952	9.96101	147.796	8.96354	0.00315002	0.297546	0.010827	3.58535e-05	-0.3276	-0.1044	-0.5813	-0.2703	0.06244	0.05841	0.06244	0.06244	0	0	0	0	0	1	0	0	Male, Ber only
S49063_SI	3R	7057916	7057990	CG14701	1.44252	0.809525	2.99088	0.275326	2.33706	0.151568	2.26545	0.436214	2.54975	0.263192	5.0722	3.05968	13.521	12.3417	10.4389	1.5441	10.3081	4.87757	13.1012	3.4166	0.0103261	0.919078	0.640582	0.0339062	-1.5484	-0.07161	-1.1072	-0.2843	0.3485	0.2916	0.3117	0.3117	0	0	0	0	0	1	0	0	Male, Ber only
S53905_SI	3R	16623067	16623195	CG17838	4.44456	0.105235	4.88855	0.0547043	3.97359	0.204197	4.82178	0.136609	4.80587	0.131748	85.4777	8.99983	132.892	7.15246	53.9996	10.7908	124.942	16.4511	122.949	16.679	0.0131437	7.14943e-05	0.952968	0.0387836	-0.444	0.8482	-0.3613	0.0159	0.106	0.09915	0.106	0.106	0	0	0	0	0	1	0	0	Male, Ber only
S49476_SI	3R	7805921	7806112	CG18547	2.83702	0.124807	3.19072	0.0314572	3.38927	0.155873	3.14544	0.128338	3.52983	0.128663	17.1556	2.21204	24.3139	0.759879	29.9072	4.45046	23.3545	2.88108	34.3058	4.37005	0.0204522	0.0824426	0.0128151	0.000194894	-0.3537	-0.2438	-0.6928	-0.3844	0.09139	0.08549	0.09139	0.09139	0	0	0	0	0	1	0	0	Male, Ber only
S34033_SI	2R	3544701	3544803	CG30495	-2.26021	0.355153	1.32678	0.239263	1.05177	0.407536	0.379303	0.691585	0.778872	0.702748	0.0717571	0.0675486	3.84416	0.967636	3.03404	1.11289	1.7312	1.28184	1.63575	1.81078	0.000474224	0.352966	0.685356	0.0027456	-3.587	-0.6725	-3.0391	-0.3996	0.4922	0.4118	0.5391	0.4922	0	0	0	0	0	1	0	0	Male, Ber only
S31773_SI	4	240770	241063	CG31999	3.25061	0.0503151	3.63172	0.0663804	3.49245	0.195165	3.65975	0.0934161	3.86772	0.0863299	25.8278	1.29476	37.8339	2.55656	33.3209	6.14152	38.9665	3.73025	47.9508	4.05909	0.0461704	0.38055	0.296383	0.00287291	-0.3811	0.1673	-0.6171	-0.208	0.1161	0.1086	0.1161	0.1161	0	0	0	0	0	1	0	0	Male, Ber only
S31775_SI	4	243280	243362	CG31999	3.5014	0.155106	4.16636	0.0624545	3.58745	0.246893	3.87285	0.140395	4.39229	0.0771927	33.4342	5.3372	64.5635	3.9949	36.965	8.95531	48.3995	6.90564	80.9842	6.14593	0.0409684	0.378634	0.109947	0.00840304	-0.665	0.2854	-0.8909	-0.5194	0.1974	0.1846	0.1974	0.1974	0	0	0	0	0	1	0	0	Male, Ber only
F22289_SI	3L	3787557	3787966	CG32264	2.05964	0.148608	2.64739	0.207302	2.21864	0.310659	2.82697	0.145673	2.58534	0.0760382	7.90263	1.21961	14.3143	2.82245	9.50709	2.62002	17.0161	2.53489	13.2935	1.01556	0.0233094	0.0133505	0.376211	0.0405138	-0.5878	0.6083	-0.5257	0.2416	0.1557	0.1456	0.1557	0.1557	0	0	0	0	0	1	0	0	Male, Ber only
S18916_SI	X	18303917	18304168	CG32549	3.09543	0.120539	3.42146	0.104568	3.0946	0.0559966	3.20284	0.113095	3.44481	0.107647	22.2026	2.62656	30.7238	3.12478	22.1044	1.24044	24.7053	2.70596	31.458	3.35758	0.0499675	0.538187	0.148595	0.0363749	-0.326	0.1082	-0.3494	-0.242	0.1011	0.0946	0.1011	0.1011	0	0	0	0	0	1	0	0	Male, Ber only
S19994_SI	X	21005048	21006054	CG34120	3.83217	0.0270976	4.11761	0.110107	3.63249	0.142151	4.13978	0.0485432	4.2717	0.145218	46.1738	1.24458	61.6555	6.5604	38.1026	5.64764	62.8381	3.00646	72.1404	10.2251	0.0477271	0.000952041	0.393231	0.00426399	-0.2854	0.5073	-0.4395	-0.1319	0.08761	0.08196	0.08761	0.08761	0	0	0	0	0	1	0	0	Male, Ber only
S22119_SI	3L	3268495	3268548	CG34265	-0.258145	0.448101	1.23007	0.164911	1.93185	0.224768	1.0887	0.0740923	1.17631	0.376397	0.541057	0.530565	2.29651	2.02864	5.26207	3.71812	1.98299	1.72436	3.39361	1.21124	0.0164148	0.11389	0.906375	0.0124265	-1.4882	-0.8431	-1.4345	-0.08761	0.3395	0.3099	0.3099	0.3099	0	0	0	0	0	1	0	0	Male, Ber only
S23127_SI	3L	5429623	5429732	CG34391	1.13279	0.148341	2.60787	0.415731	1.67571	0.439925	2.37168	0.627472	2.25826	0.393041	3.12697	0.458505	9.44049	9.12246	5.7399	2.50671	12.0283	6.19361	10.0904	4.15944	0.0178482	0.174895	0.881738	0.039428	-1.4751	0.696	-1.1255	0.1134	0.3658	0.306	0.3272	0.3272	0	0	0	0	0	1	0	0	Male, Ber only
F11296_SI	X	1111116	1115628	CG3638	3.44865	0.0345541	3.74839	0.0669471	3.30001	0.101621	3.71041	0.0282092	3.65296	0.0823503	31.4704	1.09702	42.5159	2.81912	27.22	2.83488	40.8815	1.14471	38.6771	3.2326	0.00479611	0.000292892	0.625426	0.0415274	-0.2997	0.4104	-0.2043	0.05745	0.06082	0.05689	0.06082	0.06082	0	0	0	0	0	1	0	0	Male, Ber only
S31560_SI	3L	23882205	23882899	CG40470	1.40254	0.210191	2.14792	0.452905	3.20984	0.132205	2.43864	0.174455	2.6768	0.0804536	4.1265	0.881719	9.16729	4.09098	24.9378	3.28575	11.5753	2.04522	14.5698	1.16801	0.0115909	0.00625616	0.446474	0.000261831	-0.7454	-0.7712	-1.2743	-0.2382	0.1742	0.163	0.1742	0.1742	0	0	0	0	0	1	0	0	Male, Ber only
S25281_SI	3L	9391607	9392350	CG4080	3.06764	0.160271	3.38617	0.0593148	2.57102	0.130137	3.16897	0.0434574	3.46211	0.0673192	21.6698	3.2997	29.5877	1.7829	13.163	1.72952	23.7981	1.04684	31.9329	2.18037	0.0359379	0.00039347	0.0524883	0.0114062	-0.3185	0.598	-0.3945	-0.2931	0.09197	0.08603	0.09197	0.09197	0	0	0	0	0	1	0	0	Male, Ber only
S37510_SI	2R	8592679	8593141	CG42663	1.89571	0.221153	2.39127	0.126657	1.99988	0.129954	2.51697	0.320354	2.54045	0.042501	6.7636	1.43219	10.9852	1.36496	7.43335	0.912626	12.8367	4.30318	12.693	0.536252	0.0481285	0.0286108	0.951617	0.0123765	-0.4956	0.5171	-0.6447	-0.02348	0.1524	0.1425	0.1524	0.1524	0	0	0	0	0	1	0	0	Male, Ber only
S37511_SI	2R	8609810	8610511	CG42663	1.82415	0.255321	2.29436	0.056632	2.03853	0.152084	2.32855	0.101414	2.35783	0.16907	6.33952	1.71648	9.92859	0.552992	7.74604	1.17101	10.2976	1.01446	10.6669	1.74335	0.0145661	0.0989899	0.915133	0.00680569	-0.4702	0.29	-0.5337	-0.02928	0.1143	0.1069	0.1143	0.1143	0	0	0	0	0	1	0	0	Male, Ber only
F53634_SI	3R	16135263	16136360	CG42668	2.83369	0.0206922	3.05174	0.0610385	2.99996	0.0487178	3.05296	0.0342194	3.0586	0.0369261	17.0106	0.352085	21.1782	1.27227	20.1026	0.9761	21.1862	0.730867	21.3074	0.782472	0.00218062	0.419667	0.955271	0.00175397	-0.2181	0.053	-0.2249	-0.00564	0.03947	0.03692	0.03947	0.03947	0	0	0	0	0	1	0	0	Male, Ber only
S5782_SI	2L	10315345	10315423	CG4972	2.324	0.171498	3.29131	0.312108	3.16146	0.17755	3.09864	0.182463	3.14256	0.355339	10.3201	1.8466	27.7163	7.93589	23.882	4.15506	22.4209	4.22791	24.1236	8.13053	0.0129036	0.902301	0.939069	0.0316422	-0.9673	-0.06282	-0.8186	-0.04392	0.2302	0.2154	0.2302	0.2302	0	0	0	0	0	1	0	0	Male, Ber only
S7191_SI	2L	13183828	13184882	CG5458	-1.80536	0.210955	-0.93303	0.268832	1.39352	0.230777	1.01494	0.160674	1.31704	0.244128	0.166764	0.0328211	0.402725	0.104485	4.11626	1.05179	2.78314	0.449711	3.8034	0.855792	0.0289552	0.33225	0.492432	2.15516e-06	-0.8723	-0.3786	-3.1224	-0.3021	0.241	0.2255	0.241	0.241	0	0	0	0	0	1	0	0	Male, Ber only
S38105_SI	2R	9728538	9728822	CG6357	5.19068	0.178219	5.47868	0.00418944	5.0998	0.0447037	4.99809	0.0715528	5.51366	0.10126	181.55	33.5503	239.533	1.00433	164.111	7.28627	148.384	10.7101	248.917	25.711	0.0409984	0.484945	0.00115449	0.0232496	-0.288	-0.1017	-0.323	-0.5156	0.0855	0.07997	0.0855	0.0855	0	0	0	0	0	1	0	0	Male, Ber only
S40108_SI	2R	12889688	12889895	CG6796	0.129367	0.334401	1.43576	0.426406	1.44261	0.480336	1.16246	0.432402	1.35317	0.131112	1.18368	0.425013	2.93023	2.84513	4.62291	2.30618	3.38867	1.31127	3.89152	0.496892	0.0286859	0.627354	0.776851	0.0227346	-1.3064	-0.2802	-1.2238	-0.1907	0.3554	0.2973	0.3178	0.3178	0	0	0	0	0	1	0	0	Male, Ber only
S20321_SI	3L	148895	149056	CG6845	1.17182	0.55235	2.18747	0.130677	2.33558	0.327184	2.07306	0.410674	2.06923	0.185866	3.5346	1.63478	8.96219	1.12443	10.7262	3.12565	8.36705	2.96758	8.01269	1.54288	0.0194713	0.566313	0.995543	0.036563	-1.0157	-0.2625	-0.8974	0.003838	0.26	0.2432	0.26	0.26	0	0	0	0	0	1	0	0	Male, Ber only
F3209_SI	2L	6050829	6051067	CG9135	-0.224552	0.783148	1.68553	0.40857	2.27477	0.394047	1.25424	0.419261	1.62981	1.03292	0.968412	0.693906	5.67977	2.04928	10.2412	3.36397	3.72936	1.68518	6.69948	4.4998	0.042149	0.260047	0.75132	0.0482085	-1.9101	-1.0205	-1.8544	-0.3756	0.5705	0.5336	0.5705	0.5705	0	0	0	0	0	1	0	0	Male, Ber only
S11788_SI	X	2067448	2068433	Cyp4d14	-0.203005	0.329225	1.46316	0.153709	2.35037	0.163729	0.657628	0.176334	0.507634	0.154744	0.846554	0.281861	4.35356	0.664498	10.591	1.62813	1.95073	0.354106	1.67485	0.264305	1.55123e-05	7.65131e-06	0.632831	0.00989168	-1.6662	-1.6927	-0.7106	0.15	0.1617	0.1512	0.1617	0.1617	0	0	0	0	0	1	0	0	Male, Ber only
S22939_SI	3L	4812057	4812255	Dhc64C	1.9655	0.128238	2.51436	0.0835387	2.73283	0.191304	3.09998	0.0486059	2.782	0.21517	7.17849	0.947155	12.3872	1.02075	15.5846	2.90136	22.2148	1.0727	16.3997	3.46869	0.0161844	0.0784702	0.158586	0.00118652	-0.5489	0.3671	-0.8165	0.318	0.1359	0.1271	0.1359	0.1359	0	0	0	0	0	1	0	0	Male, Ber only
S37661_SI	2R	8944081	8945726	Drl-2	1.76524	0.148692	2.32399	0.0654066	2.36818	0.0354381	2.55686	0.102658	2.1484	0.0945266	5.88698	0.899107	10.2309	0.667433	10.6829	0.37262	12.9414	1.3589	8.59717	0.833512	0.000578284	0.149566	0.00544767	0.00815206	-0.5588	0.1887	-0.3832	0.4085	0.08448	0.07903	0.08448	0.08448	0	0	0	0	0	1	0	0	Male, Ber only
F52305_SI	3R	13309017	13309169	Dscam3	1.03115	0.623901	2.47698	0.642768	2.1155	0.400279	2.64142	0.166124	2.41031	0.577299	3.13739	1.55429	13.7302	9.18289	8.77756	3.21282	14.1659	2.4377	12.3333	6.25775	0.0257397	0.417959	0.779834	0.0326932	-1.4458	0.5259	-1.3792	0.2311	0.3904	0.3652	0.3904	0.3904	0	0	0	0	0	1	0	0	Male, Ber only
S53246_SI	3R	15394934	15395101	Dys	0.343161	0.323923	1.97834	0.80025	1.72776	0.331072	1.70346	0.475621	1.6659	0.279358	1.46219	0.507436	8.61508	5.02063	5.83929	1.63509	5.94176	2.9805	5.43348	1.57383	0.00968035	0.978828	0.969089	0.0310877	-1.6352	-0.0243	-1.3227	0.03756	0.3707	0.3468	0.3707	0.3707	0	0	0	0	0	1	0	0	Male, Ber only
S18826_SI	X	18049401	18049765	Frq1	3.31574	0.0425415	3.6066	0.0466314	3.71195	0.167498	3.86327	0.062855	3.90478	0.0921406	27.5592	1.15881	36.8672	1.72727	41.3692	7.00485	47.6843	3.04199	49.7817	4.67492	0.0370173	0.259445	0.822949	0.000385066	-0.2909	0.1513	-0.589	-0.04151	0.0845	0.07904	0.0845	0.0845	0	0	0	0	0	1	0	0	Male, Ber only
S29137_SI	3L	17822058	17822801	Grd	0.948613	0.284919	1.9152	0.0291342	1.58322	0.155253	1.68614	0.195551	1.64168	0.0291009	2.6539	0.770388	6.79024	0.198733	4.91531	0.776157	5.46599	1.02515	5.16529	0.150683	0.000797313	0.723537	0.902358	0.00805215	-0.9666	0.1029	-0.6931	0.04446	0.1525	0.1427	0.1525	0.1525	0	0	0	0	0	1	0	0	Male, Ber only
S15681_SI	X	11700902	11701212	Hsc70-3	4.63781	0.19895	5.12452	0.0585059	4.33623	0.170393	4.71951	0.117566	5.23782	0.0734409	104.633	19.504	168.284	9.71953	77.2383	12.7669	112.625	13.0012	188.603	14.1256	0.0102145	0.0265862	0.00693768	0.00260686	-0.4867	0.3833	-0.6	-0.5183	0.1113	0.1042	0.1113	0.1113	0	0	0	0	0	1	0	0	Male, Ber only
S24673_SI	3L	8378829	8382658	ImpE1	-0.861925	0.690404	0.182746	0.293107	0.46473	0.0804728	0.054882	0.0642525	0.317652	0.139383	0.483931	0.261779	1.23706	0.386605	1.59538	0.124613	1.05789	0.069167	1.38271	0.188916	0.0165746	0.329601	0.595745	0.00807967	-1.0447	-0.4098	-1.1796	-0.2628	0.2597	0.2429	0.2597	0.2597	0	0	0	0	0	1	0	0	Male, Ber only
S44833_SI	2R	20398020	20398316	Letm1	4.26284	0.0818751	4.50202	0.101365	4.08553	0.091163	4.15631	0.115043	4.53806	0.0292446	71.1727	5.95476	90.5046	8.9976	59.6564	5.32107	64.1147	7.24637	93.5364	2.75579	0.0372171	0.562618	0.00228955	0.0181734	-0.2392	0.07078	-0.2752	-0.3817	0.06956	0.06507	0.06956	0.06956	0	0	0	0	0	1	0	0	Male, Ber only
S35497_SI	2R	5498644	5500123	Mmp2	4.19685	0.060076	4.35989	0.073094	4.07645	0.0312653	4.23862	0.0745272	4.39916	0.0921663	66.5562	3.94226	78.3887	5.7646	58.9574	1.85513	69.4401	5.15351	81.6089	7.32217	0.0414493	0.0308516	0.0445312	0.0134989	-0.163	0.1622	-0.2023	-0.1605	0.04851	0.04538	0.04851	0.04851	0	0	0	0	0	1	0	0	Male, Ber only
S49981_SI	3R	8806768	8807109	Paip2	3.15954	0.0839644	3.64636	0.0959272	3.56508	0.0632076	3.42821	0.0261608	3.58019	0.14752	23.6157	2.00473	38.4544	3.76595	35.395	2.22548	30.8286	0.812459	36.148	5.52238	0.00787685	0.444841	0.423933	0.0185638	-0.4868	-0.1369	-0.4206	-0.152	0.1067	0.09983	0.1067	0.1067	0	0	0	0	0	1	0	0	Male, Ber only
F58769_SI	3R	25309191	25312426	Ptp99A	3.68712	0.0204551	3.93246	0.0962704	3.69375	0.0569879	3.78421	0.0138091	3.90205	0.0486805	39.9354	0.820821	51.1906	4.94579	40.2439	2.2599	44.0038	0.610023	49.5429	2.40752	0.00785449	0.294051	0.189447	0.0171445	-0.2453	0.09046	-0.2149	-0.1178	0.05376	0.05029	0.05376	0.05376	0	0	0	0	0	1	0	0	Male, Ber only
S31041_SI	3L	21609531	21610070	S1P	0.57645	0.446187	1.55602	0.289554	1.63453	0.355829	2.06708	0.127241	1.41873	0.310139	1.89803	0.809296	4.86887	1.32554	5.39792	2.15687	7.94448	1.01004	4.26944	1.36446	0.0122668	0.236337	0.0878084	0.028011	-0.9796	0.4325	-0.8423	0.6484	0.2312	0.2163	0.2312	0.2312	0	0	0	0	0	1	0	0	Male, Ber only
F38996_SI	2R	11272001	11275362	SRPK	3.70324	0.0607341	3.83142	0.0415056	3.71444	0.0235742	3.76963	0.0329519	3.85627	0.0622553	40.6287	2.47665	46.1547	1.93495	41.0442	0.966805	43.3797	1.44252	47.3499	2.97142	0.0292787	0.33803	0.139834	0.0110826	-0.1282	0.05519	-0.153	-0.08664	0.03549	0.0332	0.03549	0.03549	0	0	0	0	0	1	0	0	Male, Ber only
S33960_SI	2R	3462004	3462113	Vps13	1.48819	0.711188	2.97604	0.112813	2.23383	0.4982	2.58207	0.419709	2.60544	0.0699034	5.3134	4.11083	19.6922	2.17301	10.2176	4.83449	14.0574	6.22009	13.5593	0.952983	0.00885764	0.548912	0.978776	0.0414824	-1.4878	0.3482	-1.1172	-0.02336	0.3325	0.311	0.3325	0.3325	0	0	0	0	0	1	0	0	Male, Ber only
S41451_SI	2R	15125657	15125819	cora	4.0591	0.0212256	4.45497	0.135914	4.12377	0.205774	4.50788	0.029013	4.40364	0.0437496	57.9308	1.23703	86.5885	11.8743	62.8059	13.424	90.7545	2.64006	81.8006	3.60227	0.0121712	0.00981236	0.550049	0.0261267	-0.3959	0.3841	-0.3445	0.1042	0.09331	0.08728	0.09331	0.09331	0	0	0	0	0	1	0	0	Male, Ber only
S14531_SI	X	9027973	9029051	fend	2.47551	0.13928	2.97013	0.103701	2.52452	0.225405	2.77124	0.0918061	2.88347	0.0370602	11.9668	1.72421	19.5651	2.05782	12.7101	2.60097	16.0239	1.49403	17.8843	0.656567	0.0106855	0.163813	0.607723	0.0306696	-0.4946	0.2467	-0.408	-0.1122	0.114	0.1067	0.114	0.114	0	0	0	0	0	1	0	0	Male, Ber only
S11391_SI	X	1342880	1345416	futsch	4.71968	0.0452234	5.11869	0.0415294	4.64564	0.074599	4.8228	0.021101	4.94812	0.0498689	112.21	5.12442	167.212	6.85926	104.346	7.65197	124.332	2.62544	141.027	7.06634	0.000554857	0.0547092	0.213682	0.0223178	-0.399	0.1772	-0.2284	-0.1253	0.06	0.05612	0.06	0.06	0	0	0	0	0	1	0	0	Male, Ber only
S41776_SI	2R	15555859	15555983	hrg	3.55508	0.145273	4.18731	0.0572024	3.68558	0.212884	4.08444	0.192233	3.98392	0.101118	35.2357	5.05647	65.9182	3.83034	40.5742	9.06405	60.1568	11.8363	53.9073	5.30777	0.00199526	0.0233158	0.649434	0.0226282	-0.6322	0.3989	-0.4288	0.1005	0.1129	0.1056	0.1129	0.1129	0	0	0	0	0	1	0	0	Male, Ber only
S58227_SI	3R	24143896	24147001	larp	4.98559	0.0706411	5.21684	0.0751747	4.52572	0.119234	5.15157	0.103072	5.21896	0.058999	146.532	10.2339	184.696	13.7238	92.8528	10.9762	173.302	17.3181	184.957	10.9268	0.049952	3.52286e-05	0.627558	0.0480017	-0.2312	0.6259	-0.2334	-0.0674	0.07172	0.06709	0.07172	0.07172	0	0	0	0	0	1	0	0	Male, Ber only
F11687_SI	X	1938325	1939982	moody	3.22472	0.0383777	3.51688	0.075347	3.5719	0.0668539	3.38613	0.105458	3.48606	0.134546	25.159	0.975575	33.7426	2.52761	35.6441	2.4011	29.6611	3.12246	32.8526	4.34755	0.0244127	0.122981	0.481506	0.0421914	-0.2922	-0.1858	-0.2613	-0.09993	0.07807	0.07303	0.07807	0.07807	0	0	0	0	0	1	0	0	Male, Ber only
F38942_SI	2R	11198991	11199472	mus210	3.67849	0.129203	4.04721	0.0517737	3.5965	0.109026	3.79271	0.0807799	3.95119	0.0939246	39.8078	5.14996	57.2892	3.00051	36.632	3.9504	44.4717	3.5188	52.1501	4.89127	0.0077336	0.114153	0.245032	0.0401449	-0.3687	0.1962	-0.2727	-0.1585	0.08059	0.07538	0.08059	0.08059	0	0	0	0	0	1	0	0	Male, Ber only
S43425_SI	2R	18573030	18576478	ppa	2.78655	0.0440114	3.09213	0.0662625	2.85575	0.0515859	2.76927	0.0191877	3.02509	0.0148411	16.2355	0.720342	22.0567	1.487	17.4049	0.903781	15.9489	0.305449	20.5973	0.306972	0.00102241	0.276916	0.0036651	0.0058121	-0.3056	-0.08648	-0.2385	-0.2558	0.04984	0.04662	0.04984	0.04984	0	0	0	0	0	1	0	0	Male, Ber only
S49184_SI	3R	7387923	7388017	sea	3.57569	0.135727	3.93674	0.10965	4.30331	0.0623105	3.75733	0.0534379	3.94615	0.23347	35.9384	4.85108	51.4587	5.71503	74.0539	4.73301	42.8748	2.31524	52.7221	13.0051	0.0284234	0.00140952	0.263737	0.0248975	-0.361	-0.546	-0.3705	-0.1888	0.09939	0.09297	0.09939	0.09939	0	0	0	0	0	1	0	0	Male, Ber only
S39249_SI	2R	11766566	11766637	sli	0.925609	0.393829	2.25065	0.723307	2.29116	0.528322	2.90811	0.201384	2.77875	0.392374	2.66281	1.10608	10.983	5.94766	10.9765	5.75373	18.5717	3.7454	16.8736	5.7618	0.0347948	0.313925	0.883876	0.00514858	-1.325	0.6169	-1.8531	0.1294	0.38	0.3554	0.38	0.38	0	0	0	0	0	1	0	0	Male, Ber only
S17292_SI	X	15498603	15499399	sog	3.51851	0.0371271	3.89418	0.0814198	3.43217	0.11636	3.54495	0.0343299	3.85283	0.259076	33.7498	1.26615	49.226	4.08421	31.1011	3.61383	34.6516	1.18742	48.2233	13.0033	0.0170972	0.479955	0.0464393	0.0314463	-0.3757	0.1128	-0.3343	-0.3079	0.09392	0.08785	0.09392	0.09392	0	0	0	0	0	1	0	0	Male, Ber only
S1118_SI	2L	2137984	2138158	tho2	2.14638	0.224359	2.96647	0.269019	2.97582	0.199133	2.74306	0.370704	2.96883	0.208178	8.70292	2.03598	19.9184	5.68873	19.8831	3.63384	16.2256	5.56534	19.7422	3.88738	0.016317	0.50456	0.553012	0.016062	-0.8201	-0.2328	-0.8224	-0.2258	0.2033	0.1902	0.2033	0.2033	0	0	0	0	0	1	0	0	Male, Ber only
S1912_SI	2L	3500638	3500791	tim	4.95987	0.122519	5.20976	0.044855	4.61084	0.0930529	5.06013	0.0829981	5.73174	0.0902072	143.278	17.1037	183.172	8.23833	100.903	9.71933	157.97	12.9218	309.337	27.6286	0.0379608	0.000599429	3.91454e-05	1.25386e-05	-0.2499	0.4493	-0.7719	-0.6716	0.07297	0.06826	0.07297	0.07297	0	0	0	0	0	1	0	0	Male, Ber only
S10929_SI	X	95614	96056	tyn	0.605673	0.564574	1.70325	0.260554	2.52163	0.22468	1.59871	0.216521	1.95565	0.257944	2.05414	1.26679	5.61881	1.48688	12.6798	2.72572	5.02162	1.02587	7.22896	1.89759	0.00913045	0.0170153	0.41474	0.00232087	-1.0976	-0.9229	-1.35	-0.3569	0.2465	0.2305	0.2465	0.2465	0	0	0	0	0	1	0	0	Male, Ber only
S7954_SI	2L	15064198	15064948	vig	4.64837	0.0287996	4.8324	0.0914352	4.58524	0.0753185	4.85743	0.0410166	4.82185	0.0686471	104.444	3.00708	125.856	11.2268	98.2358	7.42682	128.765	5.32349	124.39	8.55742	0.0326622	0.00202345	0.740559	0.04324	-0.184	0.2722	-0.1735	0.03558	0.05209	0.04872	0.05209	0.05209	0	0	0	0	0	1	0	0	Male, Ber only
S57404_SI	3R	22295006	22295732	CG5455	4.58576	0.13072	4.91366	0.0340066	4.66132	0.0892705	4.4049	0.0756731	4.89996	0.0865531	98.65	13.3114	136.189	4.60385	106.099	9.77892	82.0062	6.13143	134.615	11.3522	0.00393731	0.0121355	0.000178351	0.00522718	-0.3279	-0.2564	-0.3142	-0.4951	0.06457	0.0604	0.06457	0.06457	0	1	0	0	0	0	0	0	Male, CS and Ber
S50751_SI	3R	10346771	10346981	Cyp313a1	4.56125	0.190758	5.31184	0.0474831	5.3081	0.078415	4.37124	0.151298	5.03334	0.266628	96.8804	18.6943	202.874	9.51916	202.44	16.2796	79.7358	11.7096	157.231	43.6403	0.000685251	6.64969e-05	0.00173698	0.0155376	-0.7506	-0.9369	-0.4721	-0.6621	0.116	0.1085	0.116	0.116	0	1	0	0	0	0	0	0	Male, CS and Ber
S50753_SI	3R	10347325	10347510	Cyp313a1	4.63242	0.124439	5.44917	0.0826548	5.39176	0.0481603	4.52896	0.0229996	5.0502	0.19092	103.286	12.5657	233.096	19.372	219.781	10.5686	92.6786	2.13238	158.003	31.1104	1.28253e-05	4.54811e-06	0.000508548	0.00260137	-0.8167	-0.8628	-0.4178	-0.5212	0.0775	0.0725	0.0775	0.0775	0	1	0	0	0	0	0	0	Male, CS and Ber
S50755_SI	3R	10347718	10347844	Cyp313a1	4.80481	0.164283	5.64181	0.0988758	5.7037	0.0427159	4.82578	0.155774	5.22324	0.137879	123.181	19.7155	282.89	27.8353	300.179	12.7163	125.69	19.3938	186.681	24.6861	0.000108408	4.19444e-05	0.0206232	0.0155561	-0.837	-0.8779	-0.4184	-0.3975	0.1029	0.09621	0.1029	0.1029	0	1	0	0	0	0	0	0	Male, CS and Ber
S50756_SI	3R	10347895	10348468	Cyp313a1	4.96939	0.0424627	5.79728	0.0620027	5.81599	0.0340617	4.83978	0.114151	5.36397	0.203014	144.026	6.1285	329.824	20.2891	335.77	11.4126	126.98	14.0123	216.6	45.5809	2.2966e-05	3.1393e-06	0.000916485	0.0066818	-0.8279	-0.9762	-0.3946	-0.5242	0.08426	0.07881	0.08426	0.08426	0	1	0	0	0	0	0	0	Male, CS and Ber
S4052_SI	2L	7605600	7605844	Cyp4d21	0.276006	0.874473	3.93482	0.241089	3.37508	0.122899	0.35688	0.397376	3.39485	0.248755	1.73608	1.62921	52.1037	11.6061	29.3875	3.44519	1.50984	0.638524	30.4084	7.14171	1.74862e-05	4.83209e-05	8.00088e-05	6.43362e-05	-3.6588	-3.0182	-3.1188	-3.038	0.3599	0.3367	0.3599	0.3599	0	1	0	0	0	0	0	0	Male, CS and Ber
S4053_SI	2L	7605948	7606334	Cyp4d21	0.993849	0.416048	3.6919	0.0664245	3.01538	0.168072	-0.133658	0.60951	3.24418	0.236427	1.87958	1.81652	40.1799	2.64522	20.6142	3.46427	0.999383	0.663454	26.1367	6.43131	0.000697899	5.2346e-05	5.08159e-05	0.00251639	-2.6981	-3.149	-2.2503	-3.3778	0.4055	0.3392	0.4055	0.3627	0	1	0	0	0	0	0	0	Male, CS and Ber
S4054_SI	2L	7606394	7606463	Cyp4d21	1.22543	0.997566	4.04465	0.417211	3.85176	0.108126	0.905861	0.680087	3.73271	0.13194	2.85907	3.59508	60.6189	26.4305	47.2898	5.37371	2.85186	1.71946	42.0412	5.7386	0.000591342	0.000105927	0.000248551	0.00138106	-2.8192	-2.9459	-2.5073	-2.8268	0.4142	0.3466	0.4142	0.3705	0	1	0	0	0	0	0	0	Male, CS and Ber
S4056_SI	2L	7606780	7607703	Cyp4d21	0.378676	0.552725	3.77528	0.0378816	3.75975	0.0946302	0.230477	0.288663	3.60821	0.17107	1.62367	0.943369	43.6308	1.66936	43.0817	4.05621	1.29403	0.363675	37.2694	6.5708	2.00974e-06	7.55114e-07	2.09982e-06	3.07277e-06	-3.3966	-3.5293	-3.2295	-3.3777	0.2598	0.243	0.2598	0.2598	0	1	0	0	0	0	0	0	Male, CS and Ber
S44647_SI	2R	20042211	20042565	Dat	4.82486	0.111448	5.0851	0.0622505	5.28632	0.0476111	4.71925	0.0573861	5.33672	0.162128	125.075	13.4717	161.807	10.2229	197.781	9.30948	112.207	6.43653	209.707	35.305	0.0259699	6.77327e-05	5.78378e-05	0.000274532	-0.2602	-0.5671	-0.5119	-0.6175	0.07039	0.06585	0.07039	0.07039	0	1	0	0	0	0	0	0	Male, CS and Ber
S44649_SI	2R	20044420	20044572	Dat	4.91073	0.163065	5.29689	0.138886	5.63674	0.107427	5.00166	0.107206	5.49816	0.0245397	136.915	21.4503	201.009	28.1167	281.735	29.1664	149.22	15.6015	244.29	5.99266	0.023453	0.000568721	0.00534669	0.00166917	-0.3862	-0.6351	-0.5874	-0.4965	0.1024	0.09578	0.1024	0.1024	0	1	0	0	0	0	0	0	Male, CS and Ber
F31954_SI	4	586033	586141	Pur-alpha	5.32061	0.0490186	5.85942	0.0469938	5.40954	0.0344263	5.18526	0.103862	5.55115	0.0457176	204.674	10.1248	350.782	16.6262	223.629	7.6942	179.271	18.9202	257.711	11.6481	2.09922e-05	0.00956324	0.000497198	0.0120622	-0.5388	-0.2243	-0.2305	-0.3659	0.05425	0.05075	0.05425	0.05425	0	1	0	0	0	0	0	0	Male, CS and Ber
S4193_SI	2L	7741476	7741542	Acp1	5.93143	0.072758	5.39217	0.0825473	6.93372	0.185148	5.8746	0.189515	6.60305	0.114796	377.364	27.8967	220.183	18.3919	1039	179.769	360.014	64.5247	740.52	82.4675	0.0280824	0.000182149	0.00485483	0.00815967	0.5393	-1.0591	-0.6716	-0.7284	0.1481	0.1385	0.1481	0.1481	0	0	0	0	0	0	0	1	Male, CS only
S29068_SI	3L	17744818	17746179	Adgf-A	2.35423	0.0668629	2.50866	0.18054	3.18762	0.0839397	2.67905	0.210021	3.19581	0.0682595	10.5457	0.700554	12.4182	2.1281	24.2955	2.07084	14.7778	2.90205	24.4675	1.64058	0.382326	0.00255	0.00364107	8.61871e-05	-0.1544	-0.5086	-0.8416	-0.5168	0.1006	0.09408	0.1006	0.1006	0	0	0	0	0	0	0	1	Male, CS only
S7548_SI	2L	13908024	13908590	Ance	2.78126	0.250763	2.73896	0.171227	3.12106	0.158681	2.66385	0.154814	3.32564	0.0963877	16.4651	3.83304	15.6177	2.53475	22.8829	3.56215	14.463	2.13209	27.9044	2.75405	0.888123	0.0225027	0.0035982	0.0123254	0.0423	-0.4572	-0.5444	-0.6618	0.1286	0.1203	0.1286	0.1286	0	0	0	0	0	0	0	1	Male, CS only
S7575_SI	2L	13955265	13955757	Ance-3	2.70948	0.182193	2.89236	0.176302	2.97569	0.110482	2.56882	0.0658572	3.08334	0.118438	15.1823	2.60778	18.2195	3.10694	19.69	2.06625	13.0696	0.876385	21.9318	2.53	0.353536	0.0211568	0.00800619	0.0447656	-0.1829	-0.4069	-0.3739	-0.5145	0.1131	0.1058	0.1131	0.1131	0	0	0	0	0	0	0	1	Male, CS only
F20856_SI	3L	1198555	1199339	Aplip1	4.25659	0.129752	4.52625	0.107595	4.55251	0.0653305	3.96883	0.00860267	4.17487	0.0491224	70.9587	8.95794	92.7753	10.2711	95.023	6.24937	52.924	0.455124	65.0839	3.24105	0.0124701	2.39952e-05	0.0496625	0.481227	-0.2697	-0.5837	0.08172	-0.206	0.06381	0.05969	0.06381	0.06381	0	0	0	0	0	0	0	1	Male, CS only
S9002_SI	2L	18079957	18080086	Arr1	7.97851	0.103924	7.75932	0.0628325	7.95365	0.0445466	7.56178	0.084557	7.88708	0.0592997	2928.29	312.329	2346.41	148.976	2848.05	125.622	1927.81	160.967	2665.82	160.668	0.0215756	0.000258851	0.0017845	0.360004	0.2192	-0.3919	0.09142	-0.3253	0.05721	0.05352	0.05721	0.05721	0	0	0	0	0	0	0	1	Male, CS only
[truncated: 321 more rows]

## Sheet: Supplemental Table 3- B
Gene	Location	CSBer_DSXtarget_fem_05	CSBer_DSXtarget_mal_05	CSBer_DSXtarget_malfem_05	CSBer_DSXtarget_femmal_05	Ber_only_DSXtarget_fem_05	Ber_only_DSXtarget_mal_05	CS_only_DSXtarget_fem_05	CS_only_DSXtarget_mal_05	sex_bias
[truncated: 934 more rows]

## Sheet: Supplemental Table 3- C
Fusion_ID	CHROM	START	END	Gene	AH_BerF_mean_logrpkm	AH_BerF_SD_logrpkm	AH_BerM_mean_logrpkm	AH_BerM_SD_logrpkm	AH_CSM_mean_logrpkm	AH_CSM_SD_logrpkm	AH_CSFemale_mean_logrpkm	AH_CSFemale_SD_logrpkm	AH_dsxNullF_mean_logrpkm	AH_dsxNullF_sd_logrpkm	AH_dsxNullM_mean_logrpkm	AH_dsxNullM_sd_logrpkm	AH_dsxD_mean_logrpkm	AH_dsxD_sd_logrpkm	AH_BerF_mean_rpkm	AH_BerF_SD_rpkm	AH_BerM_mean_rpkm	AH_BerM_SD_rpkm	AH_CSM_mean_rpkm	AH_CSM_SD_rpkm	AH_CSFemale_mean_rpkm	AH_CSFemale_SD_rpkm	AH_dsxNullF_mean_rpkm	AH_dsxNullF_sd_rpkm	AH_dsxNullM_mean_rpkm	AH_dsxNullM_sd_rpkm	AH_dsxD_mean_rpkm	AH_dsxD_sd_rpkm	fdr_p_contrast_AH_BerF-AH_BerM	fdr_p_contrast_AH_BerF-AH_dsxNullF	fdr_p_contrast_AH_BerM-AH_dsxNullM	fdr_p_contrast_AH_CS-AH_dsxNullM	fdr_p_contrast_AH_CSFemale-AH_CS	fdr_p_contrast_AH_CSFemale-AH_dsxD	fdr_p_contrast_AH_CSFemale-AH_dsxNullF	fdr_p_contrast_AH_BerF-AH_dsxD	con_est_AH_BerF_AH_BerM	con_est_AH_CSF_AH_CSM	con_est_AH_BerF_AH_dsxNullF	con_est_AH_CSFemale_AH_dsxNullF	con_est_AH_BerM_AH_dsxNullM	con_est_AH_CSM_AH_dsxNullM	con_est_AH_BerF_AH_dsxD	con_est_AH_CSFemale_AH_dsxD	con_stderr_AH_BerF_AH_BerM
[truncated: 1,124 more rows]
[truncated: 16 more columns]

[truncated: 1 more sheets: Supplemental Table 3- D]
