# Supplementary material for: Sex Differences in Drosophila Somatic Gene Expression: Variation and Regulation by doublesex
Source: G3 (Bethesda). 2016 Apr 19;6(7):1799–808. doi: 10.1534/g3.116.027961 (PMC4938635; doi:10.1534/g3.116.027961)
Supplement: Supplemental Material [file supp_g3.116.027961_Supplemental_Table_4.xlsx]

## Sheet: README
Supplemetal Table 4: Summary statistics for the estimated difference in expression for all genes with sex-differences in expression in wildtype, dsxD and dsx null comparisons (FDR < .05). Statistics are reported for each contrast and regulatory mode, in Canton S and Berlin.
Column	Description
Contrast	The comparison that was tested in the constrast
Regulatory Mode	The mode of Dsx regulation
Berlin Median Estimate	50th percentile of the estimates for the given comparison, by mode, in the Berlin strain
Berlin Maximum Estimate	Maximum value of the estimates for the given comparison, by mode, in the Berlin strain
Berlin Minimum Estimate	Minimum value of the estimates for the given comparison, by mode, in the Berlin strain
Berlin 10%	10th percentile of the estimates for the given comparison, by mode, in the Berlin strain
Berlin 90%	90th percentile of the estimates for the given comparison, by mode, in the Berlin strain
Berlin Mean	Arithmetic mean of the estimates for the given comparison, by mode, in the Berlin strain
Berlin Standard Deviation	The sample standard deviation of the estimates for the given comparison, by mode, in the Berlin strain
Berlin Standard Error of the Mean	The standard error of the mean of the estimates for the given comparison, by mode, in the Berlin strain
Berlin Lower 95%	Lower 95% confidence limit of the mean of the estimates for the given comparison, by mode, in the Berlin strain
Berlin Upper 95%	Upper 95% confidence limit of the mean of the estimates for the given comparison, by mode, in the Berlin strain
Canton S Median Estimate	50th percentile of the estimates for the given comparison, by mode, in the Canton S strain
Canton S Maximum Estimate	Maximum value of the estimates for the given comparison, by mode, in the Canton S strain
Canton S Minimum Estimate	Minimum value of the estimates for the given comparison, by mode, in the Canton S strain
Canton S 10%	50th percentile of the estimates for the given comparison, by mode, in the Canton S strain
Canton S 90%	90th percentile of the estimates for the given comparison, by mode, in the Canton S strain
Canton S Mean	Arithmetic mean of the estimates for the given comparison, by mode, in the Canton S strain
Canton S Standard Deviation	The sample standard deviation of the estimates for the given comparison, by mode, in the Canton S strain
Canton S Standard Error of the Mean	The standard error of the mean of the estimates for the given comparison, by mode, in the Canton S strain
Canton S Lower 95%	Lower 95% confidence limit of the mean of the estimates for the given comparison, by mode, in the Canton S strain
Canton S Upper 95%	Upper 95% confidence limit of the mean of the estimates for the given comparison, by mode, in the Canton S strain

## Sheet: Supplemental Table 4
Contrast	Regulatory Mode	Berlin Median Estimate	Berlin Maximum Estimate	Berlin Minimum Estimate	Berlin 10%	Berlin 90%	Berlin Mean	Berlin Standard Deviation	Berlin Standard Error of the Mean	Berlin Lower 95%	Berlin Upper 95%	Canton S Median Estimate	Canton S Maximum Estimate	Canton S Minimum Estimate	Canton S 10%	Canton S 90%	Canton S Mean	Canton S Standard Deviation	Canton S Standard Error of the Mean	Canton S Lower 95%	Canton S Upper 95%
WT Female - WT Male	Male Specific Repressor	0.576957	7.03626	0.228309	0.363499	1.00229	0.7717	0.9207	0.12529	0.52	1.023	0.648822	6.73033	-0.447193	0.277584	1.85608	0.9205	1.01463	0.14208	0.6352	1.206
WT Female - WT Male	Female Specific Repressor	-0.709243	-0.163037	-3.65882	-2.73441	-0.279675	-1.0187	0.89931	0.14988	-1.323	-0.714	-0.409742	-0.16706	-3.52927	-0.71748	-0.239828	-0.5166	0.45793	0.03313	-0.582	-0.451
WT Female - WT Male	Male Specific Activator	-0.340627	0.424114	-0.816747	-0.810131	0.421104	-0.2645	0.46302	0.14642	-0.596	0.067	-0.468777	0.625073	-1.63153	-1.23283	0.0369797	-0.5365	0.47792	0.09558	-0.7338	-0.339
WT Female - WT Male	Female Specific Activator	0.552055	2.093	0.263035	0.30761	1.04962	0.6588	0.38753	0.06646	0.524	0.794	0.794195	2.53735	0.166091	0.431763	1.46478	0.8737	0.42304	0.01915	0.8361	0.911
WT Female - WT Male	Repressor in Both Sexes	-0.668963	0.26624	-1.66616	-1.66616	0.26624	-0.6285	0.5645	0.19958	-1.1	-0.157	-0.350838	-0.116511	-1.02281	-0.821033	-0.189086	-0.4092	0.2201	0.03891	-0.4885	-0.33
WT Female - WT Male	Activator in Both Sexes	0.559313	1.07304	0.195951	0.239403	0.902339	0.58	0.23187	0.0532	0.468	0.692	0.366152	0.937529	0.28811	0.291718	0.894924	0.4891	0.22205	0.05935	0.3609	0.617
WT Female - WT Male	Opposing effects in each sex	0.7878	8.62406	-0.836996	-0.835175	8.03521	2.4785	3.24293	0.97778	0.3	4.657	1.04546	6.86999	-1.12938	-0.582017	2.03297	1.0149	1.05083	0.07832	0.8603	1.169
WT Female - dsxD pseudomale	Male Specific Repressor	0.369705	5.07574	0.159448	0.267867	0.606823	0.5083	0.66412	0.09038	0.327	0.69	0.474874	5.06858	-0.603651	0.22623	0.986826	0.6027	0.72279	0.10121	0.3994	0.806
WT Female - dsxD pseudomale	Female Specific Repressor	-0.794641	-0.202302	-3.22954	-2.32742	-0.291456	-1.0018	0.77859	0.12977	-1.265	-0.738	-0.386956	-0.138626	-3.37784	-0.841903	-0.216609	-0.5224	0.5057	0.03659	-0.5946	-0.45
WT Female - dsxD pseudomale	Male Specific Activator	-0.270237	1.09583	-0.472089	-0.467764	1.03568	-0.0507	0.51863	0.16401	-0.422	0.32	-0.375523	0.891315	-1.22833	-1.0305	0.242845	-0.3909	0.4714	0.09428	-0.5855	-0.196
WT Female - dsxD pseudomale	Female Specific Activator	0.724576	2.33352	0.217849	0.302	1.19424	0.757	0.42216	0.0724	0.61	0.904	0.599924	1.88192	0.124416	0.371818	1.00277	0.6583	0.28079	0.01271	0.6333	0.683
WT Female - dsxD pseudomale	Repressor in Both Sexes	-1.02307	0.619646	-3.12241	-3.12241	0.619646	-1.4075	1.31347	0.46438	-2.506	-0.309	-0.68246	-0.164005	-2.68716	-1.74824	-0.283386	-0.8812	0.62641	0.11073	-1.107	-0.655
WT Female - dsxD pseudomale	Activator in Both Sexes	0.896397	1.60257	0.251853	0.409319	1.3807	0.8511	0.34478	0.0791	0.685	1.017	0.640801	1.97389	0.234592	0.253271	1.56012	0.7015	0.43154	0.11533	0.4523	0.951
WT Female - dsxD pseudomale	Opposing effects in each sex	0.502643	6.09188	-0.418425	-0.413655	5.85047	2.0056	2.55116	0.7692	0.292	3.719	0.535454	5.83313	-0.846123	-0.333716	0.883163	0.528	0.77809	0.058	0.4136	0.642
WT Female - Dsx Null Female	Male Specific Repressor	0.0733253	1.29898	-0.413409	-0.0332914	0.273037	0.106	0.21442	0.02918	0.047	0.165	-0.468113	-0.201838	-5.21916	-0.0997013	0.523039	0.1853	0.3029	0.04241	0.1001	0.27
WT Female - Dsx Null Female	Female Specific Repressor	-0.708878	-0.171993	-2.40518	-1.8186	-0.234007	-0.9009	0.59999	0.1	-1.104	-0.698	-0.018098	0.774781	-0.667416	-0.823499	-0.231876	-0.5327	0.42432	0.0307	-0.5932	-0.472
WT Female - Dsx Null Female	Male Specific Activator	-0.0438164	0.209549	-0.308448	-0.301938	0.195788	-0.0594	0.15917	0.05033	-0.173	0.054	0.424811	1.66934	0.20234	-0.573555	0.232031	-0.1451	0.28732	0.05746	-0.2637	-0.026
WT Female - Dsx Null Female	Female Specific Activator	0.472701	2.63499	0.2813	0.311894	0.918756	0.5749	0.4078	0.06994	0.433	0.717	-0.151261	0.647748	-0.935458	0.401447	1.19993	0.7583	0.35145	0.01591	0.727	0.79
WT Female - Dsx Null Female	Repressor in Both Sexes	-0.849411	-0.286433	-3.25473	-3.25473	-0.286433	-1.5321	1.27868	0.45208	-2.601	-0.463	-0.509599	-0.163655	-1.63419	-2.08037	-0.284477	-0.9228	0.63051	0.11146	-1.1501	-0.695
WT Female - Dsx Null Female	Activator in Both Sexes	0.828591	1.47806	0.273556	0.385331	1.42945	0.8471	0.33898	0.07777	0.684	1.011	0.577701	0.802881	0.245445	0.299079	1.58685	0.9526	0.4502	0.12032	0.6927	1.213
WT Female - Dsx Null Female	Opposing effects in each sex	0.277927	1.84652	-0.38276	-0.360868	1.80772	0.6733	0.83925	0.25304	0.109	1.237	-0.506455	1.09743	-5.06309	-0.343207	1.05357	0.5489	0.48351	0.03604	0.4778	0.62
WT Male - Dsx Null Male	Male Specific Repressor	-0.421816	-0.250891	-5.51793	-0.718817	-0.28398	-0.5631	0.71332	0.09707	-0.758	-0.3684	0.165751	1.29183	-0.614645	-1.29586	-0.236453	-0.6843	0.73383	0.10276	-0.8906	-0.478
WT Male - Dsx Null Male	Female Specific Repressor	0.0735475	0.810637	-0.546629	-0.374913	0.655519	0.1	0.32934	0.05489	-0.011	0.2114	-0.412817	-0.127259	-2.54785	-0.21734	0.167182	-0.0124	0.1824	0.0132	-0.0384	0.014
WT Male - Dsx Null Male	Male Specific Activator	0.380986	0.579693	0.171075	0.17716	0.574156	0.3873	0.13197	0.04173	0.293	0.4817	-0.18608	0.56353	-0.737233	0.212079	1.23209	0.5696	0.39552	0.0791	0.4064	0.733
WT Male - Dsx Null Male	Female Specific Activator	0.0689713	0.442676	-0.445552	-0.31147	0.253234	0.0263	0.20247	0.03472	-0.044	0.097	0.691184	3.00839	0.212066	-0.428697	0.116309	-0.151	0.22814	0.01033	-0.1713	-0.131
WT Male - Dsx Null Male	Repressor in Both Sexes	-0.734135	-0.319943	-2.48761	-2.48761	-0.319943	-1.1874	0.85567	0.30253	-1.903	-0.472	-0.690772	-0.200902	-2.40865	-1.26792	-0.20652	-0.584	0.40115	0.07091	-0.7286	-0.439
WT Male - Dsx Null Male	Activator in Both Sexes	0.582474	1.40849	0.224653	0.287278	1.35966	0.6567	0.33985	0.07797	0.493	0.8205	0.981278	1.60832	0.249885	0.259229	0.765564	0.5232	0.18637	0.04981	0.4156	0.631
WT Male - Dsx Null Male	Opposing effects in each sex	-0.491966	0.485778	-6.55841	-5.98086	0.478721	-1.6608	2.28945	0.69029	-3.199	-0.1227	0.627439	1.71494	-0.773793	-1.08109	0.310347	-0.52	0.6517	0.04857	-0.6159	-0.424
