# Supplementary material for: Sex Differences in Drosophila Somatic Gene Expression: Variation and Regulation by doublesex
Source: G3 (Bethesda). 2016 Apr 19;6(7):1799–808. doi: 10.1534/g3.116.027961 (PMC4938635; doi:10.1534/g3.116.027961)
Supplement: Supplemental Material [file supp_g3.116.027961_Supplemental_Table_5.xlsx]

## Sheet: README
Supplemental Table 5: Genes with patterns of sex-differential expression in wild type, dsxD pseudomale and dsx null comparisons and with the same regulatory mode in both Canton S and Berlin strains (FDR < 0.05).
Column	Description
Gene	The gene symbol (FB5.30)
Location	The location of the corresponding gene model/s (FB5.30)
Sex_Bias	The direction of sex differential expression Female (Female-biased) or Male (Male-biased)
Regulatory_Mode	The mode of Dsx regulation
AH_BerF_mean_logrpkm	8-24 hour adult head wild type Berlin female mean ln(RPKM)
AH_BerF_SD_logrpkm	8-24 hour adult head wild type Berlin female standard deviation of the ln(RPKM)
AH_BerM_mean_logrpkm	8-24 hour adult head wild type Berlin male mean ln(RPKM)
AH_BerM_SD_logrpkm	8-24 hour adult head wild type Berlin male standard deviation of the ln(RPKM)
AH_CS_mean_logrpkm	8-24 hour adult head wild type Canton S male mean ln(RPKM)
AH_CS_SD_logrpkm	8-24 hour adult head wild type Canton S male standard deviation of the ln(RPKM)
AH_CSFemale_mean_logrpkm	8-24 hour adult head wild type Canton S female mean ln(RPKM)
AH_CSFemale_SD_logrpkm	8-24 hour adult head wild type Canton S female standard deviation of the ln(RPKM)
AH_dsxNullF_mean_logrpkm	8-24 hour adult head of females null for dsx mean ln(RPKM)
AH_dsxNullF_sd_logrpkm	8-24 hour adult head of females null for dsx standard deviation ln(RPKM)
AH_dsxNullM_mean_logrpkm	8-24 hour adult head of males null for dsx mean ln(RPKM)
AH_dsxNullM_sd_logrpkm	8-24 hour adult head of males null for dsx standard deviation ln(RPKM)
AH_dsxD_mean_logrpkm	8-24 hour adult head of dsxD pseudomales mean ln(RPKM)
AH_dsxD_sd_logrpkm	8-24 hour adult head of dsxD pseudomales standard deviation ln(RPKM)
AH_BerF_mean_rpkm	8-24 hour adult head wild type Berlin female mean RPKM
AH_BerF_SD_rpkm	8-24 hour adult head wild type Berlin female standard deviation of the RPKM
AH_BerM_mean_rpkm	8-24 hour adult head wild type Berlin male mean RPKM
AH_BerM_SD_rpkm	8-24 hour adult head wild type Berlin male standard deviation of the RPKM
AH_CS_mean_rpkm	8-24 hour adult head wild type Canton S male mean RPKM
AH_CS_SD_rpkm	8-24 hour adult head wild type Canton S male standard deviation of the RPKM
AH_CSFemale_mean_rpkm	8-24 hour adult head wild type Canton S female mean RPKM
AH_CSFemale_SD_rpkm	8-24 hour adult head wild type Canton S female standard deviation of the RPKM
AH_dsxNullF_mean_rpkm	8-24 hour adult head of females null for dsx mean RPKM
AH_dsxNullF_sd_rpkm	8-24 hour adult head of females null for dsx standard deviation RPKM
AH_dsxNullM_mean_rpkm	8-24 hour adult head of males null for dsx mean RPKM
AH_dsxNullM_sd_rpkm	8-24 hour adult head of males null for dsx standard deviation RPKM
AH_dsxD_mean_rpkm	8-24 hour adult head of dsxD pseudomales mean RPKM
AH_dsxD_sd_rpkm	8-24 hour adult head of dsxD pseudomales standard deviation RPKM
Clough_et_al_2014_Occupied	DsxM and DsxF ChIP-seq in S2 cells and DsxM and DsxF Dam-ID in female ovaries, and male and female fat body (Clough et al., 2014, Table S1)
Luo_et_al_2011_Occupied	DsxF Dam-ID in adult females (Luo et al., 2011. Table S1)
GO_biological_process	The Biological Process GO Descriptions corresponding to the gene.
GO_molecular_function	The Molecular Function GO Descriptions corresponding to the gene.
GO_cellular_component	The Cellular Compartment GO Descriptions corresponding to the gene.
Berlin_Estimate_Sex	Estimate for contrast adult head Berlin female to adult head Berlin male
CS_Estimate_Sex	Estimate for contrast adult head Canton S female to adult head Canton S male
Berlin_Estimate_dsxD	Estimate for contrast adult head Berlin female to adult head dsxD pseudomale
CS_Estimate_dsxD	Estimate for contrast adult head Canton S female to adult head dsxD pseudomale
Berlin_Estimate_Female_DSX_Null	Estimate for contrast adult head Berlin female to adult head dsx null female
Berlin_Estimate_Male_DSX_Null	Estimate for contrast adult head Berlin male to adult head dsx null male
CS_Estimate_Female_DSX_Null	Estimate for contrast adult head Canton S female to adult head dsx null female
CS_Estimate_Male_DSX_Null	Estimate for contrast adult head Canton S male to adult head dsx null male
Gene
Location
Sex_Bias
Regulatory_Mode
AH_BerF_mean_logrpkm
AH_BerF_SD_logrpkm
AH_BerM_mean_logrpkm
AH_BerM_SD_logrpkm
AH_CS_mean_logrpkm
AH_CS_SD_logrpkm
AH_CSFemale_mean_logrpkm
AH_CSFemale_SD_logrpkm
AH_dsxNullF_mean_logrpkm
AH_dsxNullF_sd_logrpkm
AH_dsxNullM_mean_logrpkm
AH_dsxNullM_sd_logrpkm
AH_dsxD_mean_logrpkm
AH_dsxD_sd_logrpkm
AH_BerF_mean_rpkm
AH_BerF_SD_rpkm
AH_BerM_mean_rpkm
AH_BerM_SD_rpkm
AH_CS_mean_rpkm
AH_CS_SD_rpkm
AH_CSFemale_mean_rpkm
AH_CSFemale_SD_rpkm
AH_dsxNullF_mean_rpkm
AH_dsxNullF_sd_rpkm
AH_dsxNullM_mean_rpkm
AH_dsxNullM_sd_rpkm
AH_dsxD_mean_rpkm
AH_dsxD_sd_rpkm
Clough_et_al_2014_Occupied
Luo_et_al_2011_Occupied
GO_biological_process
GO_molecular_function
GO_cellular_component
Berlin_Estimate_Sex
CS_Estimate_Sex
Berlin_Estimate_dsxD
CS_Estimate_dsxD
Berlin_Estimate_Female_DSX_Null
Berlin_Estimate_Male_DSX_Null
CS_Estimate_Female_DSX_Null
CS_Estimate_Male_DSX_Null
Gene
Location
Sex_Bias
Regulatory_Mode
AH_BerF_mean_logrpkm
AH_BerF_SD_logrpkm
AH_BerM_mean_logrpkm
AH_BerM_SD_logrpkm
AH_CS_mean_logrpkm
AH_CS_SD_logrpkm
AH_CSFemale_mean_logrpkm
AH_CSFemale_SD_logrpkm
AH_dsxNullF_mean_logrpkm
AH_dsxNullF_sd_logrpkm
AH_dsxNullM_mean_logrpkm
AH_dsxNullM_sd_logrpkm
AH_dsxD_mean_logrpkm
AH_dsxD_sd_logrpkm
AH_BerF_mean_rpkm
AH_BerF_SD_rpkm
AH_BerM_mean_rpkm
AH_BerM_SD_rpkm
AH_CS_mean_rpkm
AH_CS_SD_rpkm
AH_CSFemale_mean_rpkm
AH_CSFemale_SD_rpkm
AH_dsxNullF_mean_rpkm
AH_dsxNullF_sd_rpkm
AH_dsxNullM_mean_rpkm
AH_dsxNullM_sd_rpkm
AH_dsxD_mean_rpkm
AH_dsxD_sd_rpkm
Clough_et_al_2014_Occupied
Luo_et_al_2011_Occupied
GO_biological_process
GO_molecular_function
GO_cellular_component
Berlin_Estimate_Sex
CS_Estimate_Sex
Berlin_Estimate_dsxD
CS_Estimate_dsxD
Berlin_Estimate_Female_DSX_Null
Berlin_Estimate_Male_DSX_Null
CS_Estimate_Female_DSX_Null
CS_Estimate_Male_DSX_Null
Gene
Location
Sex_Bias
Regulatory_Mode
AH_BerF_mean_logrpkm
AH_BerF_SD_logrpkm
AH_BerM_mean_logrpkm
AH_BerM_SD_logrpkm
AH_CS_mean_logrpkm
AH_CS_SD_logrpkm
AH_CSFemale_mean_logrpkm
AH_CSFemale_SD_logrpkm
AH_dsxNullF_mean_logrpkm
AH_dsxNullF_sd_logrpkm
AH_dsxNullM_mean_logrpkm
AH_dsxNullM_sd_logrpkm
AH_dsxD_mean_logrpkm
AH_dsxD_sd_logrpkm
AH_BerF_mean_rpkm
AH_BerF_SD_rpkm
AH_BerM_mean_rpkm
AH_BerM_SD_rpkm
AH_CS_mean_rpkm
AH_CS_SD_rpkm
AH_CSFemale_mean_rpkm
AH_CSFemale_SD_rpkm
AH_dsxNullF_mean_rpkm
AH_dsxNullF_sd_rpkm
AH_dsxNullM_mean_rpkm
AH_dsxNullM_sd_rpkm
AH_dsxD_mean_rpkm
AH_dsxD_sd_rpkm
Clough_et_al_2014_Occupied
Luo_et_al_2011_Occupied
GO_biological_process
GO_molecular_function
GO_cellular_component
Berlin_Estimate_Sex
CS_Estimate_Sex
Berlin_Estimate_dsxD
CS_Estimate_dsxD
Berlin_Estimate_Female_DSX_Null
Berlin_Estimate_Male_DSX_Null
CS_Estimate_Female_DSX_Null
CS_Estimate_Male_DSX_Null
Gene
Location
Sex_Bias
Regulatory_Mode
AH_BerF_mean_logrpkm
AH_BerF_SD_logrpkm
AH_BerM_mean_logrpkm
AH_BerM_SD_logrpkm
AH_CS_mean_logrpkm
AH_CS_SD_logrpkm
AH_CSFemale_mean_logrpkm
AH_CSFemale_SD_logrpkm
AH_dsxNullF_mean_logrpkm
AH_dsxNullF_sd_logrpkm
AH_dsxNullM_mean_logrpkm
AH_dsxNullM_sd_logrpkm
AH_dsxD_mean_logrpkm
AH_dsxD_sd_logrpkm
AH_BerF_mean_rpkm
AH_BerF_SD_rpkm
AH_BerM_mean_rpkm
AH_BerM_SD_rpkm
AH_CS_mean_rpkm
AH_CS_SD_rpkm
AH_CSFemale_mean_rpkm
AH_CSFemale_SD_rpkm
AH_dsxNullF_mean_rpkm
AH_dsxNullF_sd_rpkm
AH_dsxNullM_mean_rpkm
AH_dsxNullM_sd_rpkm
AH_dsxD_mean_rpkm
AH_dsxD_sd_rpkm
Clough_et_al_2014_Occupied
Luo_et_al_2011_Occupied
GO_biological_process
GO_molecular_function
GO_cellular_component
Berlin_Estimate_Sex
CS_Estimate_Sex
Berlin_Estimate_dsxD
CS_Estimate_dsxD
Berlin_Estimate_Female_DSX_Null
Berlin_Estimate_Male_DSX_Null
CS_Estimate_Female_DSX_Null
CS_Estimate_Male_DSX_Null
Gene
Location
Sex_Bias
Regulatory_Mode
AH_BerF_mean_logrpkm
AH_BerF_SD_logrpkm
AH_BerM_mean_logrpkm
AH_BerM_SD_logrpkm
AH_CS_mean_logrpkm
AH_CS_SD_logrpkm
AH_CSFemale_mean_logrpkm
AH_CSFemale_SD_logrpkm
AH_dsxNullF_mean_logrpkm
AH_dsxNullF_sd_logrpkm
AH_dsxNullM_mean_logrpkm
AH_dsxNullM_sd_logrpkm
AH_dsxD_mean_logrpkm
AH_dsxD_sd_logrpkm
AH_BerF_mean_rpkm
AH_BerF_SD_rpkm
AH_BerM_mean_rpkm
AH_BerM_SD_rpkm
AH_CS_mean_rpkm
AH_CS_SD_rpkm
AH_CSFemale_mean_rpkm
AH_CSFemale_SD_rpkm
AH_dsxNullF_mean_rpkm
AH_dsxNullF_sd_rpkm
AH_dsxNullM_mean_rpkm
AH_dsxNullM_sd_rpkm
AH_dsxD_mean_rpkm
AH_dsxD_sd_rpkm
Clough_et_al_2014_Occupied
Luo_et_al_2011_Occupied
GO_biological_process
GO_molecular_function
GO_cellular_component
Berlin_Estimate_Sex
CS_Estimate_Sex
Berlin_Estimate_dsxD
CS_Estimate_dsxD
Berlin_Estimate_Female_DSX_Null
Berlin_Estimate_Male_DSX_Null
CS_Estimate_Female_DSX_Null
CS_Estimate_Male_DSX_Null
Gene
Location
Sex_Bias
Regulatory_Mode
AH_BerF_mean_logrpkm
AH_BerF_SD_logrpkm
AH_BerM_mean_logrpkm
AH_BerM_SD_logrpkm
AH_CS_mean_logrpkm
AH_CS_SD_logrpkm
AH_CSFemale_mean_logrpkm
AH_CSFemale_SD_logrpkm
AH_dsxNullF_mean_logrpkm
AH_dsxNullF_sd_logrpkm
AH_dsxNullM_mean_logrpkm
AH_dsxNullM_sd_logrpkm
AH_dsxD_mean_logrpkm
AH_dsxD_sd_logrpkm
AH_BerF_mean_rpkm
AH_BerF_SD_rpkm
AH_BerM_mean_rpkm
AH_BerM_SD_rpkm
AH_CS_mean_rpkm
AH_CS_SD_rpkm
AH_CSFemale_mean_rpkm
AH_CSFemale_SD_rpkm
AH_dsxNullF_mean_rpkm
AH_dsxNullF_sd_rpkm
AH_dsxNullM_mean_rpkm
AH_dsxNullM_sd_rpkm
AH_dsxD_mean_rpkm
AH_dsxD_sd_rpkm
Clough_et_al_2014_Occupied
Luo_et_al_2011_Occupied
GO_biological_process
GO_molecular_function
GO_cellular_component
Berlin_Estimate_Sex
CS_Estimate_Sex
Berlin_Estimate_dsxD
CS_Estimate_dsxD
Berlin_Estimate_Female_DSX_Null
Berlin_Estimate_Male_DSX_Null
CS_Estimate_Female_DSX_Null
CS_Estimate_Male_DSX_Null
Gene
Location
Sex_Bias
Regulatory_Mode
AH_BerF_mean_logrpkm
AH_BerF_SD_logrpkm
AH_BerM_mean_logrpkm
AH_BerM_SD_logrpkm
AH_CS_mean_logrpkm
AH_CS_SD_logrpkm
AH_CSFemale_mean_logrpkm
AH_CSFemale_SD_logrpkm
AH_dsxNullF_mean_logrpkm
AH_dsxNullF_sd_logrpkm
AH_dsxNullM_mean_logrpkm
AH_dsxNullM_sd_logrpkm
AH_dsxD_mean_logrpkm
AH_dsxD_sd_logrpkm
AH_BerF_mean_rpkm
AH_BerF_SD_rpkm
AH_BerM_mean_rpkm
AH_BerM_SD_rpkm
AH_CS_mean_rpkm
AH_CS_SD_rpkm
AH_CSFemale_mean_rpkm
AH_CSFemale_SD_rpkm
AH_dsxNullF_mean_rpkm
AH_dsxNullF_sd_rpkm
AH_dsxNullM_mean_rpkm
AH_dsxNullM_sd_rpkm
AH_dsxD_mean_rpkm
AH_dsxD_sd_rpkm
Clough_et_al_2014_Occupied
Luo_et_al_2011_Occupied
GO_biological_process
GO_molecular_function
GO_cellular_component
Berlin_Estimate_Sex
CS_Estimate_Sex
Berlin_Estimate_dsxD
CS_Estimate_dsxD
Berlin_Estimate_Female_DSX_Null
Berlin_Estimate_Male_DSX_Null
CS_Estimate_Female_DSX_Null
CS_Estimate_Male_DSX_Null
Gene
Location
Sex_Bias
Regulatory_Mode
AH_BerF_mean_logrpkm
AH_BerF_SD_logrpkm
AH_BerM_mean_logrpkm
AH_BerM_SD_logrpkm
AH_CS_mean_logrpkm
AH_CS_SD_logrpkm
AH_CSFemale_mean_logrpkm
AH_CSFemale_SD_logrpkm
AH_dsxNullF_mean_logrpkm
AH_dsxNullF_sd_logrpkm
AH_dsxNullM_mean_logrpkm
AH_dsxNullM_sd_logrpkm
AH_dsxD_mean_logrpkm
AH_dsxD_sd_logrpkm
AH_BerF_mean_rpkm
AH_BerF_SD_rpkm
AH_BerM_mean_rpkm
AH_BerM_SD_rpkm
AH_CS_mean_rpkm
AH_CS_SD_rpkm
AH_CSFemale_mean_rpkm
AH_CSFemale_SD_rpkm
AH_dsxNullF_mean_rpkm
AH_dsxNullF_sd_rpkm
AH_dsxNullM_mean_rpkm
AH_dsxNullM_sd_rpkm
AH_dsxD_mean_rpkm
AH_dsxD_sd_rpkm
Clough_et_al_2014_Occupied
Luo_et_al_2011_Occupied
GO_biological_process
GO_molecular_function
GO_cellular_component
Berlin_Estimate_Sex
CS_Estimate_Sex
Berlin_Estimate_dsxD
CS_Estimate_dsxD
Berlin_Estimate_Female_DSX_Null
Berlin_Estimate_Male_DSX_Null
CS_Estimate_Female_DSX_Null
CS_Estimate_Male_DSX_Null
Gene
Location
Sex_Bias
Regulatory_Mode
AH_BerF_mean_logrpkm
AH_BerF_SD_logrpkm
AH_BerM_mean_logrpkm
AH_BerM_SD_logrpkm
AH_CS_mean_logrpkm
AH_CS_SD_logrpkm
AH_CSFemale_mean_logrpkm
AH_CSFemale_SD_logrpkm
AH_dsxNullF_mean_logrpkm
AH_dsxNullF_sd_logrpkm
AH_dsxNullM_mean_logrpkm
AH_dsxNullM_sd_logrpkm
AH_dsxD_mean_logrpkm
AH_dsxD_sd_logrpkm
AH_BerF_mean_rpkm
AH_BerF_SD_rpkm
AH_BerM_mean_rpkm
AH_BerM_SD_rpkm
AH_CS_mean_rpkm
AH_CS_SD_rpkm
AH_CSFemale_mean_rpkm
AH_CSFemale_SD_rpkm
AH_dsxNullF_mean_rpkm
AH_dsxNullF_sd_rpkm
AH_dsxNullM_mean_rpkm
AH_dsxNullM_sd_rpkm
AH_dsxD_mean_rpkm
AH_dsxD_sd_rpkm
Clough_et_al_2014_Occupied
Luo_et_al_2011_Occupied
GO_biological_process
GO_molecular_function
GO_cellular_component
Berlin_Estimate_Sex
CS_Estimate_Sex
Berlin_Estimate_dsxD
CS_Estimate_dsxD
Berlin_Estimate_Female_DSX_Null
Berlin_Estimate_Male_DSX_Null
CS_Estimate_Female_DSX_Null
CS_Estimate_Male_DSX_Null
Gene
Location
Sex_Bias
Regulatory_Mode
AH_BerF_mean_logrpkm
AH_BerF_SD_logrpkm
AH_BerM_mean_logrpkm
AH_BerM_SD_logrpkm
AH_CS_mean_logrpkm
AH_CS_SD_logrpkm
AH_CSFemale_mean_logrpkm
AH_CSFemale_SD_logrpkm
AH_dsxNullF_mean_logrpkm
AH_dsxNullF_sd_logrpkm
AH_dsxNullM_mean_logrpkm
AH_dsxNullM_sd_logrpkm
AH_dsxD_mean_logrpkm
AH_dsxD_sd_logrpkm
AH_BerF_mean_rpkm
AH_BerF_SD_rpkm
AH_BerM_mean_rpkm
AH_BerM_SD_rpkm
AH_CS_mean_rpkm
AH_CS_SD_rpkm
AH_CSFemale_mean_rpkm
AH_CSFemale_SD_rpkm
AH_dsxNullF_mean_rpkm
AH_dsxNullF_sd_rpkm
AH_dsxNullM_mean_rpkm
AH_dsxNullM_sd_rpkm
AH_dsxD_mean_rpkm
AH_dsxD_sd_rpkm
Clough_et_al_2014_Occupied
Luo_et_al_2011_Occupied
GO_biological_process
GO_molecular_function
GO_cellular_component
Berlin_Estimate_Sex
CS_Estimate_Sex
Berlin_Estimate_dsxD
CS_Estimate_dsxD
Berlin_Estimate_Female_DSX_Null
Berlin_Estimate_Male_DSX_Null
CS_Estimate_Female_DSX_Null
CS_Estimate_Male_DSX_Null
Gene
Location
Sex_Bias
Regulatory_Mode
AH_BerF_mean_logrpkm
AH_BerF_SD_logrpkm
AH_BerM_mean_logrpkm
AH_BerM_SD_logrpkm
AH_CS_mean_logrpkm
AH_CS_SD_logrpkm
AH_CSFemale_mean_logrpkm
AH_CSFemale_SD_logrpkm
AH_dsxNullF_mean_logrpkm
AH_dsxNullF_sd_logrpkm
AH_dsxNullM_mean_logrpkm
AH_dsxNullM_sd_logrpkm
AH_dsxD_mean_logrpkm
AH_dsxD_sd_logrpkm
AH_BerF_mean_rpkm
AH_BerF_SD_rpkm
AH_BerM_mean_rpkm
AH_BerM_SD_rpkm
AH_CS_mean_rpkm
AH_CS_SD_rpkm
AH_CSFemale_mean_rpkm
AH_CSFemale_SD_rpkm
AH_dsxNullF_mean_rpkm
AH_dsxNullF_sd_rpkm
AH_dsxNullM_mean_rpkm
AH_dsxNullM_sd_rpkm
AH_dsxD_mean_rpkm
AH_dsxD_sd_rpkm
Clough_et_al_2014_Occupied
Luo_et_al_2011_Occupied
GO_biological_process
GO_molecular_function
GO_cellular_component
Berlin_Estimate_Sex
CS_Estimate_Sex
Berlin_Estimate_dsxD
CS_Estimate_dsxD
Berlin_Estimate_Female_DSX_Null
Berlin_Estimate_Male_DSX_Null
CS_Estimate_Female_DSX_Null
CS_Estimate_Male_DSX_Null
Gene
Location
Sex_Bias
Regulatory_Mode
AH_BerF_mean_logrpkm
AH_BerF_SD_logrpkm
AH_BerM_mean_logrpkm
AH_BerM_SD_logrpkm
AH_CS_mean_logrpkm
AH_CS_SD_logrpkm
AH_CSFemale_mean_logrpkm
AH_CSFemale_SD_logrpkm
AH_dsxNullF_mean_logrpkm
AH_dsxNullF_sd_logrpkm
AH_dsxNullM_mean_logrpkm
AH_dsxNullM_sd_logrpkm
AH_dsxD_mean_logrpkm
AH_dsxD_sd_logrpkm
AH_BerF_mean_rpkm
AH_BerF_SD_rpkm
AH_BerM_mean_rpkm
AH_BerM_SD_rpkm
AH_CS_mean_rpkm
AH_CS_SD_rpkm
AH_CSFemale_mean_rpkm
AH_CSFemale_SD_rpkm
AH_dsxNullF_mean_rpkm
AH_dsxNullF_sd_rpkm
AH_dsxNullM_mean_rpkm
AH_dsxNullM_sd_rpkm
AH_dsxD_mean_rpkm
AH_dsxD_sd_rpkm
Clough_et_al_2014_Occupied
Luo_et_al_2011_Occupied
GO_biological_process
GO_molecular_function
GO_cellular_component
Berlin_Estimate_Sex
CS_Estimate_Sex
Berlin_Estimate_dsxD
CS_Estimate_dsxD
Berlin_Estimate_Female_DSX_Null
Berlin_Estimate_Male_DSX_Null
CS_Estimate_Female_DSX_Null
CS_Estimate_Male_DSX_Null
Gene
Location
Sex_Bias
Regulatory_Mode
AH_BerF_mean_logrpkm
AH_BerF_SD_logrpkm
AH_BerM_mean_logrpkm
AH_BerM_SD_logrpkm
AH_CS_mean_logrpkm
AH_CS_SD_logrpkm
AH_CSFemale_mean_logrpkm
AH_CSFemale_SD_logrpkm
AH_dsxNullF_mean_logrpkm
AH_dsxNullF_sd_logrpkm
AH_dsxNullM_mean_logrpkm
AH_dsxNullM_sd_logrpkm
AH_dsxD_mean_logrpkm
AH_dsxD_sd_logrpkm
AH_BerF_mean_rpkm
AH_BerF_SD_rpkm
AH_BerM_mean_rpkm
AH_BerM_SD_rpkm
AH_CS_mean_rpkm
AH_CS_SD_rpkm
AH_CSFemale_mean_rpkm
AH_CSFemale_SD_rpkm
AH_dsxNullF_mean_rpkm
AH_dsxNullF_sd_rpkm
AH_dsxNullM_mean_rpkm
AH_dsxNullM_sd_rpkm
AH_dsxD_mean_rpkm
AH_dsxD_sd_rpkm
Clough_et_al_2014_Occupied
Luo_et_al_2011_Occupied
GO_biological_process
GO_molecular_function
GO_cellular_component
Berlin_Estimate_Sex
CS_Estimate_Sex
Berlin_Estimate_dsxD
CS_Estimate_dsxD
Berlin_Estimate_Female_DSX_Null
Berlin_Estimate_Male_DSX_Null
CS_Estimate_Female_DSX_Null
CS_Estimate_Male_DSX_Null
Gene
Location
Sex_Bias
Regulatory_Mode
AH_BerF_mean_logrpkm
AH_BerF_SD_logrpkm
AH_BerM_mean_logrpkm
AH_BerM_SD_logrpkm
AH_CS_mean_logrpkm
AH_CS_SD_logrpkm
AH_CSFemale_mean_logrpkm
AH_CSFemale_SD_logrpkm
AH_dsxNullF_mean_logrpkm
AH_dsxNullF_sd_logrpkm
AH_dsxNullM_mean_logrpkm
AH_dsxNullM_sd_logrpkm
AH_dsxD_mean_logrpkm
AH_dsxD_sd_logrpkm
AH_BerF_mean_rpkm
AH_BerF_SD_rpkm
AH_BerM_mean_rpkm
AH_BerM_SD_rpkm
AH_CS_mean_rpkm
AH_CS_SD_rpkm
AH_CSFemale_mean_rpkm
AH_CSFemale_SD_rpkm
AH_dsxNullF_mean_rpkm
AH_dsxNullF_sd_rpkm
AH_dsxNullM_mean_rpkm
AH_dsxNullM_sd_rpkm
AH_dsxD_mean_rpkm
AH_dsxD_sd_rpkm
Clough_et_al_2014_Occupied
Luo_et_al_2011_Occupied
GO_biological_process
GO_molecular_function
GO_cellular_component
Berlin_Estimate_Sex
CS_Estimate_Sex
Berlin_Estimate_dsxD
CS_Estimate_dsxD
Berlin_Estimate_Female_DSX_Null
Berlin_Estimate_Male_DSX_Null
CS_Estimate_Female_DSX_Null
CS_Estimate_Male_DSX_Null
Gene
Location
Sex_Bias
Regulatory_Mode
AH_BerF_mean_logrpkm
AH_BerF_SD_logrpkm
AH_BerM_mean_logrpkm
AH_BerM_SD_logrpkm
AH_CS_mean_logrpkm
AH_CS_SD_logrpkm
AH_CSFemale_mean_logrpkm
AH_CSFemale_SD_logrpkm
AH_dsxNullF_mean_logrpkm
AH_dsxNullF_sd_logrpkm
AH_dsxNullM_mean_logrpkm
AH_dsxNullM_sd_logrpkm
AH_dsxD_mean_logrpkm
AH_dsxD_sd_logrpkm
AH_BerF_mean_rpkm
AH_BerF_SD_rpkm
AH_BerM_mean_rpkm
AH_BerM_SD_rpkm
AH_CS_mean_rpkm
AH_CS_SD_rpkm
AH_CSFemale_mean_rpkm
AH_CSFemale_SD_rpkm
AH_dsxNullF_mean_rpkm
AH_dsxNullF_sd_rpkm
AH_dsxNullM_mean_rpkm
AH_dsxNullM_sd_rpkm
AH_dsxD_mean_rpkm
AH_dsxD_sd_rpkm
Clough_et_al_2014_Occupied
Luo_et_al_2011_Occupied
GO_biological_process
GO_molecular_function
GO_cellular_component
Berlin_Estimate_Sex
CS_Estimate_Sex
Berlin_Estimate_dsxD
CS_Estimate_dsxD
Berlin_Estimate_Female_DSX_Null
Berlin_Estimate_Male_DSX_Null
CS_Estimate_Female_DSX_Null
CS_Estimate_Male_DSX_Null
Gene
Location
Sex_Bias
Regulatory_Mode
AH_BerF_mean_logrpkm
AH_BerF_SD_logrpkm
AH_BerM_mean_logrpkm
AH_BerM_SD_logrpkm
AH_CS_mean_logrpkm
AH_CS_SD_logrpkm
AH_CSFemale_mean_logrpkm
AH_CSFemale_SD_logrpkm
AH_dsxNullF_mean_logrpkm
AH_dsxNullF_sd_logrpkm
AH_dsxNullM_mean_logrpkm
AH_dsxNullM_sd_logrpkm
AH_dsxD_mean_logrpkm
AH_dsxD_sd_logrpkm
AH_BerF_mean_rpkm
AH_BerF_SD_rpkm
AH_BerM_mean_rpkm
AH_BerM_SD_rpkm
AH_CS_mean_rpkm
AH_CS_SD_rpkm
AH_CSFemale_mean_rpkm
AH_CSFemale_SD_rpkm
AH_dsxNullF_mean_rpkm
AH_dsxNullF_sd_rpkm
AH_dsxNullM_mean_rpkm
AH_dsxNullM_sd_rpkm
AH_dsxD_mean_rpkm
AH_dsxD_sd_rpkm
Clough_et_al_2014_Occupied
Luo_et_al_2011_Occupied
GO_biological_process
GO_molecular_function
GO_cellular_component
Berlin_Estimate_Sex
CS_Estimate_Sex
Berlin_Estimate_dsxD
CS_Estimate_dsxD
Berlin_Estimate_Female_DSX_Null
Berlin_Estimate_Male_DSX_Null
CS_Estimate_Female_DSX_Null
CS_Estimate_Male_DSX_Null
Gene
Location
Sex_Bias
Regulatory_Mode
AH_BerF_mean_logrpkm
AH_BerF_SD_logrpkm
AH_BerM_mean_logrpkm
AH_BerM_SD_logrpkm
AH_CS_mean_logrpkm
AH_CS_SD_logrpkm
AH_CSFemale_mean_logrpkm
AH_CSFemale_SD_logrpkm
AH_dsxNullF_mean_logrpkm
AH_dsxNullF_sd_logrpkm
AH_dsxNullM_mean_logrpkm
AH_dsxNullM_sd_logrpkm
AH_dsxD_mean_logrpkm
AH_dsxD_sd_logrpkm
AH_BerF_mean_rpkm
AH_BerF_SD_rpkm
AH_BerM_mean_rpkm
AH_BerM_SD_rpkm
AH_CS_mean_rpkm
AH_CS_SD_rpkm
AH_CSFemale_mean_rpkm
AH_CSFemale_SD_rpkm
AH_dsxNullF_mean_rpkm
AH_dsxNullF_sd_rpkm
AH_dsxNullM_mean_rpkm
AH_dsxNullM_sd_rpkm
AH_dsxD_mean_rpkm
AH_dsxD_sd_rpkm
Clough_et_al_2014_Occupied
Luo_et_al_2011_Occupied
GO_biological_process
GO_molecular_function
GO_cellular_component
Berlin_Estimate_Sex
CS_Estimate_Sex
Berlin_Estimate_dsxD
CS_Estimate_dsxD
Berlin_Estimate_Female_DSX_Null
Berlin_Estimate_Male_DSX_Null
CS_Estimate_Female_DSX_Null
CS_Estimate_Male_DSX_Null
Gene
Location
Sex_Bias
Regulatory_Mode
AH_BerF_mean_logrpkm
AH_BerF_SD_logrpkm
AH_BerM_mean_logrpkm
AH_BerM_SD_logrpkm
AH_CS_mean_logrpkm
AH_CS_SD_logrpkm
AH_CSFemale_mean_logrpkm
AH_CSFemale_SD_logrpkm
AH_dsxNullF_mean_logrpkm
AH_dsxNullF_sd_logrpkm
AH_dsxNullM_mean_logrpkm
AH_dsxNullM_sd_logrpkm
AH_dsxD_mean_logrpkm
AH_dsxD_sd_logrpkm
AH_BerF_mean_rpkm
AH_BerF_SD_rpkm
AH_BerM_mean_rpkm
AH_BerM_SD_rpkm
AH_CS_mean_rpkm
AH_CS_SD_rpkm
AH_CSFemale_mean_rpkm
AH_CSFemale_SD_rpkm
AH_dsxNullF_mean_rpkm
AH_dsxNullF_sd_rpkm
AH_dsxNullM_mean_rpkm
AH_dsxNullM_sd_rpkm
AH_dsxD_mean_rpkm
AH_dsxD_sd_rpkm
Clough_et_al_2014_Occupied
Luo_et_al_2011_Occupied
GO_biological_process
GO_molecular_function
GO_cellular_component
Berlin_Estimate_Sex
CS_Estimate_Sex
Berlin_Estimate_dsxD
CS_Estimate_dsxD
Berlin_Estimate_Female_DSX_Null
Berlin_Estimate_Male_DSX_Null
CS_Estimate_Female_DSX_Null
CS_Estimate_Male_DSX_Null
Gene
Location
Sex_Bias
Regulatory_Mode
AH_BerF_mean_logrpkm
AH_BerF_SD_logrpkm
AH_BerM_mean_logrpkm
AH_BerM_SD_logrpkm
AH_CS_mean_logrpkm
AH_CS_SD_logrpkm
AH_CSFemale_mean_logrpkm
AH_CSFemale_SD_logrpkm
AH_dsxNullF_mean_logrpkm
AH_dsxNullF_sd_logrpkm
AH_dsxNullM_mean_logrpkm
AH_dsxNullM_sd_logrpkm
AH_dsxD_mean_logrpkm
AH_dsxD_sd_logrpkm
AH_BerF_mean_rpkm
AH_BerF_SD_rpkm
AH_BerM_mean_rpkm
AH_BerM_SD_rpkm
AH_CS_mean_rpkm
AH_CS_SD_rpkm
AH_CSFemale_mean_rpkm
AH_CSFemale_SD_rpkm
AH_dsxNullF_mean_rpkm
AH_dsxNullF_sd_rpkm
AH_dsxNullM_mean_rpkm
AH_dsxNullM_sd_rpkm
AH_dsxD_mean_rpkm
AH_dsxD_sd_rpkm
Clough_et_al_2014_Occupied
Luo_et_al_2011_Occupied
GO_biological_process
GO_molecular_function
GO_cellular_component
Berlin_Estimate_Sex
CS_Estimate_Sex
Berlin_Estimate_dsxD
CS_Estimate_dsxD
Berlin_Estimate_Female_DSX_Null
Berlin_Estimate_Male_DSX_Null
CS_Estimate_Female_DSX_Null
CS_Estimate_Male_DSX_Null
Gene
Location
Sex_Bias
Regulatory_Mode
AH_BerF_mean_logrpkm
AH_BerF_SD_logrpkm
AH_BerM_mean_logrpkm
AH_BerM_SD_logrpkm
AH_CS_mean_logrpkm
AH_CS_SD_logrpkm
AH_CSFemale_mean_logrpkm
AH_CSFemale_SD_logrpkm
AH_dsxNullF_mean_logrpkm
AH_dsxNullF_sd_logrpkm
AH_dsxNullM_mean_logrpkm
AH_dsxNullM_sd_logrpkm
AH_dsxD_mean_logrpkm
AH_dsxD_sd_logrpkm
AH_BerF_mean_rpkm
AH_BerF_SD_rpkm
AH_BerM_mean_rpkm
AH_BerM_SD_rpkm
AH_CS_mean_rpkm
AH_CS_SD_rpkm
AH_CSFemale_mean_rpkm
AH_CSFemale_SD_rpkm
AH_dsxNullF_mean_rpkm
AH_dsxNullF_sd_rpkm
AH_dsxNullM_mean_rpkm
AH_dsxNullM_sd_rpkm
AH_dsxD_mean_rpkm
AH_dsxD_sd_rpkm
Clough_et_al_2014_Occupied
Luo_et_al_2011_Occupied
GO_biological_process
GO_molecular_function
GO_cellular_component
Berlin_Estimate_Sex
CS_Estimate_Sex
Berlin_Estimate_dsxD
CS_Estimate_dsxD
Berlin_Estimate_Female_DSX_Null
Berlin_Estimate_Male_DSX_Null
CS_Estimate_Female_DSX_Null
CS_Estimate_Male_DSX_Null
Gene
Location
Sex_Bias
Regulatory_Mode
AH_BerF_mean_logrpkm
AH_BerF_SD_logrpkm
AH_BerM_mean_logrpkm
AH_BerM_SD_logrpkm
AH_CS_mean_logrpkm
AH_CS_SD_logrpkm
AH_CSFemale_mean_logrpkm
AH_CSFemale_SD_logrpkm
AH_dsxNullF_mean_logrpkm
AH_dsxNullF_sd_logrpkm
AH_dsxNullM_mean_logrpkm
AH_dsxNullM_sd_logrpkm
AH_dsxD_mean_logrpkm
AH_dsxD_sd_logrpkm
AH_BerF_mean_rpkm
AH_BerF_SD_rpkm
AH_BerM_mean_rpkm
AH_BerM_SD_rpkm
AH_CS_mean_rpkm
AH_CS_SD_rpkm
AH_CSFemale_mean_rpkm
AH_CSFemale_SD_rpkm
AH_dsxNullF_mean_rpkm
AH_dsxNullF_sd_rpkm
AH_dsxNullM_mean_rpkm
AH_dsxNullM_sd_rpkm
AH_dsxD_mean_rpkm
AH_dsxD_sd_rpkm
Clough_et_al_2014_Occupied
Luo_et_al_2011_Occupied
GO_biological_process
GO_molecular_function
GO_cellular_component
Berlin_Estimate_Sex
CS_Estimate_Sex
Berlin_Estimate_dsxD
CS_Estimate_dsxD
Berlin_Estimate_Female_DSX_Null
Berlin_Estimate_Male_DSX_Null
CS_Estimate_Female_DSX_Null
CS_Estimate_Male_DSX_Null
Gene
Location
Sex_Bias
Regulatory_Mode
AH_BerF_mean_logrpkm
AH_BerF_SD_logrpkm
AH_BerM_mean_logrpkm
AH_BerM_SD_logrpkm
AH_CS_mean_logrpkm
AH_CS_SD_logrpkm
AH_CSFemale_mean_logrpkm
AH_CSFemale_SD_logrpkm
AH_dsxNullF_mean_logrpkm
AH_dsxNullF_sd_logrpkm
AH_dsxNullM_mean_logrpkm
AH_dsxNullM_sd_logrpkm
AH_dsxD_mean_logrpkm
AH_dsxD_sd_logrpkm
AH_BerF_mean_rpkm
AH_BerF_SD_rpkm
AH_BerM_mean_rpkm
AH_BerM_SD_rpkm
AH_CS_mean_rpkm
AH_CS_SD_rpkm
AH_CSFemale_mean_rpkm
AH_CSFemale_SD_rpkm
AH_dsxNullF_mean_rpkm
AH_dsxNullF_sd_rpkm
AH_dsxNullM_mean_rpkm
AH_dsxNullM_sd_rpkm
AH_dsxD_mean_rpkm
AH_dsxD_sd_rpkm
Clough_et_al_2014_Occupied
Luo_et_al_2011_Occupied
GO_biological_process
GO_molecular_function
GO_cellular_component
Berlin_Estimate_Sex
CS_Estimate_Sex
Berlin_Estimate_dsxD
CS_Estimate_dsxD
Berlin_Estimate_Female_DSX_Null
Berlin_Estimate_Male_DSX_Null
CS_Estimate_Female_DSX_Null
CS_Estimate_Male_DSX_Null
Gene
Location
Sex_Bias
Regulatory_Mode
AH_BerF_mean_logrpkm
AH_BerF_SD_logrpkm
AH_BerM_mean_logrpkm
AH_BerM_SD_logrpkm
AH_CS_mean_logrpkm
AH_CS_SD_logrpkm
AH_CSFemale_mean_logrpkm
AH_CSFemale_SD_logrpkm
AH_dsxNullF_mean_logrpkm
AH_dsxNullF_sd_logrpkm
AH_dsxNullM_mean_logrpkm
AH_dsxNullM_sd_logrpkm
AH_dsxD_mean_logrpkm
AH_dsxD_sd_logrpkm
AH_BerF_mean_rpkm
AH_BerF_SD_rpkm
AH_BerM_mean_rpkm
AH_BerM_SD_rpkm
AH_CS_mean_rpkm
AH_CS_SD_rpkm
AH_CSFemale_mean_rpkm
AH_CSFemale_SD_rpkm
AH_dsxNullF_mean_rpkm
AH_dsxNullF_sd_rpkm
AH_dsxNullM_mean_rpkm
AH_dsxNullM_sd_rpkm
AH_dsxD_mean_rpkm
AH_dsxD_sd_rpkm
Clough_et_al_2014_Occupied
Luo_et_al_2011_Occupied
GO_biological_process
GO_molecular_function
GO_cellular_component
Berlin_Estimate_Sex
CS_Estimate_Sex
Berlin_Estimate_dsxD
CS_Estimate_dsxD
Berlin_Estimate_Female_DSX_Null
Berlin_Estimate_Male_DSX_Null
CS_Estimate_Female_DSX_Null
CS_Estimate_Male_DSX_Null
Gene
Location
Sex_Bias
Regulatory_Mode
AH_BerF_mean_logrpkm
AH_BerF_SD_logrpkm
AH_BerM_mean_logrpkm
AH_BerM_SD_logrpkm
AH_CS_mean_logrpkm
AH_CS_SD_logrpkm
AH_CSFemale_mean_logrpkm
AH_CSFemale_SD_logrpkm
AH_dsxNullF_mean_logrpkm
AH_dsxNullF_sd_logrpkm
AH_dsxNullM_mean_logrpkm
AH_dsxNullM_sd_logrpkm
AH_dsxD_mean_logrpkm
AH_dsxD_sd_logrpkm
AH_BerF_mean_rpkm
AH_BerF_SD_rpkm
AH_BerM_mean_rpkm
AH_BerM_SD_rpkm
AH_CS_mean_rpkm
AH_CS_SD_rpkm
AH_CSFemale_mean_rpkm
AH_CSFemale_SD_rpkm
AH_dsxNullF_mean_rpkm
AH_dsxNullF_sd_rpkm
AH_dsxNullM_mean_rpkm
AH_dsxNullM_sd_rpkm
AH_dsxD_mean_rpkm
AH_dsxD_sd_rpkm
Clough_et_al_2014_Occupied
Luo_et_al_2011_Occupied
GO_biological_process
GO_molecular_function
GO_cellular_component
Berlin_Estimate_Sex
CS_Estimate_Sex
Berlin_Estimate_dsxD
CS_Estimate_dsxD
Berlin_Estimate_Female_DSX_Null
Berlin_Estimate_Male_DSX_Null
CS_Estimate_Female_DSX_Null
CS_Estimate_Male_DSX_Null
Gene
Location
Sex_Bias
Regulatory_Mode
AH_BerF_mean_logrpkm
AH_BerF_SD_logrpkm
AH_BerM_mean_logrpkm
AH_BerM_SD_logrpkm
AH_CS_mean_logrpkm
AH_CS_SD_logrpkm
AH_CSFemale_mean_logrpkm
AH_CSFemale_SD_logrpkm
AH_dsxNullF_mean_logrpkm
AH_dsxNullF_sd_logrpkm
AH_dsxNullM_mean_logrpkm
AH_dsxNullM_sd_logrpkm
AH_dsxD_mean_logrpkm
AH_dsxD_sd_logrpkm
AH_BerF_mean_rpkm
AH_BerF_SD_rpkm
AH_BerM_mean_rpkm
AH_BerM_SD_rpkm
AH_CS_mean_rpkm
AH_CS_SD_rpkm
AH_CSFemale_mean_rpkm
AH_CSFemale_SD_rpkm
AH_dsxNullF_mean_rpkm
AH_dsxNullF_sd_rpkm
AH_dsxNullM_mean_rpkm
AH_dsxNullM_sd_rpkm
AH_dsxD_mean_rpkm
AH_dsxD_sd_rpkm
Clough_et_al_2014_Occupied
Luo_et_al_2011_Occupied
GO_biological_process
GO_molecular_function
GO_cellular_component
Berlin_Estimate_Sex
CS_Estimate_Sex
Berlin_Estimate_dsxD
CS_Estimate_dsxD
Berlin_Estimate_Female_DSX_Null
Berlin_Estimate_Male_DSX_Null
CS_Estimate_Female_DSX_Null
CS_Estimate_Male_DSX_Null
Gene
Location
Sex_Bias
Regulatory_Mode
AH_BerF_mean_logrpkm
AH_BerF_SD_logrpkm
AH_BerM_mean_logrpkm
AH_BerM_SD_logrpkm
AH_CS_mean_logrpkm
AH_CS_SD_logrpkm
AH_CSFemale_mean_logrpkm
AH_CSFemale_SD_logrpkm
AH_dsxNullF_mean_logrpkm
AH_dsxNullF_sd_logrpkm
AH_dsxNullM_mean_logrpkm
AH_dsxNullM_sd_logrpkm
AH_dsxD_mean_logrpkm
AH_dsxD_sd_logrpkm
AH_BerF_mean_rpkm
AH_BerF_SD_rpkm
AH_BerM_mean_rpkm
AH_BerM_SD_rpkm
AH_CS_mean_rpkm
AH_CS_SD_rpkm
AH_CSFemale_mean_rpkm
AH_CSFemale_SD_rpkm
AH_dsxNullF_mean_rpkm
AH_dsxNullF_sd_rpkm
AH_dsxNullM_mean_rpkm
AH_dsxNullM_sd_rpkm
AH_dsxD_mean_rpkm
AH_dsxD_sd_rpkm
Clough_et_al_2014_Occupied
Luo_et_al_2011_Occupied
GO_biological_process
GO_molecular_function
GO_cellular_component
Berlin_Estimate_Sex
CS_Estimate_Sex
Berlin_Estimate_dsxD
CS_Estimate_dsxD
Berlin_Estimate_Female_DSX_Null
Berlin_Estimate_Male_DSX_Null
CS_Estimate_Female_DSX_Null
CS_Estimate_Male_DSX_Null
Gene
Location
Sex_Bias
Regulatory_Mode
AH_BerF_mean_logrpkm
AH_BerF_SD_logrpkm
AH_BerM_mean_logrpkm
AH_BerM_SD_logrpkm
AH_CS_mean_logrpkm
AH_CS_SD_logrpkm
AH_CSFemale_mean_logrpkm
AH_CSFemale_SD_logrpkm
AH_dsxNullF_mean_logrpkm
AH_dsxNullF_sd_logrpkm
AH_dsxNullM_mean_logrpkm
AH_dsxNullM_sd_logrpkm
AH_dsxD_mean_logrpkm
AH_dsxD_sd_logrpkm
AH_BerF_mean_rpkm
AH_BerF_SD_rpkm
AH_BerM_mean_rpkm
AH_BerM_SD_rpkm
AH_CS_mean_rpkm
AH_CS_SD_rpkm
AH_CSFemale_mean_rpkm
AH_CSFemale_SD_rpkm
AH_dsxNullF_mean_rpkm
AH_dsxNullF_sd_rpkm
AH_dsxNullM_mean_rpkm
AH_dsxNullM_sd_rpkm
AH_dsxD_mean_rpkm
AH_dsxD_sd_rpkm
Clough_et_al_2014_Occupied
Luo_et_al_2011_Occupied
GO_biological_process
GO_molecular_function
GO_cellular_component
Berlin_Estimate_Sex
CS_Estimate_Sex
Berlin_Estimate_dsxD
CS_Estimate_dsxD
Berlin_Estimate_Female_DSX_Null
Berlin_Estimate_Male_DSX_Null
CS_Estimate_Female_DSX_Null
CS_Estimate_Male_DSX_Null
Gene
Location
Sex_Bias
Regulatory_Mode
AH_BerF_mean_logrpkm
AH_BerF_SD_logrpkm
AH_BerM_mean_logrpkm
AH_BerM_SD_logrpkm
AH_CS_mean_logrpkm
AH_CS_SD_logrpkm
AH_CSFemale_mean_logrpkm
AH_CSFemale_SD_logrpkm
AH_dsxNullF_mean_logrpkm
AH_dsxNullF_sd_logrpkm
AH_dsxNullM_mean_logrpkm
AH_dsxNullM_sd_logrpkm
AH_dsxD_mean_logrpkm
AH_dsxD_sd_logrpkm
AH_BerF_mean_rpkm
AH_BerF_SD_rpkm
AH_BerM_mean_rpkm
AH_BerM_SD_rpkm
AH_CS_mean_rpkm
AH_CS_SD_rpkm
AH_CSFemale_mean_rpkm
AH_CSFemale_SD_rpkm
AH_dsxNullF_mean_rpkm
AH_dsxNullF_sd_rpkm
AH_dsxNullM_mean_rpkm
AH_dsxNullM_sd_rpkm
AH_dsxD_mean_rpkm
AH_dsxD_sd_rpkm
Clough_et_al_2014_Occupied
Luo_et_al_2011_Occupied
GO_biological_process
GO_molecular_function
GO_cellular_component
Berlin_Estimate_Sex
CS_Estimate_Sex
Berlin_Estimate_dsxD
CS_Estimate_dsxD
Berlin_Estimate_Female_DSX_Null
Berlin_Estimate_Male_DSX_Null
CS_Estimate_Female_DSX_Null
CS_Estimate_Male_DSX_Null
Gene
Location
Sex_Bias
Regulatory_Mode
AH_BerF_mean_logrpkm
AH_BerF_SD_logrpkm
AH_BerM_mean_logrpkm
AH_BerM_SD_logrpkm
AH_CS_mean_logrpkm
AH_CS_SD_logrpkm
AH_CSFemale_mean_logrpkm
AH_CSFemale_SD_logrpkm
AH_dsxNullF_mean_logrpkm
AH_dsxNullF_sd_logrpkm
AH_dsxNullM_mean_logrpkm
AH_dsxNullM_sd_logrpkm
AH_dsxD_mean_logrpkm
AH_dsxD_sd_logrpkm
AH_BerF_mean_rpkm
AH_BerF_SD_rpkm
AH_BerM_mean_rpkm
AH_BerM_SD_rpkm
AH_CS_mean_rpkm
AH_CS_SD_rpkm
AH_CSFemale_mean_rpkm
AH_CSFemale_SD_rpkm
AH_dsxNullF_mean_rpkm
AH_dsxNullF_sd_rpkm
AH_dsxNullM_mean_rpkm
AH_dsxNullM_sd_rpkm
AH_dsxD_mean_rpkm
AH_dsxD_sd_rpkm
Clough_et_al_2014_Occupied
Luo_et_al_2011_Occupied
GO_biological_process
GO_molecular_function
GO_cellular_component
Berlin_Estimate_Sex
CS_Estimate_Sex
Berlin_Estimate_dsxD
CS_Estimate_dsxD
Berlin_Estimate_Female_DSX_Null
Berlin_Estimate_Male_DSX_Null
CS_Estimate_Female_DSX_Null
CS_Estimate_Male_DSX_Null
Gene
Location
Sex_Bias
Regulatory_Mode
AH_BerF_mean_logrpkm
AH_BerF_SD_logrpkm
AH_BerM_mean_logrpkm
AH_BerM_SD_logrpkm
AH_CS_mean_logrpkm
AH_CS_SD_logrpkm
AH_CSFemale_mean_logrpkm
AH_CSFemale_SD_logrpkm
AH_dsxNullF_mean_logrpkm
AH_dsxNullF_sd_logrpkm
AH_dsxNullM_mean_logrpkm
AH_dsxNullM_sd_logrpkm
AH_dsxD_mean_logrpkm
AH_dsxD_sd_logrpkm
AH_BerF_mean_rpkm
AH_BerF_SD_rpkm
AH_BerM_mean_rpkm
AH_BerM_SD_rpkm
AH_CS_mean_rpkm
AH_CS_SD_rpkm
AH_CSFemale_mean_rpkm
AH_CSFemale_SD_rpkm
AH_dsxNullF_mean_rpkm
AH_dsxNullF_sd_rpkm
AH_dsxNullM_mean_rpkm
AH_dsxNullM_sd_rpkm
AH_dsxD_mean_rpkm
AH_dsxD_sd_rpkm
Clough_et_al_2014_Occupied
Luo_et_al_2011_Occupied
GO_biological_process
GO_molecular_function
GO_cellular_component
Berlin_Estimate_Sex
CS_Estimate_Sex
Berlin_Estimate_dsxD
CS_Estimate_dsxD
Berlin_Estimate_Female_DSX_Null
Berlin_Estimate_Male_DSX_Null
CS_Estimate_Female_DSX_Null
CS_Estimate_Male_DSX_Null
Gene
Location
Sex_Bias
Regulatory_Mode
AH_BerF_mean_logrpkm
AH_BerF_SD_logrpkm
AH_BerM_mean_logrpkm
AH_BerM_SD_logrpkm
AH_CS_mean_logrpkm
AH_CS_SD_logrpkm
AH_CSFemale_mean_logrpkm
AH_CSFemale_SD_logrpkm
AH_dsxNullF_mean_logrpkm
AH_dsxNullF_sd_logrpkm
AH_dsxNullM_mean_logrpkm
AH_dsxNullM_sd_logrpkm
AH_dsxD_mean_logrpkm
AH_dsxD_sd_logrpkm
AH_BerF_mean_rpkm
AH_BerF_SD_rpkm
AH_BerM_mean_rpkm
AH_BerM_SD_rpkm
AH_CS_mean_rpkm
AH_CS_SD_rpkm
AH_CSFemale_mean_rpkm
AH_CSFemale_SD_rpkm
AH_dsxNullF_mean_rpkm
AH_dsxNullF_sd_rpkm
AH_dsxNullM_mean_rpkm
AH_dsxNullM_sd_rpkm
AH_dsxD_mean_rpkm
AH_dsxD_sd_rpkm
Clough_et_al_2014_Occupied
Luo_et_al_2011_Occupied
GO_biological_process
GO_molecular_function
GO_cellular_component
Berlin_Estimate_Sex
CS_Estimate_Sex
Berlin_Estimate_dsxD
CS_Estimate_dsxD
Berlin_Estimate_Female_DSX_Null
Berlin_Estimate_Male_DSX_Null
CS_Estimate_Female_DSX_Null
CS_Estimate_Male_DSX_Null
Gene
Location
Sex_Bias
Regulatory_Mode
AH_BerF_mean_logrpkm
AH_BerF_SD_logrpkm
AH_BerM_mean_logrpkm
AH_BerM_SD_logrpkm
AH_CS_mean_logrpkm
AH_CS_SD_logrpkm
AH_CSFemale_mean_logrpkm
AH_CSFemale_SD_logrpkm
AH_dsxNullF_mean_logrpkm
AH_dsxNullF_sd_logrpkm
AH_dsxNullM_mean_logrpkm
AH_dsxNullM_sd_logrpkm
AH_dsxD_mean_logrpkm
AH_dsxD_sd_logrpkm
AH_BerF_mean_rpkm
AH_BerF_SD_rpkm
AH_BerM_mean_rpkm
AH_BerM_SD_rpkm
AH_CS_mean_rpkm
AH_CS_SD_rpkm
AH_CSFemale_mean_rpkm
AH_CSFemale_SD_rpkm
AH_dsxNullF_mean_rpkm
AH_dsxNullF_sd_rpkm
AH_dsxNullM_mean_rpkm
AH_dsxNullM_sd_rpkm
AH_dsxD_mean_rpkm
AH_dsxD_sd_rpkm
Clough_et_al_2014_Occupied
Luo_et_al_2011_Occupied
GO_biological_process
GO_molecular_function
GO_cellular_component
Berlin_Estimate_Sex
CS_Estimate_Sex
Berlin_Estimate_dsxD
CS_Estimate_dsxD
Berlin_Estimate_Female_DSX_Null
Berlin_Estimate_Male_DSX_Null
CS_Estimate_Female_DSX_Null
CS_Estimate_Male_DSX_Null
Gene
Location
Sex_Bias
Regulatory_Mode
AH_BerF_mean_logrpkm
AH_BerF_SD_logrpkm
AH_BerM_mean_logrpkm
AH_BerM_SD_logrpkm
AH_CS_mean_logrpkm
AH_CS_SD_logrpkm
AH_CSFemale_mean_logrpkm
AH_CSFemale_SD_logrpkm
AH_dsxNullF_mean_logrpkm
AH_dsxNullF_sd_logrpkm
AH_dsxNullM_mean_logrpkm
AH_dsxNullM_sd_logrpkm
AH_dsxD_mean_logrpkm
AH_dsxD_sd_logrpkm
AH_BerF_mean_rpkm
AH_BerF_SD_rpkm
AH_BerM_mean_rpkm
AH_BerM_SD_rpkm
AH_CS_mean_rpkm
AH_CS_SD_rpkm
AH_CSFemale_mean_rpkm
AH_CSFemale_SD_rpkm
AH_dsxNullF_mean_rpkm
AH_dsxNullF_sd_rpkm
AH_dsxNullM_mean_rpkm
AH_dsxNullM_sd_rpkm
AH_dsxD_mean_rpkm
AH_dsxD_sd_rpkm
Clough_et_al_2014_Occupied
Luo_et_al_2011_Occupied
GO_biological_process
GO_molecular_function
GO_cellular_component
Berlin_Estimate_Sex
CS_Estimate_Sex
Berlin_Estimate_dsxD
CS_Estimate_dsxD
Berlin_Estimate_Female_DSX_Null
Berlin_Estimate_Male_DSX_Null
CS_Estimate_Female_DSX_Null
CS_Estimate_Male_DSX_Null
Gene
Location
Sex_Bias
Regulatory_Mode
AH_BerF_mean_logrpkm
AH_BerF_SD_logrpkm
AH_BerM_mean_logrpkm
AH_BerM_SD_logrpkm
AH_CS_mean_logrpkm
AH_CS_SD_logrpkm
AH_CSFemale_mean_logrpkm
AH_CSFemale_SD_logrpkm
AH_dsxNullF_mean_logrpkm
AH_dsxNullF_sd_logrpkm
AH_dsxNullM_mean_logrpkm
AH_dsxNullM_sd_logrpkm
AH_dsxD_mean_logrpkm
AH_dsxD_sd_logrpkm
AH_BerF_mean_rpkm
AH_BerF_SD_rpkm
AH_BerM_mean_rpkm
AH_BerM_SD_rpkm
AH_CS_mean_rpkm
AH_CS_SD_rpkm
AH_CSFemale_mean_rpkm
AH_CSFemale_SD_rpkm
AH_dsxNullF_mean_rpkm
AH_dsxNullF_sd_rpkm
AH_dsxNullM_mean_rpkm
AH_dsxNullM_sd_rpkm
AH_dsxD_mean_rpkm
AH_dsxD_sd_rpkm
Clough_et_al_2014_Occupied
Luo_et_al_2011_Occupied
GO_biological_process
GO_molecular_function
GO_cellular_component
Berlin_Estimate_Sex
CS_Estimate_Sex
Berlin_Estimate_dsxD
CS_Estimate_dsxD
Berlin_Estimate_Female_DSX_Null
Berlin_Estimate_Male_DSX_Null
CS_Estimate_Female_DSX_Null
CS_Estimate_Male_DSX_Null
Gene
Location
Sex_Bias
Regulatory_Mode
AH_BerF_mean_logrpkm
AH_BerF_SD_logrpkm
AH_BerM_mean_logrpkm
AH_BerM_SD_logrpkm
AH_CS_mean_logrpkm
AH_CS_SD_logrpkm
AH_CSFemale_mean_logrpkm
AH_CSFemale_SD_logrpkm
AH_dsxNullF_mean_logrpkm
AH_dsxNullF_sd_logrpkm
AH_dsxNullM_mean_logrpkm
AH_dsxNullM_sd_logrpkm
AH_dsxD_mean_logrpkm
AH_dsxD_sd_logrpkm
AH_BerF_mean_rpkm
AH_BerF_SD_rpkm
AH_BerM_mean_rpkm
AH_BerM_SD_rpkm
AH_CS_mean_rpkm
AH_CS_SD_rpkm
AH_CSFemale_mean_rpkm
AH_CSFemale_SD_rpkm
AH_dsxNullF_mean_rpkm
AH_dsxNullF_sd_rpkm
AH_dsxNullM_mean_rpkm
AH_dsxNullM_sd_rpkm
AH_dsxD_mean_rpkm
AH_dsxD_sd_rpkm
Clough_et_al_2014_Occupied
Luo_et_al_2011_Occupied
GO_biological_process
GO_molecular_function
GO_cellular_component
Berlin_Estimate_Sex
CS_Estimate_Sex
Berlin_Estimate_dsxD
CS_Estimate_dsxD
Berlin_Estimate_Female_DSX_Null
Berlin_Estimate_Male_DSX_Null
CS_Estimate_Female_DSX_Null
CS_Estimate_Male_DSX_Null
Gene
Location
Sex_Bias
Regulatory_Mode
AH_BerF_mean_logrpkm
AH_BerF_SD_logrpkm
AH_BerM_mean_logrpkm
AH_BerM_SD_logrpkm
AH_CS_mean_logrpkm
AH_CS_SD_logrpkm
AH_CSFemale_mean_logrpkm
AH_CSFemale_SD_logrpkm
AH_dsxNullF_mean_logrpkm
AH_dsxNullF_sd_logrpkm
AH_dsxNullM_mean_logrpkm
AH_dsxNullM_sd_logrpkm
AH_dsxD_mean_logrpkm
AH_dsxD_sd_logrpkm
AH_BerF_mean_rpkm
AH_BerF_SD_rpkm
AH_BerM_mean_rpkm
AH_BerM_SD_rpkm
AH_CS_mean_rpkm
AH_CS_SD_rpkm
AH_CSFemale_mean_rpkm
AH_CSFemale_SD_rpkm
AH_dsxNullF_mean_rpkm
AH_dsxNullF_sd_rpkm
AH_dsxNullM_mean_rpkm
AH_dsxNullM_sd_rpkm
AH_dsxD_mean_rpkm
AH_dsxD_sd_rpkm
Clough_et_al_2014_Occupied
Luo_et_al_2011_Occupied
GO_biological_process
GO_molecular_function
GO_cellular_component
Berlin_Estimate_Sex
CS_Estimate_Sex
Berlin_Estimate_dsxD
CS_Estimate_dsxD
Berlin_Estimate_Female_DSX_Null
Berlin_Estimate_Male_DSX_Null
CS_Estimate_Female_DSX_Null
CS_Estimate_Male_DSX_Null
Gene
Location
Sex_Bias
Regulatory_Mode
AH_BerF_mean_logrpkm
AH_BerF_SD_logrpkm
AH_BerM_mean_logrpkm
AH_BerM_SD_logrpkm
AH_CS_mean_logrpkm
AH_CS_SD_logrpkm
AH_CSFemale_mean_logrpkm
AH_CSFemale_SD_logrpkm
AH_dsxNullF_mean_logrpkm
AH_dsxNullF_sd_logrpkm
AH_dsxNullM_mean_logrpkm
AH_dsxNullM_sd_logrpkm
AH_dsxD_mean_logrpkm
AH_dsxD_sd_logrpkm
AH_BerF_mean_rpkm
AH_BerF_SD_rpkm
AH_BerM_mean_rpkm
AH_BerM_SD_rpkm
AH_CS_mean_rpkm
AH_CS_SD_rpkm
AH_CSFemale_mean_rpkm
AH_CSFemale_SD_rpkm
AH_dsxNullF_mean_rpkm
AH_dsxNullF_sd_rpkm
AH_dsxNullM_mean_rpkm
AH_dsxNullM_sd_rpkm
AH_dsxD_mean_rpkm
AH_dsxD_sd_rpkm
Clough_et_al_2014_Occupied
Luo_et_al_2011_Occupied
GO_biological_process
GO_molecular_function
GO_cellular_component
Berlin_Estimate_Sex
CS_Estimate_Sex
Berlin_Estimate_dsxD
CS_Estimate_dsxD
Berlin_Estimate_Female_DSX_Null
Berlin_Estimate_Male_DSX_Null
CS_Estimate_Female_DSX_Null
CS_Estimate_Male_DSX_Null
Gene
Location
Sex_Bias
Regulatory_Mode
AH_BerF_mean_logrpkm
AH_BerF_SD_logrpkm
AH_BerM_mean_logrpkm
AH_BerM_SD_logrpkm
AH_CS_mean_logrpkm
AH_CS_SD_logrpkm
AH_CSFemale_mean_logrpkm
AH_CSFemale_SD_logrpkm
AH_dsxNullF_mean_logrpkm
AH_dsxNullF_sd_logrpkm
AH_dsxNullM_mean_logrpkm
AH_dsxNullM_sd_logrpkm
AH_dsxD_mean_logrpkm
AH_dsxD_sd_logrpkm
AH_BerF_mean_rpkm
AH_BerF_SD_rpkm
AH_BerM_mean_rpkm
AH_BerM_SD_rpkm
AH_CS_mean_rpkm
AH_CS_SD_rpkm
AH_CSFemale_mean_rpkm
AH_CSFemale_SD_rpkm
AH_dsxNullF_mean_rpkm
AH_dsxNullF_sd_rpkm
AH_dsxNullM_mean_rpkm
AH_dsxNullM_sd_rpkm
AH_dsxD_mean_rpkm
AH_dsxD_sd_rpkm
Clough_et_al_2014_Occupied
Luo_et_al_2011_Occupied
GO_biological_process
GO_molecular_function
GO_cellular_component
Berlin_Estimate_Sex
CS_Estimate_Sex
Berlin_Estimate_dsxD
CS_Estimate_dsxD
Berlin_Estimate_Female_DSX_Null
Berlin_Estimate_Male_DSX_Null
CS_Estimate_Female_DSX_Null
CS_Estimate_Male_DSX_Null
Gene
Location
Sex_Bias
Regulatory_Mode
AH_BerF_mean_logrpkm
AH_BerF_SD_logrpkm
AH_BerM_mean_logrpkm
AH_BerM_SD_logrpkm
AH_CS_mean_logrpkm
AH_CS_SD_logrpkm
AH_CSFemale_mean_logrpkm
AH_CSFemale_SD_logrpkm
AH_dsxNullF_mean_logrpkm
AH_dsxNullF_sd_logrpkm
AH_dsxNullM_mean_logrpkm
AH_dsxNullM_sd_logrpkm
AH_dsxD_mean_logrpkm
AH_dsxD_sd_logrpkm
AH_BerF_mean_rpkm
AH_BerF_SD_rpkm
AH_BerM_mean_rpkm
AH_BerM_SD_rpkm
AH_CS_mean_rpkm
AH_CS_SD_rpkm
AH_CSFemale_mean_rpkm
AH_CSFemale_SD_rpkm
AH_dsxNullF_mean_rpkm
AH_dsxNullF_sd_rpkm
AH_dsxNullM_mean_rpkm
AH_dsxNullM_sd_rpkm
AH_dsxD_mean_rpkm
AH_dsxD_sd_rpkm
Clough_et_al_2014_Occupied
Luo_et_al_2011_Occupied
GO_biological_process
GO_molecular_function
GO_cellular_component
Berlin_Estimate_Sex
CS_Estimate_Sex
Berlin_Estimate_dsxD
CS_Estimate_dsxD
Berlin_Estimate_Female_DSX_Null
Berlin_Estimate_Male_DSX_Null
CS_Estimate_Female_DSX_Null
CS_Estimate_Male_DSX_Null
Gene
Location
Sex_Bias
Regulatory_Mode
AH_BerF_mean_logrpkm
AH_BerF_SD_logrpkm
AH_BerM_mean_logrpkm
AH_BerM_SD_logrpkm
AH_CS_mean_logrpkm
AH_CS_SD_logrpkm
AH_CSFemale_mean_logrpkm
AH_CSFemale_SD_logrpkm
AH_dsxNullF_mean_logrpkm
AH_dsxNullF_sd_logrpkm
AH_dsxNullM_mean_logrpkm
AH_dsxNullM_sd_logrpkm
AH_dsxD_mean_logrpkm
AH_dsxD_sd_logrpkm
AH_BerF_mean_rpkm
AH_BerF_SD_rpkm
AH_BerM_mean_rpkm
AH_BerM_SD_rpkm
AH_CS_mean_rpkm
AH_CS_SD_rpkm
AH_CSFemale_mean_rpkm
AH_CSFemale_SD_rpkm
AH_dsxNullF_mean_rpkm
AH_dsxNullF_sd_rpkm
AH_dsxNullM_mean_rpkm
AH_dsxNullM_sd_rpkm
AH_dsxD_mean_rpkm
AH_dsxD_sd_rpkm
Clough_et_al_2014_Occupied
Luo_et_al_2011_Occupied
GO_biological_process
GO_molecular_function
GO_cellular_component
Berlin_Estimate_Sex
CS_Estimate_Sex
Berlin_Estimate_dsxD
CS_Estimate_dsxD
Berlin_Estimate_Female_DSX_Null
Berlin_Estimate_Male_DSX_Null
CS_Estimate_Female_DSX_Null
CS_Estimate_Male_DSX_Null
Gene
Location
Sex_Bias
Regulatory_Mode
AH_BerF_mean_logrpkm
AH_BerF_SD_logrpkm
AH_BerM_mean_logrpkm
AH_BerM_SD_logrpkm
AH_CS_mean_logrpkm
AH_CS_SD_logrpkm
AH_CSFemale_mean_logrpkm
AH_CSFemale_SD_logrpkm
AH_dsxNullF_mean_logrpkm
AH_dsxNullF_sd_logrpkm
AH_dsxNullM_mean_logrpkm
AH_dsxNullM_sd_logrpkm
AH_dsxD_mean_logrpkm
AH_dsxD_sd_logrpkm
AH_BerF_mean_rpkm
AH_BerF_SD_rpkm
AH_BerM_mean_rpkm
AH_BerM_SD_rpkm
AH_CS_mean_rpkm
AH_CS_SD_rpkm
AH_CSFemale_mean_rpkm
AH_CSFemale_SD_rpkm
AH_dsxNullF_mean_rpkm
AH_dsxNullF_sd_rpkm
AH_dsxNullM_mean_rpkm
AH_dsxNullM_sd_rpkm
AH_dsxD_mean_rpkm
AH_dsxD_sd_rpkm
Clough_et_al_2014_Occupied
Luo_et_al_2011_Occupied
GO_biological_process
GO_molecular_function
GO_cellular_component
Berlin_Estimate_Sex
CS_Estimate_Sex
Berlin_Estimate_dsxD
CS_Estimate_dsxD
Berlin_Estimate_Female_DSX_Null
Berlin_Estimate_Male_DSX_Null
CS_Estimate_Female_DSX_Null
CS_Estimate_Male_DSX_Null
Gene
Location
Sex_Bias
Regulatory_Mode
AH_BerF_mean_logrpkm
AH_BerF_SD_logrpkm
AH_BerM_mean_logrpkm
AH_BerM_SD_logrpkm
AH_CS_mean_logrpkm
AH_CS_SD_logrpkm
AH_CSFemale_mean_logrpkm
AH_CSFemale_SD_logrpkm
AH_dsxNullF_mean_logrpkm
AH_dsxNullF_sd_logrpkm
AH_dsxNullM_mean_logrpkm
AH_dsxNullM_sd_logrpkm
AH_dsxD_mean_logrpkm
AH_dsxD_sd_logrpkm
AH_BerF_mean_rpkm
AH_BerF_SD_rpkm
AH_BerM_mean_rpkm
AH_BerM_SD_rpkm
AH_CS_mean_rpkm
AH_CS_SD_rpkm
AH_CSFemale_mean_rpkm
AH_CSFemale_SD_rpkm
AH_dsxNullF_mean_rpkm
AH_dsxNullF_sd_rpkm
AH_dsxNullM_mean_rpkm
AH_dsxNullM_sd_rpkm
AH_dsxD_mean_rpkm
AH_dsxD_sd_rpkm
Clough_et_al_2014_Occupied
Luo_et_al_2011_Occupied
GO_biological_process
GO_molecular_function
GO_cellular_component
Berlin_Estimate_Sex
CS_Estimate_Sex
Berlin_Estimate_dsxD
CS_Estimate_dsxD
Berlin_Estimate_Female_DSX_Null
Berlin_Estimate_Male_DSX_Null
CS_Estimate_Female_DSX_Null
CS_Estimate_Male_DSX_Null
Gene
Location
Sex_Bias
Regulatory_Mode
AH_BerF_mean_logrpkm
AH_BerF_SD_logrpkm
AH_BerM_mean_logrpkm
AH_BerM_SD_logrpkm
AH_CS_mean_logrpkm
AH_CS_SD_logrpkm
AH_CSFemale_mean_logrpkm
AH_CSFemale_SD_logrpkm
AH_dsxNullF_mean_logrpkm
AH_dsxNullF_sd_logrpkm
AH_dsxNullM_mean_logrpkm
AH_dsxNullM_sd_logrpkm
AH_dsxD_mean_logrpkm
AH_dsxD_sd_logrpkm
AH_BerF_mean_rpkm
AH_BerF_SD_rpkm
AH_BerM_mean_rpkm
AH_BerM_SD_rpkm
AH_CS_mean_rpkm
AH_CS_SD_rpkm
AH_CSFemale_mean_rpkm
AH_CSFemale_SD_rpkm
AH_dsxNullF_mean_rpkm
AH_dsxNullF_sd_rpkm
AH_dsxNullM_mean_rpkm
AH_dsxNullM_sd_rpkm
AH_dsxD_mean_rpkm
AH_dsxD_sd_rpkm
Clough_et_al_2014_Occupied
Luo_et_al_2011_Occupied
GO_biological_process
GO_molecular_function
GO_cellular_component
Berlin_Estimate_Sex
CS_Estimate_Sex
Berlin_Estimate_dsxD
CS_Estimate_dsxD
Berlin_Estimate_Female_DSX_Null
Berlin_Estimate_Male_DSX_Null
CS_Estimate_Female_DSX_Null
CS_Estimate_Male_DSX_Null
Gene
Location
Sex_Bias
Regulatory_Mode
AH_BerF_mean_logrpkm
AH_BerF_SD_logrpkm
AH_BerM_mean_logrpkm
AH_BerM_SD_logrpkm
AH_CS_mean_logrpkm
AH_CS_SD_logrpkm
AH_CSFemale_mean_logrpkm
AH_CSFemale_SD_logrpkm
AH_dsxNullF_mean_logrpkm
AH_dsxNullF_sd_logrpkm
AH_dsxNullM_mean_logrpkm
AH_dsxNullM_sd_logrpkm
AH_dsxD_mean_logrpkm
AH_dsxD_sd_logrpkm
[truncated: 882 more rows]

## Sheet: Supplemental Table 5
Gene	Location	Sex_Bias	Regulatory_Mode	AH_BerF_mean_logrpkm	AH_BerF_SD_logrpkm	AH_BerM_mean_logrpkm	AH_BerM_SD_logrpkm	AH_CS_mean_logrpkm	AH_CS_SD_logrpkm	AH_CSFemale_mean_logrpkm	AH_CSFemale_SD_logrpkm	AH_dsxNullF_mean_logrpkm	AH_dsxNullF_sd_logrpkm	AH_dsxNullM_mean_logrpkm	AH_dsxNullM_sd_logrpkm	AH_dsxD_mean_logrpkm	AH_dsxD_sd_logrpkm	AH_BerF_mean_rpkm	AH_BerF_SD_rpkm	AH_BerM_mean_rpkm	AH_BerM_SD_rpkm	AH_CS_mean_rpkm	AH_CS_SD_rpkm	AH_CSFemale_mean_rpkm	AH_CSFemale_SD_rpkm	AH_dsxNullF_mean_rpkm	AH_dsxNullF_sd_rpkm	AH_dsxNullM_mean_rpkm	AH_dsxNullM_sd_rpkm	AH_dsxD_mean_rpkm	AH_dsxD_sd_rpkm	Clough_et_al_2014_Occupied	Luo_et_al_2011_Occupied	GO_biological_process	GO_molecular_function	GO_cellular_component	Berlin_Estimate_Sex	CS_Estimate_Sex	Berlin_Estimate_dsxD	CS_Estimate_dsxD	Berlin_Estimate_Female_DSX_Null	Berlin_Estimate_Male_DSX_Null	CS_Estimate_Female_DSX_Null	CS_Estimate_Male_DSX_Null
CG31522	3R:267137..279036(-1)	Female	Female_Specific_Activator	4.51889	0.132445	4.12762	0.0706521	4.03647	0.104934	4.58475	0.151977	4.17818	0.0677419	4.09799	0.0883297	4.23178	0.0142002	92.2745	12.3121	62.1338	4.4076	56.8664	6.19766	98.7149	14.3573	65.3459	4.33934	60.3741	5.2405	68.8446	0.980376	1	0	very long-chain fatty acid metabolic process		integral to membrane	0.3913	0.5483	0.2871	0.353	0.3407	0.02963	0.4066	-0.06152
Mp20	2R:9134157..9135278(1)	Female	Female_Specific_Activator	5.40497	0.0812514	4.90415	0.178816	5.01723	0.0678897	5.37278	0.0503201	5.03433	0.064954	4.83271	0.125965	4.64522	0.0634303	222.992	17.68	136.338	25.4797	151.258	10.5768	215.646	11.0038	153.814	10.0971	126.202	15.3629	104.225	6.49201	0	1	cell adhesion|myoblast fusion	actin binding|calcium ion binding	contractile fiber	0.5008	0.3556	0.7597	0.7276	0.3706	0.07143	0.3385	0.1845
daw	2L:2805518..2812147(1)	Female	Female_Specific_Activator	2.56817	0.100809	2.16989	0.121802	2.29432	0.0226022	2.74337	0.00838505	2.0556	0.0971724	2.03267	0.119238	2.09264	0.206555	13.0861	1.31145	8.80095	1.07854	9.91961	0.224174	15.5397	0.130576	7.83582	0.745656	7.67009	0.890077	8.22631	1.78094	1	0	transforming growth factor beta receptor signaling pathway|activin receptor signaling pathway	transforming growth factor beta receptor binding|growth factor activity		0.3983	0.4491	0.4755	0.6507	0.5126	0.1372	0.6878	0.2616
dm	X:3267216..3280049(1)	Female	Female_Specific_Activator	3.31974	0.208049	2.67772	0.050838	2.16378	0.153279	3.34029	0.0135435	2.49289	0.049526	2.3611	0.187109	2.7322	0.137289	28.0445	5.60621	14.5644	0.729611	8.78304	1.39971	28.2291	0.381023	12.106	0.591614	10.7232	1.91276	15.463	2.10547	1	1	regulation of cell growth|regulation of transcription, DNA-dependent|cell proliferation|regulation of cell size|embryonic development ending in birth or egg hatching|embryonic pattern specification|neurogenesis|positive regulation of cell growth|cell competition in a multicellular organism|positive regulation of multicellular organism growth|DNA endoreduplication|regulation of apoptosis|negative …	DNA binding	nucleus|protein complex	0.642	1.1765	0.5875	0.6081	0.8268	0.3166	0.8474	-0.1973
Yp2	X:9945049..9946669(-1)	Female	Male_Specific_Repressor	7.31341	0.257935	0.277148	0.29357	0.575921	1.26639	7.30625	0.19611	6.01442	0.0836278	5.79508	0.154606	2.23767	0.570399	1534.44	404.412	1.3566	0.379649	2.90936	2.98058	1508.98	299.947	410.231	33.5029	331.226	48.8128	10.4388	5.89278	1	1	lipid metabolic process|vitellogenesis|sex differentiation	catalytic activity|structural molecule activity	lipid particle|microtubule associated complex|ACF complex	7.0363	6.7303	5.0757	5.0686	1.299	-5.5179	1.2918	-5.2192
Yp1	X:9947885..9949531(1)	Female	Opposing_Effects	8.20025	0.213334	-0.42381	0.375551	1.07151	1.08638	7.9415	0.266452	6.35373	0.0379743	6.1346	0.191688	2.10837	0.706711	3695.98	755.631	0.684067	0.232864	4.59357	5.09971	2879.46	776.126	574.905	21.6261	467.016	84.1081	9.62789	6.20184	1	1	lipid metabolic process|vitellogenesis|sex differentiation	catalytic activity|structural molecule activity	lipid particle|microtubule associated complex	8.6241	6.87	6.0919	5.8331	1.8465	-6.5584	1.5878	-5.0631
Yp3	X:13653578..13655200(1)	Female	Opposing_Effects	7.72749	0.216749	2.04767	0.193751	3.12372	0.240666	7.29802	0.290881	6.12142	0.0545554	5.69781	0.238525	2.8883	0.323273	2304.82	480.679	7.84668	1.50383	23.2413	5.78226	1521.21	465.439	455.964	25.1464	303.643	67.0094	18.5559	5.37693	0	1	lipid metabolic process|vitellogenesis|sex differentiation	catalytic activity|structural molecule activity	extracellular region|lipid particle|microtubule associated complex	5.6798	4.1743	4.8392	4.4097	1.6061	-3.6501	1.1766	-2.5741
Yp3	X:13653578..13655200(1)	Female	Opposing_Effects	7.9095	0.296045	2.47347	0.520231	3.0052	0.190444	7.43484	0.292414	6.25696	0.0829034	5.88314	0.216622	3.07918	0.00295712	2799.4	761.605	12.849	5.49686	20.4628	3.81693	1744.73	535.854	522.818	42.742	364.339	73.5319	21.7407	0.0642706	0	1	lipid metabolic process|vitellogenesis|sex differentiation	catalytic activity|structural molecule activity	extracellular region|lipid particle|microtubule associated complex	5.436	4.4296	4.8303	4.3557	1.6525	-3.4097	1.1779	-2.8779
Yp3	X:13653578..13655200(1)	Female	Opposing_Effects	7.48067	0.312517	1.82107	0.401261	2.75357	0.243937	7.06045	0.25809	5.8305	0.106929	5.49173	0.309945	2.5958	0.215331	1830.5	548.903	6.52584	2.68693	16.0603	4.04415	1192.11	323.836	341.835	36.754	250.054	69.7798	13.6069	2.7313	0	1	lipid metabolic process|vitellogenesis|sex differentiation	catalytic activity|structural molecule activity	extracellular region|lipid particle|microtubule associated complex	5.6596	4.3069	4.8849	4.4646	1.6502	-3.6707	1.23	-2.7382
rost	2L:8985932..8989287(-1)	Female	Opposing_Effects	3.92514	0.036003	2.55194	0.139193	1.98253	0.145534	3.97115	0.0414925	3.53976	0.189658	3.21345	0.135387	3.0388	0.16922	50.6823	1.84144	12.9164	1.8419	7.3179	1.03426	53.0763	2.22763	34.8648	6.38752	25.02	3.47948	21.0757	3.44006	1	1	myoblast fusion		membrane|integral to membrane	1.3732	1.9886	0.8863	0.9324	0.3854	-0.6615	0.4314	-1.2309
Cyp4d21	2L:7605600..7607703(1)	Male	Female_Specific_Repressor	0.276006	0.874473	3.93482	0.241089	3.37508	0.122899	0.35688	0.397376	2.68118	0.0821282	3.32329	0.620758	3.39485	0.248755	1.73608	1.62921	52.1037	11.6061	29.3875	3.44519	1.50984	0.638524	14.6351	1.19638	31.8302	21.3476	30.4084	7.14171	0	0	mating	monooxygenase activity|heme binding	cytoplasm|microsome|membrane	-3.6588	-3.0182	-3.1188	-3.038	-2.4052	0.6115	-2.3243	0.05179
Cyp4d21	2L:7605600..7607703(1)	Male	Female_Specific_Repressor	0.993849	0.416048	3.6919	0.0664245	3.01538	0.168072	-0.133658	0.60951	2.41419	0.310487	2.88127	0.850811	3.24418	0.236427	1.87958	1.81652	40.1799	2.64522	20.6142	3.46427	0.999383	0.663454	11.5604	3.78647	23.0649	20.7862	26.1367	6.43131	0	0	mating	monooxygenase activity|heme binding	cytoplasm|microsome|membrane	-2.6981	-3.149	-2.2503	-3.3778	-1.4203	0.8106	-2.5479	0.1341
Cyp4d21	2L:7605600..7607703(1)	Male	Female_Specific_Repressor	1.22543	0.997566	4.04465	0.417211	3.85176	0.108126	0.905861	0.680087	2.79572	0.28023	3.35091	0.440239	3.73271	0.13194	2.85907	3.59508	60.6189	26.4305	47.2898	5.37371	2.85186	1.71946	16.829	5.02302	30.4498	13.555	42.0412	5.7386	0	0	mating	monooxygenase activity|heme binding	cytoplasm|microsome|membrane	-2.8192	-2.9459	-2.5073	-2.8268	-1.5703	0.6937	-1.8899	0.5009
Cyp4d21	2L:7605600..7607703(1)	Male	Female_Specific_Repressor	0.378676	0.552725	3.77528	0.0378816	3.75975	0.0946302	0.230477	0.288663	2.72664	0.147546	3.32973	0.552008	3.60821	0.17107	1.62367	0.943369	43.6308	1.66936	43.0817	4.05621	1.29403	0.363675	15.3906	2.20523	31.1092	18.4839	37.2694	6.5708	0	0	mating	monooxygenase activity|heme binding	cytoplasm|microsome|membrane	-3.3966	-3.5293	-3.2295	-3.3777	-2.348	0.4456	-2.4962	0.43
Cyp313a1	3R:10346771..10348786(1)	Male	Opposing_Effects	4.80481	0.164283	5.64181	0.0988758	5.7037	0.0427159	4.82578	0.155774	5.18757	0.0398642	5.15603	0.186123	5.22324	0.137879	123.181	19.7155	282.89	27.8353	300.179	12.7163	125.69	19.3938	179.128	7.07586	175.555	34.2175	186.681	24.6861	0	0	oxidation reduction	monooxygenase activity|heme binding	microsome|membrane	-0.837	-0.8779	-0.4184	-0.3975	-0.3828	0.4858	-0.3618	0.5477
Cyp313a1	3R:10346771..10348786(1)	Male	Opposing_Effects	4.96939	0.0424627	5.79728	0.0620027	5.81599	0.0340617	4.83978	0.114151	5.24269	0.03747	5.34679	0.129724	5.36397	0.203014	144.026	6.1285	329.824	20.2891	335.77	11.4126	126.98	14.0123	189.267	7.07833	211.132	27.981	216.6	45.5809	0	0	oxidation reduction	monooxygenase activity|heme binding	microsome|membrane	-0.8279	-0.9762	-0.3946	-0.5242	-0.2733	0.4505	-0.4029	0.4692
