# Supplementary material for: Sex Differences in Drosophila Somatic Gene Expression: Variation and Regulation by doublesex
Source: G3 (Bethesda). 2016 Apr 19;6(7):1799–808. doi: 10.1534/g3.116.027961 (PMC4938635; doi:10.1534/g3.116.027961)
Supplement: Supplemental Material [file supp_g3.116.027961_Supplemental_Table_6.xlsx]

## Sheet: README
Supplemental Table 6: Genes with patterns of sex-differential expression in wild type, dsxD pseudomale and dsx null comparisons and with the same regulatory mode in both Canton S and Berlin strains (FDR < 0.20).
Column	Description
Gene	The gene symbol (FB5.30)
Location	The location of the corresponding gene model/s (FB5.30)
Sex_Bias	The direction of sex differential expression Female (Female-biased) or Male (Male-biased)
Regulatory_Mode	The mode of Dsx regulation
AH_BerF_mean_logrpkm	8-24 hour adult head wild type Berlin female mean ln(RPKM)
AH_BerF_SD_logrpkm	8-24 hour adult head wild type Berlin female standard deviation of the ln(RPKM)
AH_BerM_mean_logrpkm	8-24 hour adult head wild type Berlin male mean ln(RPKM)
AH_BerM_SD_logrpkm	8-24 hour adult head wild type Berlin male standard deviation of the ln(RPKM)
AH_CS_mean_logrpkm	8-24 hour adult head wild type Canton S male mean ln(RPKM)
AH_CS_SD_logrpkm	8-24 hour adult head wild type Canton S male standard deviation of the ln(RPKM)
AH_CSFemale_mean_logrpkm	8-24 hour adult head wild type Canton S female mean ln(RPKM)
AH_CSFemale_SD_logrpkm	8-24 hour adult head wild type Canton S female standard deviation of the ln(RPKM)
AH_dsxNullF_mean_logrpkm	8-24 hour adult head of females null for dsx mean ln(RPKM)
AH_dsxNullF_sd_logrpkm	8-24 hour adult head of females null for dsx standard deviation ln(RPKM)
AH_dsxNullM_mean_logrpkm	8-24 hour adult head of males null for dsx mean ln(RPKM)
AH_dsxNullM_sd_logrpkm	8-24 hour adult head of males null for dsx standard deviation ln(RPKM)
AH_dsxD_mean_logrpkm	8-24 hour adult head of dsxD pseudomales mean ln(RPKM)
AH_dsxD_sd_logrpkm	8-24 hour adult head of dsxD pseudomales standard deviation ln(RPKM)
AH_BerF_mean_rpkm	8-24 hour adult head wild type Berlin female mean RPKM
AH_BerF_SD_rpkm	8-24 hour adult head wild type Berlin female standard deviation of the RPKM
AH_BerM_mean_rpkm	8-24 hour adult head wild type Berlin male mean RPKM
AH_BerM_SD_rpkm	8-24 hour adult head wild type Berlin male standard deviation of the RPKM
AH_CS_mean_rpkm	8-24 hour adult head wild type Canton S male mean RPKM
AH_CS_SD_rpkm	8-24 hour adult head wild type Canton S male standard deviation of the RPKM
AH_CSFemale_mean_rpkm	8-24 hour adult head wild type Canton S female mean RPKM
AH_CSFemale_SD_rpkm	8-24 hour adult head wild type Canton S female standard deviation of the RPKM
AH_dsxNullF_mean_rpkm	8-24 hour adult head of females null for dsx mean RPKM
AH_dsxNullF_sd_rpkm	8-24 hour adult head of females null for dsx standard deviation RPKM
AH_dsxNullM_mean_rpkm	8-24 hour adult head of males null for dsx mean RPKM
AH_dsxNullM_sd_rpkm	8-24 hour adult head of males null for dsx standard deviation RPKM
AH_dsxD_mean_rpkm	8-24 hour adult head of dsxD pseudomales mean RPKM
AH_dsxD_sd_rpkm	8-24 hour adult head of dsxD pseudomales standard deviation RPKM
Clough_et_al_2014_Occupied	DsxM and DsxF ChIP-seq in S2 cells and DsxM and DsxF Dam-ID in female ovaries, and male and female fat body (Clough et al., 2014, Table S1)
Luo_et_al_2011_Occupied	DsxF Dam-ID in adult females (Luo et al., 2011. Table S1)
GO_biological_process	The Biological Process GO Descriptions corresponding to the gene.
GO_molecular_function	The Molecular Function GO Descriptions corresponding to the gene.
GO_cellular_component	The Cellular Compartment GO Descriptions corresponding to the gene.
Berlin_Estimate_Sex	Estimate for contrast adult head Berlin female to adult head Berlin male
CS_Estimate_Sex	Estimate for contrast adult head Canton S female to adult head Canton S male
Berlin_Estimate_dsxD	Estimate for contrast adult head Berlin female to adult head dsxD pseudomale
CS_Estimate_dsxD	Estimate for contrast adult head Canton S female to adult head dsxD pseudomale
Berlin_Estimate_Female_DSX_Null	Estimate for contrast adult head Berlin female to adult head dsx null female
Berlin_Estimate_Male_DSX_Null	Estimate for contrast adult head Berlin male to adult head dsx null male
CS_Estimate_Female_DSX_Null	Estimate for contrast adult head Canton S female to adult head dsx null female
CS_Estimate_Male_DSX_Null	Estimate for contrast adult head Canton S male to adult head dsx null male
Gene
Location
Sex_Bias
Regulatory_Mode
AH_BerF_mean_logrpkm
AH_BerF_SD_logrpkm
AH_BerM_mean_logrpkm
AH_BerM_SD_logrpkm
AH_CS_mean_logrpkm
AH_CS_SD_logrpkm
AH_CSFemale_mean_logrpkm
AH_CSFemale_SD_logrpkm
AH_dsxNullF_mean_logrpkm
AH_dsxNullF_sd_logrpkm
AH_dsxNullM_mean_logrpkm
AH_dsxNullM_sd_logrpkm
AH_dsxD_mean_logrpkm
AH_dsxD_sd_logrpkm
AH_BerF_mean_rpkm
AH_BerF_SD_rpkm
AH_BerM_mean_rpkm
AH_BerM_SD_rpkm
AH_CS_mean_rpkm
AH_CS_SD_rpkm
AH_CSFemale_mean_rpkm
AH_CSFemale_SD_rpkm
AH_dsxNullF_mean_rpkm
AH_dsxNullF_sd_rpkm
AH_dsxNullM_mean_rpkm
AH_dsxNullM_sd_rpkm
AH_dsxD_mean_rpkm
AH_dsxD_sd_rpkm
Clough_et_al_2014_Occupied
Luo_et_al_2011_Occupied
GO_biological_process
GO_molecular_function
GO_cellular_component
Berlin_Estimate_Sex
CS_Estimate_Sex
Berlin_Estimate_dsxD
CS_Estimate_dsxD
Berlin_Estimate_Female_DSX_Null
Berlin_Estimate_Male_DSX_Null
CS_Estimate_Female_DSX_Null
CS_Estimate_Male_DSX_Null
Gene
Location
Sex_Bias
Regulatory_Mode
AH_BerF_mean_logrpkm
AH_BerF_SD_logrpkm
AH_BerM_mean_logrpkm
AH_BerM_SD_logrpkm
AH_CS_mean_logrpkm
AH_CS_SD_logrpkm
AH_CSFemale_mean_logrpkm
AH_CSFemale_SD_logrpkm
AH_dsxNullF_mean_logrpkm
AH_dsxNullF_sd_logrpkm
AH_dsxNullM_mean_logrpkm
AH_dsxNullM_sd_logrpkm
AH_dsxD_mean_logrpkm
AH_dsxD_sd_logrpkm
AH_BerF_mean_rpkm
AH_BerF_SD_rpkm
AH_BerM_mean_rpkm
AH_BerM_SD_rpkm
AH_CS_mean_rpkm
AH_CS_SD_rpkm
AH_CSFemale_mean_rpkm
AH_CSFemale_SD_rpkm
AH_dsxNullF_mean_rpkm
AH_dsxNullF_sd_rpkm
AH_dsxNullM_mean_rpkm
AH_dsxNullM_sd_rpkm
AH_dsxD_mean_rpkm
AH_dsxD_sd_rpkm
Clough_et_al_2014_Occupied
Luo_et_al_2011_Occupied
GO_biological_process
GO_molecular_function
GO_cellular_component
Berlin_Estimate_Sex
CS_Estimate_Sex
Berlin_Estimate_dsxD
CS_Estimate_dsxD
Berlin_Estimate_Female_DSX_Null
Berlin_Estimate_Male_DSX_Null
CS_Estimate_Female_DSX_Null
CS_Estimate_Male_DSX_Null
Gene
Location
Sex_Bias
Regulatory_Mode
AH_BerF_mean_logrpkm
AH_BerF_SD_logrpkm
AH_BerM_mean_logrpkm
AH_BerM_SD_logrpkm
AH_CS_mean_logrpkm
AH_CS_SD_logrpkm
AH_CSFemale_mean_logrpkm
AH_CSFemale_SD_logrpkm
AH_dsxNullF_mean_logrpkm
AH_dsxNullF_sd_logrpkm
AH_dsxNullM_mean_logrpkm
AH_dsxNullM_sd_logrpkm
AH_dsxD_mean_logrpkm
AH_dsxD_sd_logrpkm
AH_BerF_mean_rpkm
AH_BerF_SD_rpkm
AH_BerM_mean_rpkm
AH_BerM_SD_rpkm
AH_CS_mean_rpkm
AH_CS_SD_rpkm
AH_CSFemale_mean_rpkm
AH_CSFemale_SD_rpkm
AH_dsxNullF_mean_rpkm
AH_dsxNullF_sd_rpkm
AH_dsxNullM_mean_rpkm
AH_dsxNullM_sd_rpkm
AH_dsxD_mean_rpkm
AH_dsxD_sd_rpkm
Clough_et_al_2014_Occupied
Luo_et_al_2011_Occupied
GO_biological_process
GO_molecular_function
GO_cellular_component
Berlin_Estimate_Sex
CS_Estimate_Sex
Berlin_Estimate_dsxD
CS_Estimate_dsxD
Berlin_Estimate_Female_DSX_Null
Berlin_Estimate_Male_DSX_Null
CS_Estimate_Female_DSX_Null
CS_Estimate_Male_DSX_Null
Gene
Location
Sex_Bias
Regulatory_Mode
AH_BerF_mean_logrpkm
AH_BerF_SD_logrpkm
AH_BerM_mean_logrpkm
AH_BerM_SD_logrpkm
AH_CS_mean_logrpkm
AH_CS_SD_logrpkm
AH_CSFemale_mean_logrpkm
AH_CSFemale_SD_logrpkm
AH_dsxNullF_mean_logrpkm
AH_dsxNullF_sd_logrpkm
AH_dsxNullM_mean_logrpkm
AH_dsxNullM_sd_logrpkm
AH_dsxD_mean_logrpkm
AH_dsxD_sd_logrpkm
AH_BerF_mean_rpkm
AH_BerF_SD_rpkm
AH_BerM_mean_rpkm
AH_BerM_SD_rpkm
AH_CS_mean_rpkm
AH_CS_SD_rpkm
AH_CSFemale_mean_rpkm
AH_CSFemale_SD_rpkm
AH_dsxNullF_mean_rpkm
AH_dsxNullF_sd_rpkm
AH_dsxNullM_mean_rpkm
AH_dsxNullM_sd_rpkm
AH_dsxD_mean_rpkm
AH_dsxD_sd_rpkm
Clough_et_al_2014_Occupied
Luo_et_al_2011_Occupied
GO_biological_process
GO_molecular_function
GO_cellular_component
Berlin_Estimate_Sex
CS_Estimate_Sex
Berlin_Estimate_dsxD
CS_Estimate_dsxD
Berlin_Estimate_Female_DSX_Null
Berlin_Estimate_Male_DSX_Null
CS_Estimate_Female_DSX_Null
CS_Estimate_Male_DSX_Null
Gene
Location
Sex_Bias
Regulatory_Mode
AH_BerF_mean_logrpkm
AH_BerF_SD_logrpkm
AH_BerM_mean_logrpkm
AH_BerM_SD_logrpkm
AH_CS_mean_logrpkm
AH_CS_SD_logrpkm
AH_CSFemale_mean_logrpkm
AH_CSFemale_SD_logrpkm
AH_dsxNullF_mean_logrpkm
AH_dsxNullF_sd_logrpkm
AH_dsxNullM_mean_logrpkm
AH_dsxNullM_sd_logrpkm
AH_dsxD_mean_logrpkm
AH_dsxD_sd_logrpkm
AH_BerF_mean_rpkm
AH_BerF_SD_rpkm
AH_BerM_mean_rpkm
AH_BerM_SD_rpkm
AH_CS_mean_rpkm
AH_CS_SD_rpkm
AH_CSFemale_mean_rpkm
AH_CSFemale_SD_rpkm
AH_dsxNullF_mean_rpkm
AH_dsxNullF_sd_rpkm
AH_dsxNullM_mean_rpkm
AH_dsxNullM_sd_rpkm
AH_dsxD_mean_rpkm
AH_dsxD_sd_rpkm
Clough_et_al_2014_Occupied
Luo_et_al_2011_Occupied
GO_biological_process
GO_molecular_function
GO_cellular_component
Berlin_Estimate_Sex
CS_Estimate_Sex
Berlin_Estimate_dsxD
CS_Estimate_dsxD
Berlin_Estimate_Female_DSX_Null
Berlin_Estimate_Male_DSX_Null
CS_Estimate_Female_DSX_Null
CS_Estimate_Male_DSX_Null
Gene
Location
Sex_Bias
Regulatory_Mode
AH_BerF_mean_logrpkm
AH_BerF_SD_logrpkm
AH_BerM_mean_logrpkm
AH_BerM_SD_logrpkm
AH_CS_mean_logrpkm
AH_CS_SD_logrpkm
AH_CSFemale_mean_logrpkm
AH_CSFemale_SD_logrpkm
AH_dsxNullF_mean_logrpkm
AH_dsxNullF_sd_logrpkm
AH_dsxNullM_mean_logrpkm
AH_dsxNullM_sd_logrpkm
AH_dsxD_mean_logrpkm
AH_dsxD_sd_logrpkm
AH_BerF_mean_rpkm
AH_BerF_SD_rpkm
AH_BerM_mean_rpkm
AH_BerM_SD_rpkm
AH_CS_mean_rpkm
AH_CS_SD_rpkm
AH_CSFemale_mean_rpkm
AH_CSFemale_SD_rpkm
AH_dsxNullF_mean_rpkm
AH_dsxNullF_sd_rpkm
AH_dsxNullM_mean_rpkm
AH_dsxNullM_sd_rpkm
AH_dsxD_mean_rpkm
AH_dsxD_sd_rpkm
Clough_et_al_2014_Occupied
Luo_et_al_2011_Occupied
GO_biological_process
GO_molecular_function
GO_cellular_component
Berlin_Estimate_Sex
CS_Estimate_Sex
Berlin_Estimate_dsxD
CS_Estimate_dsxD
Berlin_Estimate_Female_DSX_Null
Berlin_Estimate_Male_DSX_Null
CS_Estimate_Female_DSX_Null
CS_Estimate_Male_DSX_Null
Gene
Location
Sex_Bias
Regulatory_Mode
AH_BerF_mean_logrpkm
AH_BerF_SD_logrpkm
AH_BerM_mean_logrpkm
AH_BerM_SD_logrpkm
AH_CS_mean_logrpkm
AH_CS_SD_logrpkm
AH_CSFemale_mean_logrpkm
AH_CSFemale_SD_logrpkm
AH_dsxNullF_mean_logrpkm
AH_dsxNullF_sd_logrpkm
AH_dsxNullM_mean_logrpkm
AH_dsxNullM_sd_logrpkm
AH_dsxD_mean_logrpkm
AH_dsxD_sd_logrpkm
AH_BerF_mean_rpkm
AH_BerF_SD_rpkm
AH_BerM_mean_rpkm
AH_BerM_SD_rpkm
AH_CS_mean_rpkm
AH_CS_SD_rpkm
AH_CSFemale_mean_rpkm
AH_CSFemale_SD_rpkm
AH_dsxNullF_mean_rpkm
AH_dsxNullF_sd_rpkm
AH_dsxNullM_mean_rpkm
AH_dsxNullM_sd_rpkm
AH_dsxD_mean_rpkm
AH_dsxD_sd_rpkm
Clough_et_al_2014_Occupied
Luo_et_al_2011_Occupied
GO_biological_process
GO_molecular_function
GO_cellular_component
Berlin_Estimate_Sex
CS_Estimate_Sex
Berlin_Estimate_dsxD
CS_Estimate_dsxD
Berlin_Estimate_Female_DSX_Null
Berlin_Estimate_Male_DSX_Null
CS_Estimate_Female_DSX_Null
CS_Estimate_Male_DSX_Null
Gene
Location
Sex_Bias
Regulatory_Mode
AH_BerF_mean_logrpkm
AH_BerF_SD_logrpkm
AH_BerM_mean_logrpkm
AH_BerM_SD_logrpkm
AH_CS_mean_logrpkm
AH_CS_SD_logrpkm
AH_CSFemale_mean_logrpkm
AH_CSFemale_SD_logrpkm
AH_dsxNullF_mean_logrpkm
AH_dsxNullF_sd_logrpkm
AH_dsxNullM_mean_logrpkm
AH_dsxNullM_sd_logrpkm
AH_dsxD_mean_logrpkm
AH_dsxD_sd_logrpkm
AH_BerF_mean_rpkm
AH_BerF_SD_rpkm
AH_BerM_mean_rpkm
AH_BerM_SD_rpkm
AH_CS_mean_rpkm
AH_CS_SD_rpkm
AH_CSFemale_mean_rpkm
AH_CSFemale_SD_rpkm
AH_dsxNullF_mean_rpkm
AH_dsxNullF_sd_rpkm
AH_dsxNullM_mean_rpkm
AH_dsxNullM_sd_rpkm
AH_dsxD_mean_rpkm
AH_dsxD_sd_rpkm
Clough_et_al_2014_Occupied
Luo_et_al_2011_Occupied
GO_biological_process
GO_molecular_function
GO_cellular_component
Berlin_Estimate_Sex
CS_Estimate_Sex
Berlin_Estimate_dsxD
CS_Estimate_dsxD
Berlin_Estimate_Female_DSX_Null
Berlin_Estimate_Male_DSX_Null
CS_Estimate_Female_DSX_Null
CS_Estimate_Male_DSX_Null
Gene
Location
Sex_Bias
Regulatory_Mode
AH_BerF_mean_logrpkm
AH_BerF_SD_logrpkm
AH_BerM_mean_logrpkm
AH_BerM_SD_logrpkm
AH_CS_mean_logrpkm
AH_CS_SD_logrpkm
AH_CSFemale_mean_logrpkm
AH_CSFemale_SD_logrpkm
AH_dsxNullF_mean_logrpkm
AH_dsxNullF_sd_logrpkm
AH_dsxNullM_mean_logrpkm
AH_dsxNullM_sd_logrpkm
AH_dsxD_mean_logrpkm
AH_dsxD_sd_logrpkm
AH_BerF_mean_rpkm
AH_BerF_SD_rpkm
AH_BerM_mean_rpkm
AH_BerM_SD_rpkm
AH_CS_mean_rpkm
AH_CS_SD_rpkm
AH_CSFemale_mean_rpkm
AH_CSFemale_SD_rpkm
AH_dsxNullF_mean_rpkm
AH_dsxNullF_sd_rpkm
AH_dsxNullM_mean_rpkm
AH_dsxNullM_sd_rpkm
AH_dsxD_mean_rpkm
AH_dsxD_sd_rpkm
Clough_et_al_2014_Occupied
Luo_et_al_2011_Occupied
GO_biological_process
GO_molecular_function
GO_cellular_component
Berlin_Estimate_Sex
CS_Estimate_Sex
Berlin_Estimate_dsxD
CS_Estimate_dsxD
Berlin_Estimate_Female_DSX_Null
Berlin_Estimate_Male_DSX_Null
CS_Estimate_Female_DSX_Null
CS_Estimate_Male_DSX_Null
Gene
Location
Sex_Bias
Regulatory_Mode
AH_BerF_mean_logrpkm
AH_BerF_SD_logrpkm
AH_BerM_mean_logrpkm
AH_BerM_SD_logrpkm
AH_CS_mean_logrpkm
AH_CS_SD_logrpkm
AH_CSFemale_mean_logrpkm
AH_CSFemale_SD_logrpkm
AH_dsxNullF_mean_logrpkm
AH_dsxNullF_sd_logrpkm
AH_dsxNullM_mean_logrpkm
AH_dsxNullM_sd_logrpkm
AH_dsxD_mean_logrpkm
AH_dsxD_sd_logrpkm
AH_BerF_mean_rpkm
AH_BerF_SD_rpkm
AH_BerM_mean_rpkm
AH_BerM_SD_rpkm
AH_CS_mean_rpkm
AH_CS_SD_rpkm
AH_CSFemale_mean_rpkm
AH_CSFemale_SD_rpkm
AH_dsxNullF_mean_rpkm
AH_dsxNullF_sd_rpkm
AH_dsxNullM_mean_rpkm
AH_dsxNullM_sd_rpkm
AH_dsxD_mean_rpkm
AH_dsxD_sd_rpkm
Clough_et_al_2014_Occupied
Luo_et_al_2011_Occupied
GO_biological_process
GO_molecular_function
GO_cellular_component
Berlin_Estimate_Sex
CS_Estimate_Sex
Berlin_Estimate_dsxD
CS_Estimate_dsxD
Berlin_Estimate_Female_DSX_Null
Berlin_Estimate_Male_DSX_Null
CS_Estimate_Female_DSX_Null
CS_Estimate_Male_DSX_Null
Gene
Location
Sex_Bias
Regulatory_Mode
AH_BerF_mean_logrpkm
AH_BerF_SD_logrpkm
AH_BerM_mean_logrpkm
AH_BerM_SD_logrpkm
AH_CS_mean_logrpkm
AH_CS_SD_logrpkm
AH_CSFemale_mean_logrpkm
AH_CSFemale_SD_logrpkm
AH_dsxNullF_mean_logrpkm
AH_dsxNullF_sd_logrpkm
AH_dsxNullM_mean_logrpkm
AH_dsxNullM_sd_logrpkm
AH_dsxD_mean_logrpkm
AH_dsxD_sd_logrpkm
AH_BerF_mean_rpkm
AH_BerF_SD_rpkm
AH_BerM_mean_rpkm
AH_BerM_SD_rpkm
AH_CS_mean_rpkm
AH_CS_SD_rpkm
AH_CSFemale_mean_rpkm
AH_CSFemale_SD_rpkm
AH_dsxNullF_mean_rpkm
AH_dsxNullF_sd_rpkm
AH_dsxNullM_mean_rpkm
AH_dsxNullM_sd_rpkm
AH_dsxD_mean_rpkm
AH_dsxD_sd_rpkm
Clough_et_al_2014_Occupied
Luo_et_al_2011_Occupied
GO_biological_process
GO_molecular_function
GO_cellular_component
Berlin_Estimate_Sex
CS_Estimate_Sex
Berlin_Estimate_dsxD
CS_Estimate_dsxD
Berlin_Estimate_Female_DSX_Null
Berlin_Estimate_Male_DSX_Null
CS_Estimate_Female_DSX_Null
CS_Estimate_Male_DSX_Null
Gene
Location
Sex_Bias
Regulatory_Mode
AH_BerF_mean_logrpkm
AH_BerF_SD_logrpkm
AH_BerM_mean_logrpkm
AH_BerM_SD_logrpkm
AH_CS_mean_logrpkm
AH_CS_SD_logrpkm
AH_CSFemale_mean_logrpkm
AH_CSFemale_SD_logrpkm
AH_dsxNullF_mean_logrpkm
AH_dsxNullF_sd_logrpkm
AH_dsxNullM_mean_logrpkm
AH_dsxNullM_sd_logrpkm
AH_dsxD_mean_logrpkm
AH_dsxD_sd_logrpkm
AH_BerF_mean_rpkm
AH_BerF_SD_rpkm
AH_BerM_mean_rpkm
AH_BerM_SD_rpkm
AH_CS_mean_rpkm
AH_CS_SD_rpkm
AH_CSFemale_mean_rpkm
AH_CSFemale_SD_rpkm
AH_dsxNullF_mean_rpkm
AH_dsxNullF_sd_rpkm
AH_dsxNullM_mean_rpkm
AH_dsxNullM_sd_rpkm
AH_dsxD_mean_rpkm
AH_dsxD_sd_rpkm
Clough_et_al_2014_Occupied
Luo_et_al_2011_Occupied
GO_biological_process
GO_molecular_function
GO_cellular_component
Berlin_Estimate_Sex
CS_Estimate_Sex
Berlin_Estimate_dsxD
CS_Estimate_dsxD
Berlin_Estimate_Female_DSX_Null
Berlin_Estimate_Male_DSX_Null
CS_Estimate_Female_DSX_Null
CS_Estimate_Male_DSX_Null
Gene
Location
Sex_Bias
Regulatory_Mode
AH_BerF_mean_logrpkm
AH_BerF_SD_logrpkm
AH_BerM_mean_logrpkm
AH_BerM_SD_logrpkm
AH_CS_mean_logrpkm
AH_CS_SD_logrpkm
AH_CSFemale_mean_logrpkm
AH_CSFemale_SD_logrpkm
AH_dsxNullF_mean_logrpkm
AH_dsxNullF_sd_logrpkm
AH_dsxNullM_mean_logrpkm
AH_dsxNullM_sd_logrpkm
AH_dsxD_mean_logrpkm
AH_dsxD_sd_logrpkm
AH_BerF_mean_rpkm
AH_BerF_SD_rpkm
AH_BerM_mean_rpkm
AH_BerM_SD_rpkm
AH_CS_mean_rpkm
AH_CS_SD_rpkm
AH_CSFemale_mean_rpkm
AH_CSFemale_SD_rpkm
AH_dsxNullF_mean_rpkm
AH_dsxNullF_sd_rpkm
AH_dsxNullM_mean_rpkm
AH_dsxNullM_sd_rpkm
AH_dsxD_mean_rpkm
AH_dsxD_sd_rpkm
Clough_et_al_2014_Occupied
Luo_et_al_2011_Occupied
GO_biological_process
GO_molecular_function
GO_cellular_component
Berlin_Estimate_Sex
CS_Estimate_Sex
Berlin_Estimate_dsxD
CS_Estimate_dsxD
Berlin_Estimate_Female_DSX_Null
Berlin_Estimate_Male_DSX_Null
CS_Estimate_Female_DSX_Null
CS_Estimate_Male_DSX_Null
Gene
Location
Sex_Bias
Regulatory_Mode
AH_BerF_mean_logrpkm
AH_BerF_SD_logrpkm
AH_BerM_mean_logrpkm
AH_BerM_SD_logrpkm
AH_CS_mean_logrpkm
AH_CS_SD_logrpkm
AH_CSFemale_mean_logrpkm
AH_CSFemale_SD_logrpkm
AH_dsxNullF_mean_logrpkm
AH_dsxNullF_sd_logrpkm
AH_dsxNullM_mean_logrpkm
AH_dsxNullM_sd_logrpkm
AH_dsxD_mean_logrpkm
AH_dsxD_sd_logrpkm
AH_BerF_mean_rpkm
AH_BerF_SD_rpkm
AH_BerM_mean_rpkm
AH_BerM_SD_rpkm
AH_CS_mean_rpkm
AH_CS_SD_rpkm
AH_CSFemale_mean_rpkm
AH_CSFemale_SD_rpkm
AH_dsxNullF_mean_rpkm
AH_dsxNullF_sd_rpkm
AH_dsxNullM_mean_rpkm
AH_dsxNullM_sd_rpkm
AH_dsxD_mean_rpkm
AH_dsxD_sd_rpkm
Clough_et_al_2014_Occupied
Luo_et_al_2011_Occupied
GO_biological_process
GO_molecular_function
GO_cellular_component
Berlin_Estimate_Sex
CS_Estimate_Sex
Berlin_Estimate_dsxD
CS_Estimate_dsxD
Berlin_Estimate_Female_DSX_Null
Berlin_Estimate_Male_DSX_Null
CS_Estimate_Female_DSX_Null
CS_Estimate_Male_DSX_Null
Gene
Location
Sex_Bias
Regulatory_Mode
AH_BerF_mean_logrpkm
AH_BerF_SD_logrpkm
AH_BerM_mean_logrpkm
AH_BerM_SD_logrpkm
AH_CS_mean_logrpkm
AH_CS_SD_logrpkm
AH_CSFemale_mean_logrpkm
AH_CSFemale_SD_logrpkm
AH_dsxNullF_mean_logrpkm
AH_dsxNullF_sd_logrpkm
AH_dsxNullM_mean_logrpkm
AH_dsxNullM_sd_logrpkm
AH_dsxD_mean_logrpkm
AH_dsxD_sd_logrpkm
AH_BerF_mean_rpkm
AH_BerF_SD_rpkm
AH_BerM_mean_rpkm
AH_BerM_SD_rpkm
AH_CS_mean_rpkm
AH_CS_SD_rpkm
AH_CSFemale_mean_rpkm
AH_CSFemale_SD_rpkm
AH_dsxNullF_mean_rpkm
AH_dsxNullF_sd_rpkm
AH_dsxNullM_mean_rpkm
AH_dsxNullM_sd_rpkm
AH_dsxD_mean_rpkm
AH_dsxD_sd_rpkm
Clough_et_al_2014_Occupied
Luo_et_al_2011_Occupied
GO_biological_process
GO_molecular_function
GO_cellular_component
Berlin_Estimate_Sex
CS_Estimate_Sex
Berlin_Estimate_dsxD
CS_Estimate_dsxD
Berlin_Estimate_Female_DSX_Null
Berlin_Estimate_Male_DSX_Null
CS_Estimate_Female_DSX_Null
CS_Estimate_Male_DSX_Null
Gene
Location
Sex_Bias
Regulatory_Mode
AH_BerF_mean_logrpkm
AH_BerF_SD_logrpkm
AH_BerM_mean_logrpkm
AH_BerM_SD_logrpkm
AH_CS_mean_logrpkm
AH_CS_SD_logrpkm
AH_CSFemale_mean_logrpkm
AH_CSFemale_SD_logrpkm
AH_dsxNullF_mean_logrpkm
AH_dsxNullF_sd_logrpkm
AH_dsxNullM_mean_logrpkm
AH_dsxNullM_sd_logrpkm
AH_dsxD_mean_logrpkm
AH_dsxD_sd_logrpkm
AH_BerF_mean_rpkm
AH_BerF_SD_rpkm
AH_BerM_mean_rpkm
AH_BerM_SD_rpkm
AH_CS_mean_rpkm
AH_CS_SD_rpkm
AH_CSFemale_mean_rpkm
AH_CSFemale_SD_rpkm
AH_dsxNullF_mean_rpkm
AH_dsxNullF_sd_rpkm
AH_dsxNullM_mean_rpkm
AH_dsxNullM_sd_rpkm
AH_dsxD_mean_rpkm
AH_dsxD_sd_rpkm
Clough_et_al_2014_Occupied
Luo_et_al_2011_Occupied
GO_biological_process
GO_molecular_function
GO_cellular_component
Berlin_Estimate_Sex
CS_Estimate_Sex
Berlin_Estimate_dsxD
CS_Estimate_dsxD
Berlin_Estimate_Female_DSX_Null
Berlin_Estimate_Male_DSX_Null
CS_Estimate_Female_DSX_Null
CS_Estimate_Male_DSX_Null
Gene
Location
Sex_Bias
Regulatory_Mode
AH_BerF_mean_logrpkm
AH_BerF_SD_logrpkm
AH_BerM_mean_logrpkm
AH_BerM_SD_logrpkm
AH_CS_mean_logrpkm
AH_CS_SD_logrpkm
AH_CSFemale_mean_logrpkm
AH_CSFemale_SD_logrpkm
AH_dsxNullF_mean_logrpkm
AH_dsxNullF_sd_logrpkm
AH_dsxNullM_mean_logrpkm
AH_dsxNullM_sd_logrpkm
AH_dsxD_mean_logrpkm
AH_dsxD_sd_logrpkm
AH_BerF_mean_rpkm
AH_BerF_SD_rpkm
AH_BerM_mean_rpkm
AH_BerM_SD_rpkm
AH_CS_mean_rpkm
AH_CS_SD_rpkm
AH_CSFemale_mean_rpkm
AH_CSFemale_SD_rpkm
AH_dsxNullF_mean_rpkm
AH_dsxNullF_sd_rpkm
AH_dsxNullM_mean_rpkm
AH_dsxNullM_sd_rpkm
AH_dsxD_mean_rpkm
AH_dsxD_sd_rpkm
Clough_et_al_2014_Occupied
Luo_et_al_2011_Occupied
GO_biological_process
GO_molecular_function
GO_cellular_component
Berlin_Estimate_Sex
CS_Estimate_Sex
Berlin_Estimate_dsxD
CS_Estimate_dsxD
Berlin_Estimate_Female_DSX_Null
Berlin_Estimate_Male_DSX_Null
CS_Estimate_Female_DSX_Null
CS_Estimate_Male_DSX_Null
Gene
Location
Sex_Bias
Regulatory_Mode
AH_BerF_mean_logrpkm
AH_BerF_SD_logrpkm
AH_BerM_mean_logrpkm
AH_BerM_SD_logrpkm
AH_CS_mean_logrpkm
AH_CS_SD_logrpkm
AH_CSFemale_mean_logrpkm
AH_CSFemale_SD_logrpkm
AH_dsxNullF_mean_logrpkm
AH_dsxNullF_sd_logrpkm
AH_dsxNullM_mean_logrpkm
AH_dsxNullM_sd_logrpkm
AH_dsxD_mean_logrpkm
AH_dsxD_sd_logrpkm
AH_BerF_mean_rpkm
AH_BerF_SD_rpkm
AH_BerM_mean_rpkm
AH_BerM_SD_rpkm
AH_CS_mean_rpkm
AH_CS_SD_rpkm
AH_CSFemale_mean_rpkm
AH_CSFemale_SD_rpkm
AH_dsxNullF_mean_rpkm
AH_dsxNullF_sd_rpkm
AH_dsxNullM_mean_rpkm
AH_dsxNullM_sd_rpkm
AH_dsxD_mean_rpkm
AH_dsxD_sd_rpkm
Clough_et_al_2014_Occupied
Luo_et_al_2011_Occupied
GO_biological_process
GO_molecular_function
GO_cellular_component
Berlin_Estimate_Sex
CS_Estimate_Sex
Berlin_Estimate_dsxD
CS_Estimate_dsxD
Berlin_Estimate_Female_DSX_Null
Berlin_Estimate_Male_DSX_Null
CS_Estimate_Female_DSX_Null
CS_Estimate_Male_DSX_Null
Gene
Location
Sex_Bias
Regulatory_Mode
AH_BerF_mean_logrpkm
AH_BerF_SD_logrpkm
AH_BerM_mean_logrpkm
AH_BerM_SD_logrpkm
AH_CS_mean_logrpkm
AH_CS_SD_logrpkm
AH_CSFemale_mean_logrpkm
AH_CSFemale_SD_logrpkm
AH_dsxNullF_mean_logrpkm
AH_dsxNullF_sd_logrpkm
AH_dsxNullM_mean_logrpkm
AH_dsxNullM_sd_logrpkm
AH_dsxD_mean_logrpkm
AH_dsxD_sd_logrpkm
AH_BerF_mean_rpkm
AH_BerF_SD_rpkm
AH_BerM_mean_rpkm
AH_BerM_SD_rpkm
AH_CS_mean_rpkm
AH_CS_SD_rpkm
AH_CSFemale_mean_rpkm
AH_CSFemale_SD_rpkm
AH_dsxNullF_mean_rpkm
AH_dsxNullF_sd_rpkm
AH_dsxNullM_mean_rpkm
AH_dsxNullM_sd_rpkm
AH_dsxD_mean_rpkm
AH_dsxD_sd_rpkm
Clough_et_al_2014_Occupied
Luo_et_al_2011_Occupied
GO_biological_process
GO_molecular_function
GO_cellular_component
Berlin_Estimate_Sex
CS_Estimate_Sex
Berlin_Estimate_dsxD
CS_Estimate_dsxD
Berlin_Estimate_Female_DSX_Null
Berlin_Estimate_Male_DSX_Null
CS_Estimate_Female_DSX_Null
CS_Estimate_Male_DSX_Null
Gene
Location
Sex_Bias
Regulatory_Mode
AH_BerF_mean_logrpkm
AH_BerF_SD_logrpkm
AH_BerM_mean_logrpkm
AH_BerM_SD_logrpkm
AH_CS_mean_logrpkm
AH_CS_SD_logrpkm
AH_CSFemale_mean_logrpkm
AH_CSFemale_SD_logrpkm
AH_dsxNullF_mean_logrpkm
AH_dsxNullF_sd_logrpkm
AH_dsxNullM_mean_logrpkm
AH_dsxNullM_sd_logrpkm
AH_dsxD_mean_logrpkm
AH_dsxD_sd_logrpkm
AH_BerF_mean_rpkm
AH_BerF_SD_rpkm
AH_BerM_mean_rpkm
AH_BerM_SD_rpkm
AH_CS_mean_rpkm
AH_CS_SD_rpkm
AH_CSFemale_mean_rpkm
AH_CSFemale_SD_rpkm
AH_dsxNullF_mean_rpkm
AH_dsxNullF_sd_rpkm
AH_dsxNullM_mean_rpkm
AH_dsxNullM_sd_rpkm
AH_dsxD_mean_rpkm
AH_dsxD_sd_rpkm
Clough_et_al_2014_Occupied
Luo_et_al_2011_Occupied
GO_biological_process
GO_molecular_function
GO_cellular_component
Berlin_Estimate_Sex
CS_Estimate_Sex
Berlin_Estimate_dsxD
CS_Estimate_dsxD
Berlin_Estimate_Female_DSX_Null
Berlin_Estimate_Male_DSX_Null
CS_Estimate_Female_DSX_Null
CS_Estimate_Male_DSX_Null
Gene
Location
Sex_Bias
Regulatory_Mode
AH_BerF_mean_logrpkm
AH_BerF_SD_logrpkm
AH_BerM_mean_logrpkm
AH_BerM_SD_logrpkm
AH_CS_mean_logrpkm
AH_CS_SD_logrpkm
AH_CSFemale_mean_logrpkm
AH_CSFemale_SD_logrpkm
AH_dsxNullF_mean_logrpkm
AH_dsxNullF_sd_logrpkm
AH_dsxNullM_mean_logrpkm
AH_dsxNullM_sd_logrpkm
AH_dsxD_mean_logrpkm
AH_dsxD_sd_logrpkm
AH_BerF_mean_rpkm
AH_BerF_SD_rpkm
AH_BerM_mean_rpkm
AH_BerM_SD_rpkm
AH_CS_mean_rpkm
AH_CS_SD_rpkm
AH_CSFemale_mean_rpkm
AH_CSFemale_SD_rpkm
AH_dsxNullF_mean_rpkm
AH_dsxNullF_sd_rpkm
AH_dsxNullM_mean_rpkm
AH_dsxNullM_sd_rpkm
AH_dsxD_mean_rpkm
AH_dsxD_sd_rpkm
Clough_et_al_2014_Occupied
Luo_et_al_2011_Occupied
GO_biological_process
GO_molecular_function
GO_cellular_component
Berlin_Estimate_Sex
CS_Estimate_Sex
Berlin_Estimate_dsxD
CS_Estimate_dsxD
Berlin_Estimate_Female_DSX_Null
Berlin_Estimate_Male_DSX_Null
CS_Estimate_Female_DSX_Null
CS_Estimate_Male_DSX_Null
Gene
Location
Sex_Bias
Regulatory_Mode
AH_BerF_mean_logrpkm
AH_BerF_SD_logrpkm
AH_BerM_mean_logrpkm
AH_BerM_SD_logrpkm
AH_CS_mean_logrpkm
AH_CS_SD_logrpkm
AH_CSFemale_mean_logrpkm
AH_CSFemale_SD_logrpkm
AH_dsxNullF_mean_logrpkm
AH_dsxNullF_sd_logrpkm
AH_dsxNullM_mean_logrpkm
AH_dsxNullM_sd_logrpkm
AH_dsxD_mean_logrpkm
AH_dsxD_sd_logrpkm
AH_BerF_mean_rpkm
AH_BerF_SD_rpkm
AH_BerM_mean_rpkm
AH_BerM_SD_rpkm
AH_CS_mean_rpkm
AH_CS_SD_rpkm
AH_CSFemale_mean_rpkm
AH_CSFemale_SD_rpkm
AH_dsxNullF_mean_rpkm
AH_dsxNullF_sd_rpkm
AH_dsxNullM_mean_rpkm
AH_dsxNullM_sd_rpkm
AH_dsxD_mean_rpkm
AH_dsxD_sd_rpkm
Clough_et_al_2014_Occupied
Luo_et_al_2011_Occupied
GO_biological_process
GO_molecular_function
GO_cellular_component
Berlin_Estimate_Sex
CS_Estimate_Sex
Berlin_Estimate_dsxD
CS_Estimate_dsxD
Berlin_Estimate_Female_DSX_Null
Berlin_Estimate_Male_DSX_Null
CS_Estimate_Female_DSX_Null
CS_Estimate_Male_DSX_Null
Gene
Location
Sex_Bias
Regulatory_Mode
AH_BerF_mean_logrpkm
AH_BerF_SD_logrpkm
AH_BerM_mean_logrpkm
AH_BerM_SD_logrpkm
AH_CS_mean_logrpkm
AH_CS_SD_logrpkm
AH_CSFemale_mean_logrpkm
AH_CSFemale_SD_logrpkm
AH_dsxNullF_mean_logrpkm
AH_dsxNullF_sd_logrpkm
AH_dsxNullM_mean_logrpkm
AH_dsxNullM_sd_logrpkm
AH_dsxD_mean_logrpkm
AH_dsxD_sd_logrpkm
AH_BerF_mean_rpkm
AH_BerF_SD_rpkm
AH_BerM_mean_rpkm
AH_BerM_SD_rpkm
AH_CS_mean_rpkm
AH_CS_SD_rpkm
AH_CSFemale_mean_rpkm
AH_CSFemale_SD_rpkm
AH_dsxNullF_mean_rpkm
AH_dsxNullF_sd_rpkm
AH_dsxNullM_mean_rpkm
AH_dsxNullM_sd_rpkm
AH_dsxD_mean_rpkm
AH_dsxD_sd_rpkm
Clough_et_al_2014_Occupied
Luo_et_al_2011_Occupied
GO_biological_process
GO_molecular_function
GO_cellular_component
Berlin_Estimate_Sex
CS_Estimate_Sex
Berlin_Estimate_dsxD
CS_Estimate_dsxD
Berlin_Estimate_Female_DSX_Null
Berlin_Estimate_Male_DSX_Null
CS_Estimate_Female_DSX_Null
CS_Estimate_Male_DSX_Null
Gene
Location
Sex_Bias
Regulatory_Mode
AH_BerF_mean_logrpkm
AH_BerF_SD_logrpkm
AH_BerM_mean_logrpkm
AH_BerM_SD_logrpkm
AH_CS_mean_logrpkm
AH_CS_SD_logrpkm
AH_CSFemale_mean_logrpkm
AH_CSFemale_SD_logrpkm
AH_dsxNullF_mean_logrpkm
AH_dsxNullF_sd_logrpkm
AH_dsxNullM_mean_logrpkm
AH_dsxNullM_sd_logrpkm
AH_dsxD_mean_logrpkm
AH_dsxD_sd_logrpkm
AH_BerF_mean_rpkm
AH_BerF_SD_rpkm
AH_BerM_mean_rpkm
AH_BerM_SD_rpkm
AH_CS_mean_rpkm
AH_CS_SD_rpkm
AH_CSFemale_mean_rpkm
AH_CSFemale_SD_rpkm
AH_dsxNullF_mean_rpkm
AH_dsxNullF_sd_rpkm
AH_dsxNullM_mean_rpkm
AH_dsxNullM_sd_rpkm
AH_dsxD_mean_rpkm
AH_dsxD_sd_rpkm
Clough_et_al_2014_Occupied
Luo_et_al_2011_Occupied
GO_biological_process
GO_molecular_function
GO_cellular_component
Berlin_Estimate_Sex
CS_Estimate_Sex
Berlin_Estimate_dsxD
CS_Estimate_dsxD
Berlin_Estimate_Female_DSX_Null
Berlin_Estimate_Male_DSX_Null
CS_Estimate_Female_DSX_Null
CS_Estimate_Male_DSX_Null
Gene
Location
Sex_Bias
Regulatory_Mode
AH_BerF_mean_logrpkm
AH_BerF_SD_logrpkm
AH_BerM_mean_logrpkm
AH_BerM_SD_logrpkm
AH_CS_mean_logrpkm
AH_CS_SD_logrpkm
AH_CSFemale_mean_logrpkm
AH_CSFemale_SD_logrpkm
AH_dsxNullF_mean_logrpkm
AH_dsxNullF_sd_logrpkm
AH_dsxNullM_mean_logrpkm
AH_dsxNullM_sd_logrpkm
AH_dsxD_mean_logrpkm
AH_dsxD_sd_logrpkm
AH_BerF_mean_rpkm
AH_BerF_SD_rpkm
AH_BerM_mean_rpkm
AH_BerM_SD_rpkm
AH_CS_mean_rpkm
AH_CS_SD_rpkm
AH_CSFemale_mean_rpkm
AH_CSFemale_SD_rpkm
AH_dsxNullF_mean_rpkm
AH_dsxNullF_sd_rpkm
AH_dsxNullM_mean_rpkm
AH_dsxNullM_sd_rpkm
AH_dsxD_mean_rpkm
AH_dsxD_sd_rpkm
Clough_et_al_2014_Occupied
Luo_et_al_2011_Occupied
GO_biological_process
GO_molecular_function
GO_cellular_component
Berlin_Estimate_Sex
CS_Estimate_Sex
Berlin_Estimate_dsxD
CS_Estimate_dsxD
Berlin_Estimate_Female_DSX_Null
Berlin_Estimate_Male_DSX_Null
CS_Estimate_Female_DSX_Null
CS_Estimate_Male_DSX_Null
Gene
Location
Sex_Bias
Regulatory_Mode
AH_BerF_mean_logrpkm
AH_BerF_SD_logrpkm
AH_BerM_mean_logrpkm
AH_BerM_SD_logrpkm
AH_CS_mean_logrpkm
AH_CS_SD_logrpkm
AH_CSFemale_mean_logrpkm
AH_CSFemale_SD_logrpkm
AH_dsxNullF_mean_logrpkm
AH_dsxNullF_sd_logrpkm
AH_dsxNullM_mean_logrpkm
AH_dsxNullM_sd_logrpkm
AH_dsxD_mean_logrpkm
AH_dsxD_sd_logrpkm
AH_BerF_mean_rpkm
AH_BerF_SD_rpkm
AH_BerM_mean_rpkm
AH_BerM_SD_rpkm
AH_CS_mean_rpkm
AH_CS_SD_rpkm
AH_CSFemale_mean_rpkm
AH_CSFemale_SD_rpkm
AH_dsxNullF_mean_rpkm
AH_dsxNullF_sd_rpkm
AH_dsxNullM_mean_rpkm
AH_dsxNullM_sd_rpkm
AH_dsxD_mean_rpkm
AH_dsxD_sd_rpkm
Clough_et_al_2014_Occupied
Luo_et_al_2011_Occupied
GO_biological_process
GO_molecular_function
GO_cellular_component
Berlin_Estimate_Sex
CS_Estimate_Sex
Berlin_Estimate_dsxD
CS_Estimate_dsxD
Berlin_Estimate_Female_DSX_Null
Berlin_Estimate_Male_DSX_Null
CS_Estimate_Female_DSX_Null
CS_Estimate_Male_DSX_Null
Gene
Location
Sex_Bias
Regulatory_Mode
AH_BerF_mean_logrpkm
AH_BerF_SD_logrpkm
AH_BerM_mean_logrpkm
AH_BerM_SD_logrpkm
AH_CS_mean_logrpkm
AH_CS_SD_logrpkm
AH_CSFemale_mean_logrpkm
AH_CSFemale_SD_logrpkm
AH_dsxNullF_mean_logrpkm
AH_dsxNullF_sd_logrpkm
AH_dsxNullM_mean_logrpkm
AH_dsxNullM_sd_logrpkm
AH_dsxD_mean_logrpkm
AH_dsxD_sd_logrpkm
AH_BerF_mean_rpkm
AH_BerF_SD_rpkm
AH_BerM_mean_rpkm
AH_BerM_SD_rpkm
AH_CS_mean_rpkm
AH_CS_SD_rpkm
AH_CSFemale_mean_rpkm
AH_CSFemale_SD_rpkm
AH_dsxNullF_mean_rpkm
AH_dsxNullF_sd_rpkm
AH_dsxNullM_mean_rpkm
AH_dsxNullM_sd_rpkm
AH_dsxD_mean_rpkm
AH_dsxD_sd_rpkm
Clough_et_al_2014_Occupied
Luo_et_al_2011_Occupied
GO_biological_process
GO_molecular_function
GO_cellular_component
Berlin_Estimate_Sex
CS_Estimate_Sex
Berlin_Estimate_dsxD
CS_Estimate_dsxD
Berlin_Estimate_Female_DSX_Null
Berlin_Estimate_Male_DSX_Null
CS_Estimate_Female_DSX_Null
CS_Estimate_Male_DSX_Null
Gene
Location
Sex_Bias
Regulatory_Mode
AH_BerF_mean_logrpkm
AH_BerF_SD_logrpkm
AH_BerM_mean_logrpkm
AH_BerM_SD_logrpkm
AH_CS_mean_logrpkm
AH_CS_SD_logrpkm
AH_CSFemale_mean_logrpkm
AH_CSFemale_SD_logrpkm
AH_dsxNullF_mean_logrpkm
AH_dsxNullF_sd_logrpkm
AH_dsxNullM_mean_logrpkm
AH_dsxNullM_sd_logrpkm
AH_dsxD_mean_logrpkm
AH_dsxD_sd_logrpkm
AH_BerF_mean_rpkm
AH_BerF_SD_rpkm
AH_BerM_mean_rpkm
AH_BerM_SD_rpkm
AH_CS_mean_rpkm
AH_CS_SD_rpkm
AH_CSFemale_mean_rpkm
AH_CSFemale_SD_rpkm
AH_dsxNullF_mean_rpkm
AH_dsxNullF_sd_rpkm
AH_dsxNullM_mean_rpkm
AH_dsxNullM_sd_rpkm
AH_dsxD_mean_rpkm
AH_dsxD_sd_rpkm
Clough_et_al_2014_Occupied
Luo_et_al_2011_Occupied
GO_biological_process
GO_molecular_function
GO_cellular_component
Berlin_Estimate_Sex
CS_Estimate_Sex
Berlin_Estimate_dsxD
CS_Estimate_dsxD
Berlin_Estimate_Female_DSX_Null
Berlin_Estimate_Male_DSX_Null
CS_Estimate_Female_DSX_Null
CS_Estimate_Male_DSX_Null
Gene
Location
Sex_Bias
Regulatory_Mode
AH_BerF_mean_logrpkm
AH_BerF_SD_logrpkm
AH_BerM_mean_logrpkm
AH_BerM_SD_logrpkm
AH_CS_mean_logrpkm
AH_CS_SD_logrpkm
AH_CSFemale_mean_logrpkm
AH_CSFemale_SD_logrpkm
AH_dsxNullF_mean_logrpkm
AH_dsxNullF_sd_logrpkm
AH_dsxNullM_mean_logrpkm
AH_dsxNullM_sd_logrpkm
AH_dsxD_mean_logrpkm
AH_dsxD_sd_logrpkm
AH_BerF_mean_rpkm
AH_BerF_SD_rpkm
AH_BerM_mean_rpkm
AH_BerM_SD_rpkm
AH_CS_mean_rpkm
AH_CS_SD_rpkm
AH_CSFemale_mean_rpkm
AH_CSFemale_SD_rpkm
AH_dsxNullF_mean_rpkm
AH_dsxNullF_sd_rpkm
AH_dsxNullM_mean_rpkm
AH_dsxNullM_sd_rpkm
AH_dsxD_mean_rpkm
AH_dsxD_sd_rpkm
Clough_et_al_2014_Occupied
Luo_et_al_2011_Occupied
GO_biological_process
GO_molecular_function
GO_cellular_component
Berlin_Estimate_Sex
CS_Estimate_Sex
Berlin_Estimate_dsxD
CS_Estimate_dsxD
Berlin_Estimate_Female_DSX_Null
Berlin_Estimate_Male_DSX_Null
CS_Estimate_Female_DSX_Null
CS_Estimate_Male_DSX_Null
Gene
Location
Sex_Bias
Regulatory_Mode
AH_BerF_mean_logrpkm
AH_BerF_SD_logrpkm
AH_BerM_mean_logrpkm
AH_BerM_SD_logrpkm
AH_CS_mean_logrpkm
AH_CS_SD_logrpkm
AH_CSFemale_mean_logrpkm
AH_CSFemale_SD_logrpkm
AH_dsxNullF_mean_logrpkm
AH_dsxNullF_sd_logrpkm
AH_dsxNullM_mean_logrpkm
AH_dsxNullM_sd_logrpkm
AH_dsxD_mean_logrpkm
AH_dsxD_sd_logrpkm
AH_BerF_mean_rpkm
AH_BerF_SD_rpkm
AH_BerM_mean_rpkm
AH_BerM_SD_rpkm
AH_CS_mean_rpkm
AH_CS_SD_rpkm
AH_CSFemale_mean_rpkm
AH_CSFemale_SD_rpkm
AH_dsxNullF_mean_rpkm
AH_dsxNullF_sd_rpkm
AH_dsxNullM_mean_rpkm
AH_dsxNullM_sd_rpkm
AH_dsxD_mean_rpkm
AH_dsxD_sd_rpkm
Clough_et_al_2014_Occupied
Luo_et_al_2011_Occupied
GO_biological_process
GO_molecular_function
GO_cellular_component
Berlin_Estimate_Sex
CS_Estimate_Sex
Berlin_Estimate_dsxD
CS_Estimate_dsxD
Berlin_Estimate_Female_DSX_Null
Berlin_Estimate_Male_DSX_Null
CS_Estimate_Female_DSX_Null
CS_Estimate_Male_DSX_Null
Gene
Location
Sex_Bias
Regulatory_Mode
AH_BerF_mean_logrpkm
AH_BerF_SD_logrpkm
AH_BerM_mean_logrpkm
AH_BerM_SD_logrpkm
AH_CS_mean_logrpkm
AH_CS_SD_logrpkm
AH_CSFemale_mean_logrpkm
AH_CSFemale_SD_logrpkm
AH_dsxNullF_mean_logrpkm
AH_dsxNullF_sd_logrpkm
AH_dsxNullM_mean_logrpkm
AH_dsxNullM_sd_logrpkm
AH_dsxD_mean_logrpkm
AH_dsxD_sd_logrpkm
AH_BerF_mean_rpkm
AH_BerF_SD_rpkm
AH_BerM_mean_rpkm
AH_BerM_SD_rpkm
AH_CS_mean_rpkm
AH_CS_SD_rpkm
AH_CSFemale_mean_rpkm
AH_CSFemale_SD_rpkm
AH_dsxNullF_mean_rpkm
AH_dsxNullF_sd_rpkm
AH_dsxNullM_mean_rpkm
AH_dsxNullM_sd_rpkm
AH_dsxD_mean_rpkm
AH_dsxD_sd_rpkm
Clough_et_al_2014_Occupied
Luo_et_al_2011_Occupied
GO_biological_process
GO_molecular_function
GO_cellular_component
Berlin_Estimate_Sex
CS_Estimate_Sex
Berlin_Estimate_dsxD
CS_Estimate_dsxD
Berlin_Estimate_Female_DSX_Null
Berlin_Estimate_Male_DSX_Null
CS_Estimate_Female_DSX_Null
CS_Estimate_Male_DSX_Null
Gene
Location
Sex_Bias
Regulatory_Mode
AH_BerF_mean_logrpkm
AH_BerF_SD_logrpkm
AH_BerM_mean_logrpkm
AH_BerM_SD_logrpkm
AH_CS_mean_logrpkm
AH_CS_SD_logrpkm
AH_CSFemale_mean_logrpkm
AH_CSFemale_SD_logrpkm
AH_dsxNullF_mean_logrpkm
AH_dsxNullF_sd_logrpkm
AH_dsxNullM_mean_logrpkm
AH_dsxNullM_sd_logrpkm
AH_dsxD_mean_logrpkm
AH_dsxD_sd_logrpkm
AH_BerF_mean_rpkm
AH_BerF_SD_rpkm
AH_BerM_mean_rpkm
AH_BerM_SD_rpkm
AH_CS_mean_rpkm
AH_CS_SD_rpkm
AH_CSFemale_mean_rpkm
AH_CSFemale_SD_rpkm
AH_dsxNullF_mean_rpkm
AH_dsxNullF_sd_rpkm
AH_dsxNullM_mean_rpkm
AH_dsxNullM_sd_rpkm
AH_dsxD_mean_rpkm
AH_dsxD_sd_rpkm
Clough_et_al_2014_Occupied
Luo_et_al_2011_Occupied
GO_biological_process
GO_molecular_function
GO_cellular_component
Berlin_Estimate_Sex
CS_Estimate_Sex
Berlin_Estimate_dsxD
CS_Estimate_dsxD
Berlin_Estimate_Female_DSX_Null
Berlin_Estimate_Male_DSX_Null
CS_Estimate_Female_DSX_Null
CS_Estimate_Male_DSX_Null
Gene
Location
Sex_Bias
Regulatory_Mode
AH_BerF_mean_logrpkm
AH_BerF_SD_logrpkm
AH_BerM_mean_logrpkm
AH_BerM_SD_logrpkm
AH_CS_mean_logrpkm
AH_CS_SD_logrpkm
AH_CSFemale_mean_logrpkm
AH_CSFemale_SD_logrpkm
AH_dsxNullF_mean_logrpkm
AH_dsxNullF_sd_logrpkm
AH_dsxNullM_mean_logrpkm
AH_dsxNullM_sd_logrpkm
AH_dsxD_mean_logrpkm
AH_dsxD_sd_logrpkm
AH_BerF_mean_rpkm
AH_BerF_SD_rpkm
AH_BerM_mean_rpkm
AH_BerM_SD_rpkm
AH_CS_mean_rpkm
AH_CS_SD_rpkm
AH_CSFemale_mean_rpkm
AH_CSFemale_SD_rpkm
AH_dsxNullF_mean_rpkm
AH_dsxNullF_sd_rpkm
AH_dsxNullM_mean_rpkm
AH_dsxNullM_sd_rpkm
AH_dsxD_mean_rpkm
AH_dsxD_sd_rpkm
Clough_et_al_2014_Occupied
Luo_et_al_2011_Occupied
GO_biological_process
GO_molecular_function
GO_cellular_component
Berlin_Estimate_Sex
CS_Estimate_Sex
Berlin_Estimate_dsxD
CS_Estimate_dsxD
Berlin_Estimate_Female_DSX_Null
Berlin_Estimate_Male_DSX_Null
CS_Estimate_Female_DSX_Null
CS_Estimate_Male_DSX_Null
Gene
Location
Sex_Bias
Regulatory_Mode
AH_BerF_mean_logrpkm
AH_BerF_SD_logrpkm
AH_BerM_mean_logrpkm
AH_BerM_SD_logrpkm
AH_CS_mean_logrpkm
AH_CS_SD_logrpkm
AH_CSFemale_mean_logrpkm
AH_CSFemale_SD_logrpkm
AH_dsxNullF_mean_logrpkm
AH_dsxNullF_sd_logrpkm
AH_dsxNullM_mean_logrpkm
AH_dsxNullM_sd_logrpkm
AH_dsxD_mean_logrpkm
AH_dsxD_sd_logrpkm
AH_BerF_mean_rpkm
AH_BerF_SD_rpkm
AH_BerM_mean_rpkm
AH_BerM_SD_rpkm
AH_CS_mean_rpkm
AH_CS_SD_rpkm
AH_CSFemale_mean_rpkm
AH_CSFemale_SD_rpkm
AH_dsxNullF_mean_rpkm
AH_dsxNullF_sd_rpkm
AH_dsxNullM_mean_rpkm
AH_dsxNullM_sd_rpkm
AH_dsxD_mean_rpkm
AH_dsxD_sd_rpkm
Clough_et_al_2014_Occupied
Luo_et_al_2011_Occupied
GO_biological_process
GO_molecular_function
GO_cellular_component
Berlin_Estimate_Sex
CS_Estimate_Sex
Berlin_Estimate_dsxD
CS_Estimate_dsxD
Berlin_Estimate_Female_DSX_Null
Berlin_Estimate_Male_DSX_Null
CS_Estimate_Female_DSX_Null
CS_Estimate_Male_DSX_Null
Gene
Location
Sex_Bias
Regulatory_Mode
AH_BerF_mean_logrpkm
AH_BerF_SD_logrpkm
AH_BerM_mean_logrpkm
AH_BerM_SD_logrpkm
AH_CS_mean_logrpkm
AH_CS_SD_logrpkm
AH_CSFemale_mean_logrpkm
AH_CSFemale_SD_logrpkm
AH_dsxNullF_mean_logrpkm
AH_dsxNullF_sd_logrpkm
AH_dsxNullM_mean_logrpkm
AH_dsxNullM_sd_logrpkm
AH_dsxD_mean_logrpkm
AH_dsxD_sd_logrpkm
AH_BerF_mean_rpkm
AH_BerF_SD_rpkm
AH_BerM_mean_rpkm
AH_BerM_SD_rpkm
AH_CS_mean_rpkm
AH_CS_SD_rpkm
AH_CSFemale_mean_rpkm
AH_CSFemale_SD_rpkm
AH_dsxNullF_mean_rpkm
AH_dsxNullF_sd_rpkm
AH_dsxNullM_mean_rpkm
AH_dsxNullM_sd_rpkm
AH_dsxD_mean_rpkm
AH_dsxD_sd_rpkm
Clough_et_al_2014_Occupied
Luo_et_al_2011_Occupied
GO_biological_process
GO_molecular_function
GO_cellular_component
Berlin_Estimate_Sex
CS_Estimate_Sex
Berlin_Estimate_dsxD
CS_Estimate_dsxD
Berlin_Estimate_Female_DSX_Null
Berlin_Estimate_Male_DSX_Null
CS_Estimate_Female_DSX_Null
CS_Estimate_Male_DSX_Null
Gene
Location
Sex_Bias
Regulatory_Mode
AH_BerF_mean_logrpkm
AH_BerF_SD_logrpkm
AH_BerM_mean_logrpkm
AH_BerM_SD_logrpkm
AH_CS_mean_logrpkm
AH_CS_SD_logrpkm
AH_CSFemale_mean_logrpkm
AH_CSFemale_SD_logrpkm
AH_dsxNullF_mean_logrpkm
AH_dsxNullF_sd_logrpkm
AH_dsxNullM_mean_logrpkm
AH_dsxNullM_sd_logrpkm
AH_dsxD_mean_logrpkm
AH_dsxD_sd_logrpkm
AH_BerF_mean_rpkm
AH_BerF_SD_rpkm
AH_BerM_mean_rpkm
AH_BerM_SD_rpkm
AH_CS_mean_rpkm
AH_CS_SD_rpkm
AH_CSFemale_mean_rpkm
AH_CSFemale_SD_rpkm
AH_dsxNullF_mean_rpkm
AH_dsxNullF_sd_rpkm
AH_dsxNullM_mean_rpkm
AH_dsxNullM_sd_rpkm
AH_dsxD_mean_rpkm
AH_dsxD_sd_rpkm
Clough_et_al_2014_Occupied
Luo_et_al_2011_Occupied
GO_biological_process
GO_molecular_function
GO_cellular_component
Berlin_Estimate_Sex
CS_Estimate_Sex
Berlin_Estimate_dsxD
CS_Estimate_dsxD
Berlin_Estimate_Female_DSX_Null
Berlin_Estimate_Male_DSX_Null
CS_Estimate_Female_DSX_Null
CS_Estimate_Male_DSX_Null
Gene
Location
Sex_Bias
Regulatory_Mode
AH_BerF_mean_logrpkm
AH_BerF_SD_logrpkm
AH_BerM_mean_logrpkm
AH_BerM_SD_logrpkm
AH_CS_mean_logrpkm
AH_CS_SD_logrpkm
AH_CSFemale_mean_logrpkm
AH_CSFemale_SD_logrpkm
AH_dsxNullF_mean_logrpkm
AH_dsxNullF_sd_logrpkm
AH_dsxNullM_mean_logrpkm
AH_dsxNullM_sd_logrpkm
AH_dsxD_mean_logrpkm
AH_dsxD_sd_logrpkm
AH_BerF_mean_rpkm
AH_BerF_SD_rpkm
AH_BerM_mean_rpkm
AH_BerM_SD_rpkm
AH_CS_mean_rpkm
AH_CS_SD_rpkm
AH_CSFemale_mean_rpkm
AH_CSFemale_SD_rpkm
AH_dsxNullF_mean_rpkm
AH_dsxNullF_sd_rpkm
AH_dsxNullM_mean_rpkm
AH_dsxNullM_sd_rpkm
AH_dsxD_mean_rpkm
AH_dsxD_sd_rpkm
Clough_et_al_2014_Occupied
Luo_et_al_2011_Occupied
GO_biological_process
GO_molecular_function
GO_cellular_component
Berlin_Estimate_Sex
CS_Estimate_Sex
Berlin_Estimate_dsxD
CS_Estimate_dsxD
Berlin_Estimate_Female_DSX_Null
Berlin_Estimate_Male_DSX_Null
CS_Estimate_Female_DSX_Null
CS_Estimate_Male_DSX_Null
Gene
Location
Sex_Bias
Regulatory_Mode
AH_BerF_mean_logrpkm
AH_BerF_SD_logrpkm
AH_BerM_mean_logrpkm
AH_BerM_SD_logrpkm
AH_CS_mean_logrpkm
AH_CS_SD_logrpkm
AH_CSFemale_mean_logrpkm
AH_CSFemale_SD_logrpkm
AH_dsxNullF_mean_logrpkm
AH_dsxNullF_sd_logrpkm
AH_dsxNullM_mean_logrpkm
AH_dsxNullM_sd_logrpkm
AH_dsxD_mean_logrpkm
AH_dsxD_sd_logrpkm
AH_BerF_mean_rpkm
AH_BerF_SD_rpkm
AH_BerM_mean_rpkm
AH_BerM_SD_rpkm
AH_CS_mean_rpkm
AH_CS_SD_rpkm
AH_CSFemale_mean_rpkm
AH_CSFemale_SD_rpkm
AH_dsxNullF_mean_rpkm
AH_dsxNullF_sd_rpkm
AH_dsxNullM_mean_rpkm
AH_dsxNullM_sd_rpkm
AH_dsxD_mean_rpkm
AH_dsxD_sd_rpkm
Clough_et_al_2014_Occupied
Luo_et_al_2011_Occupied
GO_biological_process
GO_molecular_function
GO_cellular_component
Berlin_Estimate_Sex
CS_Estimate_Sex
Berlin_Estimate_dsxD
CS_Estimate_dsxD
Berlin_Estimate_Female_DSX_Null
Berlin_Estimate_Male_DSX_Null
CS_Estimate_Female_DSX_Null
CS_Estimate_Male_DSX_Null
Gene
Location
Sex_Bias
Regulatory_Mode
AH_BerF_mean_logrpkm
AH_BerF_SD_logrpkm
AH_BerM_mean_logrpkm
AH_BerM_SD_logrpkm
AH_CS_mean_logrpkm
AH_CS_SD_logrpkm
AH_CSFemale_mean_logrpkm
AH_CSFemale_SD_logrpkm
AH_dsxNullF_mean_logrpkm
AH_dsxNullF_sd_logrpkm
AH_dsxNullM_mean_logrpkm
AH_dsxNullM_sd_logrpkm
AH_dsxD_mean_logrpkm
AH_dsxD_sd_logrpkm
AH_BerF_mean_rpkm
AH_BerF_SD_rpkm
AH_BerM_mean_rpkm
AH_BerM_SD_rpkm
AH_CS_mean_rpkm
AH_CS_SD_rpkm
AH_CSFemale_mean_rpkm
AH_CSFemale_SD_rpkm
AH_dsxNullF_mean_rpkm
AH_dsxNullF_sd_rpkm
AH_dsxNullM_mean_rpkm
AH_dsxNullM_sd_rpkm
AH_dsxD_mean_rpkm
AH_dsxD_sd_rpkm
Clough_et_al_2014_Occupied
Luo_et_al_2011_Occupied
GO_biological_process
GO_molecular_function
GO_cellular_component
Berlin_Estimate_Sex
CS_Estimate_Sex
Berlin_Estimate_dsxD
CS_Estimate_dsxD
Berlin_Estimate_Female_DSX_Null
Berlin_Estimate_Male_DSX_Null
CS_Estimate_Female_DSX_Null
CS_Estimate_Male_DSX_Null
Gene
Location
Sex_Bias
Regulatory_Mode
AH_BerF_mean_logrpkm
AH_BerF_SD_logrpkm
AH_BerM_mean_logrpkm
AH_BerM_SD_logrpkm
AH_CS_mean_logrpkm
AH_CS_SD_logrpkm
AH_CSFemale_mean_logrpkm
AH_CSFemale_SD_logrpkm
AH_dsxNullF_mean_logrpkm
AH_dsxNullF_sd_logrpkm
AH_dsxNullM_mean_logrpkm
AH_dsxNullM_sd_logrpkm
AH_dsxD_mean_logrpkm
AH_dsxD_sd_logrpkm
AH_BerF_mean_rpkm
AH_BerF_SD_rpkm
AH_BerM_mean_rpkm
AH_BerM_SD_rpkm
AH_CS_mean_rpkm
AH_CS_SD_rpkm
AH_CSFemale_mean_rpkm
AH_CSFemale_SD_rpkm
AH_dsxNullF_mean_rpkm
AH_dsxNullF_sd_rpkm
AH_dsxNullM_mean_rpkm
AH_dsxNullM_sd_rpkm
AH_dsxD_mean_rpkm
AH_dsxD_sd_rpkm
Clough_et_al_2014_Occupied
Luo_et_al_2011_Occupied
GO_biological_process
GO_molecular_function
GO_cellular_component
Berlin_Estimate_Sex
CS_Estimate_Sex
Berlin_Estimate_dsxD
CS_Estimate_dsxD
Berlin_Estimate_Female_DSX_Null
Berlin_Estimate_Male_DSX_Null
CS_Estimate_Female_DSX_Null
CS_Estimate_Male_DSX_Null
Gene
Location
Sex_Bias
Regulatory_Mode
AH_BerF_mean_logrpkm
AH_BerF_SD_logrpkm
AH_BerM_mean_logrpkm
AH_BerM_SD_logrpkm
AH_CS_mean_logrpkm
AH_CS_SD_logrpkm
AH_CSFemale_mean_logrpkm
AH_CSFemale_SD_logrpkm
AH_dsxNullF_mean_logrpkm
AH_dsxNullF_sd_logrpkm
AH_dsxNullM_mean_logrpkm
AH_dsxNullM_sd_logrpkm
AH_dsxD_mean_logrpkm
AH_dsxD_sd_logrpkm
AH_BerF_mean_rpkm
AH_BerF_SD_rpkm
AH_BerM_mean_rpkm
AH_BerM_SD_rpkm
AH_CS_mean_rpkm
AH_CS_SD_rpkm
AH_CSFemale_mean_rpkm
AH_CSFemale_SD_rpkm
AH_dsxNullF_mean_rpkm
AH_dsxNullF_sd_rpkm
AH_dsxNullM_mean_rpkm
AH_dsxNullM_sd_rpkm
AH_dsxD_mean_rpkm
AH_dsxD_sd_rpkm
Clough_et_al_2014_Occupied
Luo_et_al_2011_Occupied
GO_biological_process
GO_molecular_function
GO_cellular_component
Berlin_Estimate_Sex
CS_Estimate_Sex
Berlin_Estimate_dsxD
CS_Estimate_dsxD
Berlin_Estimate_Female_DSX_Null
Berlin_Estimate_Male_DSX_Null
CS_Estimate_Female_DSX_Null
CS_Estimate_Male_DSX_Null
Gene
Location
Sex_Bias
Regulatory_Mode
AH_BerF_mean_logrpkm
AH_BerF_SD_logrpkm
AH_BerM_mean_logrpkm
AH_BerM_SD_logrpkm
AH_CS_mean_logrpkm
AH_CS_SD_logrpkm
AH_CSFemale_mean_logrpkm
AH_CSFemale_SD_logrpkm
AH_dsxNullF_mean_logrpkm
AH_dsxNullF_sd_logrpkm
AH_dsxNullM_mean_logrpkm
AH_dsxNullM_sd_logrpkm
AH_dsxD_mean_logrpkm
AH_dsxD_sd_logrpkm
AH_BerF_mean_rpkm
AH_BerF_SD_rpkm
AH_BerM_mean_rpkm
AH_BerM_SD_rpkm
AH_CS_mean_rpkm
AH_CS_SD_rpkm
AH_CSFemale_mean_rpkm
AH_CSFemale_SD_rpkm
AH_dsxNullF_mean_rpkm
AH_dsxNullF_sd_rpkm
AH_dsxNullM_mean_rpkm
AH_dsxNullM_sd_rpkm
AH_dsxD_mean_rpkm
AH_dsxD_sd_rpkm
Clough_et_al_2014_Occupied
Luo_et_al_2011_Occupied
GO_biological_process
GO_molecular_function
GO_cellular_component
Berlin_Estimate_Sex
CS_Estimate_Sex
Berlin_Estimate_dsxD
CS_Estimate_dsxD
Berlin_Estimate_Female_DSX_Null
Berlin_Estimate_Male_DSX_Null
CS_Estimate_Female_DSX_Null
CS_Estimate_Male_DSX_Null
Gene
Location
Sex_Bias
Regulatory_Mode
AH_BerF_mean_logrpkm
AH_BerF_SD_logrpkm
AH_BerM_mean_logrpkm
AH_BerM_SD_logrpkm
AH_CS_mean_logrpkm
AH_CS_SD_logrpkm
AH_CSFemale_mean_logrpkm
AH_CSFemale_SD_logrpkm
AH_dsxNullF_mean_logrpkm
AH_dsxNullF_sd_logrpkm
AH_dsxNullM_mean_logrpkm
AH_dsxNullM_sd_logrpkm
AH_dsxD_mean_logrpkm
AH_dsxD_sd_logrpkm
AH_BerF_mean_rpkm
AH_BerF_SD_rpkm
AH_BerM_mean_rpkm
AH_BerM_SD_rpkm
AH_CS_mean_rpkm
AH_CS_SD_rpkm
AH_CSFemale_mean_rpkm
AH_CSFemale_SD_rpkm
AH_dsxNullF_mean_rpkm
AH_dsxNullF_sd_rpkm
AH_dsxNullM_mean_rpkm
AH_dsxNullM_sd_rpkm
AH_dsxD_mean_rpkm
AH_dsxD_sd_rpkm
Clough_et_al_2014_Occupied
Luo_et_al_2011_Occupied
GO_biological_process
GO_molecular_function
GO_cellular_component
Berlin_Estimate_Sex
CS_Estimate_Sex
Berlin_Estimate_dsxD
CS_Estimate_dsxD
Berlin_Estimate_Female_DSX_Null
Berlin_Estimate_Male_DSX_Null
CS_Estimate_Female_DSX_Null
CS_Estimate_Male_DSX_Null
Gene
Location
Sex_Bias
Regulatory_Mode
AH_BerF_mean_logrpkm
AH_BerF_SD_logrpkm
AH_BerM_mean_logrpkm
AH_BerM_SD_logrpkm
AH_CS_mean_logrpkm
AH_CS_SD_logrpkm
AH_CSFemale_mean_logrpkm
AH_CSFemale_SD_logrpkm
AH_dsxNullF_mean_logrpkm
AH_dsxNullF_sd_logrpkm
AH_dsxNullM_mean_logrpkm
AH_dsxNullM_sd_logrpkm
AH_dsxD_mean_logrpkm
AH_dsxD_sd_logrpkm
[truncated: 882 more rows]

## Sheet: Supplemental Table 6
Gene	Location	Sex_Bias	Regulatory_Mode	AH_BerF_mean_logrpkm	AH_BerF_SD_logrpkm	AH_BerM_mean_logrpkm	AH_BerM_SD_logrpkm	AH_CS_mean_logrpkm	AH_CS_SD_logrpkm	AH_CSFemale_mean_logrpkm	AH_CSFemale_SD_logrpkm	AH_dsxNullF_mean_logrpkm	AH_dsxNullF_sd_logrpkm	AH_dsxNullM_mean_logrpkm	AH_dsxNullM_sd_logrpkm	AH_dsxD_mean_logrpkm	AH_dsxD_sd_logrpkm	AH_BerF_mean_rpkm	AH_BerF_SD_rpkm	AH_BerM_mean_rpkm	AH_BerM_SD_rpkm	AH_CS_mean_rpkm	AH_CS_SD_rpkm	AH_CSFemale_mean_rpkm	AH_CSFemale_SD_rpkm	AH_dsxNullF_mean_rpkm	AH_dsxNullF_sd_rpkm	AH_dsxNullM_mean_rpkm	AH_dsxNullM_sd_rpkm	AH_dsxD_mean_rpkm	AH_dsxD_sd_rpkm	Clough_et_al_2014_Occupied	Luo_et_al_2011	GO_biological_process	GO_molecular_function	GO_cellular_component	Berlin_Estimate_Sex	CS_Estimate_Sex	Berlin_Estimate_dsxD	CS_Estimate_dsxD	Berlin_Estimate_Female_DSX_Null	Berlin_Estimate_Male_DSX_Null	CS_Estimate_Female_DSX_Null	CS_Estimate_Male_DSX_Null
CG3630	X:2060848..2066314(1)	Female	Activator	4.00525	0.0826194	3.8093	0.0559187	3.68347	0.0947527	3.81563	0.051678	3.61992	0.0621268	3.51515	0.0377625	3.56873	0.0459939	55.0087	4.43327	45.1656	2.49257	39.9213	3.90096	45.4463	2.38069	37.383	2.34076	33.6369	1.25647	35.4963	1.61116	0	0				0.196	0.1322	0.4365	0.2469	0.3853	0.2941	0.1957	0.1683
CG8539	3L:7490369..7491771(-1)	Female	Activator	3.21486	0.11843	2.74773	0.201035	2.60002	0.0570473	3.04528	0.186543	2.27718	0.17999	2.19889	0.129082	1.42613	0.507524	25.0149	2.89846	15.8155	3.10484	13.4804	0.768583	21.2687	4.14321	9.85178	1.69082	9.06616	1.20246	4.55885	2.48955	0	0	proteolysis	metallocarboxypeptidase activity|zinc ion binding		0.4671	0.4453	1.7887	1.6192	0.9377	0.5488	0.7681	0.4011
CG8539	3L:7490369..7491771(-1)	Female	Activator	3.55001	0.0719041	2.99316	0.0132578	2.82232	0.1615	3.45815	0.253628	2.55173	0.198293	2.27285	0.123991	1.87704	0.540389	34.8741	2.52343	19.9497	0.264809	16.9771	2.64269	32.4757	8.72882	13.0044	2.70707	9.75759	1.23325	7.25276	4.27338	0	0	proteolysis	metallocarboxypeptidase activity|zinc ion binding		0.5569	0.6358	1.673	1.5811	0.9983	0.7203	0.9064	0.5495
CG31522	3R:267137..279036(-1)	Female	Female_Specific_Activator	4.51889	0.132445	4.12762	0.0706521	4.03647	0.104934	4.58475	0.151977	4.17818	0.0677419	4.09799	0.0883297	4.23178	0.0142002	92.2745	12.3121	62.1338	4.4076	56.8664	6.19766	98.7149	14.3573	65.3459	4.33934	60.3741	5.2405	68.8446	0.980376	1	0	very long-chain fatty acid metabolic process		integral to membrane	0.3913	0.5483	0.2871	0.353	0.3407	0.02963	0.4066	-0.06152
CG42737	2R:14269079..14269349(-1)	Female	Female_Specific_Activator	4.21162	0.342728	3.31678	0.43064	3.24921	0.242528	3.96944	0.377555	3.17267	0.442825	2.7575	0.258273	2.63812	0.266193	70.166	24.1168	29.3025	12.3368	26.3424	6.3478	55.5381	21.0252	25.5474	11.8899	16.0976	3.85462	14.3353	4.04197		0				0.8948	0.7202	1.5735	1.3313	1.0389	0.5593	0.7968	0.4917
Cpr72Ea	3L:16355703..16356780(1)	Female	Female_Specific_Activator	0.699351	0.427006	-1.39365	0.00712481	-0.954994	0.556203	0.317155	0.32343	-1.93564	0.821989	-1.41201	0.47133	-1.63417	0.643694	2.12994	0.818555	0.165447	0.143287	0.436395	0.273056	1.42097	0.446224	0.179569	0.14045	0.17154	0.170034	0.226461	0.159182	0	0		structural constituent of chitin-based cuticle		2.093	1.2721	2.3335	1.9513	2.635	0.01836	2.2528	0.457
alpha-Est2	3R:3368466..3370952(1)	Female	Female_Specific_Activator	2.41509	0.230128	1.80085	0.0486913	2.22243	0.0969031	2.80675	0.102916	1.72077	0.147277	1.8899	0.477033	1.97793	0.112982	11.3966	2.745	6.05953	0.291579	9.26123	0.855178	16.6147	1.71636	5.63038	0.858469	7.17519	3.70932	7.25827	0.807143	1	1			lipid particle	0.6142	0.5843	0.4372	0.8288	0.6943	-0.08905	1.086	0.3325
l(1)G0148	X:6548649..6553742(1)	Female	Female_Specific_Activator	1.66622	0.121722	0.883	0.666674	0.653306	0.345582	1.7449	0.3305	0.82004	0.152455	0.532612	0.279509	0.642833	0.311226	5.31812	0.638799	2.83169	2.02968	1.99944	0.57037	5.93428	1.91618	2.28873	0.36279	1.74672	0.462394	1.96404	0.607848	1	0	protein amino acid phosphorylation|salivary gland cell autophagic cell death|autophagic cell death	ATP binding		0.7832	1.0916	1.0234	1.1021	0.8462	0.3504	0.9249	0.1207
Anxb11	X:16311269..16316249(-1)	Female	Male_Specific_Repressor	3.13427	0.327653	2.5852	0.073776	2.77256	0.132756	3.18778	0.0619724	3.24261	0.210592	3.07736	0.0589319	2.83985	0.099606	23.7518	6.98198	13.2897	0.95882	16.1025	2.04584	24.2658	1.52577	25.9861	5.56497	21.726	1.26835	17.1696	1.69369	1	0	cell adhesion	actin binding|calcium ion binding|calcium-dependent phospholipid binding		0.5491	0.4152	0.2944	0.3479	-0.1083	-0.4922	-0.05483	-0.3048
CG3759	2L:9416593..9426342(1)	Female	Male_Specific_Repressor	2.4833	0.158514	1.97417	0.182218	1.81408	0.168393	2.47181	0.0795946	2.46743	0.0409989	2.4213	0.174932	2.13552	0.130402	12.079	1.84303	7.2796	1.29762	6.19922	1.00284	11.8688	0.938789	11.7987	0.477883	11.3718	1.88007	8.50848	1.07329	1	0	oxidation reduction	ferroxidase activity|copper ion binding		0.5091	0.6577	0.3478	0.3363	0.01587	-0.4471	0.004375	-0.6072
CG6133	X:4005189..4007767(-1)	Female	Male_Specific_Repressor	1.8722	0.16879	1.37704	0.0773005	1.61716	0.0995669	1.89188	0.0859201	1.80464	0.116271	1.86832	0.242863	1.59991	0.120367	6.56639	1.15465	3.97104	0.305841	5.05745	0.499155	6.64809	0.566214	6.10578	0.731135	6.59957	1.48071	4.97621	0.585769	0	0		RNA binding		0.4952	0.2747	0.2723	0.292	0.06756	-0.4913	0.08725	-0.2512
CG8358	3R:5501245..5503501(1)	Female	Male_Specific_Repressor	1.4696	0.23141	0.857451	0.075769	1.18037	0.0786794	1.53773	0.0865545	1.58669	0.0770885	1.63357	0.151676	1.18142	0.254424	4.42629	1.0336	2.36166	0.178959	3.26313	0.256112	4.66585	0.413403	4.8971	0.371079	5.16088	0.76314	3.3299	0.844235	0	0	proteolysis	metalloendopeptidase activity		0.6121	0.3574	0.2882	0.3563	-0.1171	-0.7761	-0.04895	-0.4532
Fmo-2	2R:2529922..2532585(-1)	Female	Male_Specific_Repressor	3.50692	0.108387	2.5236	0.312476	2.60729	0.269534	3.57465	0.156709	3.28074	0.117532	3.0669	0.0370106	2.94984	0.0606789	33.4779	3.69581	12.8796	3.9334	13.9181	3.47969	35.9838	5.86844	26.7156	3.03987	21.4851	0.802457	19.1263	1.16041	1	1	oxidation reduction	monooxygenase activity|FAD binding|NADP or NADPH binding	mitochondrion|microsome|cytosol	0.9833	0.9674	0.5571	0.6248	0.2262	-0.5433	0.2939	-0.4596
Irp-1B	3R:6234337..6238638(-1)	Female	Male_Specific_Repressor	2.91626	0.132858	1.87051	0.581839	2.09808	0.162241	2.7422	0.0620945	2.62792	0.155977	2.56269	0.335987	2.24506	0.104525	18.5827	2.52103	7.17281	3.44114	8.23179	1.34547	15.5412	0.979707	13.9608	2.26571	13.4386	4.11641	9.47557	0.995785	0	0	regulation of translational initiation by iron|metabolic process	mRNA binding|aconitate hydratase activity|iron ion binding|iron-responsive element binding|4 iron, 4 sulfur cluster binding		1.0457	0.6441	0.6712	0.4971	0.2883	-0.6922	0.1143	-0.4646
Myo61F	3L:1318482..1329623(1)	Female	Male_Specific_Repressor	1.22048	0.172356	0.194054	0.262739	0.279234	0.235937	1.43962	0.0273367	1.19078	0.0387012	1.27702	0.0816787	0.876613	0.222204	3.42135	0.557921	1.24247	0.327222	1.34875	0.297801	4.22014	0.115674	3.29127	0.126681	3.59398	0.296978	2.44077	0.504149	1	0	determination of left/right symmetry|mesoderm development|microvillus organization	motor activity|actin binding|ATP binding|ATPase activity, coupled	cytoplasm|brush border|myosin complex	1.0264	1.1604	0.3439	0.563	0.02971	-1.083	0.2488	-0.9978
Sec61beta	2R:10506232..10507189(1)	Female	Male_Specific_Repressor	4.8934	0.0491766	4.27244	0.0708569	4.37599	0.0684468	4.69626	0.0188122	4.82481	0.121024	4.61795	0.11454	4.5321	0.128258	133.513	6.47842	71.8157	5.0463	79.6589	5.50076	109.55	2.06564	125.166	14.9032	101.74	12.0096	93.4511	11.5166	0	0	SRP-dependent cotranslational protein targeting to membrane, translocation|lysosome organization|negative regulation of autophagy		Sec61 translocon complex	0.621	0.3203	0.3613	0.1642	0.06859	-0.3455	-0.1285	-0.242
SsRbeta	3L:16122740..16124086(1)	Female	Male_Specific_Repressor	3.76326	0.036709	3.28365	0.231714	3.37831	0.091278	3.71648	0.0634735	3.8826	0.091833	3.64853	0.153137	3.48821	0.113037	43.1078	1.5672	27.156	6.31859	29.4124	2.65885	41.1747	2.62401	48.6856	4.41038	38.7173	5.85406	32.8637	3.58641	1	0	protein retention in ER lumen		endoplasmic reticulum|lipid particle|microtubule associated complex|integral to membrane	0.4796	0.3382	0.2751	0.2283	-0.1193	-0.3649	-0.1661	-0.2702
arg	X:403451..422070(1)	Female	Male_Specific_Repressor	3.55699	0.244586	1.73906	0.63071	2.03929	0.622386	3.44316	0.140269	3.07444	0.130289	3.06919	0.255949	2.50256	0.670382	35.7346	8.20006	6.50286	4.10743	8.77749	4.86288	31.4948	4.51685	21.7583	2.7595	22.015	5.89059	13.8839	7.26384	1	1	arginine catabolic process to ornithine	arginase activity|metal ion binding	mitochondrion	1.8179	1.4039	1.0544	0.9406	0.4826	-1.3301	0.3687	-1.0299
kdn	X:6244662..6255226(1)	Female	Male_Specific_Repressor	6.00185	0.0709645	5.758	0.0522533	5.74592	0.107319	5.9955	0.0535971	6.03106	0.0436995	5.9369	0.0500633	5.77616	0.14285	404.854	28.6902	317.006	16.806	314.284	34.4175	402.006	21.8411	416.425	18.4181	379.072	18.7635	324.657	44.3372	1	0	tricarboxylic acid cycle	citrate (Si)-synthase activity	mitochondrial matrix|microtubule associated complex	0.2438	0.2496	0.2257	0.2193	-0.02922	-0.1789	-0.03556	-0.191
rost	2L:8985932..8989287(-1)	Female	Male_Specific_Repressor	4.14482	0.0992387	1.98602	0.647947	2.39659	0.0784666	4.1044	0.0129397	3.67762	0.16789	3.35914	0.260165	2.73289	1.04261	63.3148	6.34168	8.25286	4.47322	11.0109	0.852257	60.6098	0.785996	39.9282	6.77934	29.3882	7.07157	20.2596	13.5807	1	1	myoblast fusion		membrane|integral to membrane	2.1588	1.7078	1.4119	1.3715	0.4672	-1.3731	0.4268	-0.9625
trpl	2R:5641202..5653023(1)	Female	Male_Specific_Repressor	5.44545	0.270165	5.10802	0.14372	5.14594	0.141332	5.49993	0.161583	5.40863	0.071492	5.4379	0.0923045	5.0469	0.0597156	237.361	63.3523	166.458	23.0572	173.001	23.8027	246.816	39.9378	223.707	16.0215	230.602	20.7757	155.722	9.16217	0	0	calcium ion transport|body fluid secretion|response to light stimulus|response to abiotic stimulus|calcium-mediated signaling|transmembrane transport	calcium channel activity|calmodulin binding|light-activated voltage-gated calcium channel activity|store-operated calcium channel activity	integral to plasma membrane|integral to membrane|inaD signaling complex|rhabdomere	0.3374	0.354	0.3986	0.453	0.03682	-0.3299	0.0913	-0.292
trpl	2R:5641202..5653023(1)	Female	Male_Specific_Repressor	5.6995	0.197075	5.26794	0.0490833	5.1455	0.0379705	5.58859	0.0884815	5.62999	0.00922311	5.61361	0.171948	4.92176	0.2207	302.497	56.9867	194.173	9.57662	171.75	6.52776	268.068	24.2235	278.666	2.57697	276.833	47.2307	139.392	28.7031	0	0	calcium ion transport|body fluid secretion|response to light stimulus|response to abiotic stimulus|calcium-mediated signaling|transmembrane transport	calcium channel activity|calmodulin binding|light-activated voltage-gated calcium channel activity|store-operated calcium channel activity	integral to plasma membrane|integral to membrane|inaD signaling complex|rhabdomere	0.4316	0.4431	0.7777	0.6668	0.06952	-0.3457	-0.04139	-0.4681
wupA	X:17999586..18010855(-1)	Female	Male_Specific_Repressor	6.62439	0.0697434	6.32935	0.0866726	6.21459	0.101111	6.69335	0.04937	6.57383	0.157633	6.52071	0.117165	6.43619	0.033318	754.466	52.3592	562.173	47.4487	501.918	50.9811	807.675	39.5693	722.059	113.725	682.185	80.258	624.256	20.9361	0	0	nuclear division|nervous system development|muscle organ development|myofibril assembly|muscle cell homeostasis|cardiac muscle tissue development	actin binding|tropomyosin binding	nucleus|troponin complex	0.295	0.4788	0.1882	0.2572	0.05057	-0.1914	0.1195	-0.3061
Yp1	X:9947885..9949531(1)	Female	Opposing_Effects	8.20025	0.213334	-0.42381	0.375551	1.07151	1.08638	7.9415	0.266452	6.35373	0.0379743	6.1346	0.191688	2.10837	0.706711	3695.98	755.631	0.684067	0.232864	4.59357	5.09971	2879.46	776.126	574.905	21.6261	467.016	84.1081	9.62789	6.20184	1	1	lipid metabolic process|vitellogenesis|sex differentiation	catalytic activity|structural molecule activity	lipid particle|microtubule associated complex	8.6241	6.87	6.0919	5.8331	1.8465	-6.5584	1.5878	-5.0631
Yp2	X:9945049..9946669(-1)	Female	Opposing_Effects	7.31341	0.257935	0.277148	0.29357	0.575921	1.26639	7.30625	0.19611	6.01442	0.0836278	5.79508	0.154606	2.23767	0.570399	1534.44	404.412	1.3566	0.379649	2.90936	2.98058	1508.98	299.947	410.231	33.5029	331.226	48.8128	10.4388	5.89278	1	1	lipid metabolic process|vitellogenesis|sex differentiation	catalytic activity|structural molecule activity	lipid particle|microtubule associated complex|ACF complex	7.0363	6.7303	5.0757	5.0686	1.299	-5.5179	1.2918	-5.2192
Yp3	X:13653578..13655200(1)	Female	Opposing_Effects	7.72749	0.216749	2.04767	0.193751	3.12372	0.240666	7.29802	0.290881	6.12142	0.0545554	5.69781	0.238525	2.8883	0.323273	2304.82	480.679	7.84668	1.50383	23.2413	5.78226	1521.21	465.439	455.964	25.1464	303.643	67.0094	18.5559	5.37693	0	1	lipid metabolic process|vitellogenesis|sex differentiation	catalytic activity|structural molecule activity	extracellular region|lipid particle|microtubule associated complex	5.6798	4.1743	4.8392	4.4097	1.6061	-3.6501	1.1766	-2.5741
Yp3	X:13653578..13655200(1)	Female	Opposing_Effects	7.9095	0.296045	2.47347	0.520231	3.0052	0.190444	7.43484	0.292414	6.25696	0.0829034	5.88314	0.216622	3.07918	0.00295712	2799.4	761.605	12.849	5.49686	20.4628	3.81693	1744.73	535.854	522.818	42.742	364.339	73.5319	21.7407	0.0642706	0	1	lipid metabolic process|vitellogenesis|sex differentiation	catalytic activity|structural molecule activity	extracellular region|lipid particle|microtubule associated complex	5.436	4.4296	4.8303	4.3557	1.6525	-3.4097	1.1779	-2.8779
Yp3	X:13653578..13655200(1)	Female	Opposing_Effects	7.48067	0.312517	1.82107	0.401261	2.75357	0.243937	7.06045	0.25809	5.8305	0.106929	5.49173	0.309945	2.5958	0.215331	1830.5	548.903	6.52584	2.68693	16.0603	4.04415	1192.11	323.836	341.835	36.754	250.054	69.7798	13.6069	2.7313	0	1	lipid metabolic process|vitellogenesis|sex differentiation	catalytic activity|structural molecule activity	extracellular region|lipid particle|microtubule associated complex	5.6596	4.3069	4.8849	4.4646	1.6502	-3.6707	1.23	-2.7382
rost	2L:8985932..8989287(-1)	Female	Opposing_Effects	3.92331	0.149284	2.82876	0.0494556	2.16625	0.278561	3.87388	0.00718186	3.40978	0.0910934	3.20962	0.0755261	2.80218	0.245728	50.9481	7.71063	16.9383	0.849092	8.95999	2.16521	48.1298	0.346374	30.3438	2.83249	24.8173	1.89829	16.7989	3.81678	1	1	myoblast fusion		membrane|integral to membrane	1.0946	1.7076	1.1211	1.0717	0.5135	-0.3809	0.4641	-1.0434
rost	2L:8985932..8989287(-1)	Female	Opposing_Effects	3.92514	0.036003	2.55194	0.139193	1.98253	0.145534	3.97115	0.0414925	3.53976	0.189658	3.21345	0.135387	3.0388	0.16922	50.6823	1.84144	12.9164	1.8419	7.3179	1.03426	53.0763	2.22763	34.8648	6.38752	25.02	3.47948	21.0757	3.44006	1	1	myoblast fusion		membrane|integral to membrane	1.3732	1.9886	0.8863	0.9324	0.3854	-0.6615	0.4314	-1.2309
Dpt	2R:14753270..14753765(1)	Female	Repressor	4.84289	0.365207	3.8924	0.211971	3.10135	0.236523	5.00292	0.157427	5.61757	0.116644	4.46868	0.173299	4.08287	0.59763	132.542	47.6658	49.7801	10.7983	22.7334	5.94417	150.043	22.474	276.496	33.2219	88.1461	15.9519	66.883	40.2835	0	0	defense response to Gram-negative bacterium		extracellular region	0.9505	1.9016	0.76	0.9201	-0.7747	-0.5763	-0.6146	-1.3673
CG12158	2R:5250076..5250411(-1)	Male	Female_Specific_Repressor	5.56027	0.09676	6.05622	0.0578074	5.959	0.134533	5.54164	0.107896	5.86224	0.0314747	6.10233	0.204972	5.83261	0.0328539	260.718	25.8484	427.238	24.9924	389.783	50.1831	256.075	27.0577	351.625	11.001	453.117	91.0368	341.371	11.2456	0	0				-0.496	-0.4174	-0.2723	-0.291	-0.302	-0.04611	-0.3206	-0.1433
CG14258	3R:22918865..22919946(1)	Male	Female_Specific_Repressor	0.737899	0.419368	1.61182	0.283111	2.24511	0.248945	1.11114	0.51558	2.31454	0.223268	1.70507	0.494768	2.38616	0.241796	1.45611	1.40936	5.14869	1.47394	9.6602	2.35857	3.29214	1.4599	10.2839	2.17456	5.93917	2.66609	11.0945	2.8386	1	0				-0.8739	-1.134	-1.6483	-1.275	-1.5766	-0.09325	-1.2034	0.54
CG14464	2R:716725..717440(1)	Male	Female_Specific_Repressor	3.62738	0.208858	3.96852	0.0887674	3.86251	0.084997	3.55476	0.143739	3.88795	0.148942	3.76607	0.0507846	3.87464	0.0251483	38.1432	7.48615	53.0431	4.59577	47.7169	4.20111	35.2144	4.84641	49.1642	7.05927	43.247	2.19822	48.1758	1.21809	0	0				-0.3411	-0.3078	-0.2473	-0.3199	-0.2606	0.2025	-0.3332	0.09644
CG15012	3L:4291208..4292389(-1)	Male	Female_Specific_Repressor	4.23502	0.025973	4.44671	0.0282675	4.24852	0.0977098	3.99821	0.130882	4.46604	0.13495	4.3576	0.0311997	4.4658	0.0382695	69.0789	1.79125	85.3681	2.4255	70.2537	6.88899	54.8133	7.1884	87.5536	12.2193	78.0952	2.45672	87.033	3.29767	0	0		beta-N-acetylhexosaminidase activity		-0.2117	-0.2503	-0.2308	-0.4676	-0.231	0.0891	-0.4678	-0.1091
CG18547	3R:7804296..7806112(-1)	Male	Female_Specific_Repressor	2.83702	0.124807	3.19072	0.0314572	3.38927	0.155873	3.14544	0.128338	3.48161	0.0298526	3.38433	0.0838852	3.52983	0.128663	17.1556	2.21204	24.3139	0.759879	29.9072	4.45046	23.3545	2.88108	32.5216	0.967304	29.5665	2.42894	34.3058	4.37005	1	0	oxidation reduction	oxidoreductase activity		-0.3537	-0.2438	-0.6928	-0.3844	-0.6446	-0.1936	-0.3362	0.004937
CG31145	3R:19431473..19495378(-1)	Male	Female_Specific_Repressor	4.15491	0.0985514	4.35044	0.0385921	4.4015	0.0305421	4.09038	0.0340503	4.45104	0.125381	4.4104	0.0404498	4.33907	0.0786068	63.9561	6.4415	77.5514	3.01724	81.602	2.49379	59.7854	2.03239	86.1702	10.9342	82.3478	3.36809	76.7942	6.03627	1	0				-0.1955	-0.3111	-0.1842	-0.2487	-0.2961	-0.05996	-0.3607	-0.0089
CG9471	3R:5596254..5597264(-1)	Male	Female_Specific_Repressor	2.96392	0.19782	3.37056	0.143446	3.29262	0.128966	2.9457	0.10464	3.61106	0.16883	3.11395	0.360187	3.46488	0.110532	19.6176	3.63768	29.3002	4.36025	27.0748	3.28359	19.0924	1.95065	37.3541	6.18801	23.4283	7.46355	32.1042	3.59272	0	0	metabolic process	biliverdin reductase activity|binding		-0.4066	-0.3469	-0.501	-0.5192	-0.6471	0.2566	-0.6654	0.1787
Cyp4d21	2L:7605600..7607703(1)	Male	Female_Specific_Repressor	0.276006	0.874473	3.93482	0.241089	3.37508	0.122899	0.35688	0.397376	2.68118	0.0821282	3.32329	0.620758	3.39485	0.248755	1.73608	1.62921	52.1037	11.6061	29.3875	3.44519	1.50984	0.638524	14.6351	1.19638	31.8302	21.3476	30.4084	7.14171	0	0	mating	monooxygenase activity|heme binding	cytoplasm|microsome|membrane	-3.6588	-3.0182	-3.1188	-3.038	-2.4052	0.6115	-2.3243	0.05179
Cyp4d21	2L:7605600..7607703(1)	Male	Female_Specific_Repressor	1.22543	0.997566	4.04465	0.417211	3.85176	0.108126	0.905861	0.680087	2.79572	0.28023	3.35091	0.440239	3.73271	0.13194	2.85907	3.59508	60.6189	26.4305	47.2898	5.37371	2.85186	1.71946	16.829	5.02302	30.4498	13.555	42.0412	5.7386	0	0	mating	monooxygenase activity|heme binding	cytoplasm|microsome|membrane	-2.8192	-2.9459	-2.5073	-2.8268	-1.5703	0.6937	-1.8899	0.5009
Cyp4d21	2L:7605600..7607703(1)	Male	Female_Specific_Repressor	0.378676	0.552725	3.77528	0.0378816	3.75975	0.0946302	0.230477	0.288663	2.72664	0.147546	3.32973	0.552008	3.60821	0.17107	1.62367	0.943369	43.6308	1.66936	43.0817	4.05621	1.29403	0.363675	15.3906	2.20523	31.1092	18.4839	37.2694	6.5708	0	0	mating	monooxygenase activity|heme binding	cytoplasm|microsome|membrane	-3.3966	-3.5293	-3.2295	-3.3777	-2.348	0.4456	-2.4962	0.43
mav	4:643842..646656(-1)	Male	Female_Specific_Repressor	3.522	0.0879837	3.68837	0.0421294	3.77427	0.0417346	3.30402	0.0618749	3.72047	0.0675771	3.75661	0.0100895	3.68358	0.0913534	33.9398	2.99933	40.003	1.67281	43.5936	1.78166	27.2563	1.6623	41.3475	2.83249	42.8044	0.432855	39.899	3.62255	0	0	transforming growth factor beta receptor signaling pathway	transforming growth factor beta receptor binding|growth factor activity		-0.1664	-0.4702	-0.1616	-0.3796	-0.1985	-0.06824	-0.4165	0.01766
CG15771	X:5649671..5653784(1)	Male	Male_Specific_Activator	4.0095	0.00526513	4.17884	0.0606114	4.2408	0.0820988	3.98512	0.0786695	4.08465	0.113157	4.02792	0.025733	4.20914	0.121444	55.1197	0.289811	65.3709	4.00776	69.6374	5.62956	53.9035	4.26604	59.6778	6.85093	56.1562	1.44938	67.6334	8.32396	0	0	metabolic process	phosphoglycolate phosphatase activity		-0.1693	-0.2557	-0.1996	-0.224	-0.07515	0.1509	-0.09953	0.2129
Cyp313a1	3R:10346771..10348786(1)	Male	Opposing_Effects	4.56125	0.190758	5.31184	0.0474831	5.3081	0.078415	4.37124	0.151298	4.8697	0.0692016	4.83646	0.0692375	5.03334	0.266628	96.8804	18.6943	202.874	9.51916	202.44	16.2796	79.7358	11.7096	130.487	8.845	126.225	8.76079	157.231	43.6403	0	0	oxidation reduction	monooxygenase activity|heme binding	microsome|membrane	-0.7506	-0.9369	-0.4721	-0.6621	-0.3084	0.4754	-0.4985	0.4716
Cyp313a1	3R:10346771..10348786(1)	Male	Opposing_Effects	4.3507	0.108845	5.02514	0.0387441	5.03089	0.0650773	4.27645	0.105255	4.69321	0.178972	4.65891	0.076799	4.65037	0.2137	77.8428	8.60355	152.268	5.89912	153.311	9.89805	72.246	7.40672	110.411	20.6326	105.725	7.93363	106.274	23.6494	0	0	oxidation reduction	monooxygenase activity|heme binding	microsome|membrane	-0.6744	-0.7544	-0.2997	-0.3739	-0.3425	0.3662	-0.4168	0.372
Cyp313a1	3R:10346771..10348786(1)	Male	Opposing_Effects	4.63242	0.124439	5.44917	0.0826548	5.39176	0.0481603	4.52896	0.0229996	4.87576	0.0499153	4.92484	0.0480272	5.0502	0.19092	103.286	12.5657	233.096	19.372	219.781	10.5686	92.6786	2.13238	131.183	6.48256	137.775	6.70503	158.003	31.1104	0	0	oxidation reduction	monooxygenase activity|heme binding	microsome|membrane	-0.8167	-0.8628	-0.4178	-0.5212	-0.2433	0.5243	-0.3468	0.4669
Cyp313a1	3R:10346771..10348786(1)	Male	Opposing_Effects	4.80481	0.164283	5.64181	0.0988758	5.7037	0.0427159	4.82578	0.155774	5.18757	0.0398642	5.15603	0.186123	5.22324	0.137879	123.181	19.7155	282.89	27.8353	300.179	12.7163	125.69	19.3938	179.128	7.07586	175.555	34.2175	186.681	24.6861	0	0	oxidation reduction	monooxygenase activity|heme binding	microsome|membrane	-0.837	-0.8779	-0.4184	-0.3975	-0.3828	0.4858	-0.3618	0.5477
Cyp313a1	3R:10346771..10348786(1)	Male	Opposing_Effects	4.96939	0.0424627	5.79728	0.0620027	5.81599	0.0340617	4.83978	0.114151	5.24269	0.03747	5.34679	0.129724	5.36397	0.203014	144.026	6.1285	329.824	20.2891	335.77	11.4126	126.98	14.0123	189.267	7.07833	211.132	27.981	216.6	45.5809	0	0	oxidation reduction	monooxygenase activity|heme binding	microsome|membrane	-0.8279	-0.9762	-0.3946	-0.5242	-0.2733	0.4505	-0.4029	0.4692
Cyp313a1	3R:10346771..10348786(1)	Male	Opposing_Effects	4.99205	0.138767	5.73197	0.0634224	5.76951	0.0811689	4.75184	0.116309	5.25879	0.117352	5.21752	0.153735	5.32183	0.186556	148.192	20.7339	308.993	19.7669	321.181	26.4133	116.33	13.866	193.115	21.9391	185.928	28.3866	207.223	40.4307	0	0	oxidation reduction	monooxygenase activity|heme binding	microsome|membrane	-0.7399	-1.0177	-0.3298	-0.57	-0.2667	0.5145	-0.5069	0.552
Dat	2R:20027108..20045285(1)	Male	Opposing_Effects	4.82486	0.111448	5.0851	0.0622505	5.28632	0.0476111	4.71925	0.0573861	5.09216	0.0447018	4.89939	0.0668896	5.33672	0.162128	125.075	13.4717	161.807	10.2229	197.781	9.30948	112.207	6.43653	162.851	7.37081	134.41	9.10748	209.707	35.305	1	0	catecholamine metabolic process|behavior|sleep|cellular biogenic amine catabolic process|dopamine catabolic process|serotonin catabolic process|regulation of circadian sleep/wake cycle, sleep|octopamine catabolic process|developmental pigmentation	aralkylamine N-acetyltransferase activity|arylamine N-acetyltransferase activity|N-acetyltransferase activity		-0.2602	-0.5671	-0.5119	-0.6175	-0.2673	0.1857	-0.3729	0.3869
msps	3R:11876545..11886397(1)	Male	Opposing_Effects	4.14679	0.0471796	4.35713	0.0406935	4.45407	0.0519947	3.98221	0.0352755	4.22255	0.00616406	4.28284	0.0570698	4.24509	0.017226	63.2782	3.024	78.0757	3.14561	86.0645	4.54822	53.658	1.90736	68.2082	0.419735	72.5246	4.14827	69.7689	1.19978	0	0	mitotic spindle elongation|microtubule-based process|endoplasmic reticulum organization|mitosis|female meiosis|pronuclear fusion|cytoplasmic microtubule organization|bicoid mRNA localization	microtubule binding	centrosome|microtubule associated complex	-0.2103	-0.4719	-0.0983	-0.2629	-0.07576	0.07429	-0.2403	0.1712
CG10948	3L:12837351..12843214(-1)	Male	Repressor	3.07306	0.192529	3.3972	0.0116499	3.36464	0.0346489	2.94007	0.138324	3.36646	0.0465708	3.55958	0.0334652	3.30632	0.0266868	21.8704	4.06549	29.8817	0.347818	28.936	0.995648	19.0349	2.52106	28.997	1.36806	35.1615	1.18783	27.291	0.728484	1	0		nucleotide binding|nucleic acid binding|mRNA binding		-0.3241	-0.4246	-0.2333	-0.3662	-0.2934	-0.1624	-0.4264	-0.1949
CG40006	2L:22515149..22649081(-1)	Male	Repressor	3.8125	0.0324376	3.95548	0.094972	3.95193	0.0543952	3.76524	0.0248057	4.04264	0.118061	4.17664	0.0800313	4.03156	0.0531452	45.2795	1.47439	52.3799	5.06815	52.0937	2.8344	43.1828	1.06468	57.2359	6.51654	65.2861	5.22266	56.402	3.03166	1	0	cell adhesion		membrane	-0.143	-0.1867	-0.2191	-0.2663	-0.2301	-0.2212	-0.2774	-0.2247
CG42368	2L:6377767..6411306(-1)	Male	Repressor	2.87595	0.122244	3.10567	0.107123	3.57485	0.072343	3.12766	0.148596	3.43341	0.136863	3.98236	0.0964501	3.73131	0.209375	17.8327	2.24714	22.4093	2.38725	35.7603	2.63398	22.9857	3.31052	31.1726	4.14418	53.8084	5.10847	42.3443	8.78427	1	1				-0.2297	-0.4472	-0.8554	-0.6037	-0.5575	-0.8767	-0.3058	-0.4075
Tsp	2L:6686786..6709085(-1)	Male	Repressor	4.20448	0.0253778	4.41855	0.12733	4.51969	0.118591	4.29699	0.0266694	4.56675	0.0692381	4.76515	0.15575	4.71701	0.0888531	67.0001	1.71218	83.4334	10.9058	92.2898	10.8534	73.4956	1.96501	96.3864	6.79078	118.322	19.0157	112.132	10.1777	1	0	muscle organ development|muscle attachment|cell adhesion mediated by integrin	calcium ion binding|heparin binding	muscle tendon junction|extracellular matrix|protein complex	-0.2141	-0.2227	-0.5125	-0.42	-0.3623	-0.3466	-0.2698	-0.2455
