# Supplementary material for: Sex Differences in Drosophila Somatic Gene Expression: Variation and Regulation by doublesex
Source: G3 (Bethesda). 2016 Apr 19;6(7):1799–808. doi: 10.1534/g3.116.027961 (PMC4938635; doi:10.1534/g3.116.027961)
Supplement: Supplemental Material [file supp_g3.116.027961_Supplemental_Table_7.xlsx]

## Sheet: Sheet1
Supplemental Table 7: Genes with sex-differential expression (male- and female-biased) and chromosome bias.
				Sex-differentially expressed				DSX regulated
Chr	Strain	Bias			P-value	Obs (Exp)	Fold		P-value	Obs (Exp)	Fold
X	Canton S	F			<.0001	352 (282)	1.25		0.003	99 (75)	1.32
2L	Canton S	F			N.S.	282 (294)	0.96		N.S.	70 (78)	0.9
2R	Canton S	F			N.S.	316 (343)	0.92		N.S.	84 (91)	0.92
3L	Canton S	F			N.S.	302 (326)	0.93		N.S.	83 (87)	0.95
3R	Canton S	F			0.04	375 (408)	0.92		N.S.	97 (109)	0.89
4	Canton S	F			<.0001	43 (14)	3.07		<.0001	11 (4)	2.75
U	Canton S	F			N.S.	2 (5)	0.4		N.S.	1 (1)	1
X	Berlin	F			N.S.	299 (272)	1.1		N.S.	26 (28)	0.93
2L	Berlin	F			N.S.	297 (283)	1.05		N.S.	38 (30)	1.27
2R	Berlin	F			0.02	365 (331)	1.1		0.02	47 (35)	1.34
3L	Berlin	F			0.0001	259 (314)	0.83		N.S.	25 (33)	0.76
3R	Berlin	F			N.S.	385 (393)	0.98		N.S.	31 (41)	0.76
4	Berlin	F			0.004	4 (13)	0.31		N.S.	0 (1)	0
U	Berlin	F			N.S.	2 (5)	0.4		N.S.	1 (1)	1
X	Canton S	M			0.006	256 (294)	0.87		N.S.	45 (51)	0.88
2L	Canton S	M			N.S.	332 (306)	1.08		N.S.	59 (53)	1.11
2R	Canton S	M			N.S.	348 (358)	0.97		N.S.	54 (62)	0.87
3L	Canton S	M			N.S.	330 (340)	0.97		N.S.	62 (59)	1.05
3R	Canton S	M			N.S.	435 (426)	1.02		N.S.	73 (74)	0.99
4	Canton S	M			<.0001	38 (14)	2.7		<.0001	10 (3)	3.33
U	Canton S	M			N.S.	4 (5)	0.8		N.S.	0 (1)	0
X	Berlin	M			N.S.	140 (132)	1.06		N.S.	13 (12)	1.08
2L	Berlin	M			N.S.	131 (138)	0.95		N.S.	8 (12)	0.67
2R	Berlin	M			N.S.	156 (161)	0.97		N.S.	18 (14)	1.29
3L	Berlin	M			N.S.	150 (153)	0.98		N.S.	13 (13)	1
3R	Berlin	M			0.0009	161 (191)	0.84		N.S.	15 (17)	0.88
4	Berlin	M			<.0001	42 (6)	7		N.S.	2 (1)	2
U	Berlin	M			N.S.	3 (2)	1.5		N.S.	0 (0)	0
Fisher’s exact test was performed to detect enrichment or depletion of genes identified as sex-differentially expressed or DSX regulated on each chromosome arm.
The observed (Obs) and expected (Exp) number of genes are reported for each major chromosome arm, as well as the fold enrichment (Fold).
