# Supplementary material for: Sex Differences in Drosophila Somatic Gene Expression: Variation and Regulation by doublesex
Source: G3 (Bethesda). 2016 Apr 19;6(7):1799–808. doi: 10.1534/g3.116.027961 (PMC4938635; doi:10.1534/g3.116.027961)
Supplement: Supplemental Material [file supp_g3.116.027961_Supplemental_Table_8.xlsx]

## Sheet: README
Supplemental Table 8 (A-C): Go term enrichments (p < 0.05) for Biological Process (A), Molecular Function (B) and Cellular Process terms (C). Gene set enrichments for each of Biological Process, Molecular Function, or Cellular Component terms were performed with FDR correction for both strains and all modes considered together. Only genes with GO annotation were considered in the analysis.
Column	Description
Strain	Canton S or Berlin
Regulatory Mode	The mode of DSX regulation:
GO Biological Process	The Biological Process GO term name (description)
GO Molecular Function	The Molecular Function GO term name (description)
GO Cellular Compartment	The Cellular Compartment GO term name (description)
Fisher Raw p-value	p-value (Fisher's exact test)
False Discovery Rate p-value	FDR adjusted P-value (Benjamini and Hochberg, 1995)

## Sheet: Supplemental Table 7 - A
Strain	Regulatory Mode	GO Biological Process	Fisher Raw p-value	False Discovery Rate p-value
Berlin	Female Specific Activator	myoblast fusion	0.00304835	1
Berlin	Female Specific Activator	cell competition in a multicellular organism	0.0233049	1
Berlin	Female Specific Activator	neurogenesis	0.0233049	1
Berlin	Female Specific Activator	positive regulation of growth	0.0233049	1
Berlin	Female Specific Activator	dna endoreduplication	0.0428727	1
Berlin	Female Specific Activator	regulation of cell growth	0.0428727	1
Berlin	Female Specific Activator	regulation of cell size	0.0428727	1
Berlin	Female Specific Activator	regulation of organ growth	0.0428727	1
Berlin	Female Specific Activator	regulation of apoptosis	0.0460979	1
Berlin	Female Specific Repressor	imaginal disc eversion	0.000374333	0.893532
Berlin	Female Specific Repressor	behavior	0.0258278	1
Berlin	Female Specific Repressor	cystoblast division	0.0258278	1
Berlin	Female Specific Repressor	ovarian fusome organization	0.0258278	1
Berlin	Female Specific Repressor	purine ribonucleoside monophosphate biosynthetic process	0.0258278	1
Berlin	Female Specific Repressor	regulation of mitotic metaphase/anaphase transition	0.0258278	1
Berlin	Female Specific Repressor	fusome organization	0.03007	1
Berlin	Female Specific Repressor	hemocyte differentiation	0.03007	1
Berlin	Female Specific Repressor	neuron differentiation	0.03007	1
Berlin	Female Specific Repressor	nucleotide catabolic process	0.03007	1
Berlin	Female Specific Repressor	regulation of neurotransmitter secretion	0.03007	1
Berlin	Female Specific Repressor	catecholamine metabolic process	0.0342946	1
Berlin	Female Specific Repressor	female germline ring canal formation	0.0342946	1
Berlin	Female Specific Repressor	germ-line cyst formation	0.0342946	1
Berlin	Female Specific Repressor	mesoderm migration	0.0342946	1
Berlin	Female Specific Repressor	centrosome cycle	0.0385016	1
Berlin	Female Specific Repressor	developmental pigmentation	0.0385016	1
Berlin	Female Specific Repressor	spindle organization	0.0385016	1
Berlin	Female Specific Repressor	axon cargo transport	0.0426912	1
Berlin	Female Specific Repressor	cell-matrix adhesion	0.0468633	1
Berlin	Female Specific Repressor	regulation of circadian sleep/wake cycle, sleep	0.0468633	1
Berlin	Opposing effects in each sex, female bias	vitellogenesis	3.43688e-05	0.0820384
Berlin	Opposing effects in each sex, female bias	sex differentiation	0.000170939	0.204016
Berlin	Opposing effects in each sex, female bias	lipid metabolic process	0.00227038	1
Berlin	Opposing effects in each sex, female bias	nucleosome assembly	0.0192264	1
Berlin	Opposing effects in each sex, female bias	myoblast fusion	0.0341098	1
Berlin	Activator in Both Sexes	cell proliferation	0.00308017	1
Berlin	Activator in Both Sexes	adult feeding behavior	0.00827908	1
Berlin	Activator in Both Sexes	cell competition in a multicellular organism	0.0096532	1
Berlin	Activator in Both Sexes	mating behavior	0.0096532	1
Berlin	Activator in Both Sexes	neurogenesis	0.0096532	1
Berlin	Activator in Both Sexes	positive regulation of growth	0.0096532	1
Berlin	Activator in Both Sexes	response to starvation	0.0137658	1
Berlin	Activator in Both Sexes	chitin catabolic process	0.0151334	1
Berlin	Activator in Both Sexes	dna endoreduplication	0.0178637	1
Berlin	Activator in Both Sexes	regulation of cell growth	0.0178637	1
Berlin	Activator in Both Sexes	regulation of cell size	0.0178637	1
Berlin	Activator in Both Sexes	regulation of organ growth	0.0178637	1
Berlin	Activator in Both Sexes	regulation of apoptosis	0.0192264	1
Berlin	Activator in Both Sexes	rhythmic behavior	0.0192264	1
Berlin	Activator in Both Sexes	embryonic pattern specification	0.0233049	1
Berlin	Activator in Both Sexes	positive regulation of cell growth	0.0233049	1
Berlin	Activator in Both Sexes	positive regulation of multicellular organism growth	0.0246611	1
Berlin	Activator in Both Sexes	negative regulation of notch signaling pathway	0.0260158	1
Berlin	Activator in Both Sexes	myoblast fusion	0.0341098	1
Berlin	Activator in Both Sexes	spermatid development	0.0354531	1
Berlin	Activator in Both Sexes	defense response to gram-negative bacterium	0.0394737	1
Berlin	Activator in Both Sexes	imaginal disc development	0.0408107	1
Berlin	Repressor in Both Sexes	circadian behavior	0.00473792	1
Berlin	Repressor in Both Sexes	copulation	0.00473792	1
Berlin	Repressor in Both Sexes	mating behavior	0.00552594	1
Berlin	Repressor in Both Sexes	eclosion rhythm	0.00710056	1
Berlin	Repressor in Both Sexes	entrainment of circadian clock	0.00867332	1
Berlin	Repressor in Both Sexes	regulation of circadian sleep/wake cycle, sleep	0.00867332	1
Berlin	Repressor in Both Sexes	sleep	0.00945899	1
Berlin	Repressor in Both Sexes	rhythmic behavior	0.0110289	1
Berlin	Repressor in Both Sexes	protein import into nucleus	0.0141632	1
Berlin	Repressor in Both Sexes	locomotor rhythm	0.0211882	1
Berlin	Repressor in Both Sexes	negative regulation of transcription from rna polymerase ii prom	0.0335842	1
Berlin	Repressor in Both Sexes	mesoderm development	0.0443338	1
Berlin	Male Specific Activator	negative regulation of transforming growth factor beta receptor	0.00473792	1
Berlin	Male Specific Activator	zygotic determination of anterior/posterior axis, embryo	0.00473792	1
Berlin	Male Specific Activator	bmp signaling pathway	0.00552594	1
Berlin	Male Specific Activator	mrna polyadenylation	0.0110289	1
Berlin	Male Specific Activator	terminal region determination	0.0110289	1
Berlin	Male Specific Activator	ectoderm development	0.0141632	1
Berlin	Male Specific Activator	torso signaling pathway	0.0211882	1
Berlin	Male Specific Activator	imaginal disc-derived wing vein morphogenesis	0.026626	1
Berlin	Male Specific Repressor	mitotic spindle elongation	6.26663e-05	0.149584
Berlin	Male Specific Repressor	lipid transport	0.0350807	1
Berlin	Male Specific Repressor	vitellogenesis	0.0408107	1
Canton S	Female Specific Activator	synaptic transmission	2.54954e-07	0.000608575
Canton S	Female Specific Activator	calcium ion transport	3.99847e-06	0.00477217
Canton S	Female Specific Activator	r7 cell development	0.000124932	0.083461
Canton S	Female Specific Activator	mushroom body development	0.000165276	0.083461
Canton S	Female Specific Activator	neurotransmitter secretion	0.000174824	0.083461
Canton S	Female Specific Activator	cytoskeletal anchoring at plasma membrane	0.000351071	0.100017
Canton S	Female Specific Activator	microtubule cytoskeleton organization	0.000351071	0.100017
Canton S	Female Specific Activator	positive regulation of cell growth	0.000351071	0.100017
Canton S	Female Specific Activator	epithelial cell migration, open tracheal system	0.000377108	0.100017
Canton S	Female Specific Activator	positive regulation of multicellular organism growth	0.000470933	0.112412
Canton S	Female Specific Activator	positive regulation of cell size	0.00084736	0.183877
Canton S	Female Specific Activator	epidermal growth factor receptor signaling pathway	0.00102591	0.187723
Canton S	Female Specific Activator	larval locomotory behavior	0.00118712	0.187723
Canton S	Female Specific Activator	regulation of cell size	0.00118712	0.187723
Canton S	Female Specific Activator	regulation of organ growth	0.00118712	0.187723
Canton S	Female Specific Activator	regulation of rho protein signal transduction	0.00127543	0.187723
Canton S	Female Specific Activator	mesoderm development	0.00142216	0.187723
Canton S	Female Specific Activator	neuromuscular junction development	0.00193275	0.200586
Canton S	Female Specific Activator	adult locomotory behavior	0.00275761	0.265253
Canton S	Female Specific Activator	response to ecdysone	0.0027781	0.265253
Canton S	Female Specific Activator	actin cytoskeleton organization	0.00307004	0.281853
Canton S	Female Specific Activator	activation of protein kinase c activity by g-protein coupled rec	0.00404891	0.315955
Canton S	Female Specific Activator	compound eye photoreceptor development	0.00536132	0.336775
Canton S	Female Specific Activator	courtship behavior	0.00536132	0.336775
Canton S	Female Specific Activator	synapse assembly	0.00536132	0.336775
Canton S	Female Specific Activator	synaptic vesicle exocytosis	0.00536132	0.336775
Canton S	Female Specific Activator	regulation of synapse structure and activity	0.00562036	0.343995
Canton S	Female Specific Activator	inter-male aggressive behavior	0.00647609	0.386461
Canton S	Female Specific Activator	maintenance of epithelial integrity, open tracheal system	0.00750958	0.426794
Canton S	Female Specific Activator	olfactory behavior	0.00924659	0.446659
Canton S	Female Specific Activator	chorion-containing eggshell formation	0.00973032	0.446659
Canton S	Female Specific Activator	male courtship behavior, veined wing generated song production	0.00973032	0.446659
Canton S	Female Specific Activator	sleep	0.00973032	0.446659
Canton S	Female Specific Activator	synaptic vesicle priming	0.00973032	0.446659
Canton S	Female Specific Activator	peripheral nervous system development	0.0122312	0.514808
Canton S	Female Specific Activator	axon extension	0.0122933	0.514808
Canton S	Female Specific Activator	brain morphogenesis	0.0122933	0.514808
Canton S	Female Specific Activator	locomotion involved in locomotory behavior	0.0122933	0.514808
Canton S	Female Specific Activator	startle response	0.0122933	0.514808
Canton S	Female Specific Activator	open tracheal system development	0.0130965	0.530141
Canton S	Female Specific Activator	memory	0.0152064	0.567149
Canton S	Female Specific Activator	learning or memory	0.0163748	0.601333
Canton S	Female Specific Activator	germ cell development	0.0184749	0.61665
Canton S	Female Specific Activator	primary branching, open tracheal system	0.0184749	0.61665
Canton S	Female Specific Activator	regulation of multicellular organism growth	0.0184749	0.61665
Canton S	Female Specific Activator	axon midline choice point recognition	0.022102	0.61665
Canton S	Female Specific Activator	flight behavior	0.022102	0.61665
Canton S	Female Specific Activator	transmembrane receptor protein tyrosine kinase signaling pathway	0.022102	0.61665
Canton S	Female Specific Activator	chitin-based embryonic cuticle biosynthetic process	0.0260885	0.61665
Canton S	Female Specific Activator	insulin receptor signaling pathway	0.0260885	0.61665
Canton S	Female Specific Activator	segment specification	0.0260885	0.61665
Canton S	Female Specific Activator	motor axon guidance	0.0272263	0.61665
Canton S	Female Specific Activator	plasma membrane organization	0.0275885	0.61665
Canton S	Female Specific Activator	positive regulation of organ growth	0.0275885	0.61665
Canton S	Female Specific Activator	receptor-mediated endocytosis	0.0275885	0.61665
Canton S	Female Specific Activator	synapse organization	0.0275885	0.61665
Canton S	Female Specific Activator	olfactory learning	0.0288584	0.61665
Canton S	Female Specific Activator	apposition of dorsal and ventral imaginal disc-derived wing surf	0.0304336	0.61665
Canton S	Female Specific Activator	protein import into nucleus	0.0304336	0.61665
Canton S	Female Specific Activator	head involution	0.033658	0.61665
Canton S	Female Specific Activator	cell proliferation	0.0340953	0.61665
Canton S	Female Specific Activator	lumen formation, open tracheal system	0.0358587	0.61665
Canton S	Female Specific Activator	mucosal immune response	0.0358587	0.61665
Canton S	Female Specific Activator	myofibril assembly	0.0358587	0.61665
Canton S	Female Specific Activator	protein amino acid dephosphorylation	0.0364562	0.61665
Canton S	Female Specific Activator	axon target recognition	0.0449472	0.692186
Canton S	Female Specific Activator	negative regulation of neuron apoptosis	0.0449472	0.692186
Canton S	Female Specific Activator	positive regulation of cell proliferation	0.0449472	0.692186
Canton S	Female Specific Activator	regulation of development, heterochronic	0.0449472	0.692186
Canton S	Female Specific Activator	regulation of cell proliferation	0.0455868	0.697537
Canton S	Female Specific Activator	nervous system development	0.0480735	0.730901
Canton S	Female Specific Repressor	atp synthesis coupled proton transport	0.000439204	0.433197
Canton S	Female Specific Repressor	sevenless signaling pathway	0.000544446	0.433197
Canton S	Female Specific Repressor	phototransduction	0.000841813	0.437941
Canton S	Female Specific Repressor	proton transport	0.00104556	0.437941
Canton S	Female Specific Repressor	deactivation of rhodopsin mediated signaling	0.00219863	0.656018
Canton S	Female Specific Repressor	establishment of glial blood-brain barrier	0.00219863	0.656018
Canton S	Female Specific Repressor	septate junction assembly	0.00545608	1
Canton S	Female Specific Repressor	rhodopsin mediated signaling pathway	0.00732427	1
Canton S	Female Specific Repressor	rhabdomere development	0.00831466	1
Canton S	Female Specific Repressor	establishment or maintenance of apical/basal cell polarity	0.0122426	1
Canton S	Female Specific Repressor	homophilic cell adhesion	0.0132758	1
Canton S	Female Specific Repressor	sperm individualization	0.0196094	1
Canton S	Female Specific Repressor	lipid metabolic process	0.0200063	1
Canton S	Female Specific Repressor	g1/s transition of mitotic cell cycle	0.0216129	1
Canton S	Female Specific Repressor	r7 cell fate commitment	0.025224	1
Canton S	Female Specific Repressor	cell proliferation	0.0330557	1
Canton S	Female Specific Repressor	establishment or maintenance of epithelial cell apical/basal pol	0.0331156	1
Canton S	Female Specific Repressor	visual perception	0.0331156	1
Canton S	Female Specific Repressor	protein import into nucleus	0.0464821	1
Canton S	Female Specific Repressor	ion transport	0.0498226	1
Canton S	Opposing effects in each sex, female bias	synaptic transmission	1.62573e-06	0.00388061
Canton S	Opposing effects in each sex, female bias	courtship behavior	0.000138581	0.100645
Canton S	Opposing effects in each sex, female bias	regulation of rho protein signal transduction	0.000252982	0.100645
Canton S	Opposing effects in each sex, female bias	response to chemical stimulus	0.000335158	0.114289
Canton S	Opposing effects in each sex, female bias	olfactory learning	0.000452953	0.120943
Canton S	Opposing effects in each sex, female bias	entrainment of circadian clock	0.000456006	0.120943
Canton S	Opposing effects in each sex, female bias	male courtship behavior, veined wing generated song production	0.000601632	0.14361
Canton S	Opposing effects in each sex, female bias	adult locomotory behavior	0.00146828	0.318617
Canton S	Opposing effects in each sex, female bias	neurotransmitter secretion	0.00199351	0.345669
Canton S	Opposing effects in each sex, female bias	learning or memory	0.00235746	0.345669
Canton S	Opposing effects in each sex, female bias	calcium ion transport	0.00246182	0.345669
Canton S	Opposing effects in each sex, female bias	synapse assembly	0.00246182	0.345669
Canton S	Opposing effects in each sex, female bias	synaptic vesicle exocytosis	0.00246182	0.345669
Canton S	Opposing effects in each sex, female bias	ion transport	0.00338479	0.384738
Canton S	Opposing effects in each sex, female bias	muscle contraction	0.00422895	0.458841
Canton S	Opposing effects in each sex, female bias	neuromuscular synaptic transmission	0.00487961	0.506419
Canton S	Opposing effects in each sex, female bias	ganglion mother cell fate determination	0.00558535	0.512778
Canton S	Opposing effects in each sex, female bias	myofibril assembly	0.00558535	0.512778
Canton S	Opposing effects in each sex, female bias	negative regulation of cell proliferation	0.00613853	0.542691
Canton S	Opposing effects in each sex, female bias	regulation of synapse structure and activity	0.00880798	0.62148
Canton S	Opposing effects in each sex, female bias	mesoderm development	0.0092915	0.62148
Canton S	Opposing effects in each sex, female bias	imaginal disc-derived wing vein specification	0.010073	0.62148
Canton S	Opposing effects in each sex, female bias	molting cycle, chitin-based cuticle	0.010664	0.62148
Canton S	Opposing effects in each sex, female bias	peripheral nervous system development	0.0145928	0.62148
Canton S	Opposing effects in each sex, female bias	larval locomotory behavior	0.0148405	0.62148
Canton S	Opposing effects in each sex, female bias	locomotion	0.0148405	0.62148
Canton S	Opposing effects in each sex, female bias	spiracle morphogenesis, open tracheal system	0.0148405	0.62148
Canton S	Opposing effects in each sex, female bias	deactivation of rhodopsin mediated signaling	0.0171515	0.705874
Canton S	Opposing effects in each sex, female bias	phototransduction	0.0188459	0.762461
Canton S	Opposing effects in each sex, female bias	sex differentiation	0.0196047	0.779942
Canton S	Opposing effects in each sex, female bias	microtubule-based process	0.0215316	0.828967
Canton S	Opposing effects in each sex, female bias	axon midline choice point recognition	0.0221957	0.835432
Canton S	Opposing effects in each sex, female bias	cytoskeletal anchoring at plasma membrane	0.0249198	0.835432
Canton S	Opposing effects in each sex, female bias	microtubule cytoskeleton organization	0.0249198	0.835432
Canton S	Opposing effects in each sex, female bias	sensory organ development	0.0275004	0.835432
Canton S	Opposing effects in each sex, female bias	asymmetric cell division	0.0370638	1
Canton S	Opposing effects in each sex, female bias	neuromuscular junction development	0.0473676	1
Canton S	Activator in Both Sexes	behavioral response to ethanol	0.000471014	1
Canton S	Activator in Both Sexes	adult behavior	0.0118097	1
Canton S	Activator in Both Sexes	behavior	0.0118097	1
Canton S	Activator in Both Sexes	neurotransmitter secretion	0.0131161	1
Canton S	Activator in Both Sexes	adherens junction maintenance	0.0137658	1
Canton S	Activator in Both Sexes	regulation of synaptic transmission	0.0137658	1
Canton S	Activator in Both Sexes	activation of protein kinase c activity by g-protein coupled rec	0.0176674	1
Canton S	Activator in Both Sexes	sevenless signaling pathway	0.0176674	1
Canton S	Activator in Both Sexes	regulation of synapse structure and activity	0.019613	1
Canton S	Activator in Both Sexes	mapkkk cascade	0.0234938	1
Canton S	Activator in Both Sexes	r7 cell development	0.0273608	1
Canton S	Activator in Both Sexes	regulation of notch signaling pathway	0.0292891	1
Canton S	Activator in Both Sexes	gastrulation	0.0312139	1
Canton S	Activator in Both Sexes	transmembrane receptor protein tyrosine kinase signaling pathway	0.0312139	1
Canton S	Activator in Both Sexes	anti-apoptosis	0.0369679	1
Canton S	Activator in Both Sexes	negative regulation of notch signaling pathway	0.0369679	1
Canton S	Activator in Both Sexes	synaptic vesicle exocytosis	0.0369679	1
Canton S	Activator in Both Sexes	phosphorylation	0.0464896	1
Canton S	Repressor in Both Sexes	phototransduction	0.00497274	1
Canton S	Repressor in Both Sexes	larval chitin-based cuticle development	0.0192264	1
Canton S	Repressor in Both Sexes	neurotransmitter secretion	0.0253159	1
Canton S	Repressor in Both Sexes	compound eye pigmentation	0.0273608	1
Canton S	Repressor in Both Sexes	eye pigment biosynthetic process	0.0327488	1
Canton S	Repressor in Both Sexes	deactivation of rhodopsin mediated signaling	0.0381091	1
Canton S	Repressor in Both Sexes	visual perception	0.0407789	1
Canton S	Repressor in Both Sexes	embryonic pattern specification	0.0460979	1
Canton S	Male Specific Activator	autophagic cell death	0.00904526	1
Canton S	Male Specific Activator	salivary gland cell autophagic cell death	0.0118614	1
Canton S	Male Specific Activator	behavior	0.016501	1
Canton S	Male Specific Activator	hydrogen peroxide catabolic process	0.016501	1
Canton S	Male Specific Activator	nucleotide catabolic process	0.0192264	1
Canton S	Male Specific Activator	catecholamine metabolic process	0.0219449	1
Canton S	Male Specific Activator	response to pheromone	0.0219449	1
Canton S	Male Specific Activator	developmental pigmentation	0.0246563	1
Canton S	Male Specific Activator	negative regulation of autophagy	0.0300582	1
Canton S	Male Specific Activator	regulation of circadian sleep/wake cycle, sleep	0.0300582	1
Canton S	Male Specific Activator	nucleoside metabolic process	0.0327488	1
Canton S	Male Specific Activator	sleep	0.0327488	1
Canton S	Male Specific Activator	mitochondrion organization	0.0354324	1
Canton S	Male Specific Repressor	mesoderm development	0.000363672	0.289362
Canton S	Male Specific Repressor	muscle cell homeostasis	0.00074906	0.395818
Canton S	Male Specific Repressor	calcium-mediated signaling	0.000994934	0.395818
Canton S	Male Specific Repressor	myofibril assembly	0.000994934	0.395818
Canton S	Male Specific Repressor	regulation of rab gtpase activity	0.00999092	1
Canton S	Male Specific Repressor	defense response to gram-negative bacterium	0.0133171	1
Canton S	Male Specific Repressor	cytoskeleton organization	0.0222856	1
Canton S	Male Specific Repressor	inter-male aggressive behavior	0.0293163	1
Canton S	Male Specific Repressor	female germline ring canal stabilization	0.0362322	1
Canton S	Male Specific Repressor	negative regulation of compound eye retinal cell programmed cell	0.0362322	1
Canton S	Male Specific Repressor	negative regulation of dendrite morphogenesis	0.0362322	1
Canton S	Male Specific Repressor	negative regulation of neuroblast proliferation	0.0362322	1
Canton S	Male Specific Repressor	bicoid mrna localization	0.0421461	1
Canton S	Male Specific Repressor	mitotic cell cycle, embryonic	0.0421461	1
Canton S	Male Specific Repressor	phospholipid metabolic process	0.0421461	1
Canton S	Male Specific Repressor	plasma membrane organization	0.0421461	1
Canton S	Male Specific Repressor	vitellogenesis	0.0421461	1
Canton S	Male Specific Repressor	ganglion mother cell fate determination	0.0480248	1
Canton S	Male Specific Repressor	mucosal immune response	0.0480248	1
Canton S	Opposing effects in each sex, male bias	cytoskeletal anchoring at plasma membrane	0.00140394	0.891415
Canton S	Opposing effects in each sex, male bias	behavior	0.0200072	1
Canton S	Opposing effects in each sex, male bias	compound eye retinal cell programmed cell death	0.0200072	1
Canton S	Opposing effects in each sex, male bias	bicoid mrna localization	0.0233049	1
Canton S	Opposing effects in each sex, male bias	endoplasmic reticulum organization	0.0233049	1
Canton S	Opposing effects in each sex, male bias	catecholamine metabolic process	0.0265921	1
Canton S	Opposing effects in each sex, male bias	chloride transport	0.0265921	1
Canton S	Opposing effects in each sex, male bias	regulation of jnk cascade	0.0265921	1
Canton S	Opposing effects in each sex, male bias	developmental pigmentation	0.0298689	1
Canton S	Opposing effects in each sex, male bias	ventral furrow formation	0.0298689	1
Canton S	Opposing effects in each sex, male bias	somatic stem cell maintenance	0.0331354	1
Canton S	Opposing effects in each sex, male bias	oocyte localization involved in germarium-derived egg chamber fo	0.0363914	1
Canton S	Opposing effects in each sex, male bias	regulation of circadian sleep/wake cycle, sleep	0.0363914	1
Canton S	Opposing effects in each sex, male bias	response to mechanical stimulus	0.0363914	1
Canton S	Opposing effects in each sex, male bias	zonula adherens assembly	0.0363914	1
Canton S	Opposing effects in each sex, male bias	sleep	0.0396372	1
Canton S	Opposing effects in each sex, male bias	cuticle pattern formation	0.0428727	1
Canton S	Opposing effects in each sex, male bias	cytoplasmic microtubule organization	0.0428727	1
Canton S	Opposing effects in each sex, male bias	phospholipid biosynthetic process	0.0428727	1
Canton S	Opposing effects in each sex, male bias	positive regulation of gene-specific transcription from rna poly	0.0428727	1
Canton S	Opposing effects in each sex, male bias	deactivation of rhodopsin mediated signaling	0.0460979	1
Canton S	Opposing effects in each sex, male bias	wing disc morphogenesis	0.0460979	1

## Sheet: Supplemental Table 7 - B
Strain	Regulatory Mode	GO Molecular Function	Fisher Raw p-value	False Discovery Rate p-value
Berlin	Female Specific Activator	serine-type endopeptidase inhibitor activity	8.40225e-06	0.0121076
Berlin	Female Specific Activator	peptidase inhibitor activity	0.000271384	0.195533
Berlin	Female Specific Activator	structural constituent of chitin-based cuticle	0.000959155	0.460714
Berlin	Female Specific Activator	protein-arginine n-methyltransferase activity	0.0220559	1
Berlin	Female Specific Activator	endopeptidase inhibitor activity	0.0256867	1
Berlin	Female Specific Activator	long-chain fatty acid-coa ligase activity	0.0256867	1
Berlin	Female Specific Activator	transforming growth factor beta receptor binding	0.0256867	1
Berlin	Female Specific Repressor	wnt-protein binding	0.0436492	1
Berlin	Opposing effects in each sex, female bias	structural molecule activity	0.000999819	0.801595
Berlin	Opposing effects in each sex, female bias	catalytic activity	0.00337244	1
Berlin	Activator in Both Sexes	nutrient reservoir activity	0.00555246	1
Berlin	Activator in Both Sexes	chitinase activity	0.0129173	1
Berlin	Activator in Both Sexes	cation binding	0.0356518	1
Berlin	Repressor in Both Sexes	antioxidant activity	0.00813605	1
Berlin	Repressor in Both Sexes	metallopeptidase activity	0.0220722	1
Berlin	Repressor in Both Sexes	protein heterodimerization activity	0.0228016	1
Berlin	Male Specific Activator	growth factor activity	0.0143962	1
Berlin	Male Specific Activator	monooxygenase activity	0.0406096	1
Berlin	Male Specific Repressor	serine-type endopeptidase inhibitor activity	0.0144334	1
Berlin	Male Specific Repressor	acyl carrier activity	0.0296791	1
Berlin	Male Specific Repressor	extracellular ligand-gated ion channel activity	0.0296791	1
Berlin	Male Specific Repressor	l-ascorbic acid binding	0.0296791	1
Berlin	Male Specific Repressor	metalloendopeptidase activity	0.0335937	1
Berlin	Male Specific Repressor	lipid binding	0.0345424	1
Berlin	Male Specific Repressor	peptidyl-dipeptidase activity	0.0345424	1
Berlin	Male Specific Repressor	cofactor binding	0.0393822	1
Berlin	Male Specific Repressor	enzyme regulator activity	0.0393822	1
Berlin	Male Specific Repressor	nadp or nadph binding	0.0393822	1
Berlin	Male Specific Repressor	trna binding	0.0393822	1
Berlin	Male Specific Repressor	protein disulfide isomerase activity	0.0441987	1
Berlin	Male Specific Repressor	hydrolase activity, acting on ester bonds	0.0489919	1
Berlin	Opposing effects in each sex, male bias	monooxygenase activity	0.0137215	1
Canton S	Female Specific Activator	structural constituent of muscle	6.89882e-05	0.049706
Canton S	Female Specific Activator	microtubule binding	0.000593707	0.142589
Canton S	Female Specific Activator	rna polymerase ii transcription factor activity	0.000734551	0.151213
Canton S	Female Specific Activator	steroid hormone receptor activity	0.00102737	0.171769
Canton S	Female Specific Activator	rho guanyl-nucleotide exchange factor activity	0.00107281	0.171769
Canton S	Female Specific Activator	diacylglycerol binding	0.00132982	0.182915
Canton S	Female Specific Activator	structural constituent of cytoskeleton	0.0013963	0.182915
Canton S	Female Specific Activator	protein tyrosine phosphatase activity	0.00163373	0.196184
Canton S	Female Specific Activator	protein transmembrane transporter activity	0.00248638	0.275606
Canton S	Female Specific Activator	diacylglycerol kinase activity	0.00362773	0.342895
Canton S	Female Specific Activator	ligand-dependent nuclear receptor activity	0.00379768	0.342895
Canton S	Female Specific Activator	voltage-gated potassium channel activity	0.004672	0.37402
Canton S	Female Specific Activator	cytoskeletal protein binding	0.0128082	0.922828
Canton S	Female Specific Activator	rho gtpase activator activity	0.0256502	1
Canton S	Female Specific Activator	actin filament binding	0.0333715	1
Canton S	Female Specific Activator	adenylate cyclase activity	0.0333715	1
Canton S	Female Specific Repressor	proton-transporting atpase activity, rotational mechanism	0.000275562	0.294421
Canton S	Female Specific Repressor	hydrogen-exporting atpase activity, phosphorylative mechanism	0.000408635	0.294421
Canton S	Female Specific Repressor	unfolded protein binding	0.00575611	1
Canton S	Female Specific Repressor	endopeptidase inhibitor activity	0.00753547	1
Canton S	Female Specific Repressor	antioxidant activity	0.0187495	1
Canton S	Female Specific Repressor	calmodulin binding	0.0203903	1
Canton S	Female Specific Repressor	hydrogen ion transporting atp synthase activity, rotational mech	0.0259203	1
Canton S	Female Specific Repressor	heat shock protein binding	0.0262679	1
Canton S	Female Specific Repressor	triglyceride lipase activity	0.0340164	1
Canton S	Opposing effects in each sex, female bias	structural constituent of muscle	8.64511e-09	1.24576e-05
Canton S	Opposing effects in each sex, female bias	rho guanyl-nucleotide exchange factor activity	0.000198182	0.0951936
Canton S	Opposing effects in each sex, female bias	structural constituent of cytoskeleton	0.0011094	0.318478
Canton S	Opposing effects in each sex, female bias	structural molecule activity	0.00318127	0.573027
Canton S	Opposing effects in each sex, female bias	cytoskeletal protein binding	0.00459234	0.645887
Canton S	Opposing effects in each sex, female bias	kinase activity	0.00493043	0.645887
Canton S	Opposing effects in each sex, female bias	calcium channel activity	0.00778434	0.790907
Canton S	Opposing effects in each sex, female bias	protein dimerization activity	0.0273193	1
Canton S	Opposing effects in each sex, female bias	voltage-gated potassium channel activity	0.0273193	1
Canton S	Opposing effects in each sex, female bias	microtubule binding	0.0339263	1
Canton S	Opposing effects in each sex, female bias	gtpase activator activity	0.0359455	1
Canton S	Opposing effects in each sex, female bias	transcription regulator activity	0.0391253	1
Canton S	Opposing effects in each sex, female bias	specific transcriptional repressor activity	0.0454726	1
Canton S	Activator in Both Sexes	map kinase activity	0.00555246	1
Canton S	Activator in Both Sexes	diacylglycerol kinase activity	0.00831942	1
Canton S	Activator in Both Sexes	diacylglycerol binding	0.0211506	1
Canton S	Activator in Both Sexes	microtubule binding	0.0473071	1
Canton S	Repressor in Both Sexes	glutathione transferase activity	0.000108085	0.15575
Canton S	Repressor in Both Sexes	metallopeptidase activity	0.00433094	1
Canton S	Repressor in Both Sexes	myosin binding	0.0198687	1
Canton S	Repressor in Both Sexes	retinal binding	0.0198687	1
Canton S	Repressor in Both Sexes	vitamin e binding	0.0198687	1
Canton S	Repressor in Both Sexes	endopeptidase inhibitor activity	0.0231437	1
Canton S	Repressor in Both Sexes	peptidase inhibitor activity	0.0231437	1
Canton S	Repressor in Both Sexes	peptidyl-dipeptidase activity	0.0231437	1
Canton S	Repressor in Both Sexes	carbonate dehydratase activity	0.0329068	1
Canton S	Repressor in Both Sexes	sugar binding	0.0329068	1
Canton S	Repressor in Both Sexes	calcium-dependent phospholipid binding	0.0361406	1
Canton S	Male Specific Activator	n-acetyltransferase activity	0.00115782	0.467597
Canton S	Male Specific Activator	acyl carrier activity	0.0154821	1
Canton S	Male Specific Activator	cofactor binding	0.0205932	1
Canton S	Male Specific Activator	disulfide oxidoreductase activity	0.0205932	1
Canton S	Male Specific Activator	oxidoreductase activity, acting on the ch-oh group of donors, na	0.0231395	1
Canton S	Male Specific Activator	hydrolase activity, acting on ester bonds	0.0256796	1
Canton S	Male Specific Activator	antioxidant activity	0.0282136	1
Canton S	Male Specific Activator	damaged dna binding	0.0332632	1
Canton S	Male Specific Activator	scavenger receptor activity	0.0457809	1
Canton S	Male Specific Repressor	microtubule binding	0.000175039	0.126116
Canton S	Male Specific Repressor	cytoskeletal protein binding	0.00828949	1
Canton S	Male Specific Repressor	rab gtpase activator activity	0.0103374	1
Canton S	Male Specific Repressor	structural constituent of cytoskeleton	0.0150287	1
Canton S	Male Specific Repressor	secondary active monocarboxylate transmembrane transporter activ	0.0329309	1
Canton S	Male Specific Repressor	endopeptidase inhibitor activity	0.0383165	1
Canton S	Male Specific Repressor	hydrolase activity, acting on carbon-nitrogen (but not peptide)	0.0383165	1
Canton S	Male Specific Repressor	peptidase inhibitor activity	0.0383165	1
Canton S	Male Specific Repressor	protein domain specific binding	0.0383165	1
Canton S	Opposing effects in each sex, male bias	transcription coactivator activity	0.00462049	0.739793
Canton S	Opposing effects in each sex, male bias	kinesin binding	0.0231437	1
Canton S	Opposing effects in each sex, male bias	disulfide oxidoreductase activity	0.0264084	1
Canton S	Opposing effects in each sex, male bias	carbonate dehydratase activity	0.0329068	1

## Sheet: Supplemental Table 7 - C
Strain	Regulatory Mode	GO Ceullular Component	Fisher Raw p-value	False Discovery Rate p-value
Berlin	Female Specific Repressor	extracellular matrix	0.0200038	1
Berlin	Female Specific Repressor	filamentous actin	0.0200038	1
Berlin	Female Specific Repressor	ribonucleoprotein complex	0.0460949	1
Berlin	Female Specific Repressor	germline ring canal	0.0493103	1
Berlin	Opposing effects in each sex, female bias	acf complex	0.00804196	0.958332
Berlin	Opposing effects in each sex, female bias	transcription elongation factor complex	0.00937703	0.958332
Berlin	Activator in Both Sexes	protein complex	0.00181412	0.463507
Berlin	Repressor in Both Sexes	microsome	0.0320015	1
Berlin	Male Specific Activator	nuclear ubiquitin ligase complex	0.00536731	1
Berlin	Male Specific Activator	scf ubiquitin ligase complex	0.00982355	1
Berlin	Male Specific Repressor	cytosol	2.08281e-06	0.00106432
Berlin	Male Specific Repressor	ribosome	0.000248792	0.0423776
Berlin	Male Specific Repressor	eukaryotic translation initiation factor 3 complex	0.00304104	0.388493
Berlin	Male Specific Repressor	acf complex	0.038372	1
Berlin	Male Specific Repressor	eukaryotic translation initiation factor 2 complex	0.038372	1
Berlin	Male Specific Repressor	cajal body	0.0446276	1
Berlin	Male Specific Repressor	eukaryotic translation initiation factor 2b complex	0.0446276	1
Berlin	Male Specific Repressor	sec61 translocon complex	0.0446276	1
Berlin	Opposing effects in each sex, male bias	microsome	0.016129	1
Canton S	Female Specific Activator	synapse	1.21623e-05	0.00347037
Canton S	Female Specific Activator	z disc	1.35827e-05	0.00347037
Canton S	Female Specific Activator	proteinaceous extracellular matrix	0.000138255	0.0176621
Canton S	Female Specific Activator	synaptic vesicle	0.000274957	0.0240328
Canton S	Female Specific Activator	neuromuscular junction	0.000329216	0.0240328
Canton S	Female Specific Activator	axon	0.000423342	0.027041
Canton S	Female Specific Activator	basement membrane	0.000579397	0.0328969
Canton S	Female Specific Activator	apical plasma membrane	0.00083531	0.0426843
Canton S	Female Specific Activator	terminal button	0.00178053	0.0747411
Canton S	Female Specific Activator	presynaptic membrane	0.00379311	0.138448
Canton S	Female Specific Activator	basolateral plasma membrane	0.00762281	0.229133
Canton S	Female Specific Activator	voltage-gated potassium channel complex	0.00951504	0.270121
Canton S	Female Specific Activator	postsynaptic membrane	0.0272498	0.632938
Canton S	Female Specific Activator	neuronal cell body	0.0402133	0.736432
Canton S	Female Specific Activator	perinuclear region of cytoplasm	0.0402133	0.736432
Canton S	Female Specific Repressor	vacuolar proton-transporting v-type atpase, v1 domain	1.94535e-05	0.00994076
Canton S	Female Specific Repressor	rhabdomere	5.63343e-05	0.0143934
Canton S	Female Specific Repressor	inad signaling complex	0.000630172	0.0805045
Canton S	Female Specific Repressor	eukaryotic translation initiation factor 4f complex	0.00643768	0.441535
Canton S	Female Specific Repressor	septate junction	0.00691249	0.441535
Canton S	Female Specific Repressor	extracellular space	0.0212356	0.904282
Canton S	Female Specific Repressor	heterotrimeric g-protein complex	0.0412333	1
Canton S	Opposing effects in each sex, female bias	z disc	5.51368e-05	0.0148478
Canton S	Opposing effects in each sex, female bias	postsynaptic membrane	5.81125e-05	0.0148478
Canton S	Opposing effects in each sex, female bias	nicotinic acetylcholine-gated receptor-channel complex	0.0106187	0.602908
Canton S	Opposing effects in each sex, female bias	actin cytoskeleton	0.0266063	0.943339
Canton S	Opposing effects in each sex, female bias	microtubule	0.0332292	0.943339
Canton S	Opposing effects in each sex, female bias	myosin complex	0.0367574	0.949096
Canton S	Opposing effects in each sex, female bias	synapse	0.040423	0.949096
Canton S	Opposing effects in each sex, female bias	voltage-gated potassium channel complex	0.040423	0.949096
Canton S	Opposing effects in each sex, female bias	synaptic vesicle	0.0482906	0.949096
Canton S	Activator in Both Sexes	spindle microtubule	0.0142584	1
Canton S	Activator in Both Sexes	terminal button	0.0230793	1
Canton S	Activator in Both Sexes	synapse	0.0353125	1
Canton S	Activator in Both Sexes	dendrite	0.0370491	1
Canton S	Repressor in Both Sexes	extracellular space	0.00672508	1
Canton S	Repressor in Both Sexes	synaptic vesicle	0.0155997	1
Canton S	Repressor in Both Sexes	inad signaling complex	0.0374735	1
Canton S	Repressor in Both Sexes	vacuolar proton-transporting v-type atpase, v1 domain	0.0374735	1
Canton S	Male Specific Activator	nuclear chromatin	0.0219796	1
Canton S	Male Specific Repressor	basement membrane	0.00202898	0.345603
Canton S	Male Specific Repressor	inad signaling complex	0.00202898	0.345603
Canton S	Male Specific Repressor	z disc	0.00403265	0.515171
Canton S	Male Specific Repressor	myosin complex	0.00741595	0.75791
Canton S	Male Specific Repressor	rhabdomere	0.0117144	0.78593
Canton S	Male Specific Repressor	extracellular space	0.0215597	0.847462
Canton S	Male Specific Repressor	cell cortex	0.0384006	1
Canton S	Male Specific Repressor	acf complex	0.0409725	1
Canton S	Male Specific Repressor	basal cortex	0.0409725	1
Canton S	Male Specific Repressor	basal part of cell	0.0409725	1
Canton S	Male Specific Repressor	integrin complex	0.0409725	1
Canton S	Opposing effects in each sex, male bias	zonula adherens	0.0230793	1
Canton S	Opposing effects in each sex, male bias	membrane fraction	0.0259294	1
Canton S	Opposing effects in each sex, male bias	vacuolar proton-transporting v-type atpase, v1 domain	0.0287718	1
Canton S	Opposing effects in each sex, male bias	apicolateral plasma membrane	0.0344337	1
